# Supplementary material for: Single-cell transcriptomics analysis of bullous pemphigoid unveils immune-stromal crosstalk in type 2 inflammatory disease
Source: Nat Commun. 2024 Jul 15;15:5949. doi: 10.1038/s41467-024-50283-3 (PMC11251189; doi:10.1038/s41467-024-50283-3)
Supplement: Supplementary file 4 — Supplementary Data 1-15 [file 41467_2024_50283_MOESM4_ESM.zip › Supplementary Data/Supplementary Data 1.xlsx]

## Sheet: Sheet1
Supplementary Data 1: Metadata of all cells from 13 scRNA-seq skin samples.
Bracode	Sample	Group	Cluster	CellType
AAACCCACACATTACG-1	BP1	BP	2	Keratinocytes
AAACCCACAGACATCT-1	BP1	BP	6	Keratinocytes
AAACCCACAGTCGTTA-1	BP1	BP	6	Keratinocytes
AAACCCAGTGCTTATG-1	BP1	BP	12	DC/Mac cells
AAACCCAGTTGAGAGC-1	BP1	BP	3	Keratinocytes
AAACCCAGTTGGTACT-1	BP1	BP	2	Keratinocytes
AAACCCATCAGGTAAA-1	BP1	BP	2	Keratinocytes
AAACGAACAGACTCTA-1	BP1	BP	0	Keratinocytes
AAACGAACAGCCGTTG-1	BP1	BP	13	T/NK cells
AAACGAAGTCATAGTC-1	BP1	BP	7	Keratinocytes
AAACGAAGTCCACATA-1	BP1	BP	0	Keratinocytes
AAACGCTAGAAACTGT-1	BP1	BP	2	Keratinocytes
AAACGCTAGGCGACAT-1	BP1	BP	9	Keratinocytes
AAACGCTAGTGGATTA-1	BP1	BP	5	Fibroblasts
AAACGCTCAGGAACCA-1	BP1	BP	2	Keratinocytes
AAACGCTCAGGCAATG-1	BP1	BP	0	Keratinocytes
AAACGCTCAGGCGATA-1	BP1	BP	2	Keratinocytes
AAACGCTGTACGGATG-1	BP1	BP	0	Keratinocytes
AAACGCTGTATGGGAC-1	BP1	BP	6	Keratinocytes
AAACGCTGTTGCGTAT-1	BP1	BP	13	T/NK cells
AAACGCTTCACGTCCT-1	BP1	BP	6	Keratinocytes
AAACGCTTCAGATTGC-1	BP1	BP	6	Keratinocytes
AAACGCTTCCGATGTA-1	BP1	BP	2	Keratinocytes
AAAGAACAGCCATTCA-1	BP1	BP	0	Keratinocytes
AAAGAACAGTATGAAC-1	BP1	BP	2	Keratinocytes
AAAGAACAGTGCTAGG-1	BP1	BP	0	Keratinocytes
AAAGAACCACCATATG-1	BP1	BP	2	Keratinocytes
AAAGAACCAGTTGTCA-1	BP1	BP	0	Keratinocytes
AAAGAACCATCGATCA-1	BP1	BP	0	Keratinocytes
AAAGAACGTGTGTGGA-1	BP1	BP	9	Keratinocytes
AAAGAACGTTTAGTCG-1	BP1	BP	13	T/NK cells
AAAGAACGTTTCCCAC-1	BP1	BP	2	Keratinocytes
AAAGAACTCATTGTGG-1	BP1	BP	1	Keratinocytes
AAAGAACTCCTAAGTG-1	BP1	BP	1	Keratinocytes
AAAGGATAGAGTGAAG-1	BP1	BP	2	Keratinocytes
AAAGGATCAAGAGTGC-1	BP1	BP	9	Keratinocytes
AAAGGATCACAGTGTT-1	BP1	BP	6	Keratinocytes
AAAGGATCACGTACTA-1	BP1	BP	6	Keratinocytes
AAAGGATCACTTGTGA-1	BP1	BP	3	Keratinocytes
AAAGGATCAGATTAAG-1	BP1	BP	8	Endothelial cells
AAAGGATGTACGAGTG-1	BP1	BP	1	Keratinocytes
AAAGGATGTTTGGAGG-1	BP1	BP	1	Keratinocytes
AAAGGATTCATATGGC-1	BP1	BP	10	Keratinocytes
AAAGGATTCATTTACC-1	BP1	BP	6	Keratinocytes
AAAGGATTCCGAAATC-1	BP1	BP	6	Keratinocytes
AAAGGGCCAGAGTTGG-1	BP1	BP	9	Keratinocytes
AAAGGGCCAGGACTTT-1	BP1	BP	12	DC/Mac cells
AAAGGGCGTCTCGACG-1	BP1	BP	2	Keratinocytes
AAAGGGCGTGTGACCC-1	BP1	BP	12	DC/Mac cells
AAAGGGCTCATTGCTT-1	BP1	BP	12	DC/Mac cells
AAAGGGCTCGATTCCC-1	BP1	BP	11	Melanocytes
AAAGGTAAGAGGCGGA-1	BP1	BP	13	T/NK cells
AAAGGTACAATGAGCG-1	BP1	BP	6	Keratinocytes
AAAGGTACACACCGAC-1	BP1	BP	0	Keratinocytes
AAAGGTACAGAACATA-1	BP1	BP	1	Keratinocytes
AAAGGTACATGTCGTA-1	BP1	BP	0	Keratinocytes
AAAGGTAGTACGGCAA-1	BP1	BP	4	Smooth muscle cells
AAAGGTAGTAGCTGTT-1	BP1	BP	9	Keratinocytes
AAAGGTAGTCCAATCA-1	BP1	BP	3	Keratinocytes
AAAGGTATCCTCACGT-1	BP1	BP	6	Keratinocytes
AAAGTCCCACCCTAAA-1	BP1	BP	12	DC/Mac cells
AAAGTCCCAGGTTCCG-1	BP1	BP	9	Keratinocytes
AAAGTCCGTCGGCCTA-1	BP1	BP	6	Keratinocytes
AAAGTCCTCAACCCGG-1	BP1	BP	10	Keratinocytes
AAAGTGAAGGGTTGCA-1	BP1	BP	13	T/NK cells
AAAGTGAAGGTGGCTA-1	BP1	BP	2	Keratinocytes
AAAGTGACAAATTGCC-1	BP1	BP	6	Keratinocytes
AAAGTGACAGACCGCT-1	BP1	BP	1	Keratinocytes
AAAGTGACATTGGCAT-1	BP1	BP	4	Smooth muscle cells
AAAGTGAGTAGTCTTG-1	BP1	BP	2	Keratinocytes
AAAGTGAGTCATCACA-1	BP1	BP	7	Keratinocytes
AAAGTGAGTGGATTTC-1	BP1	BP	5	Fibroblasts
AAAGTGAGTGTTAACC-1	BP1	BP	1	Keratinocytes
AAAGTGATCCGGCAGT-1	BP1	BP	0	Keratinocytes
AAAGTGATCTCCCAAC-1	BP1	BP	5	Fibroblasts
AAAGTGATCTCGAGTA-1	BP1	BP	2	Keratinocytes
AAAGTGATCTCGCAGG-1	BP1	BP	5	Fibroblasts
AAATGGAAGACATCCT-1	BP1	BP	3	Keratinocytes
AAATGGAAGCATGATA-1	BP1	BP	9	Keratinocytes
AAATGGAAGTACCCTA-1	BP1	BP	2	Keratinocytes
AAATGGAAGTGGTTGG-1	BP1	BP	2	Keratinocytes
AAATGGACATTGCCTC-1	BP1	BP	9	Keratinocytes
AAATGGAGTCTTGAGT-1	BP1	BP	2	Keratinocytes
AAATGGATCCGAACGC-1	BP1	BP	11	Melanocytes
AACAAAGAGCAGCCCT-1	BP1	BP	11	Melanocytes
AACAAAGAGCCGATCC-1	BP1	BP	4	Smooth muscle cells
AACAAAGAGGATAATC-1	BP1	BP	2	Keratinocytes
AACAAAGAGGGTGAGG-1	BP1	BP	4	Smooth muscle cells
AACAAAGGTCAAGCGA-1	BP1	BP	13	T/NK cells
AACAAAGGTTCACCGG-1	BP1	BP	2	Keratinocytes
AACAAAGTCACTTGTT-1	BP1	BP	12	DC/Mac cells
AACAAAGTCATCTACT-1	BP1	BP	6	Keratinocytes
AACAAAGTCCACCTCA-1	BP1	BP	1	Keratinocytes
AACAAAGTCCTGTTAT-1	BP1	BP	0	Keratinocytes
AACAACCAGCCTGGAA-1	BP1	BP	4	Smooth muscle cells
AACAACCAGCGTGCCT-1	BP1	BP	2	Keratinocytes
AACAACCAGCTCCCTT-1	BP1	BP	13	T/NK cells
AACAACCAGTGGGAAA-1	BP1	BP	2	Keratinocytes
AACAACCCAACTGATC-1	BP1	BP	0	Keratinocytes
AACAACCGTAACAGTA-1	BP1	BP	10	Keratinocytes
AACAACCGTTGAAGTA-1	BP1	BP	2	Keratinocytes
AACAAGAAGGATCACG-1	BP1	BP	6	Keratinocytes
AACAAGAAGGTCCGAA-1	BP1	BP	7	Keratinocytes
AACAAGACACACACGC-1	BP1	BP	7	Keratinocytes
AACAAGACAGAGTTCT-1	BP1	BP	6	Keratinocytes
AACAAGACATTGTAGC-1	BP1	BP	9	Keratinocytes
AACAAGAGTAGACAAT-1	BP1	BP	9	Keratinocytes
AACAAGAGTGCTCTCT-1	BP1	BP	6	Keratinocytes
AACAAGAGTTGAGGAC-1	BP1	BP	2	Keratinocytes
AACAAGATCATTCGTT-1	BP1	BP	5	Fibroblasts
AACAAGATCGACATTG-1	BP1	BP	13	T/NK cells
AACACACAGAACTTCC-1	BP1	BP	2	Keratinocytes
AACACACAGAATTGCA-1	BP1	BP	0	Keratinocytes
AACACACAGCATGCGA-1	BP1	BP	1	Keratinocytes
AACACACAGGCTCAAG-1	BP1	BP	6	Keratinocytes
AACACACAGGGTCACA-1	BP1	BP	5	Fibroblasts
AACACACCAGCAGACA-1	BP1	BP	1	Keratinocytes
AACACACGTCGGTACC-1	BP1	BP	2	Keratinocytes
AACACACGTCGTATGT-1	BP1	BP	2	Keratinocytes
AACACACTCTCCGCAT-1	BP1	BP	12	DC/Mac cells
AACAGGGAGAGCATCG-1	BP1	BP	0	Keratinocytes
AACAGGGAGTCGAGGT-1	BP1	BP	0	Keratinocytes
AACAGGGCAAATCGGG-1	BP1	BP	2	Keratinocytes
AACAGGGCATGGCTGC-1	BP1	BP	1	Keratinocytes
AACAGGGGTACTGCCG-1	BP1	BP	0	Keratinocytes
AACAGGGGTGGTCTCG-1	BP1	BP	6	Keratinocytes
AACAGGGGTTCAAACC-1	BP1	BP	11	Melanocytes
AACAGGGTCATTACTC-1	BP1	BP	1	Keratinocytes
AACAGGGTCCAACTAG-1	BP1	BP	8	Endothelial cells
AACAGGGTCCCTCGTA-1	BP1	BP	2	Keratinocytes
AACAGGGTCCGTACGG-1	BP1	BP	1	Keratinocytes
AACAGGGTCTACTATC-1	BP1	BP	1	Keratinocytes
AACAGGGTCTGCGGCA-1	BP1	BP	6	Keratinocytes
AACCAACGTGTGAATA-1	BP1	BP	0	Keratinocytes
AACCAACTCATTTGTC-1	BP1	BP	0	Keratinocytes
AACCAACTCGACATAC-1	BP1	BP	8	Endothelial cells
AACCACAAGGATCACG-1	BP1	BP	4	Smooth muscle cells
AACCACACAATCAGCT-1	BP1	BP	6	Keratinocytes
AACCACAGTCGGAAAC-1	BP1	BP	0	Keratinocytes
AACCACAGTCTTGAAC-1	BP1	BP	9	Keratinocytes
AACCACAGTGAGATAT-1	BP1	BP	0	Keratinocytes
AACCACAGTTAGGCCC-1	BP1	BP	6	Keratinocytes
AACCACAGTTGCACGC-1	BP1	BP	0	Keratinocytes
AACCACATCCCGTAAA-1	BP1	BP	6	Keratinocytes
AACCACATCCTCGATC-1	BP1	BP	1	Keratinocytes
AACCACATCGCAGTTA-1	BP1	BP	0	Keratinocytes
AACCATGAGAGAACCC-1	BP1	BP	9	Keratinocytes
AACCATGAGGACGGAG-1	BP1	BP	2	Keratinocytes
AACCATGAGGAGTACC-1	BP1	BP	2	Keratinocytes
AACCATGAGTCTGCGC-1	BP1	BP	8	Endothelial cells
AACCATGCACAGAAGC-1	BP1	BP	7	Keratinocytes
AACCATGCACTACCGG-1	BP1	BP	0	Keratinocytes
AACCATGCAGGCATTT-1	BP1	BP	6	Keratinocytes
AACCATGCATACTGAC-1	BP1	BP	2	Keratinocytes
AACCATGCATGACTGT-1	BP1	BP	2	Keratinocytes
AACCATGGTATCAGGG-1	BP1	BP	6	Keratinocytes
AACCATGGTCCAGTTA-1	BP1	BP	8	Endothelial cells
AACCATGGTGATCGTT-1	BP1	BP	2	Keratinocytes
AACCATGGTTGTGTTG-1	BP1	BP	2	Keratinocytes
AACCATGTCAACGCTA-1	BP1	BP	0	Keratinocytes
AACCATGTCGCTAGCG-1	BP1	BP	6	Keratinocytes
AACCCAAAGCCTAACT-1	BP1	BP	8	Endothelial cells
AACCCAAAGTGGCGAT-1	BP1	BP	6	Keratinocytes
AACCCAACACAATGAA-1	BP1	BP	0	Keratinocytes
AACCCAACACTCACTC-1	BP1	BP	4	Smooth muscle cells
AACCCAACACTCATAG-1	BP1	BP	0	Keratinocytes
AACCCAACAGCACAAG-1	BP1	BP	6	Keratinocytes
AACCCAAGTCTTCCGT-1	BP1	BP	2	Keratinocytes
AACCCAAGTTCTCACC-1	BP1	BP	9	Keratinocytes
AACCCAATCCCGTGAG-1	BP1	BP	2	Keratinocytes
AACCCAATCGAGCCAC-1	BP1	BP	5	Fibroblasts
AACCCAATCTTCGACC-1	BP1	BP	1	Keratinocytes
AACCTGAAGCAACAGC-1	BP1	BP	6	Keratinocytes
AACCTGAAGGGCAGAG-1	BP1	BP	6	Keratinocytes
AACCTGAAGGTAAGAG-1	BP1	BP	2	Keratinocytes
AACCTGAAGTCATACC-1	BP1	BP	11	Melanocytes
AACCTGACACAGTGTT-1	BP1	BP	6	Keratinocytes
AACCTGAGTATCTCGA-1	BP1	BP	2	Keratinocytes
AACCTGAGTTAGGACG-1	BP1	BP	0	Keratinocytes
AACCTGATCATTACTC-1	BP1	BP	2	Keratinocytes
AACCTTTAGCAACTTC-1	BP1	BP	12	DC/Mac cells
AACCTTTAGGCTAAAT-1	BP1	BP	2	Keratinocytes
AACCTTTAGTTCTACG-1	BP1	BP	1	Keratinocytes
AACCTTTCAGCTATTG-1	BP1	BP	7	Keratinocytes
AACCTTTGTATCTTCT-1	BP1	BP	8	Endothelial cells
AACCTTTTCCCAACTC-1	BP1	BP	5	Fibroblasts
AACCTTTTCTGGAGAG-1	BP1	BP	6	Keratinocytes
AACGAAAAGCACTCAT-1	BP1	BP	0	Keratinocytes
AACGAAACAACTCCCT-1	BP1	BP	2	Keratinocytes
AACGAAACAGCTTTGA-1	BP1	BP	6	Keratinocytes
AACGAAAGTGACACGA-1	BP1	BP	2	Keratinocytes
AACGGGAAGCAATAGT-1	BP1	BP	2	Keratinocytes
AACGGGAAGGCACTCC-1	BP1	BP	9	Keratinocytes
AACGGGAAGGGCAGGA-1	BP1	BP	1	Keratinocytes
AACGGGACAGGACATG-1	BP1	BP	1	Keratinocytes
AACGGGACATTGTGCA-1	BP1	BP	6	Keratinocytes
AACGGGAGTAGGTCAG-1	BP1	BP	5	Fibroblasts
AACGGGAGTCTGTAAC-1	BP1	BP	8	Endothelial cells
AACGGGAGTTCGTACA-1	BP1	BP	2	Keratinocytes
AACGGGATCAAACGTC-1	BP1	BP	2	Keratinocytes
AACGGGATCACTACTT-1	BP1	BP	2	Keratinocytes
AACGGGATCCCTATTA-1	BP1	BP	1	Keratinocytes
AACGTCAAGAGGCGGA-1	BP1	BP	2	Keratinocytes
AACGTCAAGATGGCGT-1	BP1	BP	2	Keratinocytes
AACGTCAAGCTCTTCC-1	BP1	BP	6	Keratinocytes
AACGTCAAGTATCCTG-1	BP1	BP	9	Keratinocytes
AACGTCACACGCTGAC-1	BP1	BP	1	Keratinocytes
AACGTCACAGTGTGCC-1	BP1	BP	4	Smooth muscle cells
AACGTCACATCTCCCA-1	BP1	BP	2	Keratinocytes
AACGTCAGTCTCTCCA-1	BP1	BP	6	Keratinocytes
AACGTCAGTGAGCGAT-1	BP1	BP	1	Keratinocytes
AACGTCAGTGGAACAC-1	BP1	BP	14	Keratinocytes
AACGTCATCACCTCGT-1	BP1	BP	3	Keratinocytes
AACGTCATCCTGCTAC-1	BP1	BP	9	Keratinocytes
AACTTCTCAACCAATC-1	BP1	BP	2	Keratinocytes
AACTTCTCAATGGGTG-1	BP1	BP	9	Keratinocytes
AACTTCTGTAGATTAG-1	BP1	BP	0	Keratinocytes
AACTTCTGTCCATCTC-1	BP1	BP	8	Endothelial cells
AACTTCTGTCGGCACT-1	BP1	BP	12	DC/Mac cells
AACTTCTGTGATAGAT-1	BP1	BP	9	Keratinocytes
AACTTCTTCTGGTTGA-1	BP1	BP	0	Keratinocytes
AACTTCTTCTTGCGCT-1	BP1	BP	2	Keratinocytes
AAGAACAAGATTCGAA-1	BP1	BP	1	Keratinocytes
AAGAACAAGTCTAGCT-1	BP1	BP	12	DC/Mac cells
AAGAACAAGTGATAAC-1	BP1	BP	2	Keratinocytes
AAGAACACAGTGCCTG-1	BP1	BP	9	Keratinocytes
AAGAACACATACTTTC-1	BP1	BP	7	Keratinocytes
AAGAACAGTAAGTCAA-1	BP1	BP	6	Keratinocytes
AAGAACAGTACATACC-1	BP1	BP	0	Keratinocytes
AAGAACAGTCAAAGAT-1	BP1	BP	6	Keratinocytes
AAGAACATCCACGGGT-1	BP1	BP	2	Keratinocytes
AAGAACATCTGTGCAA-1	BP1	BP	1	Keratinocytes
AAGACAAAGAACTCCT-1	BP1	BP	0	Keratinocytes
AAGACAAAGGTCATAA-1	BP1	BP	6	Keratinocytes
AAGACAAAGTCCGCCA-1	BP1	BP	0	Keratinocytes
AAGACAACAACCAACT-1	BP1	BP	7	Keratinocytes
AAGACAACACTTGGGC-1	BP1	BP	2	Keratinocytes
AAGACAACATCTCATT-1	BP1	BP	6	Keratinocytes
AAGACAAGTACTCGTA-1	BP1	BP	6	Keratinocytes
AAGACAAGTCGTACTA-1	BP1	BP	0	Keratinocytes
AAGACAAGTGCTGTCG-1	BP1	BP	2	Keratinocytes
AAGACAATCAGAGCAG-1	BP1	BP	3	Keratinocytes
AAGACAATCCTGTTGC-1	BP1	BP	6	Keratinocytes
AAGACTCAGTTCACTG-1	BP1	BP	2	Keratinocytes
AAGACTCCATCATCTT-1	BP1	BP	8	Endothelial cells
AAGACTCGTTACTCAG-1	BP1	BP	0	Keratinocytes
AAGACTCGTTGAAGTA-1	BP1	BP	6	Keratinocytes
AAGACTCTCGCAGATT-1	BP1	BP	5	Fibroblasts
AAGATAGCAATGGGTG-1	BP1	BP	7	Keratinocytes
AAGATAGCACCCTCTA-1	BP1	BP	0	Keratinocytes
AAGATAGCAGGAGGAG-1	BP1	BP	2	Keratinocytes
AAGATAGCAGTCGTTA-1	BP1	BP	2	Keratinocytes
AAGATAGCATAATCCG-1	BP1	BP	0	Keratinocytes
AAGATAGGTACGACAG-1	BP1	BP	0	Keratinocytes
AAGATAGTCACTCACC-1	BP1	BP	0	Keratinocytes
AAGATAGTCCACGTAA-1	BP1	BP	0	Keratinocytes
AAGATAGTCGCTACGG-1	BP1	BP	6	Keratinocytes
AAGATAGTCGTTAGAC-1	BP1	BP	8	Endothelial cells
AAGCATCCACCATTCC-1	BP1	BP	0	Keratinocytes
AAGCATCCAGCAGTTT-1	BP1	BP	13	T/NK cells
AAGCATCCAGCCTATA-1	BP1	BP	1	Keratinocytes
AAGCATCGTCCCGGTA-1	BP1	BP	6	Keratinocytes
AAGCATCGTCTTGCTC-1	BP1	BP	4	Smooth muscle cells
AAGCATCGTGGTGATG-1	BP1	BP	7	Keratinocytes
AAGCATCTCATAGAGA-1	BP1	BP	0	Keratinocytes
AAGCATCTCTTGATTC-1	BP1	BP	2	Keratinocytes
AAGCCATAGAGGATGA-1	BP1	BP	5	Fibroblasts
AAGCCATAGATTCGCT-1	BP1	BP	7	Keratinocytes
AAGCCATAGATTGGGC-1	BP1	BP	2	Keratinocytes
AAGCCATCAATCAAGA-1	BP1	BP	6	Keratinocytes
AAGCCATCAGGCATTT-1	BP1	BP	5	Fibroblasts
AAGCCATGTACCATAC-1	BP1	BP	7	Keratinocytes
AAGCCATGTCACTCGG-1	BP1	BP	7	Keratinocytes
AAGCCATGTCATCAGT-1	BP1	BP	0	Keratinocytes
AAGCCATGTTTGAAAG-1	BP1	BP	0	Keratinocytes
AAGCCATTCGACGACC-1	BP1	BP	0	Keratinocytes
AAGCCATTCTCCTGAC-1	BP1	BP	9	Keratinocytes
AAGCCATTCTGCGTCT-1	BP1	BP	1	Keratinocytes
AAGCGAGAGCTTCTAG-1	BP1	BP	1	Keratinocytes
AAGCGAGAGGTACCTT-1	BP1	BP	5	Fibroblasts
AAGCGAGAGTGTAGTA-1	BP1	BP	3	Keratinocytes
AAGCGAGCACAATGAA-1	BP1	BP	11	Melanocytes
AAGCGAGCAGGTAGTG-1	BP1	BP	8	Endothelial cells
AAGCGAGGTCAGCGTC-1	BP1	BP	2	Keratinocytes
AAGCGAGTCAAATAGG-1	BP1	BP	4	Smooth muscle cells
AAGCGAGTCAATCGGT-1	BP1	BP	0	Keratinocytes
AAGCGAGTCGGCATAT-1	BP1	BP	0	Keratinocytes
AAGCGTTAGACCCTTA-1	BP1	BP	1	Keratinocytes
AAGCGTTAGGCCACCT-1	BP1	BP	1	Keratinocytes
AAGCGTTCATTCCTAT-1	BP1	BP	6	Keratinocytes
AAGCGTTGTAGCACAG-1	BP1	BP	2	Keratinocytes
AAGCGTTGTCGTTTCC-1	BP1	BP	4	Smooth muscle cells
AAGCGTTGTGCAGATG-1	BP1	BP	6	Keratinocytes
AAGCGTTTCCCTCTTT-1	BP1	BP	1	Keratinocytes
AAGCGTTTCTCCGATC-1	BP1	BP	8	Endothelial cells
AAGGAATAGACTAAGT-1	BP1	BP	6	Keratinocytes
AAGGAATCAAAGTATG-1	BP1	BP	5	Fibroblasts
AAGGAATCACGGCCAT-1	BP1	BP	12	DC/Mac cells
AAGGAATCAGTCACGC-1	BP1	BP	0	Keratinocytes
AAGGAATCAGTGTATC-1	BP1	BP	2	Keratinocytes
AAGGAATGTAGCGTCC-1	BP1	BP	0	Keratinocytes
AAGGAATGTCGCTTAA-1	BP1	BP	12	DC/Mac cells
AAGGAATGTGGCTCTG-1	BP1	BP	5	Fibroblasts
AAGGAATTCCTATTGT-1	BP1	BP	0	Keratinocytes
AAGGTAACAGGACATG-1	BP1	BP	2	Keratinocytes
AAGGTAACAGTATACC-1	BP1	BP	2	Keratinocytes
AAGGTAACATCCGTTC-1	BP1	BP	12	DC/Mac cells
AAGGTAAGTACATTGC-1	BP1	BP	1	Keratinocytes
AAGGTAAGTCTCGACG-1	BP1	BP	4	Smooth muscle cells
AAGGTAATCATCGCTC-1	BP1	BP	2	Keratinocytes
AAGGTAATCCTGTTGC-1	BP1	BP	6	Keratinocytes
AAGGTAATCGCGCTGA-1	BP1	BP	8	Endothelial cells
AAGGTAATCTGACCCT-1	BP1	BP	7	Keratinocytes
AAGTACCCAACTCGTA-1	BP1	BP	6	Keratinocytes
AAGTACCCACGGCTAC-1	BP1	BP	1	Keratinocytes
AAGTACCGTACTTGTG-1	BP1	BP	1	Keratinocytes
AAGTACCGTATCGCTA-1	BP1	BP	2	Keratinocytes
AAGTACCGTCACTACA-1	BP1	BP	3	Keratinocytes
AAGTACCGTCGGCCTA-1	BP1	BP	6	Keratinocytes
AAGTACCGTCTTGTCC-1	BP1	BP	9	Keratinocytes
AAGTACCGTGCGACAA-1	BP1	BP	6	Keratinocytes
AAGTACCGTGGGACAT-1	BP1	BP	1	Keratinocytes
AAGTCGTAGACCAGCA-1	BP1	BP	9	Keratinocytes
AAGTCGTAGCACTCCG-1	BP1	BP	0	Keratinocytes
AAGTCGTAGGTATAGT-1	BP1	BP	1	Keratinocytes
AAGTCGTCAACATCGT-1	BP1	BP	0	Keratinocytes
AAGTCGTCAGGTCAAG-1	BP1	BP	4	Smooth muscle cells
AAGTCGTGTAACATGA-1	BP1	BP	5	Fibroblasts
AAGTCGTGTCAAGCGA-1	BP1	BP	11	Melanocytes
AAGTCGTGTCTTGAGT-1	BP1	BP	2	Keratinocytes
AAGTCGTGTTTCGCTC-1	BP1	BP	9	Keratinocytes
AAGTCGTTCTTTGCGC-1	BP1	BP	2	Keratinocytes
AAGTGAAAGACGCCCT-1	BP1	BP	7	Keratinocytes
AAGTGAAAGACTCCGC-1	BP1	BP	0	Keratinocytes
AAGTGAAAGCACTAGG-1	BP1	BP	1	Keratinocytes
AAGTGAAAGCGTGCCT-1	BP1	BP	1	Keratinocytes
AAGTGAAAGGCTCAAG-1	BP1	BP	2	Keratinocytes
AAGTGAACAACGGGTA-1	BP1	BP	9	Keratinocytes
AAGTGAACAACGTAAA-1	BP1	BP	0	Keratinocytes
AAGTGAACAGGCGATA-1	BP1	BP	7	Keratinocytes
AAGTGAAGTACCGGCT-1	BP1	BP	12	DC/Mac cells
AAGTGAAGTCACTTAG-1	BP1	BP	13	T/NK cells
AAGTGAATCGCCGAGT-1	BP1	BP	7	Keratinocytes
AAGTGAATCTTCACAT-1	BP1	BP	1	Keratinocytes
AAGTTCGAGAAGCCTG-1	BP1	BP	5	Fibroblasts
AAGTTCGAGACCATGG-1	BP1	BP	2	Keratinocytes
AAGTTCGAGAGGATCC-1	BP1	BP	1	Keratinocytes
AAGTTCGAGCTCGCAC-1	BP1	BP	2	Keratinocytes
AAGTTCGAGGGAGGTG-1	BP1	BP	0	Keratinocytes
AAGTTCGAGGTAAGAG-1	BP1	BP	13	T/NK cells
AAGTTCGAGTCATCCA-1	BP1	BP	6	Keratinocytes
AAGTTCGAGTGCCAGA-1	BP1	BP	2	Keratinocytes
AAGTTCGCAACTACGT-1	BP1	BP	1	Keratinocytes
AAGTTCGCAAGGCGTA-1	BP1	BP	2	Keratinocytes
AAGTTCGCAATCGCAT-1	BP1	BP	5	Fibroblasts
AAGTTCGCAGAAACCG-1	BP1	BP	11	Melanocytes
AAGTTCGCATATCTGG-1	BP1	BP	0	Keratinocytes
AAGTTCGTCGCATTAG-1	BP1	BP	7	Keratinocytes
AAGTTCGTCGTTCCCA-1	BP1	BP	1	Keratinocytes
AAGTTCGTCTGTAAGC-1	BP1	BP	4	Smooth muscle cells
AAGTTCGTCTTGCAAG-1	BP1	BP	13	T/NK cells
AATAGAGCAAGACAAT-1	BP1	BP	6	Keratinocytes
AATAGAGCACATAACC-1	BP1	BP	3	Keratinocytes
AATAGAGCACGCTTAA-1	BP1	BP	0	Keratinocytes
AATAGAGCACTCTGCT-1	BP1	BP	9	Keratinocytes
AATAGAGGTACCGCGT-1	BP1	BP	1	Keratinocytes
AATAGAGGTCAGGTGA-1	BP1	BP	6	Keratinocytes
AATAGAGGTCTAGGTT-1	BP1	BP	8	Endothelial cells
AATAGAGTCCTGATAG-1	BP1	BP	6	Keratinocytes
AATCACGAGCGCTGCT-1	BP1	BP	2	Keratinocytes
AATCACGAGGCTCTAT-1	BP1	BP	7	Keratinocytes
AATCACGAGTGAGTGC-1	BP1	BP	4	Smooth muscle cells
AATCACGCATGTGACT-1	BP1	BP	2	Keratinocytes
AATCACGGTACAGAAT-1	BP1	BP	10	Keratinocytes
AATCACGGTCACCACG-1	BP1	BP	1	Keratinocytes
AATCACGGTCTGTAAC-1	BP1	BP	1	Keratinocytes
AATCACGTCTGGGCGT-1	BP1	BP	6	Keratinocytes
AATCGACAGAATCGCG-1	BP1	BP	0	Keratinocytes
AATCGACCAAGGTCGA-1	BP1	BP	12	DC/Mac cells
AATCGACCAAGTGCAG-1	BP1	BP	2	Keratinocytes
AATCGACCACGTATAC-1	BP1	BP	0	Keratinocytes
AATCGACCAGGTGTGA-1	BP1	BP	7	Keratinocytes
AATCGACGTTGAATCC-1	BP1	BP	1	Keratinocytes
AATCGACGTTTGACAC-1	BP1	BP	1	Keratinocytes
AATCGACTCGATTGAC-1	BP1	BP	6	Keratinocytes
AATCGACTCTAGTGAC-1	BP1	BP	6	Keratinocytes
AATCGTGAGATTGCGG-1	BP1	BP	2	Keratinocytes
AATCGTGAGTCACTAC-1	BP1	BP	9	Keratinocytes
AATCGTGAGTTGAAAC-1	BP1	BP	5	Fibroblasts
AATCGTGCAACAGAGC-1	BP1	BP	0	Keratinocytes
AATCGTGCAACCCGCA-1	BP1	BP	8	Endothelial cells
AATCGTGCAATCTAGC-1	BP1	BP	2	Keratinocytes
AATCGTGCACTGCGAC-1	BP1	BP	9	Keratinocytes
AATCGTGTCACCCATC-1	BP1	BP	7	Keratinocytes
AATCGTGTCCAAGAGG-1	BP1	BP	2	Keratinocytes
AATCGTGTCGCTAATG-1	BP1	BP	8	Endothelial cells
AATCGTGTCGGAACTT-1	BP1	BP	6	Keratinocytes
AATCGTGTCGGTCATA-1	BP1	BP	4	Smooth muscle cells
AATCGTGTCTACAGGT-1	BP1	BP	6	Keratinocytes
AATCGTGTCTCTATGT-1	BP1	BP	2	Keratinocytes
AATCGTGTCTTCCTAA-1	BP1	BP	6	Keratinocytes
AATGAAGAGCAACAGC-1	BP1	BP	5	Fibroblasts
AATGAAGCAATGTTGC-1	BP1	BP	0	Keratinocytes
AATGAAGCAGGCCCTA-1	BP1	BP	0	Keratinocytes
AATGAAGCATAATCGC-1	BP1	BP	6	Keratinocytes
AATGAAGCATCGGAAG-1	BP1	BP	0	Keratinocytes
AATGAAGCATTCACAG-1	BP1	BP	4	Smooth muscle cells
AATGAAGTCGAATCCA-1	BP1	BP	7	Keratinocytes
AATGAAGTCGGTGCAC-1	BP1	BP	1	Keratinocytes
AATGACCAGACTTCCA-1	BP1	BP	2	Keratinocytes
AATGACCAGGTTTGAA-1	BP1	BP	0	Keratinocytes
AATGACCAGTATGCAA-1	BP1	BP	6	Keratinocytes
AATGACCCACACGTGC-1	BP1	BP	3	Keratinocytes
AATGACCCAGAGATGC-1	BP1	BP	15	Lymphatics cells
AATGACCCATCGGAAG-1	BP1	BP	6	Keratinocytes
AATGACCGTACGAGCA-1	BP1	BP	5	Fibroblasts
AATGACCTCATGCATG-1	BP1	BP	2	Keratinocytes
AATGACCTCGAGCCAC-1	BP1	BP	3	Keratinocytes
AATGACCTCGTCGGGT-1	BP1	BP	2	Keratinocytes
AATGCCAAGATTACCC-1	BP1	BP	9	Keratinocytes
AATGCCAAGGGTTTCT-1	BP1	BP	9	Keratinocytes
AATGCCAAGGTCATTC-1	BP1	BP	2	Keratinocytes
AATGCCAAGGTTCCAT-1	BP1	BP	1	Keratinocytes
AATGCCACATCGGTTA-1	BP1	BP	6	Keratinocytes
AATGCCAGTACTGCCG-1	BP1	BP	2	Keratinocytes
AATGCCAGTGTACGCC-1	BP1	BP	7	Keratinocytes
AATGCCATCGCCAACG-1	BP1	BP	6	Keratinocytes
AATGCCATCGCTTGCT-1	BP1	BP	2	Keratinocytes
AATGCCATCGTAGTGT-1	BP1	BP	0	Keratinocytes
AATGCCATCTCCTGTG-1	BP1	BP	9	Keratinocytes
AATGCCATCTGACAGT-1	BP1	BP	6	Keratinocytes
AATGGAAAGAGGTGCT-1	BP1	BP	5	Fibroblasts
AATGGAAAGGCAGTCA-1	BP1	BP	8	Endothelial cells
AATGGAAAGGCCACTC-1	BP1	BP	13	T/NK cells
AATGGAAAGGTTGAGC-1	BP1	BP	2	Keratinocytes
AATGGAAAGTCATACC-1	BP1	BP	0	Keratinocytes
AATGGAACAAGTGGGT-1	BP1	BP	1	Keratinocytes
AATGGAACACCACATA-1	BP1	BP	7	Keratinocytes
AATGGAACACCTCAGG-1	BP1	BP	2	Keratinocytes
AATGGAACACGGTGTC-1	BP1	BP	6	Keratinocytes
AATGGAACATCCTTGC-1	BP1	BP	0	Keratinocytes
AATGGAACATTGGCAT-1	BP1	BP	7	Keratinocytes
AATGGAAGTATTGCCA-1	BP1	BP	7	Keratinocytes
AATGGAAGTCTCAAGT-1	BP1	BP	2	Keratinocytes
AATGGAAGTTGTTTGG-1	BP1	BP	5	Fibroblasts
AATGGAATCACAACCA-1	BP1	BP	0	Keratinocytes
AATGGAATCACCGACG-1	BP1	BP	2	Keratinocytes
AATGGAATCAGCCCAG-1	BP1	BP	9	Keratinocytes
AATGGAATCCACACAA-1	BP1	BP	0	Keratinocytes
AATGGCTAGACGTCGA-1	BP1	BP	8	Endothelial cells
AATGGCTCAACGGCCT-1	BP1	BP	6	Keratinocytes
AATGGCTCAATACAGA-1	BP1	BP	1	Keratinocytes
AATGGCTCACTCCCTA-1	BP1	BP	10	Keratinocytes
AATGGCTCAGCTTCGG-1	BP1	BP	1	Keratinocytes
AATGGCTCAGGCAATG-1	BP1	BP	8	Endothelial cells
AATGGCTGTAGCTCGC-1	BP1	BP	0	Keratinocytes
AATGGCTGTTTACCAG-1	BP1	BP	0	Keratinocytes
AATGGCTTCCACCTGT-1	BP1	BP	0	Keratinocytes
AATGGCTTCCGGTTCT-1	BP1	BP	3	Keratinocytes
AATTCCTAGACCAAGC-1	BP1	BP	6	Keratinocytes
AATTCCTAGTTTCGAC-1	BP1	BP	2	Keratinocytes
AATTCCTCAATCAGCT-1	BP1	BP	7	Keratinocytes
AATTCCTCACGTACTA-1	BP1	BP	2	Keratinocytes
AATTCCTCACTCTAGA-1	BP1	BP	1	Keratinocytes
AATTCCTGTGATACTC-1	BP1	BP	3	Keratinocytes
AATTCCTGTGCGACAA-1	BP1	BP	0	Keratinocytes
AATTCCTGTGTCGCTG-1	BP1	BP	1	Keratinocytes
AATTCCTTCCCGAGGT-1	BP1	BP	8	Endothelial cells
AATTCCTTCGATGGAG-1	BP1	BP	6	Keratinocytes
AATTCCTTCGCAACAT-1	BP1	BP	0	Keratinocytes
AATTTCCAGACCAAGC-1	BP1	BP	2	Keratinocytes
AATTTCCAGGCCCACT-1	BP1	BP	6	Keratinocytes
AATTTCCCAACCTAAC-1	BP1	BP	6	Keratinocytes
AATTTCCCACGTTGGC-1	BP1	BP	2	Keratinocytes
AATTTCCCAGTTCACA-1	BP1	BP	18	Sweet gland cells
AATTTCCGTGGCTTGC-1	BP1	BP	1	Keratinocytes
AATTTCCGTTGAAGTA-1	BP1	BP	2	Keratinocytes
AATTTCCGTTGTCATG-1	BP1	BP	0	Keratinocytes
AATTTCCTCAGAGTTC-1	BP1	BP	0	Keratinocytes
AATTTCCTCTCAACCC-1	BP1	BP	7	Keratinocytes
ACAAAGACACGGTCTG-1	BP1	BP	2	Keratinocytes
ACAAAGAGTCGCACAC-1	BP1	BP	6	Keratinocytes
ACAAAGAGTGTTAAAG-1	BP1	BP	5	Fibroblasts
ACAAAGAGTTCCACAA-1	BP1	BP	1	Keratinocytes
ACAAAGAGTTGCTCGG-1	BP1	BP	0	Keratinocytes
ACAAAGATCTATGCCC-1	BP1	BP	10	Keratinocytes
ACAACCAAGATCGGTG-1	BP1	BP	6	Keratinocytes
ACAACCACACACCGAC-1	BP1	BP	13	T/NK cells
ACAACCACAGACACCC-1	BP1	BP	13	T/NK cells
ACAACCAGTAGAATGT-1	BP1	BP	0	Keratinocytes
ACAACCAGTAGTCGGA-1	BP1	BP	0	Keratinocytes
ACAACCATCCTTGAAG-1	BP1	BP	1	Keratinocytes
ACAACCATCGCTTGCT-1	BP1	BP	6	Keratinocytes
ACAACCATCGGTCAGC-1	BP1	BP	0	Keratinocytes
ACAAGCTAGCGAACTG-1	BP1	BP	13	T/NK cells
ACAAGCTCAAACCGGA-1	BP1	BP	2	Keratinocytes
ACAAGCTCAACACAAA-1	BP1	BP	6	Keratinocytes
ACAAGCTCAAGGAGTC-1	BP1	BP	7	Keratinocytes
ACAAGCTCACGAGGTA-1	BP1	BP	1	Keratinocytes
ACAAGCTCACTTCAGA-1	BP1	BP	3	Keratinocytes
ACAAGCTCAGCTGTTA-1	BP1	BP	6	Keratinocytes
ACAAGCTCATTACGGT-1	BP1	BP	3	Keratinocytes
ACAAGCTGTAGGCTCC-1	BP1	BP	1	Keratinocytes
ACAAGCTTCTGTGTGA-1	BP1	BP	5	Fibroblasts
ACACAGTAGGAACATT-1	BP1	BP	2	Keratinocytes
ACACAGTAGTAAACAC-1	BP1	BP	2	Keratinocytes
ACACAGTCAGCGTATT-1	BP1	BP	4	Smooth muscle cells
ACACAGTCAGCTGCCA-1	BP1	BP	5	Fibroblasts
ACACAGTCATGACAAA-1	BP1	BP	8	Endothelial cells
ACACAGTCATTAAAGG-1	BP1	BP	0	Keratinocytes
ACACAGTGTCATGCAT-1	BP1	BP	8	Endothelial cells
ACACAGTGTGCATACT-1	BP1	BP	0	Keratinocytes
ACACAGTGTTGTGGCC-1	BP1	BP	7	Keratinocytes
ACACAGTTCGAACTCA-1	BP1	BP	5	Fibroblasts
ACACCAAAGCAGGGAG-1	BP1	BP	0	Keratinocytes
ACACCAAAGTTAACAG-1	BP1	BP	6	Keratinocytes
ACACCAACACACTGGC-1	BP1	BP	1	Keratinocytes
ACACCAACAGCCCACA-1	BP1	BP	9	Keratinocytes
ACACCAACAGGTTCCG-1	BP1	BP	1	Keratinocytes
ACACCAACAGTTCTAG-1	BP1	BP	0	Keratinocytes
ACACCAACATACAGGG-1	BP1	BP	2	Keratinocytes
ACACCAACATATCTCT-1	BP1	BP	4	Smooth muscle cells
ACACCAACATTAAGCC-1	BP1	BP	2	Keratinocytes
ACACCAAGTATCGTTG-1	BP1	BP	2	Keratinocytes
ACACCAAGTTGGCCGT-1	BP1	BP	6	Keratinocytes
ACACCAATCCCGTGAG-1	BP1	BP	7	Keratinocytes
ACACCAATCGCACGGT-1	BP1	BP	7	Keratinocytes
ACACCAATCTCCCATG-1	BP1	BP	2	Keratinocytes
ACACGCGAGATTGACA-1	BP1	BP	6	Keratinocytes
ACACGCGAGCTAAGTA-1	BP1	BP	8	Endothelial cells
ACACGCGAGGTGCCAA-1	BP1	BP	9	Keratinocytes
ACACGCGAGTCCGTCG-1	BP1	BP	0	Keratinocytes
ACACGCGAGTGTACCT-1	BP1	BP	6	Keratinocytes
ACACGCGCAACTGTGT-1	BP1	BP	6	Keratinocytes
ACACGCGCACTGTCCT-1	BP1	BP	9	Keratinocytes
ACACGCGCAGTCAGCC-1	BP1	BP	17	Keratinocytes
ACACGCGGTAACCAGG-1	BP1	BP	2	Keratinocytes
ACACGCGTCTTGCAGA-1	BP1	BP	1	Keratinocytes
ACACTGAAGACTACCT-1	BP1	BP	13	T/NK cells
ACACTGAAGAGAGAAC-1	BP1	BP	12	DC/Mac cells
ACACTGAAGCTAATCC-1	BP1	BP	0	Keratinocytes
ACACTGAAGGCACTCC-1	BP1	BP	2	Keratinocytes
ACACTGAAGGCATCAG-1	BP1	BP	2	Keratinocytes
ACACTGAAGTGATAGT-1	BP1	BP	2	Keratinocytes
ACACTGACACACCTTC-1	BP1	BP	6	Keratinocytes
ACACTGACAGAGGCTA-1	BP1	BP	6	Keratinocytes
ACACTGACAGTCGGAA-1	BP1	BP	2	Keratinocytes
ACACTGAGTACAGAGC-1	BP1	BP	7	Keratinocytes
ACACTGAGTACTGCGC-1	BP1	BP	13	T/NK cells
ACACTGAGTCCCTAAA-1	BP1	BP	4	Smooth muscle cells
ACACTGAGTTCTCTAT-1	BP1	BP	2	Keratinocytes
ACACTGAGTTGGTACT-1	BP1	BP	2	Keratinocytes
ACACTGAGTTTCCAAG-1	BP1	BP	5	Fibroblasts
ACACTGATCATTACGG-1	BP1	BP	1	Keratinocytes
ACACTGATCTAAGGAA-1	BP1	BP	0	Keratinocytes
ACACTGATCTGAGGTT-1	BP1	BP	1	Keratinocytes
ACAGAAAAGCGTTCCG-1	BP1	BP	2	Keratinocytes
ACAGAAAAGTGAACAT-1	BP1	BP	0	Keratinocytes
ACAGAAACAACGATTC-1	BP1	BP	2	Keratinocytes
ACAGAAACAGTCAGTT-1	BP1	BP	6	Keratinocytes
ACAGAAAGTAACGGTG-1	BP1	BP	0	Keratinocytes
ACAGAAAGTGGTCTCG-1	BP1	BP	6	Keratinocytes
ACAGAAAGTTCTCCCA-1	BP1	BP	0	Keratinocytes
ACAGAAATCCACTTCG-1	BP1	BP	6	Keratinocytes
ACAGAAATCGAGTTGT-1	BP1	BP	5	Fibroblasts
ACAGAAATCTAAGGAA-1	BP1	BP	6	Keratinocytes
ACAGAAATCTGAGGCC-1	BP1	BP	5	Fibroblasts
ACAGCCGCAAATGCTC-1	BP1	BP	11	Melanocytes
ACAGCCGCAGGCACTC-1	BP1	BP	8	Endothelial cells
ACAGCCGGTCTACATG-1	BP1	BP	6	Keratinocytes
ACAGCCGGTTCCGCGA-1	BP1	BP	7	Keratinocytes
ACAGCCGGTTGGCTAT-1	BP1	BP	0	Keratinocytes
ACAGCCGTCAAGTCTG-1	BP1	BP	6	Keratinocytes
ACAGCCGTCACGAACT-1	BP1	BP	8	Endothelial cells
ACAGCCGTCGAACGGA-1	BP1	BP	9	Keratinocytes
ACAGCCGTCGGCAGTC-1	BP1	BP	0	Keratinocytes
ACAGCCGTCTCCAATT-1	BP1	BP	5	Fibroblasts
ACAGGGAAGGAAACGA-1	BP1	BP	2	Keratinocytes
ACAGGGAAGGTGCATG-1	BP1	BP	7	Keratinocytes
ACAGGGAAGTAGGCCA-1	BP1	BP	11	Melanocytes
ACAGGGACACTGTGTA-1	BP1	BP	9	Keratinocytes
ACAGGGACAGATCATC-1	BP1	BP	8	Endothelial cells
ACAGGGAGTAACTGCT-1	BP1	BP	2	Keratinocytes
ACAGGGATCTATCGGA-1	BP1	BP	1	Keratinocytes
ACAGGGATCTATGCCC-1	BP1	BP	7	Keratinocytes
ACATCCCAGCAAACAT-1	BP1	BP	4	Smooth muscle cells
ACATCCCAGCAATAAC-1	BP1	BP	13	T/NK cells
ACATCCCAGGAACTCG-1	BP1	BP	3	Keratinocytes
ACATCCCAGGACTATA-1	BP1	BP	4	Smooth muscle cells
ACATCCCCAACGTTAC-1	BP1	BP	2	Keratinocytes
ACATCCCCAGAACTCT-1	BP1	BP	13	T/NK cells
ACATCCCGTGGTTTGT-1	BP1	BP	1	Keratinocytes
ACATCCCTCAGACTGT-1	BP1	BP	4	Smooth muscle cells
ACATCCCTCGAATGCT-1	BP1	BP	0	Keratinocytes
ACATCCCTCGCTATTT-1	BP1	BP	9	Keratinocytes
ACATCCCTCGCTGATA-1	BP1	BP	0	Keratinocytes
ACATCCCTCGGTAACT-1	BP1	BP	2	Keratinocytes
ACATCGAAGAGGTCGT-1	BP1	BP	1	Keratinocytes
ACATCGAAGAGTTGCG-1	BP1	BP	2	Keratinocytes
ACATCGAAGATCGACG-1	BP1	BP	6	Keratinocytes
ACATCGACAATTCTTC-1	BP1	BP	0	Keratinocytes
ACATCGACATAGAATG-1	BP1	BP	12	DC/Mac cells
ACATCGAGTGGAAGTC-1	BP1	BP	1	Keratinocytes
ACATCGATCCATTGTT-1	BP1	BP	6	Keratinocytes
ACATGCAAGAGCATCG-1	BP1	BP	1	Keratinocytes
ACATGCAAGTAAGCAT-1	BP1	BP	12	DC/Mac cells
ACATGCACAAACTGCT-1	BP1	BP	6	Keratinocytes
ACATGCACACAACATC-1	BP1	BP	2	Keratinocytes
ACATGCACACGACGTC-1	BP1	BP	2	Keratinocytes
ACATGCACAGGATGAC-1	BP1	BP	1	Keratinocytes
ACATGCAGTGCCCGTA-1	BP1	BP	7	Keratinocytes
ACATGCAGTGGACTGA-1	BP1	BP	4	Smooth muscle cells
ACATGCATCATTACCT-1	BP1	BP	13	T/NK cells
ACATGCATCGCTCTCA-1	BP1	BP	6	Keratinocytes
ACATGCATCTCCGATC-1	BP1	BP	8	Endothelial cells
ACATGCATCTCCGCAT-1	BP1	BP	1	Keratinocytes
ACATTTCAGGCTAACG-1	BP1	BP	0	Keratinocytes
ACATTTCAGTGGTTGG-1	BP1	BP	1	Keratinocytes
ACATTTCAGTTGGCGA-1	BP1	BP	13	T/NK cells
ACATTTCCAATAGTAG-1	BP1	BP	7	Keratinocytes
ACATTTCCAATCCAGT-1	BP1	BP	6	Keratinocytes
ACATTTCCACACACTA-1	BP1	BP	1	Keratinocytes
ACATTTCCATCGCTAA-1	BP1	BP	8	Endothelial cells
ACATTTCGTCCTGGTG-1	BP1	BP	1	Keratinocytes
ACATTTCTCACTGATG-1	BP1	BP	2	Keratinocytes
ACATTTCTCGCCTTGT-1	BP1	BP	6	Keratinocytes
ACCAAACCAAATTAGG-1	BP1	BP	5	Fibroblasts
ACCAAACCATATCGGT-1	BP1	BP	5	Fibroblasts
ACCAAACGTAGGACTG-1	BP1	BP	2	Keratinocytes
ACCAAACGTCTAGATC-1	BP1	BP	2	Keratinocytes
ACCAAACTCACTGCTC-1	BP1	BP	2	Keratinocytes
ACCAACAAGTGCAGCA-1	BP1	BP	2	Keratinocytes
ACCAACACAACAAAGT-1	BP1	BP	8	Endothelial cells
ACCAACACATACAGAA-1	BP1	BP	3	Keratinocytes
ACCAACACATGAGAAT-1	BP1	BP	6	Keratinocytes
ACCAACAGTCGAGATG-1	BP1	BP	0	Keratinocytes
ACCAACAGTGTATTCG-1	BP1	BP	6	Keratinocytes
ACCAACAGTTTCCCAC-1	BP1	BP	6	Keratinocytes
ACCAACATCCACTTTA-1	BP1	BP	4	Smooth muscle cells
ACCAACATCGGTGTTA-1	BP1	BP	1	Keratinocytes
ACCACAAAGTACTCGT-1	BP1	BP	1	Keratinocytes
ACCACAAAGTCGCCCA-1	BP1	BP	12	DC/Mac cells
ACCACAACAACATACC-1	BP1	BP	2	Keratinocytes
ACCACAACAGACCGCT-1	BP1	BP	3	Keratinocytes
ACCACAACATAGGTAA-1	BP1	BP	1	Keratinocytes
ACCACAATCCCTTGGT-1	BP1	BP	5	Fibroblasts
ACCATTTAGATAGTCA-1	BP1	BP	2	Keratinocytes
ACCATTTAGCTACTGT-1	BP1	BP	0	Keratinocytes
ACCATTTAGTCACTAC-1	BP1	BP	13	T/NK cells
ACCATTTCACACCAGC-1	BP1	BP	1	Keratinocytes
ACCATTTCACACTTAG-1	BP1	BP	6	Keratinocytes
ACCATTTGTTGCCGCA-1	BP1	BP	6	Keratinocytes
ACCATTTTCACTCACC-1	BP1	BP	2	Keratinocytes
ACCATTTTCATCTCTA-1	BP1	BP	0	Keratinocytes
ACCATTTTCATTACGG-1	BP1	BP	9	Keratinocytes
ACCATTTTCGTAGGGA-1	BP1	BP	2	Keratinocytes
ACCATTTTCGTCAACA-1	BP1	BP	13	T/NK cells
ACCATTTTCTAGACAC-1	BP1	BP	2	Keratinocytes
ACCCAAAAGGACTATA-1	BP1	BP	12	DC/Mac cells
ACCCAAAAGGCATGCA-1	BP1	BP	0	Keratinocytes
ACCCAAACAAATGAAC-1	BP1	BP	13	T/NK cells
ACCCAAACAAGAAATC-1	BP1	BP	0	Keratinocytes
ACCCAAACATCTCGTC-1	BP1	BP	0	Keratinocytes
ACCCAAAGTCACAGAG-1	BP1	BP	2	Keratinocytes
ACCCAAAGTCCGGTGT-1	BP1	BP	2	Keratinocytes
ACCCAAAGTTGTACGT-1	BP1	BP	1	Keratinocytes
ACCCAAATCGGCATCG-1	BP1	BP	4	Smooth muscle cells
ACCCTCAAGGACAGCT-1	BP1	BP	6	Keratinocytes
ACCCTCAAGGTTGACG-1	BP1	BP	6	Keratinocytes
ACCCTCACACAGAAGC-1	BP1	BP	5	Fibroblasts
ACCCTCACAGAGGAAA-1	BP1	BP	2	Keratinocytes
ACCCTCAGTAACGGTG-1	BP1	BP	1	Keratinocytes
ACCCTCAGTAAGATCA-1	BP1	BP	5	Fibroblasts
ACCCTCAGTGGGTCAA-1	BP1	BP	6	Keratinocytes
ACCCTCATCAACGTGT-1	BP1	BP	2	Keratinocytes
ACCCTTGAGCGAGGAG-1	BP1	BP	6	Keratinocytes
ACCCTTGAGGTAGTCG-1	BP1	BP	9	Keratinocytes
ACCCTTGAGTATGCAA-1	BP1	BP	2	Keratinocytes
ACCCTTGCAAGCCCAC-1	BP1	BP	5	Fibroblasts
ACCCTTGCATGCACTA-1	BP1	BP	0	Keratinocytes
ACCCTTGCATGGGCAA-1	BP1	BP	6	Keratinocytes
ACCCTTGGTACAGTAA-1	BP1	BP	2	Keratinocytes
ACCCTTGGTAGAATGT-1	BP1	BP	1	Keratinocytes
ACCCTTGGTATGGGAC-1	BP1	BP	3	Keratinocytes
ACCCTTGGTCCCGCAA-1	BP1	BP	0	Keratinocytes
ACCCTTGGTGGGAGAG-1	BP1	BP	0	Keratinocytes
ACCCTTGGTTGAGGAC-1	BP1	BP	9	Keratinocytes
ACCCTTGTCAAGCTTG-1	BP1	BP	3	Keratinocytes
ACCCTTGTCAGAGTGG-1	BP1	BP	7	Keratinocytes
ACCCTTGTCAGGAGAC-1	BP1	BP	1	Keratinocytes
ACCCTTGTCTGATGGT-1	BP1	BP	12	DC/Mac cells
ACCGTTCAGGAGTCTG-1	BP1	BP	7	Keratinocytes
ACCGTTCAGGGCAATC-1	BP1	BP	7	Keratinocytes
ACCGTTCCAAATGGAT-1	BP1	BP	1	Keratinocytes
ACCGTTCCATGTGCCG-1	BP1	BP	3	Keratinocytes
ACCGTTCGTAGCGCCT-1	BP1	BP	7	Keratinocytes
ACCGTTCGTGGCTGAA-1	BP1	BP	6	Keratinocytes
ACCGTTCTCCGGCTTT-1	BP1	BP	0	Keratinocytes
ACCGTTCTCTCTCGAC-1	BP1	BP	9	Keratinocytes
ACCTACCAGCACGGAT-1	BP1	BP	1	Keratinocytes
ACCTACCAGCAGTACG-1	BP1	BP	3	Keratinocytes
ACCTACCAGCGCTGCT-1	BP1	BP	3	Keratinocytes
ACCTACCGTAGTTACC-1	BP1	BP	1	Keratinocytes
ACCTACCGTCTGCATA-1	BP1	BP	0	Keratinocytes
ACCTACCGTTCCCAAA-1	BP1	BP	13	T/NK cells
ACCTACCGTTCCGCTT-1	BP1	BP	2	Keratinocytes
ACCTACCTCCATTGCC-1	BP1	BP	4	Smooth muscle cells
ACCTACCTCCCATAGA-1	BP1	BP	2	Keratinocytes
ACCTACCTCCTACAAG-1	BP1	BP	2	Keratinocytes
ACCTACCTCGATTGGT-1	BP1	BP	1	Keratinocytes
ACCTACCTCTCCCAAC-1	BP1	BP	13	T/NK cells
ACCTGAAAGCACTTTG-1	BP1	BP	13	T/NK cells
ACCTGAAAGGCTAAAT-1	BP1	BP	12	DC/Mac cells
ACCTGAAAGGTGAGCT-1	BP1	BP	1	Keratinocytes
ACCTGAAAGGTTAGTA-1	BP1	BP	1	Keratinocytes
ACCTGAAAGTGCGCTC-1	BP1	BP	2	Keratinocytes
ACCTGAACACTTGGGC-1	BP1	BP	13	T/NK cells
ACCTGAACAGCGTATT-1	BP1	BP	6	Keratinocytes
ACCTGAACAGTTAGAA-1	BP1	BP	5	Fibroblasts
ACCTGAACATACCGTA-1	BP1	BP	6	Keratinocytes
ACCTGAAGTAAGATTG-1	BP1	BP	10	Keratinocytes
ACCTGAAGTAGTGTGG-1	BP1	BP	9	Keratinocytes
ACCTGAAGTATCTTCT-1	BP1	BP	6	Keratinocytes
ACCTGAATCCACAAGT-1	BP1	BP	3	Keratinocytes
ACCTGAATCGCCTTTG-1	BP1	BP	1	Keratinocytes
ACCTGAATCGGCTGGT-1	BP1	BP	6	Keratinocytes
ACCTGTCAGACGCCCT-1	BP1	BP	2	Keratinocytes
ACCTGTCAGACGGTTG-1	BP1	BP	1	Keratinocytes
ACCTGTCAGCAATAGT-1	BP1	BP	0	Keratinocytes
ACCTGTCAGGCGATAC-1	BP1	BP	9	Keratinocytes
ACCTGTCAGTTGGAAT-1	BP1	BP	6	Keratinocytes
ACCTGTCCAATAGGAT-1	BP1	BP	7	Keratinocytes
ACCTGTCCACACAGCC-1	BP1	BP	1	Keratinocytes
ACCTGTCCAGAGTTGG-1	BP1	BP	9	Keratinocytes
ACCTGTCCATCTCGTC-1	BP1	BP	6	Keratinocytes
ACCTGTCGTCTTACTT-1	BP1	BP	0	Keratinocytes
ACGATCAAGAGAGCAA-1	BP1	BP	0	Keratinocytes
ACGATCAAGGCCCAAA-1	BP1	BP	8	Endothelial cells
ACGATCAAGGCTCAAG-1	BP1	BP	2	Keratinocytes
ACGATCAAGTAAACAC-1	BP1	BP	13	T/NK cells
ACGATCAAGTGTACAA-1	BP1	BP	2	Keratinocytes
ACGATCAAGTTGCTCA-1	BP1	BP	1	Keratinocytes
ACGATCACACACAGCC-1	BP1	BP	0	Keratinocytes
ACGATCACAGTGCCTG-1	BP1	BP	6	Keratinocytes
ACGATCACATCAGCAT-1	BP1	BP	6	Keratinocytes
ACGATCAGTGGATTTC-1	BP1	BP	2	Keratinocytes
ACGATCAGTTGTGCCG-1	BP1	BP	2	Keratinocytes
ACGATCATCAAGTCTG-1	BP1	BP	0	Keratinocytes
ACGATCATCACGATAC-1	BP1	BP	1	Keratinocytes
ACGATCATCACGATCA-1	BP1	BP	0	Keratinocytes
ACGATCATCGCTAGCG-1	BP1	BP	0	Keratinocytes
ACGATGTAGACCAAAT-1	BP1	BP	11	Melanocytes
ACGATGTAGAGGTTTA-1	BP1	BP	6	Keratinocytes
ACGATGTAGGACTAAT-1	BP1	BP	2	Keratinocytes
ACGATGTAGGGAGAAT-1	BP1	BP	2	Keratinocytes
ACGATGTAGTCAGAGC-1	BP1	BP	5	Fibroblasts
ACGATGTAGTTTAGGA-1	BP1	BP	1	Keratinocytes
ACGATGTCACACGTGC-1	BP1	BP	12	DC/Mac cells
ACGATGTCAGGACTTT-1	BP1	BP	0	Keratinocytes
ACGATGTCATTGACTG-1	BP1	BP	0	Keratinocytes
ACGATGTGTAACCCTA-1	BP1	BP	2	Keratinocytes
ACGATGTGTAGAATGT-1	BP1	BP	0	Keratinocytes
ACGATGTGTAGAGCTG-1	BP1	BP	1	Keratinocytes
ACGATGTTCTAAACGC-1	BP1	BP	7	Keratinocytes
ACGATGTTCTTACGGA-1	BP1	BP	9	Keratinocytes
ACGCACGAGAGAACCC-1	BP1	BP	0	Keratinocytes
ACGCACGAGATGACAT-1	BP1	BP	0	Keratinocytes
ACGCACGAGATTGAGT-1	BP1	BP	2	Keratinocytes
ACGCACGCAAGAAACT-1	BP1	BP	2	Keratinocytes
ACGCACGCAGGACATG-1	BP1	BP	2	Keratinocytes
ACGCACGGTCAAATCC-1	BP1	BP	8	Endothelial cells
ACGGAAGAGGCACAAC-1	BP1	BP	8	Endothelial cells
ACGGAAGCACTTCAAG-1	BP1	BP	1	Keratinocytes
ACGGAAGCAGTATACC-1	BP1	BP	1	Keratinocytes
ACGGAAGGTACGGCAA-1	BP1	BP	6	Keratinocytes
ACGGAAGGTCTGTGCG-1	BP1	BP	7	Keratinocytes
ACGGAAGGTGGTTTAC-1	BP1	BP	2	Keratinocytes
ACGGAAGTCATGAGTC-1	BP1	BP	2	Keratinocytes
ACGGAAGTCCATCCGT-1	BP1	BP	0	Keratinocytes
ACGGGTCAGGCTTTCA-1	BP1	BP	13	T/NK cells
ACGGGTCAGTACGAGC-1	BP1	BP	2	Keratinocytes
ACGGGTCCAAATGAGT-1	BP1	BP	13	T/NK cells
ACGGGTCCAACCGTGC-1	BP1	BP	2	Keratinocytes
ACGGGTCCAATAGTCC-1	BP1	BP	13	T/NK cells
ACGGGTCCACAATCTG-1	BP1	BP	0	Keratinocytes
ACGGGTCCAGAGGAAA-1	BP1	BP	6	Keratinocytes
ACGGGTCCATACAGGG-1	BP1	BP	0	Keratinocytes
ACGGGTCCATGGATCT-1	BP1	BP	0	Keratinocytes
ACGGGTCCATTACGGT-1	BP1	BP	8	Endothelial cells
ACGGGTCGTAAGTAGT-1	BP1	BP	3	Keratinocytes
ACGGGTCGTAGCACAG-1	BP1	BP	13	T/NK cells
ACGGGTCGTCTCAGAT-1	BP1	BP	7	Keratinocytes
ACGGGTCGTGCCTAAT-1	BP1	BP	7	Keratinocytes
ACGGGTCTCACCGACG-1	BP1	BP	11	Melanocytes
ACGGGTCTCATAGAGA-1	BP1	BP	0	Keratinocytes
ACGGTCGAGACCTGGA-1	BP1	BP	4	Smooth muscle cells
ACGGTCGAGTAATACG-1	BP1	BP	2	Keratinocytes
ACGGTCGAGTCACTGT-1	BP1	BP	6	Keratinocytes
ACGGTCGCAGTCGGAA-1	BP1	BP	7	Keratinocytes
ACGGTCGCATGGATCT-1	BP1	BP	9	Keratinocytes
ACGGTCGGTGGAAGTC-1	BP1	BP	6	Keratinocytes
ACGGTCGGTGGTAATA-1	BP1	BP	7	Keratinocytes
ACGGTCGGTTATAGAG-1	BP1	BP	0	Keratinocytes
ACGGTCGTCAATCTCT-1	BP1	BP	6	Keratinocytes
ACGGTCGTCTACGCAA-1	BP1	BP	11	Melanocytes
ACGGTTAAGTAACAGT-1	BP1	BP	0	Keratinocytes
ACGGTTACAAGTCCAT-1	BP1	BP	4	Smooth muscle cells
ACGGTTACACGGTGCT-1	BP1	BP	2	Keratinocytes
ACGGTTAGTCGGAACA-1	BP1	BP	6	Keratinocytes
ACGGTTAGTCTGTTAG-1	BP1	BP	6	Keratinocytes
ACGGTTAGTGCGGATA-1	BP1	BP	10	Keratinocytes
ACGGTTATCGTCTACC-1	BP1	BP	7	Keratinocytes
ACGTAACAGTTGTACC-1	BP1	BP	7	Keratinocytes
ACGTAACCAACTCCAA-1	BP1	BP	6	Keratinocytes
ACGTAACCAATGAAAC-1	BP1	BP	4	Smooth muscle cells
ACGTAACCAGCTACAT-1	BP1	BP	8	Endothelial cells
ACGTAACCATCACCAA-1	BP1	BP	2	Keratinocytes
ACGTAACGTACCCGAC-1	BP1	BP	2	Keratinocytes
ACGTAACGTGTGACCC-1	BP1	BP	0	Keratinocytes
ACGTAACGTTCTATCT-1	BP1	BP	6	Keratinocytes
ACGTACAAGAGGGTAA-1	BP1	BP	6	Keratinocytes
ACGTACAAGATACGAT-1	BP1	BP	6	Keratinocytes
ACGTACAAGGATATGT-1	BP1	BP	7	Keratinocytes
ACGTACACACCTCAGG-1	BP1	BP	4	Smooth muscle cells
ACGTACAGTAGCTCGC-1	BP1	BP	0	Keratinocytes
ACGTACAGTAGGCAAC-1	BP1	BP	1	Keratinocytes
ACGTACAGTCACAGAG-1	BP1	BP	1	Keratinocytes
ACGTACAGTTCTTGTT-1	BP1	BP	6	Keratinocytes
ACGTACATCTGTAACG-1	BP1	BP	8	Endothelial cells
ACGTAGTCAAGGATGC-1	BP1	BP	13	T/NK cells
ACGTAGTCAGTTCTAG-1	BP1	BP	15	Lymphatics cells
ACGTAGTGTCATAACC-1	BP1	BP	1	Keratinocytes
ACGTAGTGTCCAAAGG-1	BP1	BP	1	Keratinocytes
ACGTAGTGTTCTGAGT-1	BP1	BP	0	Keratinocytes
ACGTCCTAGATCACTC-1	BP1	BP	1	Keratinocytes
ACGTCCTAGGTTGACG-1	BP1	BP	0	Keratinocytes
ACGTCCTCATACTGAC-1	BP1	BP	2	Keratinocytes
ACGTTCCAGAAGCGCT-1	BP1	BP	8	Endothelial cells
ACGTTCCAGCATCAGG-1	BP1	BP	2	Keratinocytes
ACGTTCCAGCGCCCAT-1	BP1	BP	10	Keratinocytes
ACGTTCCCACCCTAAA-1	BP1	BP	0	Keratinocytes
ACGTTCCCAGCTATTG-1	BP1	BP	6	Keratinocytes
ACGTTCCTCCAAACCA-1	BP1	BP	0	Keratinocytes
ACGTTCCTCGTGGGTC-1	BP1	BP	11	Melanocytes
ACTACGACAAGACGAC-1	BP1	BP	12	DC/Mac cells
ACTACGACACAGTCCG-1	BP1	BP	12	DC/Mac cells
ACTACGACAGGATCTT-1	BP1	BP	5	Fibroblasts
ACTACGACAGTCGTTA-1	BP1	BP	7	Keratinocytes
ACTACGACATTCTTCA-1	BP1	BP	0	Keratinocytes
ACTACGAGTCGGATTT-1	BP1	BP	0	Keratinocytes
ACTACGATCGAATGCT-1	BP1	BP	3	Keratinocytes
ACTACGATCGACACCG-1	BP1	BP	6	Keratinocytes
ACTACGATCTCGTGGG-1	BP1	BP	5	Fibroblasts
ACTACGATCTTTGCGC-1	BP1	BP	6	Keratinocytes
ACTATCTAGAGCACTG-1	BP1	BP	0	Keratinocytes
ACTATCTAGATAGCTA-1	BP1	BP	6	Keratinocytes
ACTATCTAGGCTTTCA-1	BP1	BP	2	Keratinocytes
ACTATCTAGTGCAGGT-1	BP1	BP	7	Keratinocytes
ACTATCTCAAGCGGAT-1	BP1	BP	9	Keratinocytes
ACTATCTCACAATGTC-1	BP1	BP	1	Keratinocytes
ACTATCTCAGCATCTA-1	BP1	BP	2	Keratinocytes
ACTATCTGTCCGGATC-1	BP1	BP	6	Keratinocytes
ACTATCTGTGCCCGTA-1	BP1	BP	13	T/NK cells
ACTATCTGTTGGTAGG-1	BP1	BP	1	Keratinocytes
ACTATCTTCACGAACT-1	BP1	BP	8	Endothelial cells
ACTATCTTCCAGTTCC-1	BP1	BP	5	Fibroblasts
ACTATCTTCCGGCAGT-1	BP1	BP	1	Keratinocytes
ACTATCTTCTCGCAGG-1	BP1	BP	4	Smooth muscle cells
ACTATGGAGCATGAAT-1	BP1	BP	1	Keratinocytes
ACTATGGCATAGAAAC-1	BP1	BP	3	Keratinocytes
ACTATGGGTACGGATG-1	BP1	BP	0	Keratinocytes
ACTATGGGTATCTCGA-1	BP1	BP	6	Keratinocytes
ACTATGGTCACGAGGA-1	BP1	BP	11	Melanocytes
ACTATGGTCCACGGAC-1	BP1	BP	0	Keratinocytes
ACTATGGTCGAAGCCC-1	BP1	BP	2	Keratinocytes
ACTATTCAGATTGAGT-1	BP1	BP	11	Melanocytes
ACTATTCAGGTTGGAC-1	BP1	BP	6	Keratinocytes
ACTATTCAGTTACGGG-1	BP1	BP	0	Keratinocytes
ACTATTCCAATCACGT-1	BP1	BP	8	Endothelial cells
ACTATTCTCAGAGCAG-1	BP1	BP	0	Keratinocytes
ACTATTCTCCATTTGT-1	BP1	BP	0	Keratinocytes
ACTATTCTCCCATAAG-1	BP1	BP	2	Keratinocytes
ACTATTCTCGAGCTGC-1	BP1	BP	7	Keratinocytes
ACTATTCTCGTCCATC-1	BP1	BP	6	Keratinocytes
ACTATTCTCTTCGGAA-1	BP1	BP	6	Keratinocytes
ACTATTCTCTTGGAAC-1	BP1	BP	2	Keratinocytes
ACTCCCAAGAACAGGA-1	BP1	BP	10	Keratinocytes
ACTCCCAAGGACACTG-1	BP1	BP	0	Keratinocytes
ACTCCCAAGGGCGAGA-1	BP1	BP	1	Keratinocytes
ACTCCCACACTGAGGA-1	BP1	BP	9	Keratinocytes
ACTCCCAGTAATTAGG-1	BP1	BP	1	Keratinocytes
ACTCCCAGTATCAGGG-1	BP1	BP	11	Melanocytes
ACTCCCAGTCACCTTC-1	BP1	BP	11	Melanocytes
ACTCTCGAGAGAGCCT-1	BP1	BP	5	Fibroblasts
ACTCTCGAGTATCCTG-1	BP1	BP	7	Keratinocytes
ACTCTCGCAAGGTTGG-1	BP1	BP	9	Keratinocytes
ACTCTCGCAATTGCTG-1	BP1	BP	5	Fibroblasts
ACTCTCGCACGCGCAT-1	BP1	BP	0	Keratinocytes
ACTCTCGGTACAGTAA-1	BP1	BP	1	Keratinocytes
ACTCTCGTCTGCCTGT-1	BP1	BP	10	Keratinocytes
ACTCTCGTCTGTCGTC-1	BP1	BP	6	Keratinocytes
ACTCTCGTCTTTGCAT-1	BP1	BP	13	T/NK cells
ACTGATGAGAGCAGAA-1	BP1	BP	1	Keratinocytes
ACTGATGAGAGGGCGA-1	BP1	BP	7	Keratinocytes
ACTGATGAGATTAGAC-1	BP1	BP	1	Keratinocytes
ACTGATGAGCTAAGTA-1	BP1	BP	7	Keratinocytes
ACTGATGAGGTTGTTC-1	BP1	BP	0	Keratinocytes
ACTGATGAGTGCTCGC-1	BP1	BP	2	Keratinocytes
ACTGATGCAATTGCGT-1	BP1	BP	2	Keratinocytes
ACTGATGCAGGTTCCG-1	BP1	BP	0	Keratinocytes
ACTGATGCAGTAGAGC-1	BP1	BP	2	Keratinocytes
ACTGATGCATCCGTTC-1	BP1	BP	2	Keratinocytes
ACTGATGCATGAGTAA-1	BP1	BP	13	T/NK cells
ACTGATGGTAGAGCTG-1	BP1	BP	2	Keratinocytes
ACTGATGGTCGGCCTA-1	BP1	BP	5	Fibroblasts
ACTGATGGTCTAGATC-1	BP1	BP	2	Keratinocytes
ACTGATGTCGACTCCT-1	BP1	BP	6	Keratinocytes
ACTGCAAAGCCTGAAG-1	BP1	BP	0	Keratinocytes
ACTGCAAAGCGGGTTA-1	BP1	BP	8	Endothelial cells
ACTGCAACAACCAGAG-1	BP1	BP	6	Keratinocytes
ACTGCAACACTGGAAG-1	BP1	BP	2	Keratinocytes
ACTGCAAGTCGCATTA-1	BP1	BP	6	Keratinocytes
ACTGCAAGTTACGTAC-1	BP1	BP	7	Keratinocytes
ACTGCAATCAGGGTAG-1	BP1	BP	9	Keratinocytes
ACTGCAATCCCTCGAT-1	BP1	BP	9	Keratinocytes
ACTGTCCAGAGCGACT-1	BP1	BP	2	Keratinocytes
ACTGTCCAGGGTAGCT-1	BP1	BP	2	Keratinocytes
ACTGTCCAGGGTTGCA-1	BP1	BP	0	Keratinocytes
ACTGTCCAGTATTCCG-1	BP1	BP	8	Endothelial cells
ACTGTCCCACTTGTGA-1	BP1	BP	5	Fibroblasts
ACTGTCCGTGGAGGTT-1	BP1	BP	8	Endothelial cells
ACTGTCCGTGTAAATG-1	BP1	BP	4	Smooth muscle cells
ACTGTCCGTTGTGTTG-1	BP1	BP	1	Keratinocytes
ACTGTCCTCGACCACG-1	BP1	BP	7	Keratinocytes
ACTGTCCTCGTTCCTG-1	BP1	BP	2	Keratinocytes
ACTGTGAAGCGAGAAA-1	BP1	BP	2	Keratinocytes
ACTGTGACACCAAATC-1	BP1	BP	0	Keratinocytes
ACTGTGACAGCAGTTT-1	BP1	BP	6	Keratinocytes
ACTGTGACAGCTGGTC-1	BP1	BP	11	Melanocytes
ACTGTGACATGTTACG-1	BP1	BP	5	Fibroblasts
ACTGTGAGTAGCTCGC-1	BP1	BP	0	Keratinocytes
ACTGTGAGTAGGTCAG-1	BP1	BP	0	Keratinocytes
ACTGTGATCCTTATCA-1	BP1	BP	15	Lymphatics cells
ACTGTGATCGAACCTA-1	BP1	BP	0	Keratinocytes
ACTGTGATCGACATCA-1	BP1	BP	2	Keratinocytes
ACTGTGATCTAGTGTG-1	BP1	BP	7	Keratinocytes
ACTTAGGCAAGGCTTT-1	BP1	BP	6	Keratinocytes
ACTTAGGCACCTCTGT-1	BP1	BP	3	Keratinocytes
ACTTAGGCACGGCGTT-1	BP1	BP	13	T/NK cells
ACTTAGGCAGCGATTT-1	BP1	BP	13	T/NK cells
ACTTAGGCATACTGAC-1	BP1	BP	1	Keratinocytes
ACTTAGGCATGCCGCA-1	BP1	BP	2	Keratinocytes
ACTTAGGTCATTCCTA-1	BP1	BP	6	Keratinocytes
ACTTAGGTCGGATACT-1	BP1	BP	7	Keratinocytes
ACTTAGGTCTATTGTC-1	BP1	BP	1	Keratinocytes
ACTTAGGTCTGCGGCA-1	BP1	BP	0	Keratinocytes
ACTTAGGTCTTAGCAG-1	BP1	BP	6	Keratinocytes
ACTTATCAGGCGCTCT-1	BP1	BP	2	Keratinocytes
ACTTATCCAGCGCGTT-1	BP1	BP	0	Keratinocytes
ACTTATCCAGGTAGTG-1	BP1	BP	2	Keratinocytes
ACTTATCGTATACCCA-1	BP1	BP	2	Keratinocytes
ACTTATCGTCATAAAG-1	BP1	BP	13	T/NK cells
ACTTATCGTGTCCCTT-1	BP1	BP	6	Keratinocytes
ACTTATCTCACGGGAA-1	BP1	BP	4	Smooth muscle cells
ACTTATCTCATGTCAG-1	BP1	BP	8	Endothelial cells
ACTTATCTCCATACAG-1	BP1	BP	10	Keratinocytes
ACTTATCTCTGGGATT-1	BP1	BP	2	Keratinocytes
ACTTCCGAGAGCAGTC-1	BP1	BP	5	Fibroblasts
ACTTCCGCAATACCCA-1	BP1	BP	2	Keratinocytes
ACTTCCGCACACGGTC-1	BP1	BP	13	T/NK cells
ACTTCCGCAGAACTAA-1	BP1	BP	1	Keratinocytes
ACTTCCGCATATCTCT-1	BP1	BP	12	DC/Mac cells
ACTTCCGCATTGACTG-1	BP1	BP	1	Keratinocytes
ACTTCCGGTATAGGGC-1	BP1	BP	1	Keratinocytes
ACTTCCGGTCTTTCAT-1	BP1	BP	0	Keratinocytes
ACTTCCGTCAGACTGT-1	BP1	BP	0	Keratinocytes
ACTTCCGTCCATCTGC-1	BP1	BP	6	Keratinocytes
ACTTCCGTCGAGTGGA-1	BP1	BP	7	Keratinocytes
ACTTCCGTCTACACAG-1	BP1	BP	1	Keratinocytes
ACTTCGCAGAGCCGAT-1	BP1	BP	3	Keratinocytes
ACTTCGCAGCTTCTAG-1	BP1	BP	7	Keratinocytes
ACTTCGCAGCTTTGTG-1	BP1	BP	0	Keratinocytes
ACTTCGCAGGCTAACG-1	BP1	BP	7	Keratinocytes
ACTTCGCAGGGCTGAT-1	BP1	BP	4	Smooth muscle cells
ACTTCGCCAGAGATTA-1	BP1	BP	0	Keratinocytes
ACTTCGCCATGGAGAC-1	BP1	BP	8	Endothelial cells
ACTTCGCTCATGGATC-1	BP1	BP	15	Lymphatics cells
ACTTCGCTCCATCTCG-1	BP1	BP	6	Keratinocytes
ACTTCGCTCGCTAATG-1	BP1	BP	13	T/NK cells
ACTTCGCTCTGTCCGT-1	BP1	BP	2	Keratinocytes
ACTTTCAAGCCACTCG-1	BP1	BP	18	Sweet gland cells
ACTTTCAAGCTACTGT-1	BP1	BP	5	Fibroblasts
ACTTTCAAGTATGAAC-1	BP1	BP	7	Keratinocytes
ACTTTCAAGTGAATAC-1	BP1	BP	10	Keratinocytes
ACTTTCAAGTTGAAAC-1	BP1	BP	2	Keratinocytes
ACTTTCACAAGAGGCT-1	BP1	BP	2	Keratinocytes
ACTTTCACAAGATCCT-1	BP1	BP	1	Keratinocytes
ACTTTCACATCGAGCC-1	BP1	BP	5	Fibroblasts
ACTTTCAGTTCTGACA-1	BP1	BP	3	Keratinocytes
ACTTTCAGTTGGGAAC-1	BP1	BP	1	Keratinocytes
ACTTTCATCTCCCAAC-1	BP1	BP	1	Keratinocytes
ACTTTGTAGAAGTATC-1	BP1	BP	1	Keratinocytes
ACTTTGTAGACCATAA-1	BP1	BP	1	Keratinocytes
ACTTTGTAGATCGCCC-1	BP1	BP	15	Lymphatics cells
ACTTTGTAGCATAGGC-1	BP1	BP	0	Keratinocytes
ACTTTGTAGCTAATCC-1	BP1	BP	2	Keratinocytes
ACTTTGTAGTATCCTG-1	BP1	BP	1	Keratinocytes
ACTTTGTAGTCATACC-1	BP1	BP	7	Keratinocytes
ACTTTGTCACCTCTAC-1	BP1	BP	9	Keratinocytes
ACTTTGTGTACCGGAA-1	BP1	BP	1	Keratinocytes
ACTTTGTGTATAGGAT-1	BP1	BP	13	T/NK cells
ACTTTGTGTGTCCAAT-1	BP1	BP	5	Fibroblasts
ACTTTGTGTTGTCTAG-1	BP1	BP	0	Keratinocytes
ACTTTGTTCCTATTGT-1	BP1	BP	6	Keratinocytes
ACTTTGTTCCTGGCTT-1	BP1	BP	0	Keratinocytes
ACTTTGTTCTTAGCTT-1	BP1	BP	1	Keratinocytes
AGAAATGCAACAGATA-1	BP1	BP	0	Keratinocytes
AGAAATGCATATGCGT-1	BP1	BP	9	Keratinocytes
AGAAATGGTATTTCGG-1	BP1	BP	9	Keratinocytes
AGAAATGGTCGGTACC-1	BP1	BP	8	Endothelial cells
AGAAATGTCTACCACC-1	BP1	BP	2	Keratinocytes
AGAACAAAGAGTATAC-1	BP1	BP	8	Endothelial cells
AGAACAAAGCGGTAGT-1	BP1	BP	10	Keratinocytes
AGAACAAAGTATGAAC-1	BP1	BP	6	Keratinocytes
AGAACAACACAAGGTG-1	BP1	BP	2	Keratinocytes
AGAACAAGTACCTGTA-1	BP1	BP	15	Lymphatics cells
AGAACAAGTCTGTAAC-1	BP1	BP	0	Keratinocytes
AGAACAAGTGAGTTGG-1	BP1	BP	11	Melanocytes
AGAACAATCAACCGAT-1	BP1	BP	6	Keratinocytes
AGAACAATCAGTGCGC-1	BP1	BP	9	Keratinocytes
AGAACAATCGGAGCAA-1	BP1	BP	13	T/NK cells
AGAACAATCTCCGAGG-1	BP1	BP	1	Keratinocytes
AGAACCTAGTCTACCA-1	BP1	BP	10	Keratinocytes
AGAACCTCACCGGAAA-1	BP1	BP	18	Sweet gland cells
AGAACCTCAGCCCACA-1	BP1	BP	1	Keratinocytes
AGAACCTCAGCGTTTA-1	BP1	BP	2	Keratinocytes
AGAACCTCATCCGAGC-1	BP1	BP	12	DC/Mac cells
AGAACCTCATCCTAAG-1	BP1	BP	4	Smooth muscle cells
AGAACCTCATGAATCC-1	BP1	BP	0	Keratinocytes
AGAACCTTCGAGCCTG-1	BP1	BP	2	Keratinocytes
AGAACCTTCTCGGCTT-1	BP1	BP	5	Fibroblasts
AGAACCTTCTGGAGAG-1	BP1	BP	7	Keratinocytes
AGAAGCGAGCATCCTA-1	BP1	BP	1	Keratinocytes
AGAAGCGAGTATTGCC-1	BP1	BP	4	Smooth muscle cells
AGAAGCGCACCGGAAA-1	BP1	BP	12	DC/Mac cells
AGAAGCGCACGAGGAT-1	BP1	BP	4	Smooth muscle cells
AGAAGCGCACTACTTT-1	BP1	BP	13	T/NK cells
AGAAGCGCAGGTCCCA-1	BP1	BP	7	Keratinocytes
AGAAGCGCAGGTGACA-1	BP1	BP	6	Keratinocytes
AGAAGCGGTAGGAGGG-1	BP1	BP	0	Keratinocytes
AGAAGCGTCTCTAAGG-1	BP1	BP	9	Keratinocytes
AGAAGTAAGCTAAACA-1	BP1	BP	8	Endothelial cells
AGAAGTAAGCTTCATG-1	BP1	BP	0	Keratinocytes
AGAAGTAAGTCCTGCG-1	BP1	BP	2	Keratinocytes
AGAAGTAAGTCGCCAC-1	BP1	BP	15	Lymphatics cells
AGAAGTACAATACCCA-1	BP1	BP	4	Smooth muscle cells
AGAAGTACACGGAAGT-1	BP1	BP	1	Keratinocytes
AGAAGTACAGAGTCAG-1	BP1	BP	1	Keratinocytes
AGAAGTACAGCGAACA-1	BP1	BP	10	Keratinocytes
AGAAGTACATCTTCGC-1	BP1	BP	0	Keratinocytes
AGAAGTAGTAAGGCTG-1	BP1	BP	5	Fibroblasts
AGAAGTAGTAGCGATG-1	BP1	BP	6	Keratinocytes
AGAAGTAGTCAAAGAT-1	BP1	BP	2	Keratinocytes
AGAAGTATCATGGATC-1	BP1	BP	2	Keratinocytes
AGAAGTATCTGTACAG-1	BP1	BP	2	Keratinocytes
AGACAAACAAGCGAGT-1	BP1	BP	7	Keratinocytes
AGACAAACAGCGGTCT-1	BP1	BP	9	Keratinocytes
AGACAAACATACAGCT-1	BP1	BP	1	Keratinocytes
AGACAAAGTAGCGATG-1	BP1	BP	0	Keratinocytes
AGACAAAGTCTGTAGT-1	BP1	BP	6	Keratinocytes
AGACAAAGTGGTTTGT-1	BP1	BP	9	Keratinocytes
AGACAAAGTGTTACAC-1	BP1	BP	7	Keratinocytes
AGACAAAGTTAATCGC-1	BP1	BP	2	Keratinocytes
AGACAAAGTTCGGACC-1	BP1	BP	0	Keratinocytes
AGACAAATCCGAAGGA-1	BP1	BP	2	Keratinocytes
AGACACTAGACGCCCT-1	BP1	BP	5	Fibroblasts
AGACACTAGGATCACG-1	BP1	BP	1	Keratinocytes
AGACACTAGTGCAGGT-1	BP1	BP	7	Keratinocytes
AGACACTCAACGATCT-1	BP1	BP	2	Keratinocytes
AGACACTCACCTGCTT-1	BP1	BP	1	Keratinocytes
AGACACTCACGCCAGT-1	BP1	BP	1	Keratinocytes
AGACACTCAGTTAGAA-1	BP1	BP	3	Keratinocytes
AGACACTCATACAGGG-1	BP1	BP	7	Keratinocytes
AGACACTGTGTTCCTC-1	BP1	BP	0	Keratinocytes
AGACACTGTTCTCCAC-1	BP1	BP	13	T/NK cells
AGACAGGAGCTTTCTT-1	BP1	BP	1	Keratinocytes
AGACAGGAGGTTCTAC-1	BP1	BP	1	Keratinocytes
AGACAGGAGTATGCAA-1	BP1	BP	4	Smooth muscle cells
AGACAGGCAACCAGAG-1	BP1	BP	3	Keratinocytes
AGACAGGCACTCAGAT-1	BP1	BP	7	Keratinocytes
AGACAGGCAGCTGTGC-1	BP1	BP	9	Keratinocytes
AGACAGGCATATGGCT-1	BP1	BP	7	Keratinocytes
AGACAGGGTTAGTTCG-1	BP1	BP	1	Keratinocytes
AGACAGGGTTATGACC-1	BP1	BP	9	Keratinocytes
AGACAGGTCGGCTGTG-1	BP1	BP	2	Keratinocytes
AGACAGGTCGGTCATA-1	BP1	BP	1	Keratinocytes
AGACAGGTCGGTGTTA-1	BP1	BP	3	Keratinocytes
AGACCATAGCAAGCCA-1	BP1	BP	2	Keratinocytes
AGACCATAGCACTAGG-1	BP1	BP	2	Keratinocytes
AGACCATAGCATGATA-1	BP1	BP	3	Keratinocytes
AGACCATAGCTCGTGC-1	BP1	BP	5	Fibroblasts
AGACCATAGGAATGTT-1	BP1	BP	1	Keratinocytes
AGACCATAGTTTGAGA-1	BP1	BP	8	Endothelial cells
AGACCATCACTGTGAT-1	BP1	BP	0	Keratinocytes
AGACCATCAGGTTCGC-1	BP1	BP	6	Keratinocytes
AGACCATGTAGCGTAG-1	BP1	BP	7	Keratinocytes
AGACCATGTCACAGTT-1	BP1	BP	5	Fibroblasts
AGACCATGTCGGTAAG-1	BP1	BP	8	Endothelial cells
AGACCATTCACTCACC-1	BP1	BP	6	Keratinocytes
AGACCATTCAGATTGC-1	BP1	BP	13	T/NK cells
AGACCATTCGAGCCTG-1	BP1	BP	0	Keratinocytes
AGACCATTCGTAATGC-1	BP1	BP	2	Keratinocytes
AGACCCGAGAGCAGTC-1	BP1	BP	1	Keratinocytes
AGACCCGAGAGCCTGA-1	BP1	BP	0	Keratinocytes
AGACCCGCAAAGACTA-1	BP1	BP	1	Keratinocytes
AGACCCGCACATGAAA-1	BP1	BP	12	DC/Mac cells
AGACCCGGTTGCGAAG-1	BP1	BP	2	Keratinocytes
AGACTCAAGAAGGGAT-1	BP1	BP	1	Keratinocytes
AGACTCAAGCAGATAT-1	BP1	BP	2	Keratinocytes
AGACTCAAGCTGGAGT-1	BP1	BP	14	Keratinocytes
AGACTCACAAAGAGTT-1	BP1	BP	0	Keratinocytes
AGACTCACAGGTCAGA-1	BP1	BP	6	Keratinocytes
AGACTCAGTAGTCGGA-1	BP1	BP	8	Endothelial cells
AGACTCATCACTCCGT-1	BP1	BP	9	Keratinocytes
AGAGAATAGAAAGCGA-1	BP1	BP	0	Keratinocytes
AGAGAATAGACCTTTG-1	BP1	BP	9	Keratinocytes
AGAGAATCAAGCGATG-1	BP1	BP	6	Keratinocytes
AGAGAATCATTGCTGA-1	BP1	BP	13	T/NK cells
AGAGAATGTTGCTAGT-1	BP1	BP	13	T/NK cells
AGAGAATTCAACTTTC-1	BP1	BP	9	Keratinocytes
AGAGAATTCAGAGTTC-1	BP1	BP	4	Smooth muscle cells
AGAGAATTCCTCTTTC-1	BP1	BP	6	Keratinocytes
AGAGAGCAGAGAAGGT-1	BP1	BP	2	Keratinocytes
AGAGAGCAGATGTAGT-1	BP1	BP	0	Keratinocytes
AGAGAGCAGGTGGTTG-1	BP1	BP	0	Keratinocytes
AGAGAGCAGGTTGACG-1	BP1	BP	0	Keratinocytes
AGAGAGCAGTGGTTAA-1	BP1	BP	15	Lymphatics cells
AGAGAGCCAGTAACGG-1	BP1	BP	9	Keratinocytes
AGAGAGCGTCTGTCAA-1	BP1	BP	0	Keratinocytes
AGAGAGCGTGCGGCTT-1	BP1	BP	7	Keratinocytes
AGAGAGCTCGGTCTGG-1	BP1	BP	2	Keratinocytes
AGAGAGCTCGGTGTAT-1	BP1	BP	0	Keratinocytes
AGAGAGCTCGTCAAAC-1	BP1	BP	8	Endothelial cells
AGAGCAGAGCAGGTCA-1	BP1	BP	6	Keratinocytes
AGAGCAGAGCATAGGC-1	BP1	BP	8	Endothelial cells
AGAGCAGAGTGTAGAT-1	BP1	BP	15	Lymphatics cells
AGAGCAGAGTTCATCG-1	BP1	BP	6	Keratinocytes
AGAGCAGCAAGAGTAT-1	BP1	BP	18	Sweet gland cells
AGAGCAGCAGTATACC-1	BP1	BP	7	Keratinocytes
AGAGCAGGTACCCGCA-1	BP1	BP	9	Keratinocytes
AGAGCAGGTCGAGTGA-1	BP1	BP	0	Keratinocytes
AGAGCAGGTGGGAGAG-1	BP1	BP	5	Fibroblasts
AGAGCAGGTTCGGACC-1	BP1	BP	7	Keratinocytes
AGAGCAGGTTTCGCTC-1	BP1	BP	0	Keratinocytes
AGAGCAGTCACGACTA-1	BP1	BP	1	Keratinocytes
AGAGCAGTCCAGCAAT-1	BP1	BP	9	Keratinocytes
AGAGCAGTCGCGTTTC-1	BP1	BP	6	Keratinocytes
AGAGCCCAGCATCGAG-1	BP1	BP	2	Keratinocytes
AGAGCCCAGGTTCTAC-1	BP1	BP	2	Keratinocytes
AGAGCCCAGTCATGAA-1	BP1	BP	0	Keratinocytes
AGAGCCCCAAAGAACT-1	BP1	BP	4	Smooth muscle cells
AGAGCCCCAGCCGGTT-1	BP1	BP	4	Smooth muscle cells
AGAGCCCGTATCGATC-1	BP1	BP	13	T/NK cells
AGAGCCCGTATGGTAA-1	BP1	BP	0	Keratinocytes
AGAGCCCGTCGGCACT-1	BP1	BP	5	Fibroblasts
AGAGCCCGTGTTCATG-1	BP1	BP	6	Keratinocytes
AGAGCCCGTTGACTAC-1	BP1	BP	6	Keratinocytes
AGAGCCCTCAAGTCGT-1	BP1	BP	8	Endothelial cells
AGAGCCCTCCCGATCT-1	BP1	BP	2	Keratinocytes
AGAGCCCTCGGAACTT-1	BP1	BP	2	Keratinocytes
AGATAGACATAACGGG-1	BP1	BP	2	Keratinocytes
AGATAGAGTACGATCT-1	BP1	BP	2	Keratinocytes
AGATAGAGTCATAACC-1	BP1	BP	2	Keratinocytes
AGATAGAGTTCCATTT-1	BP1	BP	1	Keratinocytes
AGATAGATCACAAGAA-1	BP1	BP	5	Fibroblasts
AGATAGATCTAATTCC-1	BP1	BP	4	Smooth muscle cells
AGATAGATCTCTATGT-1	BP1	BP	6	Keratinocytes
AGATAGATCTCTCCGA-1	BP1	BP	0	Keratinocytes
AGATCCAAGCTGACTT-1	BP1	BP	1	Keratinocytes
AGATCCAAGGAGAGTA-1	BP1	BP	3	Keratinocytes
AGATCCAAGGAGGCAG-1	BP1	BP	6	Keratinocytes
AGATCCAAGTCCCAAT-1	BP1	BP	2	Keratinocytes
AGATCCAAGTGACCTT-1	BP1	BP	4	Smooth muscle cells
AGATCCACAAACGTGG-1	BP1	BP	9	Keratinocytes
AGATCCACACGACAAG-1	BP1	BP	0	Keratinocytes
AGATCCACATGACTGT-1	BP1	BP	2	Keratinocytes
AGATCCAGTCACTTCC-1	BP1	BP	11	Melanocytes
AGATCCAGTCTGTTAG-1	BP1	BP	8	Endothelial cells
AGATCCAGTGCGGCTT-1	BP1	BP	6	Keratinocytes
AGATCCAGTTCAACGT-1	BP1	BP	1	Keratinocytes
AGATCCATCACTTGTT-1	BP1	BP	6	Keratinocytes
AGATCCATCCGCACGA-1	BP1	BP	6	Keratinocytes
AGATCCATCGTAGGAG-1	BP1	BP	9	Keratinocytes
AGATCCATCTTACTGT-1	BP1	BP	6	Keratinocytes
AGATCGTAGCCTAACT-1	BP1	BP	1	Keratinocytes
AGATCGTAGCCTCAGC-1	BP1	BP	1	Keratinocytes
AGATCGTAGCTACAAA-1	BP1	BP	3	Keratinocytes
AGATCGTCAAACTAGA-1	BP1	BP	1	Keratinocytes
AGATCGTCAATCGTCA-1	BP1	BP	0	Keratinocytes
AGATCGTCACCACATA-1	BP1	BP	7	Keratinocytes
AGATCGTGTCATAAAG-1	BP1	BP	2	Keratinocytes
AGATCGTGTCCAACGC-1	BP1	BP	1	Keratinocytes
AGATCGTGTCCGATCG-1	BP1	BP	12	DC/Mac cells
AGATCGTGTCTCAGAT-1	BP1	BP	7	Keratinocytes
AGATCGTGTCTTGAAC-1	BP1	BP	2	Keratinocytes
AGATGAAAGTCTAGAA-1	BP1	BP	4	Smooth muscle cells
AGATGAAAGTGCGCTC-1	BP1	BP	5	Fibroblasts
AGATGAACAATCAAGA-1	BP1	BP	1	Keratinocytes
AGATGAACACTAACGT-1	BP1	BP	6	Keratinocytes
AGATGAACATCGGATT-1	BP1	BP	6	Keratinocytes
AGATGAATCAATCGGT-1	BP1	BP	2	Keratinocytes
AGATGAATCCCGTTCA-1	BP1	BP	2	Keratinocytes
AGATGCTAGAACCGCA-1	BP1	BP	13	T/NK cells
AGATGCTAGGGAGGTG-1	BP1	BP	6	Keratinocytes
AGATGCTCAATACCCA-1	BP1	BP	2	Keratinocytes
AGATGCTCACGACAGA-1	BP1	BP	2	Keratinocytes
AGATGCTCACTGCACG-1	BP1	BP	3	Keratinocytes
AGATGCTCACTGGCCA-1	BP1	BP	6	Keratinocytes
AGATGCTCAGGGTCTC-1	BP1	BP	0	Keratinocytes
AGATGCTGTGTGTACT-1	BP1	BP	2	Keratinocytes
AGATGCTTCACGAACT-1	BP1	BP	2	Keratinocytes
AGATGCTTCTACTTCA-1	BP1	BP	1	Keratinocytes
AGATGCTTCTGCGATA-1	BP1	BP	3	Keratinocytes
AGCATCAAGATGACCG-1	BP1	BP	0	Keratinocytes
AGCATCAAGGCATGGT-1	BP1	BP	2	Keratinocytes
AGCATCACAAACTGCT-1	BP1	BP	0	Keratinocytes
AGCATCACAAGATGTA-1	BP1	BP	6	Keratinocytes
AGCATCACACAGCATT-1	BP1	BP	6	Keratinocytes
AGCATCACACCCTAGG-1	BP1	BP	2	Keratinocytes
AGCATCACAGCACCCA-1	BP1	BP	6	Keratinocytes
AGCCAATAGCGTGCTC-1	BP1	BP	6	Keratinocytes
AGCCAATAGCTCCATA-1	BP1	BP	13	T/NK cells
AGCCAATCACCCTTGT-1	BP1	BP	6	Keratinocytes
AGCCAATCAGCGGTCT-1	BP1	BP	0	Keratinocytes
AGCCAATCAGCTTCGG-1	BP1	BP	2	Keratinocytes
AGCCAATGTACAGCGA-1	BP1	BP	3	Keratinocytes
AGCCAATGTCCAGTTA-1	BP1	BP	0	Keratinocytes
AGCCAATGTGGGTTGA-1	BP1	BP	1	Keratinocytes
AGCCAATGTTTGTTCT-1	BP1	BP	12	DC/Mac cells
AGCCAATTCAACTACG-1	BP1	BP	7	Keratinocytes
AGCCAATTCTCCTGCA-1	BP1	BP	0	Keratinocytes
AGCCAATTCTTTGGAG-1	BP1	BP	6	Keratinocytes
AGCCACGAGAAATTGC-1	BP1	BP	1	Keratinocytes
AGCCACGAGAGATCGC-1	BP1	BP	6	Keratinocytes
AGCCACGAGCCTCTTC-1	BP1	BP	6	Keratinocytes
AGCCACGAGCCTGAAG-1	BP1	BP	0	Keratinocytes
AGCCACGAGGCTCTCG-1	BP1	BP	0	Keratinocytes
AGCCACGAGGTTGTTC-1	BP1	BP	6	Keratinocytes
AGCCACGAGTAGGATT-1	BP1	BP	7	Keratinocytes
AGCCACGCAGAGTGAC-1	BP1	BP	2	Keratinocytes
AGCCACGCATACATCG-1	BP1	BP	11	Melanocytes
AGCCACGGTCCACTTC-1	BP1	BP	4	Smooth muscle cells
AGCCACGGTTTCACTT-1	BP1	BP	2	Keratinocytes
AGCCACGTCTGTAAGC-1	BP1	BP	3	Keratinocytes
AGCCAGCAGAGTGTTA-1	BP1	BP	6	Keratinocytes
AGCCAGCAGATAACGT-1	BP1	BP	7	Keratinocytes
AGCCAGCAGCAATTAG-1	BP1	BP	1	Keratinocytes
AGCCAGCAGCGAACTG-1	BP1	BP	3	Keratinocytes
AGCCAGCAGTACGTCT-1	BP1	BP	0	Keratinocytes
AGCCAGCCAGCACCCA-1	BP1	BP	1	Keratinocytes
AGCCAGCTCAACGAGG-1	BP1	BP	2	Keratinocytes
AGCCAGCTCGCGTGCA-1	BP1	BP	3	Keratinocytes
AGCCAGCTCTGGGCGT-1	BP1	BP	8	Endothelial cells
AGCGATTAGAGTTGCG-1	BP1	BP	3	Keratinocytes
AGCGATTAGATCCAAA-1	BP1	BP	0	Keratinocytes
AGCGATTAGCCTTGAT-1	BP1	BP	9	Keratinocytes
AGCGATTAGCGTGCTC-1	BP1	BP	1	Keratinocytes
AGCGATTAGGGATGTC-1	BP1	BP	2	Keratinocytes
AGCGATTCAAAGGGTC-1	BP1	BP	6	Keratinocytes
AGCGATTCAAGGCAAC-1	BP1	BP	0	Keratinocytes
AGCGATTCAATACCTG-1	BP1	BP	6	Keratinocytes
AGCGATTCACCCTGTT-1	BP1	BP	1	Keratinocytes
AGCGATTCAGAAGTGC-1	BP1	BP	0	Keratinocytes
AGCGATTCAGGTAGTG-1	BP1	BP	15	Lymphatics cells
AGCGATTGTCTTGAAC-1	BP1	BP	6	Keratinocytes
AGCGCCAAGGGCAAGG-1	BP1	BP	11	Melanocytes
AGCGCCAAGTGACCTT-1	BP1	BP	4	Smooth muscle cells
AGCGCCACAGACGGAT-1	BP1	BP	0	Keratinocytes
AGCGCCACATGACCCG-1	BP1	BP	3	Keratinocytes
AGCGCCACATGGAAGC-1	BP1	BP	2	Keratinocytes
AGCGCCAGTACACTCA-1	BP1	BP	13	T/NK cells
AGCGCCAGTCTGGTTA-1	BP1	BP	2	Keratinocytes
AGCGCCATCCAGCACG-1	BP1	BP	0	Keratinocytes
AGCGCCATCTCCGAAA-1	BP1	BP	1	Keratinocytes
AGCGCTGAGAGCTGCA-1	BP1	BP	4	Smooth muscle cells
AGCGCTGAGGCAGTCA-1	BP1	BP	13	T/NK cells
AGCGCTGAGGGTTGCA-1	BP1	BP	8	Endothelial cells
AGCGCTGAGGTTCTAC-1	BP1	BP	7	Keratinocytes
AGCGCTGCAAGATGGC-1	BP1	BP	0	Keratinocytes
AGCGCTGCACAAGTTC-1	BP1	BP	11	Melanocytes
AGCGCTGGTCACGACC-1	BP1	BP	6	Keratinocytes
AGCGCTGTCAAAGGTA-1	BP1	BP	0	Keratinocytes
AGCGCTGTCGGCACTG-1	BP1	BP	0	Keratinocytes
AGCGCTGTCTAGTGAC-1	BP1	BP	2	Keratinocytes
AGCGTATAGGACTGGT-1	BP1	BP	0	Keratinocytes
AGCGTATCACAAGCTT-1	BP1	BP	5	Fibroblasts
AGCGTATCACGCCAGT-1	BP1	BP	6	Keratinocytes
AGCGTATCAGAGACTG-1	BP1	BP	2	Keratinocytes
AGCGTATCATGGAGAC-1	BP1	BP	6	Keratinocytes
AGCGTATCATGTGACT-1	BP1	BP	10	Keratinocytes
AGCGTATGTCACGCTG-1	BP1	BP	0	Keratinocytes
AGCGTATGTCGGTAAG-1	BP1	BP	0	Keratinocytes
AGCGTCGCAACCAGAG-1	BP1	BP	7	Keratinocytes
AGCGTCGCAACCCTAA-1	BP1	BP	15	Lymphatics cells
AGCGTCGCAAGAGTGC-1	BP1	BP	0	Keratinocytes
AGCGTCGCACTGATTG-1	BP1	BP	6	Keratinocytes
AGCGTCGTCTTACGTT-1	BP1	BP	6	Keratinocytes
AGCTACACAATCTCGA-1	BP1	BP	13	T/NK cells
AGCTACACAGACATCT-1	BP1	BP	9	Keratinocytes
AGCTACACATCCGATA-1	BP1	BP	9	Keratinocytes
AGCTACAGTAGAGTTA-1	BP1	BP	6	Keratinocytes
AGCTACAGTCGGATTT-1	BP1	BP	0	Keratinocytes
AGCTACAGTCTACAAC-1	BP1	BP	2	Keratinocytes
AGCTACAGTTGTCTAG-1	BP1	BP	12	DC/Mac cells
AGCTACATCAAACGTC-1	BP1	BP	11	Melanocytes
AGCTACATCCTACGAA-1	BP1	BP	6	Keratinocytes
AGCTACATCTATACTC-1	BP1	BP	2	Keratinocytes
AGCTACATCTCAATCT-1	BP1	BP	2	Keratinocytes
AGCTCAAAGATCCCGC-1	BP1	BP	2	Keratinocytes
AGCTCAAAGCACCAGA-1	BP1	BP	3	Keratinocytes
AGCTCAAAGCCGATTT-1	BP1	BP	18	Sweet gland cells
AGCTCAAAGTATAGGT-1	BP1	BP	0	Keratinocytes
AGCTCAAAGTTGAAGT-1	BP1	BP	2	Keratinocytes
AGCTCAACAAGGTCGA-1	BP1	BP	0	Keratinocytes
AGCTCAACATTGCCTC-1	BP1	BP	0	Keratinocytes
AGCTCAAGTCCTCAGG-1	BP1	BP	6	Keratinocytes
AGCTCAATCACCCTGT-1	BP1	BP	2	Keratinocytes
AGCTCAATCGAACGGA-1	BP1	BP	1	Keratinocytes
AGCTTCCAGAGTTCGG-1	BP1	BP	0	Keratinocytes
AGCTTCCAGCAGGCTA-1	BP1	BP	6	Keratinocytes
AGCTTCCAGCCTGGAA-1	BP1	BP	2	Keratinocytes
AGCTTCCAGGCATGCA-1	BP1	BP	5	Fibroblasts
AGCTTCCGTGACTAAA-1	BP1	BP	1	Keratinocytes
AGGAAATAGAATGTTG-1	BP1	BP	5	Fibroblasts
AGGAAATAGTCCCGAC-1	BP1	BP	6	Keratinocytes
AGGAAATCATCCAACA-1	BP1	BP	0	Keratinocytes
AGGAAATGTACAGAAT-1	BP1	BP	0	Keratinocytes
AGGAAATGTCAGTCCG-1	BP1	BP	0	Keratinocytes
AGGAAATGTGCATTAC-1	BP1	BP	0	Keratinocytes
AGGAAATTCCGGCTTT-1	BP1	BP	1	Keratinocytes
AGGAAATTCTGGCCTT-1	BP1	BP	1	Keratinocytes
AGGAATAAGAAGTCCG-1	BP1	BP	6	Keratinocytes
AGGAATAAGCCTTCTC-1	BP1	BP	13	T/NK cells
AGGAATAAGGGTATAT-1	BP1	BP	1	Keratinocytes
AGGAATAAGTGGCGAT-1	BP1	BP	2	Keratinocytes
AGGAATAAGTTCATGC-1	BP1	BP	2	Keratinocytes
AGGAATACACCTGTCT-1	BP1	BP	9	Keratinocytes
AGGAATACAGCCTTCT-1	BP1	BP	1	Keratinocytes
AGGAATACAGCTACAT-1	BP1	BP	7	Keratinocytes
AGGAATACATCAGTCA-1	BP1	BP	6	Keratinocytes
AGGAATACATGTGTCA-1	BP1	BP	4	Smooth muscle cells
AGGAATAGTCGTACAT-1	BP1	BP	5	Fibroblasts
AGGAATATCGTGGCGT-1	BP1	BP	1	Keratinocytes
AGGAATATCTTACGGA-1	BP1	BP	0	Keratinocytes
AGGACGAAGCTCACTA-1	BP1	BP	0	Keratinocytes
AGGACGAAGGTCCCGT-1	BP1	BP	2	Keratinocytes
AGGACGACAACGGGTA-1	BP1	BP	6	Keratinocytes
AGGACGACACAGACGA-1	BP1	BP	0	Keratinocytes
AGGACGACAGTATTCG-1	BP1	BP	0	Keratinocytes
AGGACGAGTCGTGTTA-1	BP1	BP	0	Keratinocytes
AGGACGAGTGCGGATA-1	BP1	BP	2	Keratinocytes
AGGACGAGTTGCCAAT-1	BP1	BP	11	Melanocytes
AGGACGATCTGAGTCA-1	BP1	BP	2	Keratinocytes
AGGACTTAGCACTCGC-1	BP1	BP	6	Keratinocytes
AGGACTTAGCCTTCTC-1	BP1	BP	9	Keratinocytes
AGGACTTAGTTAACAG-1	BP1	BP	1	Keratinocytes
AGGACTTCAACTGTGT-1	BP1	BP	0	Keratinocytes
AGGACTTCAGGTTCCG-1	BP1	BP	4	Smooth muscle cells
AGGACTTCATAATCCG-1	BP1	BP	4	Smooth muscle cells
AGGACTTCATTGTCGA-1	BP1	BP	13	T/NK cells
AGGACTTTCGGCATTA-1	BP1	BP	6	Keratinocytes
AGGACTTTCGGTCATA-1	BP1	BP	12	DC/Mac cells
AGGACTTTCTGTCTCG-1	BP1	BP	2	Keratinocytes
AGGAGGTAGATCCAAA-1	BP1	BP	6	Keratinocytes
AGGAGGTAGGCAATGC-1	BP1	BP	3	Keratinocytes
AGGAGGTAGGGCAATC-1	BP1	BP	6	Keratinocytes
AGGAGGTCAATTGCCA-1	BP1	BP	2	Keratinocytes
AGGAGGTCACTCCGAG-1	BP1	BP	2	Keratinocytes
AGGAGGTCAGACCCGT-1	BP1	BP	8	Endothelial cells
AGGAGGTCATCGCTCT-1	BP1	BP	7	Keratinocytes
AGGAGGTGTCAAGTTC-1	BP1	BP	3	Keratinocytes
AGGAGGTGTCGATTAC-1	BP1	BP	0	Keratinocytes
AGGAGGTGTGAGTCAG-1	BP1	BP	12	DC/Mac cells
AGGAGGTGTGCACATT-1	BP1	BP	8	Endothelial cells
AGGAGGTTCACACCGG-1	BP1	BP	1	Keratinocytes
AGGAGGTTCATGCATG-1	BP1	BP	2	Keratinocytes
AGGAGGTTCCCTATTA-1	BP1	BP	4	Smooth muscle cells
AGGATAAAGAAGTCAT-1	BP1	BP	0	Keratinocytes
AGGATAAAGACCATAA-1	BP1	BP	6	Keratinocytes
AGGATAACACGCTTAA-1	BP1	BP	0	Keratinocytes
AGGATAACAGAACCGA-1	BP1	BP	1	Keratinocytes
AGGATAACAGATCCTA-1	BP1	BP	1	Keratinocytes
AGGATAAGTGCGAACA-1	BP1	BP	13	T/NK cells
AGGATAATCAGAGTTC-1	BP1	BP	2	Keratinocytes
AGGATAATCATCTACT-1	BP1	BP	6	Keratinocytes
AGGATAATCCTCACTG-1	BP1	BP	1	Keratinocytes
AGGATCTAGCAACCAG-1	BP1	BP	6	Keratinocytes
AGGATCTAGCGGGTAT-1	BP1	BP	2	Keratinocytes
AGGATCTAGGTGCTGA-1	BP1	BP	2	Keratinocytes
AGGATCTAGTAGCTCT-1	BP1	BP	12	DC/Mac cells
AGGATCTCACTTGGGC-1	BP1	BP	0	Keratinocytes
AGGATCTCAGCACCCA-1	BP1	BP	2	Keratinocytes
AGGATCTCAGGACTAG-1	BP1	BP	6	Keratinocytes
AGGATCTGTTGCATGT-1	BP1	BP	1	Keratinocytes
AGGATCTTCGGTCTAA-1	BP1	BP	5	Fibroblasts
AGGCATTAGATGCAGC-1	BP1	BP	0	Keratinocytes
AGGCATTAGATGTAGT-1	BP1	BP	0	Keratinocytes
AGGCATTAGCACTCGC-1	BP1	BP	9	Keratinocytes
AGGCATTAGCGGGTTA-1	BP1	BP	0	Keratinocytes
AGGCATTAGTATCTGC-1	BP1	BP	3	Keratinocytes
AGGCATTAGTCACGAG-1	BP1	BP	3	Keratinocytes
AGGCATTGTAGTAAGT-1	BP1	BP	6	Keratinocytes
AGGCATTGTAGTGCGA-1	BP1	BP	0	Keratinocytes
AGGCATTTCCCAGCGA-1	BP1	BP	6	Keratinocytes
AGGCATTTCTGCTCTG-1	BP1	BP	6	Keratinocytes
AGGCCACGTACGACTT-1	BP1	BP	5	Fibroblasts
AGGCCACTCCAAGCCG-1	BP1	BP	8	Endothelial cells
AGGCCACTCGTGTGAT-1	BP1	BP	9	Keratinocytes
AGGCCACTCTGGCCTT-1	BP1	BP	3	Keratinocytes
AGGCTGCCAACAAAGT-1	BP1	BP	8	Endothelial cells
AGGCTGCCACTGCTTC-1	BP1	BP	13	T/NK cells
AGGCTGCCAGCGATTT-1	BP1	BP	6	Keratinocytes
AGGCTGCCATCCCACT-1	BP1	BP	8	Endothelial cells
AGGCTGCCATTGGATC-1	BP1	BP	1	Keratinocytes
AGGCTGCGTACCGGCT-1	BP1	BP	6	Keratinocytes
AGGCTGCGTCCAGAAG-1	BP1	BP	1	Keratinocytes
AGGCTGCGTGCACATT-1	BP1	BP	12	DC/Mac cells
AGGCTGCTCAAGGCTT-1	BP1	BP	1	Keratinocytes
AGGCTGCTCCCTAGGG-1	BP1	BP	2	Keratinocytes
AGGGAGTAGCACTAGG-1	BP1	BP	0	Keratinocytes
AGGGAGTAGGGAGAAT-1	BP1	BP	2	Keratinocytes
AGGGAGTAGGGCGAGA-1	BP1	BP	7	Keratinocytes
AGGGAGTCACACGCCA-1	BP1	BP	0	Keratinocytes
AGGGAGTCACTAGGCC-1	BP1	BP	8	Endothelial cells
AGGGAGTCATACAGGG-1	BP1	BP	8	Endothelial cells
AGGGAGTCATTGTGCA-1	BP1	BP	2	Keratinocytes
AGGGAGTGTCCTCCTA-1	BP1	BP	15	Lymphatics cells
AGGGAGTGTCTGCAAT-1	BP1	BP	0	Keratinocytes
AGGGAGTGTGTTATCG-1	BP1	BP	4	Smooth muscle cells
AGGGAGTTCAGTCACA-1	BP1	BP	1	Keratinocytes
AGGGAGTTCGCCAATA-1	BP1	BP	9	Keratinocytes
AGGGCCTAGCCTGACC-1	BP1	BP	12	DC/Mac cells
AGGGCCTAGTAATCCC-1	BP1	BP	2	Keratinocytes
AGGGCCTCAAGAATGT-1	BP1	BP	12	DC/Mac cells
AGGGCCTCAGAGGCTA-1	BP1	BP	3	Keratinocytes
AGGGCCTCATCTGTTT-1	BP1	BP	1	Keratinocytes
AGGGCCTGTGATGTAA-1	BP1	BP	9	Keratinocytes
AGGGCCTGTGCGGCTT-1	BP1	BP	4	Smooth muscle cells
AGGGCCTTCCTCGCAT-1	BP1	BP	6	Keratinocytes
AGGGCCTTCGGCCCAA-1	BP1	BP	9	Keratinocytes
AGGGCTCAGGACATCG-1	BP1	BP	8	Endothelial cells
AGGGCTCCAAATGGAT-1	BP1	BP	2	Keratinocytes
AGGGCTCCAGAAGTTA-1	BP1	BP	8	Endothelial cells
AGGGCTCCAGACAAGC-1	BP1	BP	4	Smooth muscle cells
AGGGCTCCAGTTTCAG-1	BP1	BP	0	Keratinocytes
AGGGCTCCATATGGCT-1	BP1	BP	2	Keratinocytes
AGGGCTCCATTCAGCA-1	BP1	BP	2	Keratinocytes
AGGGCTCGTAGAATAC-1	BP1	BP	13	T/NK cells
AGGGCTCGTCCACAGC-1	BP1	BP	2	Keratinocytes
AGGGCTCGTTGTAAAG-1	BP1	BP	2	Keratinocytes
AGGGCTCGTTGTGCCG-1	BP1	BP	0	Keratinocytes
AGGGCTCGTTTGATCG-1	BP1	BP	0	Keratinocytes
AGGGCTCTCGATGCAT-1	BP1	BP	13	T/NK cells
AGGGCTCTCTTAGCAG-1	BP1	BP	2	Keratinocytes
AGGGTCCAGTAGGATT-1	BP1	BP	6	Keratinocytes
AGGGTCCAGTTGGCGA-1	BP1	BP	0	Keratinocytes
AGGGTCCCAAAGGTTA-1	BP1	BP	11	Melanocytes
AGGGTCCCATCAGCGC-1	BP1	BP	2	Keratinocytes
AGGGTCCGTGGGAGAG-1	BP1	BP	0	Keratinocytes
AGGGTCCTCACCGACG-1	BP1	BP	0	Keratinocytes
AGGGTGAAGAATCGTA-1	BP1	BP	7	Keratinocytes
AGGGTGAAGCATCTTG-1	BP1	BP	0	Keratinocytes
AGGGTGACAACCGGAA-1	BP1	BP	6	Keratinocytes
AGGGTGACAGTTTGGT-1	BP1	BP	7	Keratinocytes
AGGGTGACATAATGCC-1	BP1	BP	12	DC/Mac cells
AGGGTGACATCAGTCA-1	BP1	BP	2	Keratinocytes
AGGGTGATCGTTGCCT-1	BP1	BP	9	Keratinocytes
AGGGTGATCTAGCCAA-1	BP1	BP	2	Keratinocytes
AGGGTGATCTCGCTTG-1	BP1	BP	7	Keratinocytes
AGGGTGATCTGGCTGG-1	BP1	BP	12	DC/Mac cells
AGGGTTTAGAACCCGA-1	BP1	BP	6	Keratinocytes
AGGGTTTCAATTGGTC-1	BP1	BP	12	DC/Mac cells
AGGGTTTCATATCTCT-1	BP1	BP	1	Keratinocytes
AGGGTTTGTCAATCTG-1	BP1	BP	1	Keratinocytes
AGGGTTTGTGACATCT-1	BP1	BP	14	Keratinocytes
AGGGTTTGTTGGGTTT-1	BP1	BP	13	T/NK cells
AGGGTTTTCAACACGT-1	BP1	BP	2	Keratinocytes
AGGGTTTTCGGTAGGA-1	BP1	BP	0	Keratinocytes
AGGTAGGAGAAATCCA-1	BP1	BP	5	Fibroblasts
AGGTAGGAGGGTTAAT-1	BP1	BP	10	Keratinocytes
AGGTAGGCAACGACAG-1	BP1	BP	5	Fibroblasts
AGGTAGGCACGGCGTT-1	BP1	BP	5	Fibroblasts
AGGTAGGCAGATTAAG-1	BP1	BP	0	Keratinocytes
AGGTAGGCAGTCGCTG-1	BP1	BP	0	Keratinocytes
AGGTAGGCATAATCGC-1	BP1	BP	2	Keratinocytes
AGGTAGGGTCGGCACT-1	BP1	BP	7	Keratinocytes
AGGTCATCAACCACAT-1	BP1	BP	5	Fibroblasts
AGGTCATGTCACGCTG-1	BP1	BP	6	Keratinocytes
AGGTCATTCCAAATGC-1	BP1	BP	1	Keratinocytes
AGGTCATTCCCGAGGT-1	BP1	BP	0	Keratinocytes
AGGTCATTCGCTACAA-1	BP1	BP	1	Keratinocytes
AGGTCATTCGCTGCGA-1	BP1	BP	2	Keratinocytes
AGGTCATTCTCCTGTG-1	BP1	BP	2	Keratinocytes
AGGTCTAAGATACATG-1	BP1	BP	2	Keratinocytes
AGGTCTAAGTTGGCTT-1	BP1	BP	7	Keratinocytes
AGGTCTAGTAGTCGGA-1	BP1	BP	4	Smooth muscle cells
AGGTCTAGTATCAAGA-1	BP1	BP	0	Keratinocytes
AGGTCTAGTGGACAGT-1	BP1	BP	6	Keratinocytes
AGGTCTAGTTAAACAG-1	BP1	BP	2	Keratinocytes
AGGTCTATCACCTCTG-1	BP1	BP	7	Keratinocytes
AGGTCTATCCGTAATG-1	BP1	BP	5	Fibroblasts
AGGTGTTAGACGTCGA-1	BP1	BP	0	Keratinocytes
AGGTGTTAGGTTAGTA-1	BP1	BP	0	Keratinocytes
AGGTGTTAGTCCTGCG-1	BP1	BP	2	Keratinocytes
AGGTGTTGTAGGGAGG-1	BP1	BP	1	Keratinocytes
AGGTGTTGTATTTCTC-1	BP1	BP	2	Keratinocytes
AGGTGTTGTCGACGCT-1	BP1	BP	9	Keratinocytes
AGGTGTTGTCTCTCCA-1	BP1	BP	9	Keratinocytes
AGGTGTTGTCTCTCTG-1	BP1	BP	8	Endothelial cells
AGGTGTTTCACCATGA-1	BP1	BP	9	Keratinocytes
AGGTTACAGAACAGGA-1	BP1	BP	6	Keratinocytes
AGGTTACCAACCGATT-1	BP1	BP	2	Keratinocytes
AGGTTACCACATTCGA-1	BP1	BP	0	Keratinocytes
AGGTTACCACCCTGTT-1	BP1	BP	9	Keratinocytes
AGGTTACCACCGTACG-1	BP1	BP	1	Keratinocytes
AGGTTACCACGTGTGC-1	BP1	BP	3	Keratinocytes
AGGTTACCACTCAAGT-1	BP1	BP	10	Keratinocytes
AGGTTACCAGCATCTA-1	BP1	BP	0	Keratinocytes
AGGTTACCATACGCAT-1	BP1	BP	7	Keratinocytes
AGGTTACCATGGCCAC-1	BP1	BP	13	T/NK cells
AGGTTACGTGGAACCA-1	BP1	BP	2	Keratinocytes
AGGTTACGTGTATACC-1	BP1	BP	1	Keratinocytes
AGGTTACTCTGCATGA-1	BP1	BP	6	Keratinocytes
AGGTTGTAGAAACTAC-1	BP1	BP	0	Keratinocytes
AGGTTGTAGACAGCGT-1	BP1	BP	0	Keratinocytes
AGGTTGTAGTTTCTTC-1	BP1	BP	6	Keratinocytes
AGGTTGTCACCTTCCA-1	BP1	BP	13	T/NK cells
AGGTTGTCAGTCGAGA-1	BP1	BP	8	Endothelial cells
AGGTTGTCATAGAATG-1	BP1	BP	2	Keratinocytes
AGGTTGTCATCACCAA-1	BP1	BP	1	Keratinocytes
AGGTTGTGTACGACAG-1	BP1	BP	5	Fibroblasts
AGGTTGTTCACTGATG-1	BP1	BP	1	Keratinocytes
AGTAACCAGACCAAGC-1	BP1	BP	6	Keratinocytes
AGTAACCAGGAGAGGC-1	BP1	BP	1	Keratinocytes
AGTAACCCAACGCCCA-1	BP1	BP	2	Keratinocytes
AGTAACCCAATAGTCC-1	BP1	BP	16	Keratinocytes
AGTAACCCAGACAATA-1	BP1	BP	0	Keratinocytes
AGTAACCCAGCTGTGC-1	BP1	BP	7	Keratinocytes
AGTAACCGTCACCACG-1	BP1	BP	0	Keratinocytes
AGTAACCGTCGTATTG-1	BP1	BP	0	Keratinocytes
AGTAACCGTCGTCGGT-1	BP1	BP	1	Keratinocytes
AGTAACCGTGCCTAAT-1	BP1	BP	1	Keratinocytes
AGTAACCTCCGCAGTG-1	BP1	BP	9	Keratinocytes
AGTAACCTCCGTGGGT-1	BP1	BP	8	Endothelial cells
AGTACCAAGTAAACGT-1	BP1	BP	8	Endothelial cells
AGTACCAAGTATAGGT-1	BP1	BP	9	Keratinocytes
AGTACCACAAGATCCT-1	BP1	BP	1	Keratinocytes
AGTACCACAATGACCT-1	BP1	BP	2	Keratinocytes
AGTACCACAGTTTGGT-1	BP1	BP	6	Keratinocytes
AGTACCAGTACCACGC-1	BP1	BP	5	Fibroblasts
AGTACCAGTACGTGTT-1	BP1	BP	1	Keratinocytes
AGTACCAGTCGTGTTA-1	BP1	BP	4	Smooth muscle cells
AGTACCAGTTCCATTT-1	BP1	BP	0	Keratinocytes
AGTACCAGTTGACTGT-1	BP1	BP	3	Keratinocytes
AGTACCATCAAGGCTT-1	BP1	BP	6	Keratinocytes
AGTACCATCAGACATC-1	BP1	BP	8	Endothelial cells
AGTACCATCCAAGGGA-1	BP1	BP	9	Keratinocytes
AGTACCATCCTACCGT-1	BP1	BP	0	Keratinocytes
AGTACTGAGAAGCCTG-1	BP1	BP	7	Keratinocytes
AGTACTGAGATCACCT-1	BP1	BP	2	Keratinocytes
AGTACTGAGATCGGTG-1	BP1	BP	9	Keratinocytes
AGTACTGAGGCGACAT-1	BP1	BP	6	Keratinocytes
AGTACTGAGTAAACAC-1	BP1	BP	6	Keratinocytes
AGTACTGCAACGTATC-1	BP1	BP	9	Keratinocytes
AGTACTGCACCCGTAG-1	BP1	BP	2	Keratinocytes
AGTACTGCATGACTAC-1	BP1	BP	13	T/NK cells
AGTACTGGTATCGATC-1	BP1	BP	5	Fibroblasts
AGTACTGGTGGACCTC-1	BP1	BP	8	Endothelial cells
AGTACTGGTTAAGTCC-1	BP1	BP	4	Smooth muscle cells
AGTACTGGTTATGACC-1	BP1	BP	1	Keratinocytes
AGTACTGTCCTACGGG-1	BP1	BP	7	Keratinocytes
AGTACTGTCGTGGTAT-1	BP1	BP	8	Endothelial cells
AGTAGCTAGCATGATA-1	BP1	BP	5	Fibroblasts
AGTAGCTAGGGCGAGA-1	BP1	BP	5	Fibroblasts
AGTAGCTCAACTGCCG-1	BP1	BP	6	Keratinocytes
AGTAGCTCAAGTTTGC-1	BP1	BP	5	Fibroblasts
AGTAGCTCATTCATCT-1	BP1	BP	4	Smooth muscle cells
AGTAGCTGTTATGGTC-1	BP1	BP	1	Keratinocytes
AGTAGCTTCCTTGGAA-1	BP1	BP	3	Keratinocytes
AGTAGTCAGACATAGT-1	BP1	BP	2	Keratinocytes
AGTAGTCAGCCTCCAG-1	BP1	BP	1	Keratinocytes
AGTAGTCAGCGTCAGA-1	BP1	BP	3	Keratinocytes
AGTAGTCCATCCCGTT-1	BP1	BP	5	Fibroblasts
AGTAGTCGTCCAGCAC-1	BP1	BP	1	Keratinocytes
AGTAGTCTCGGAGCAA-1	BP1	BP	6	Keratinocytes
AGTAGTCTCTCTGCCA-1	BP1	BP	6	Keratinocytes
AGTCAACAGAGAGCAA-1	BP1	BP	6	Keratinocytes
AGTCAACAGCAAGCCA-1	BP1	BP	0	Keratinocytes
AGTCAACAGGATATAC-1	BP1	BP	9	Keratinocytes
AGTCAACCAATCGAAA-1	BP1	BP	7	Keratinocytes
AGTCAACCAGAGTGAC-1	BP1	BP	5	Fibroblasts
AGTCAACCAGGGATAC-1	BP1	BP	2	Keratinocytes
AGTCAACCATGACAAA-1	BP1	BP	5	Fibroblasts
AGTCAACGTGAGATCG-1	BP1	BP	12	DC/Mac cells
AGTCAACTCAGTGTTG-1	BP1	BP	9	Keratinocytes
AGTCAACTCGTTCGCT-1	BP1	BP	9	Keratinocytes
AGTCAACTCTCGAACA-1	BP1	BP	2	Keratinocytes
AGTCAACTCTTTGCAT-1	BP1	BP	5	Fibroblasts
AGTCACAAGGCTCACC-1	BP1	BP	6	Keratinocytes
AGTCACAAGTGGTTAA-1	BP1	BP	6	Keratinocytes
AGTCACACAGTTCCAA-1	BP1	BP	5	Fibroblasts
AGTCACACATTCGATG-1	BP1	BP	2	Keratinocytes
AGTCACAGTCCACACG-1	BP1	BP	11	Melanocytes
AGTCACAGTCCTATAG-1	BP1	BP	4	Smooth muscle cells
AGTCACATCAAGAAAC-1	BP1	BP	6	Keratinocytes
AGTCACATCCGTGCGA-1	BP1	BP	1	Keratinocytes
AGTCACATCTGGGCAC-1	BP1	BP	7	Keratinocytes
AGTCATGAGAAACCAT-1	BP1	BP	3	Keratinocytes
AGTCATGAGACTACCT-1	BP1	BP	6	Keratinocytes
AGTCATGAGGCCCGTT-1	BP1	BP	0	Keratinocytes
AGTCATGAGGGTGAGG-1	BP1	BP	1	Keratinocytes
AGTCATGAGTCCCTAA-1	BP1	BP	1	Keratinocytes
AGTCATGCAATTGAGA-1	BP1	BP	0	Keratinocytes
AGTCATGGTGACGTCC-1	BP1	BP	1	Keratinocytes
AGTCATGTCATGGGAG-1	BP1	BP	8	Endothelial cells
AGTCATGTCGTCACCT-1	BP1	BP	7	Keratinocytes
AGTCTCCAGACTGTTC-1	BP1	BP	1	Keratinocytes
AGTCTCCAGCAGCCCT-1	BP1	BP	7	Keratinocytes
AGTCTCCAGGCTTCCG-1	BP1	BP	9	Keratinocytes
AGTCTCCAGGTACAGC-1	BP1	BP	0	Keratinocytes
AGTCTCCAGTACTGGG-1	BP1	BP	1	Keratinocytes
AGTCTCCAGTCATGCT-1	BP1	BP	1	Keratinocytes
AGTCTCCCAGGACTTT-1	BP1	BP	8	Endothelial cells
AGTCTCCGTATGACAA-1	BP1	BP	9	Keratinocytes
AGTCTCCGTTCGTACA-1	BP1	BP	2	Keratinocytes
AGTCTCCGTTGGTACT-1	BP1	BP	0	Keratinocytes
AGTCTCCTCACGATAC-1	BP1	BP	5	Fibroblasts
AGTCTCCTCCACAGCG-1	BP1	BP	0	Keratinocytes
AGTCTCCTCGATGCAT-1	BP1	BP	1	Keratinocytes
AGTCTCCTCTGGAAGG-1	BP1	BP	4	Smooth muscle cells
AGTGACTAGTCACTGT-1	BP1	BP	2	Keratinocytes
AGTGACTCAACACAAA-1	BP1	BP	2	Keratinocytes
AGTGACTCAGGGATAC-1	BP1	BP	12	DC/Mac cells
AGTGACTGTCGCTGCA-1	BP1	BP	5	Fibroblasts
AGTGACTTCCCTTTGG-1	BP1	BP	6	Keratinocytes
AGTGACTTCTGCGGCA-1	BP1	BP	2	Keratinocytes
AGTGACTTCTGGACTA-1	BP1	BP	6	Keratinocytes
AGTGATCAGAACCCGA-1	BP1	BP	1	Keratinocytes
AGTGATCAGCACCGAA-1	BP1	BP	0	Keratinocytes
AGTGATCAGCATTTCG-1	BP1	BP	0	Keratinocytes
AGTGATCAGCCAGACA-1	BP1	BP	4	Smooth muscle cells
AGTGATCAGCTCCCTT-1	BP1	BP	0	Keratinocytes
AGTGATCAGTTGAAGT-1	BP1	BP	1	Keratinocytes
AGTGATCCAAGTATAG-1	BP1	BP	2	Keratinocytes
AGTGATCCACACGCCA-1	BP1	BP	9	Keratinocytes
AGTGATCCATGACCCG-1	BP1	BP	13	T/NK cells
AGTGATCGTAGGCTCC-1	BP1	BP	2	Keratinocytes
AGTGATCGTCTAGGCC-1	BP1	BP	5	Fibroblasts
AGTGATCGTTAGAGAT-1	BP1	BP	2	Keratinocytes
AGTGATCGTTCCTACC-1	BP1	BP	0	Keratinocytes
AGTGATCGTTCGGTTA-1	BP1	BP	7	Keratinocytes
AGTGATCTCAACGCTA-1	BP1	BP	0	Keratinocytes
AGTGATCTCATTCCTA-1	BP1	BP	5	Fibroblasts
AGTGATCTCGAAGAAT-1	BP1	BP	2	Keratinocytes
AGTGATCTCGGACGTC-1	BP1	BP	8	Endothelial cells
AGTGATCTCGTCAACA-1	BP1	BP	4	Smooth muscle cells
AGTGATCTCTGAGATC-1	BP1	BP	11	Melanocytes
AGTGCCGAGCCAGAGT-1	BP1	BP	2	Keratinocytes
AGTGCCGAGGGAGATA-1	BP1	BP	1	Keratinocytes
AGTGCCGCAGTGGTGA-1	BP1	BP	2	Keratinocytes
AGTGCCGCATGACGGA-1	BP1	BP	2	Keratinocytes
AGTGCCGGTAGACAGC-1	BP1	BP	7	Keratinocytes
AGTGCCGGTCGCATTA-1	BP1	BP	6	Keratinocytes
AGTGCCGTCACCTCTG-1	BP1	BP	0	Keratinocytes
AGTGCCGTCAGTCTTT-1	BP1	BP	10	Keratinocytes
AGTGCCGTCATTTACC-1	BP1	BP	1	Keratinocytes
AGTGCCGTCCACAGGC-1	BP1	BP	1	Keratinocytes
AGTGCCGTCCGTGTCT-1	BP1	BP	8	Endothelial cells
AGTGTTGAGACTAGAT-1	BP1	BP	13	T/NK cells
AGTGTTGAGCGACTTT-1	BP1	BP	1	Keratinocytes
AGTGTTGAGCGCACAA-1	BP1	BP	3	Keratinocytes
AGTGTTGAGGCTTAAA-1	BP1	BP	6	Keratinocytes
AGTGTTGCAAGGTACG-1	BP1	BP	12	DC/Mac cells
AGTGTTGCACGCAGTC-1	BP1	BP	12	DC/Mac cells
AGTGTTGGTGGAATGC-1	BP1	BP	7	Keratinocytes
AGTGTTGTCAACACCA-1	BP1	BP	2	Keratinocytes
AGTGTTGTCAGCGGAA-1	BP1	BP	2	Keratinocytes
AGTGTTGTCGAGTACT-1	BP1	BP	0	Keratinocytes
AGTGTTGTCTGTCCCA-1	BP1	BP	0	Keratinocytes
AGTTAGCAGAACTCCT-1	BP1	BP	2	Keratinocytes
AGTTAGCAGGCCTTCG-1	BP1	BP	1	Keratinocytes
AGTTAGCCAAACACGG-1	BP1	BP	13	T/NK cells
AGTTAGCCACATTCGA-1	BP1	BP	7	Keratinocytes
AGTTAGCCAGGATTCT-1	BP1	BP	7	Keratinocytes
AGTTAGCGTAGTCCTA-1	BP1	BP	0	Keratinocytes
AGTTAGCTCTCTTAAC-1	BP1	BP	0	Keratinocytes
AGTTCCCAGAGCAGAA-1	BP1	BP	1	Keratinocytes
AGTTCCCAGCCACCGT-1	BP1	BP	3	Keratinocytes
AGTTCCCAGCTGGAGT-1	BP1	BP	4	Smooth muscle cells
AGTTCCCAGTGGACTG-1	BP1	BP	6	Keratinocytes
AGTTCCCCACAAAGTA-1	BP1	BP	6	Keratinocytes
AGTTCCCCACCAGACC-1	BP1	BP	0	Keratinocytes
AGTTCCCGTCATCCGG-1	BP1	BP	0	Keratinocytes
AGTTCCCGTCTGTAAC-1	BP1	BP	13	T/NK cells
AGTTCCCGTCTTGAAC-1	BP1	BP	0	Keratinocytes
AGTTCCCGTTAAGGAT-1	BP1	BP	2	Keratinocytes
AGTTCGAAGACCAACG-1	BP1	BP	6	Keratinocytes
AGTTCGAAGCTCGAAG-1	BP1	BP	6	Keratinocytes
AGTTCGAAGCTGACCC-1	BP1	BP	7	Keratinocytes
AGTTCGAAGGAATTAC-1	BP1	BP	4	Smooth muscle cells
AGTTCGAAGTAACAGT-1	BP1	BP	9	Keratinocytes
AGTTCGACAGCTCCTT-1	BP1	BP	6	Keratinocytes
AGTTCGACAGGTTTAC-1	BP1	BP	12	DC/Mac cells
AGTTCGACATCGTGGC-1	BP1	BP	2	Keratinocytes
AGTTCGACATGTAACC-1	BP1	BP	0	Keratinocytes
AGTTCGAGTCCTACGG-1	BP1	BP	1	Keratinocytes
AGTTCGAGTCCTGTTC-1	BP1	BP	1	Keratinocytes
AGTTCGAGTCGTCGGT-1	BP1	BP	0	Keratinocytes
AGTTCGAGTGAGACGT-1	BP1	BP	1	Keratinocytes
AGTTCGAGTGTGTGGA-1	BP1	BP	10	Keratinocytes
AGTTCGAGTTTGGCTA-1	BP1	BP	0	Keratinocytes
ATACCGAAGCGATCGA-1	BP1	BP	1	Keratinocytes
ATACCGAAGGAAGTCC-1	BP1	BP	1	Keratinocytes
ATACCGAAGGGTCACA-1	BP1	BP	0	Keratinocytes
ATACCGAAGTGAGCCA-1	BP1	BP	12	DC/Mac cells
ATACCGAGTCACGTGC-1	BP1	BP	2	Keratinocytes
ATACCGAGTTCAGGTT-1	BP1	BP	9	Keratinocytes
ATACCGATCACCTGTC-1	BP1	BP	1	Keratinocytes
ATACCGATCCGTAGTA-1	BP1	BP	7	Keratinocytes
ATACCGATCGAAGCAG-1	BP1	BP	6	Keratinocytes
ATACCTTAGTACCCTA-1	BP1	BP	4	Smooth muscle cells
ATACCTTCACGCCACA-1	BP1	BP	7	Keratinocytes
ATACCTTCACTGTGTA-1	BP1	BP	2	Keratinocytes
ATACCTTGTAGCTTAC-1	BP1	BP	2	Keratinocytes
ATACCTTGTGAGCAGT-1	BP1	BP	0	Keratinocytes
ATACCTTGTGTGATGG-1	BP1	BP	0	Keratinocytes
ATACCTTGTTATTCCT-1	BP1	BP	1	Keratinocytes
ATACCTTTCATTGTTC-1	BP1	BP	1	Keratinocytes
ATACCTTTCGCACGGT-1	BP1	BP	0	Keratinocytes
ATACCTTTCTCTCCGA-1	BP1	BP	0	Keratinocytes
ATACCTTTCTCTTCAA-1	BP1	BP	12	DC/Mac cells
ATACTTCAGTCATGCT-1	BP1	BP	1	Keratinocytes
ATACTTCAGTCCTGTA-1	BP1	BP	6	Keratinocytes
ATACTTCCAAACACGG-1	BP1	BP	11	Melanocytes
ATACTTCCACTGCTTC-1	BP1	BP	12	DC/Mac cells
ATACTTCCAGAGTAAT-1	BP1	BP	13	T/NK cells
ATACTTCGTAACATAG-1	BP1	BP	5	Fibroblasts
ATACTTCGTACAGTCT-1	BP1	BP	1	Keratinocytes
ATACTTCTCAGACTGT-1	BP1	BP	6	Keratinocytes
ATACTTCTCGCACTCT-1	BP1	BP	2	Keratinocytes
ATACTTCTCGGAGTGA-1	BP1	BP	0	Keratinocytes
ATAGACCAGCACTCTA-1	BP1	BP	6	Keratinocytes
ATAGACCAGGTTAAAC-1	BP1	BP	12	DC/Mac cells
ATAGACCCACTGTCCT-1	BP1	BP	2	Keratinocytes
ATAGACCGTCAAGGCA-1	BP1	BP	0	Keratinocytes
ATAGACCGTTGAAGTA-1	BP1	BP	6	Keratinocytes
ATAGACCTCAACCTTT-1	BP1	BP	2	Keratinocytes
ATAGAGAAGATCACTC-1	BP1	BP	13	T/NK cells
ATAGAGAAGGTGCGAT-1	BP1	BP	4	Smooth muscle cells
ATAGAGACACCATAAC-1	BP1	BP	6	Keratinocytes
ATAGAGACACTGGCCA-1	BP1	BP	7	Keratinocytes
ATAGAGACAGCTGTTA-1	BP1	BP	7	Keratinocytes
ATAGAGAGTAATGCTC-1	BP1	BP	2	Keratinocytes
ATAGAGAGTCGTCATA-1	BP1	BP	1	Keratinocytes
ATAGAGAGTTGCTTGA-1	BP1	BP	0	Keratinocytes
ATAGAGATCAGACAAA-1	BP1	BP	0	Keratinocytes
ATAGGCTAGATCACTC-1	BP1	BP	0	Keratinocytes
ATAGGCTAGGAGTACC-1	BP1	BP	6	Keratinocytes
ATAGGCTAGTCTTCCC-1	BP1	BP	9	Keratinocytes
ATAGGCTAGTTCGCAT-1	BP1	BP	12	DC/Mac cells
ATAGGCTCAAGAATAC-1	BP1	BP	2	Keratinocytes
ATAGGCTCATATACCG-1	BP1	BP	0	Keratinocytes
ATAGGCTGTCGAGTTT-1	BP1	BP	2	Keratinocytes
ATAGGCTGTGAGTTGG-1	BP1	BP	0	Keratinocytes
ATAGGCTTCAAAGAAC-1	BP1	BP	12	DC/Mac cells
ATAGGCTTCGTTGCCT-1	BP1	BP	2	Keratinocytes
ATAGGCTTCTTTCCAA-1	BP1	BP	8	Endothelial cells
ATATCCTAGCAGGTCA-1	BP1	BP	6	Keratinocytes
ATATCCTAGGATTCCT-1	BP1	BP	2	Keratinocytes
ATATCCTAGTAACGAT-1	BP1	BP	6	Keratinocytes
ATATCCTCAACCGTAT-1	BP1	BP	18	Sweet gland cells
ATATCCTCACGCTATA-1	BP1	BP	0	Keratinocytes
ATATCCTCAGAGTCAG-1	BP1	BP	0	Keratinocytes
ATATCCTCAGCGTTTA-1	BP1	BP	6	Keratinocytes
ATATCCTGTCTGTGCG-1	BP1	BP	2	Keratinocytes
ATATCCTTCAAGAGGC-1	BP1	BP	4	Smooth muscle cells
ATATCCTTCACGGTCG-1	BP1	BP	7	Keratinocytes
ATATCCTTCTATCGGA-1	BP1	BP	6	Keratinocytes
ATCACAGAGCCACTCG-1	BP1	BP	2	Keratinocytes
ATCACAGAGCTGTACT-1	BP1	BP	1	Keratinocytes
ATCACAGAGGCACGAT-1	BP1	BP	1	Keratinocytes
ATCACAGAGTCTGGAG-1	BP1	BP	2	Keratinocytes
ATCACAGCAAGGAGTC-1	BP1	BP	0	Keratinocytes
ATCACAGCATACAGAA-1	BP1	BP	6	Keratinocytes
ATCACAGGTCGAATTC-1	BP1	BP	6	Keratinocytes
ATCACAGGTCGACTGC-1	BP1	BP	4	Smooth muscle cells
ATCACAGGTCTTACTT-1	BP1	BP	15	Lymphatics cells
ATCACAGGTGAGAGGG-1	BP1	BP	3	Keratinocytes
ATCACAGTCATACGGT-1	BP1	BP	2	Keratinocytes
ATCACAGTCTCAGGCG-1	BP1	BP	7	Keratinocytes
ATCACGAAGTGCCAGA-1	BP1	BP	5	Fibroblasts
ATCACGACATATCTCT-1	BP1	BP	2	Keratinocytes
ATCACGATCCTTCTGG-1	BP1	BP	0	Keratinocytes
ATCACGATCTTACGGA-1	BP1	BP	8	Endothelial cells
ATCACTTAGTAAGAGG-1	BP1	BP	0	Keratinocytes
ATCACTTGTATGAGCG-1	BP1	BP	13	T/NK cells
ATCACTTGTTGAAGTA-1	BP1	BP	2	Keratinocytes
ATCACTTGTTGAATCC-1	BP1	BP	1	Keratinocytes
ATCAGGTAGGTAGCCA-1	BP1	BP	12	DC/Mac cells
ATCAGGTAGTTCATCG-1	BP1	BP	2	Keratinocytes
ATCAGGTCAGATAAAC-1	BP1	BP	3	Keratinocytes
ATCAGGTGTCTACATG-1	BP1	BP	1	Keratinocytes
ATCAGGTGTTTCGTTT-1	BP1	BP	2	Keratinocytes
ATCAGGTTCACCCTCA-1	BP1	BP	1	Keratinocytes
ATCAGGTTCATGCGGC-1	BP1	BP	2	Keratinocytes
ATCAGGTTCCGATTAG-1	BP1	BP	4	Smooth muscle cells
ATCAGGTTCGCATTGA-1	BP1	BP	3	Keratinocytes
ATCAGGTTCTTCCGTG-1	BP1	BP	9	Keratinocytes
ATCATTCAGCGGGTAT-1	BP1	BP	1	Keratinocytes
ATCATTCAGGGAGTGG-1	BP1	BP	0	Keratinocytes
ATCATTCAGTAATCCC-1	BP1	BP	2	Keratinocytes
ATCATTCCACGTAACT-1	BP1	BP	2	Keratinocytes
ATCATTCGTAGGGTAC-1	BP1	BP	2	Keratinocytes
ATCATTCGTATCTCGA-1	BP1	BP	2	Keratinocytes
ATCATTCGTCAGACTT-1	BP1	BP	5	Fibroblasts
ATCATTCGTGGCAACA-1	BP1	BP	5	Fibroblasts
ATCATTCTCATGACAC-1	BP1	BP	1	Keratinocytes
ATCATTCTCATGGGAG-1	BP1	BP	6	Keratinocytes
ATCATTCTCCATAGGT-1	BP1	BP	0	Keratinocytes
ATCATTCTCCCATTTA-1	BP1	BP	6	Keratinocytes
ATCCACCAGTATCTGC-1	BP1	BP	18	Sweet gland cells
ATCCACCCAGCTAACT-1	BP1	BP	13	T/NK cells
ATCCACCCATGGAATA-1	BP1	BP	0	Keratinocytes
ATCCACCGTTGCCATA-1	BP1	BP	6	Keratinocytes
ATCCATTAGAAACACT-1	BP1	BP	0	Keratinocytes
ATCCATTAGCATCCCG-1	BP1	BP	2	Keratinocytes
ATCCATTAGCTGGCTC-1	BP1	BP	7	Keratinocytes
ATCCATTAGTAAGGGA-1	BP1	BP	2	Keratinocytes
ATCCATTCAAACTGCT-1	BP1	BP	1	Keratinocytes
ATCCATTCAATTGCCA-1	BP1	BP	2	Keratinocytes
ATCCATTCACAGTATC-1	BP1	BP	7	Keratinocytes
ATCCATTCATACCAGT-1	BP1	BP	2	Keratinocytes
ATCCATTGTACAGAGC-1	BP1	BP	12	DC/Mac cells
ATCCATTGTATCCTTT-1	BP1	BP	6	Keratinocytes
ATCCATTGTTTAGAGA-1	BP1	BP	13	T/NK cells
ATCCATTTCCAACTGA-1	BP1	BP	6	Keratinocytes
ATCCATTTCCACGGGT-1	BP1	BP	12	DC/Mac cells
ATCCATTTCGTTCATT-1	BP1	BP	2	Keratinocytes
ATCCATTTCTGAATGC-1	BP1	BP	12	DC/Mac cells
ATCCCTGAGGTTCACT-1	BP1	BP	9	Keratinocytes
ATCCCTGAGTGTCATC-1	BP1	BP	0	Keratinocytes
ATCCCTGAGTTCACTG-1	BP1	BP	7	Keratinocytes
ATCCCTGCAAAGTGTA-1	BP1	BP	18	Sweet gland cells
ATCCCTGCAGACAAAT-1	BP1	BP	1	Keratinocytes
ATCCCTGCAGGGTTGA-1	BP1	BP	2	Keratinocytes
ATCCCTGCATAACGGG-1	BP1	BP	5	Fibroblasts
ATCCCTGGTCTAACTG-1	BP1	BP	2	Keratinocytes
ATCCCTGTCATTTACC-1	BP1	BP	2	Keratinocytes
ATCCCTGTCCTTTAGT-1	BP1	BP	1	Keratinocytes
ATCCCTGTCGATCCAA-1	BP1	BP	0	Keratinocytes
ATCCGTCAGAGCAGCT-1	BP1	BP	5	Fibroblasts
ATCCGTCAGATAGGGA-1	BP1	BP	4	Smooth muscle cells
ATCCGTCAGGACAACC-1	BP1	BP	0	Keratinocytes
ATCCGTCAGGGCAACT-1	BP1	BP	2	Keratinocytes
ATCCGTCAGTCATTGC-1	BP1	BP	5	Fibroblasts
ATCCGTCAGTGCAAAT-1	BP1	BP	12	DC/Mac cells
ATCCGTCCACATAACC-1	BP1	BP	6	Keratinocytes
ATCCGTCCATAACCCA-1	BP1	BP	9	Keratinocytes
ATCCGTCCATGAGTAA-1	BP1	BP	8	Endothelial cells
ATCCGTCGTGACAGGT-1	BP1	BP	2	Keratinocytes
ATCCGTCGTGGCTTAT-1	BP1	BP	2	Keratinocytes
ATCCGTCTCAGCGCAC-1	BP1	BP	12	DC/Mac cells
ATCCGTCTCGAAGGAC-1	BP1	BP	1	Keratinocytes
ATCCGTCTCTGAGCAT-1	BP1	BP	4	Smooth muscle cells
ATCCTATAGACGCCAA-1	BP1	BP	0	Keratinocytes
ATCCTATAGCTCATAC-1	BP1	BP	8	Endothelial cells
ATCCTATAGCTCCACG-1	BP1	BP	1	Keratinocytes
ATCCTATCAAGGCTTT-1	BP1	BP	6	Keratinocytes
ATCCTATCACGCGTCA-1	BP1	BP	13	T/NK cells
ATCCTATGTATAATGG-1	BP1	BP	9	Keratinocytes
ATCCTATTCAAGCCAT-1	BP1	BP	1	Keratinocytes
ATCCTATTCATTCTTG-1	BP1	BP	1	Keratinocytes
ATCCTATTCCCATACC-1	BP1	BP	5	Fibroblasts
ATCGATGCATCCGCGA-1	BP1	BP	6	Keratinocytes
ATCGATGGTGGCCACT-1	BP1	BP	2	Keratinocytes
ATCGATGGTGGCTTAT-1	BP1	BP	2	Keratinocytes
ATCGATGGTGTGAGCA-1	BP1	BP	2	Keratinocytes
ATCGATGGTTTGGGAG-1	BP1	BP	12	DC/Mac cells
ATCGATGTCAAGAATG-1	BP1	BP	6	Keratinocytes
ATCGATGTCATGGGAG-1	BP1	BP	0	Keratinocytes
ATCGATGTCCGACGGT-1	BP1	BP	1	Keratinocytes
ATCGATGTCGAGATAA-1	BP1	BP	9	Keratinocytes
ATCGATGTCGGAATGG-1	BP1	BP	3	Keratinocytes
ATCGATGTCTCCAAGA-1	BP1	BP	6	Keratinocytes
ATCGCCTAGAGATGCC-1	BP1	BP	1	Keratinocytes
ATCGCCTAGGTAGGCT-1	BP1	BP	2	Keratinocytes
ATCGCCTAGTATAACG-1	BP1	BP	5	Fibroblasts
ATCGCCTAGTGCGACA-1	BP1	BP	9	Keratinocytes
ATCGCCTCACTACACA-1	BP1	BP	0	Keratinocytes
ATCGCCTCAGCGTACC-1	BP1	BP	2	Keratinocytes
ATCGCCTCAGCTTCCT-1	BP1	BP	0	Keratinocytes
ATCGCCTCATCGCTCT-1	BP1	BP	2	Keratinocytes
ATCGCCTGTAGTCACT-1	BP1	BP	6	Keratinocytes
ATCGCCTTCCGAGTGC-1	BP1	BP	7	Keratinocytes
ATCGCCTTCGATAACC-1	BP1	BP	1	Keratinocytes
ATCGCCTTCGTCCTCA-1	BP1	BP	3	Keratinocytes
ATCGCCTTCTCCACTG-1	BP1	BP	6	Keratinocytes
ATCGCCTTCTTCGGAA-1	BP1	BP	6	Keratinocytes
ATCGGATAGTCGAGGT-1	BP1	BP	13	T/NK cells
ATCGGATCAAGTTCGT-1	BP1	BP	2	Keratinocytes
ATCGGATCACTTGAGT-1	BP1	BP	5	Fibroblasts
ATCGGATCATACTGAC-1	BP1	BP	6	Keratinocytes
ATCGGATGTAGAGACC-1	BP1	BP	1	Keratinocytes
ATCGGATGTGCAACAG-1	BP1	BP	7	Keratinocytes
ATCGGATGTGGAATGC-1	BP1	BP	6	Keratinocytes
ATCGGATTCCGTGTCT-1	BP1	BP	0	Keratinocytes
ATCGGCGCAAACACGG-1	BP1	BP	1	Keratinocytes
ATCGGCGGTGAAGCTG-1	BP1	BP	1	Keratinocytes
ATCGGCGTCCAATGCA-1	BP1	BP	5	Fibroblasts
ATCGGCGTCGAGAATA-1	BP1	BP	1	Keratinocytes
ATCGGCGTCGTCTACC-1	BP1	BP	5	Fibroblasts
ATCGTAGAGGAGGTTC-1	BP1	BP	0	Keratinocytes
ATCGTAGAGGGAGGCA-1	BP1	BP	13	T/NK cells
ATCGTAGCACAACATC-1	BP1	BP	2	Keratinocytes
ATCGTAGCAGCTCATA-1	BP1	BP	7	Keratinocytes
ATCGTAGCATAGAGGC-1	BP1	BP	6	Keratinocytes
ATCGTAGCATGTCAGT-1	BP1	BP	6	Keratinocytes
ATCGTAGCATTCTCCG-1	BP1	BP	9	Keratinocytes
ATCGTAGGTAAGCAAT-1	BP1	BP	2	Keratinocytes
ATCGTAGGTACCAATC-1	BP1	BP	6	Keratinocytes
ATCGTAGGTAGGAAAG-1	BP1	BP	6	Keratinocytes
ATCGTAGGTATCAGCT-1	BP1	BP	2	Keratinocytes
ATCGTAGGTCATTGCA-1	BP1	BP	1	Keratinocytes
ATCGTAGGTGGTTTGT-1	BP1	BP	2	Keratinocytes
ATCGTAGGTGTTGACT-1	BP1	BP	0	Keratinocytes
ATCGTAGGTTTGTTCT-1	BP1	BP	0	Keratinocytes
ATCGTAGTCTGGTGGC-1	BP1	BP	4	Smooth muscle cells
ATCGTCCAGAAATGGG-1	BP1	BP	12	DC/Mac cells
ATCGTCCCAAAGGGTC-1	BP1	BP	7	Keratinocytes
ATCGTCCCAGGACAGT-1	BP1	BP	12	DC/Mac cells
ATCGTCCCATTGCTGA-1	BP1	BP	0	Keratinocytes
ATCGTCCGTTGCCTAA-1	BP1	BP	2	Keratinocytes
ATCGTCCGTTGTTGCA-1	BP1	BP	0	Keratinocytes
ATCGTCCTCATGCCGG-1	BP1	BP	13	T/NK cells
ATCGTGAAGTGGCGAT-1	BP1	BP	0	Keratinocytes
ATCGTGACACACACGC-1	BP1	BP	2	Keratinocytes
ATCGTGAGTGAGCGAT-1	BP1	BP	3	Keratinocytes
ATCGTGAGTGCCTTCT-1	BP1	BP	7	Keratinocytes
ATCGTGAGTGGCACTC-1	BP1	BP	2	Keratinocytes
ATCGTGATCAGCATTG-1	BP1	BP	9	Keratinocytes
ATCGTGATCCCAGGCA-1	BP1	BP	1	Keratinocytes
ATCGTGATCTCAACGA-1	BP1	BP	2	Keratinocytes
ATCTCTAAGAGCCATG-1	BP1	BP	0	Keratinocytes
ATCTCTAAGGTAGCCA-1	BP1	BP	2	Keratinocytes
ATCTCTACAATTGCAC-1	BP1	BP	9	Keratinocytes
ATCTCTACAGATCCAT-1	BP1	BP	6	Keratinocytes
ATCTCTAGTACCAATC-1	BP1	BP	0	Keratinocytes
ATCTCTAGTAGCTAAA-1	BP1	BP	5	Fibroblasts
ATCTCTAGTCACGCTG-1	BP1	BP	7	Keratinocytes
ATCTCTAGTGGAAATT-1	BP1	BP	1	Keratinocytes
ATCTCTATCGCAATGT-1	BP1	BP	1	Keratinocytes
ATCTTCAAGAACCGCA-1	BP1	BP	3	Keratinocytes
ATCTTCAAGTCCCTAA-1	BP1	BP	2	Keratinocytes
ATCTTCAAGTGGTGAC-1	BP1	BP	2	Keratinocytes
ATCTTCACACCAGTAT-1	BP1	BP	2	Keratinocytes
ATCTTCACAGACCCGT-1	BP1	BP	2	Keratinocytes
ATCTTCACAGCGGTTC-1	BP1	BP	11	Melanocytes
ATCTTCAGTAAGTCAA-1	BP1	BP	0	Keratinocytes
ATCTTCAGTCCTACAA-1	BP1	BP	2	Keratinocytes
ATCTTCAGTCGCAGTC-1	BP1	BP	6	Keratinocytes
ATCTTCAGTGATTCTG-1	BP1	BP	13	T/NK cells
ATCTTCAGTTCCGCGA-1	BP1	BP	0	Keratinocytes
ATCTTCATCAGCAATC-1	BP1	BP	6	Keratinocytes
ATGAAAGAGGCATGCA-1	BP1	BP	4	Smooth muscle cells
ATGAAAGAGTCTTCCC-1	BP1	BP	0	Keratinocytes
ATGAAAGCACTTGAAC-1	BP1	BP	2	Keratinocytes
ATGAAAGCATTGAAAG-1	BP1	BP	2	Keratinocytes
ATGAAAGTCAGCTTGA-1	BP1	BP	4	Smooth muscle cells
ATGAAAGTCGGTGAAG-1	BP1	BP	13	T/NK cells
ATGAAAGTCTGTCGCT-1	BP1	BP	2	Keratinocytes
ATGACCAAGCGGTAGT-1	BP1	BP	2	Keratinocytes
ATGACCACAAGGCTTT-1	BP1	BP	4	Smooth muscle cells
ATGACCAGTCCCACGA-1	BP1	BP	6	Keratinocytes
ATGACCAGTCCTTGTC-1	BP1	BP	9	Keratinocytes
ATGACCATCCAGCACG-1	BP1	BP	1	Keratinocytes
ATGACCATCTCAGGCG-1	BP1	BP	2	Keratinocytes
ATGACCATCTCGCGTT-1	BP1	BP	3	Keratinocytes
ATGAGGGAGCTGTACT-1	BP1	BP	6	Keratinocytes
ATGAGGGCAACCAATC-1	BP1	BP	2	Keratinocytes
ATGAGGGCACTAAACC-1	BP1	BP	12	DC/Mac cells
ATGAGGGCACTACGGC-1	BP1	BP	4	Smooth muscle cells
ATGAGGGCATTGACTG-1	BP1	BP	0	Keratinocytes
ATGAGGGGTATCCTTT-1	BP1	BP	2	Keratinocytes
ATGAGGGTCATACGAC-1	BP1	BP	1	Keratinocytes
ATGAGGGTCATCTACT-1	BP1	BP	1	Keratinocytes
ATGAGGGTCCGGACTG-1	BP1	BP	3	Keratinocytes
ATGAGTCAGATGGTCG-1	BP1	BP	9	Keratinocytes
ATGAGTCCACACCAGC-1	BP1	BP	2	Keratinocytes
[truncated: 66,376 more rows]
