# Supplementary material for: Single-cell transcriptomics analysis of bullous pemphigoid unveils immune-stromal crosstalk in type 2 inflammatory disease
Source: Nat Commun. 2024 Jul 15;15:5949. doi: 10.1038/s41467-024-50283-3 (PMC11251189; doi:10.1038/s41467-024-50283-3)
Supplement: Supplementary file 4 — Supplementary Data 1-15 [file 41467_2024_50283_MOESM4_ESM.zip › Supplementary Data/Supplementary Data 10.xlsx]

## Sheet: Sheet1
Supplementary Data 10: Differentially expressed genes between BP and controls in APCDD1+ FB cluster.
Symbol	pct.1	pct.2	BP_Mean_UMI_Counts	Control_Mean_UMI_Counts	Log2_Fold_Change	Pvalue	AdjustPvalue
KRT14	0.505	0.053	25.9129	0.265694	4.4103	1.22e-49	3.52e-45
TNC	0.796	0.178	33.6843	0.791753	4.27484	7.17e-92	2.06e-87
S100A2	0.241	0.009	9.48635	0.0206558	3.36094	1.82e-26	5.24e-22
PLA2G2A	0.486	0.035	11.0525	0.173441	3.36052	1.01e-49	2.91e-45
SFN	0.329	0.04	8.94195	0.164857	3.09338	1.59e-28	4.58e-24
KRT5	0.338	0.073	11.0286	0.440638	3.06169	2.38e-25	6.86e-21
KRT16	0.269	0.013	7.30147	0.026732	3.01531	1.87e-28	5.37e-24
KRT6A	0.222	0.005	6.12314	0.0442603	2.77003	1.04e-23	2.98e-19
AQP3	0.218	0.038	5.63753	0.106694	2.58439	9.65e-20	2.78e-15
LGALS7B	0.213	0.044	5.64977	0.139858	2.54445	7.53e-19	2.17e-14
LY6D	0.241	0.005	5.01331	0.0488033	2.51942	1.65e-26	4.74e-22
NNMT	0.884	0.453	17.9869	2.54337	2.42181	2.78e-89	8e-85
SAA1	0.185	0.002	3.86904	0.00676911	2.2739	2.5e-21	7.19e-17
CXCL1	0.366	0.027	4.46276	0.191896	2.19637	9.52e-33	2.74e-28
POSTN	0.62	0.22	14.7882	2.4455	2.19606	4.37e-29	1.26e-24
TIMP1	0.968	0.875	43.1445	9.03091	2.13778	5.18e-93	1.49e-88
THY1	0.815	0.32	9.61096	1.47529	2.09989	1.29e-59	3.72e-55
SERPINE2	0.685	0.185	6.2951	0.750706	2.05899	7.97e-47	2.3e-42
STEAP4	0.62	0.096	4.07841	0.269712	1.99987	2.83e-54	8.16e-50
S100A11	0.981	0.796	22.885	5.08711	1.97228	2.62e-115	7.53e-111
MMP1	0.12	0.002	2.89707	0.00238857	1.95895	2.31e-13	6.64e-09
MT1X	0.87	0.435	13.6625	2.79858	1.9486	1.42e-44	4.08e-40
CCL19	0.227	0.04	3.61671	0.210789	1.93092	9.18e-15	2.64e-10
RPL22L1	0.875	0.196	4.66733	0.528789	1.89028	2.02e-80	5.81e-76
DMKN	0.306	0.047	3.48234	0.230421	1.8651	4.24e-21	1.22e-16
KRT17	0.199	0.031	2.94982	0.0859024	1.86289	5.04e-17	1.45e-12
S100A8	0.315	0.002	2.66234	0.014277	1.85231	6.18e-39	1.78e-34
LGALS7	0.199	0.016	2.83751	0.086582	1.82037	1.49e-16	4.29e-12
TUBA1C	0.694	0.16	3.7249	0.405058	1.74966	1.71e-55	4.93e-51
DSP	0.213	0.125	4.32657	0.62077	1.71653	5.63e-12	1.62e-07
TXN	0.963	0.662	13.0224	3.29402	1.70733	5.89e-59	1.7e-54
RPL39	1	0.947	59.236	17.5733	1.69739	1.32e-76	3.81e-72
GPX3	0.431	0.047	2.71611	0.168986	1.66854	1.33e-35	3.84e-31
CRYAB	0.75	0.424	7.36978	1.65802	1.65484	1.16e-43	3.33e-39
LDHA	0.954	0.66	12.8991	3.4619	1.63926	1.33e-58	3.82e-54
TNFAIP6	0.546	0.127	3.94329	0.669159	1.56635	1.24e-31	3.57e-27
MT2A	0.972	0.865	58.6917	19.4032	1.54873	3.7e-31	1.07e-26
DSC3	0.171	0.033	2.33222	0.144976	1.54117	8.41e-12	2.42e-07
GAPDH	0.995	0.907	38.9376	12.9309	1.51946	2.63e-68	7.59e-64
SH3BGRL3	0.949	0.613	11.3971	3.32996	1.51757	1.25e-52	3.61e-48
CXCL2	0.431	0.164	4.84102	1.05791	1.50504	6.18e-16	1.78e-11
TMSB4X	1	0.865	29.3296	9.7526	1.49604	2.32e-63	6.67e-59
RPS29	0.977	0.678	10.8752	3.2441	1.48443	1.08e-64	3.1e-60
TMSB10	1	0.958	53.2505	18.63	1.46658	2.44e-62	7.03e-58
ENO1	0.852	0.502	6.61062	1.76242	1.46208	5.36e-50	1.54e-45
CTHRC1	0.56	0.262	5.03594	1.23341	1.43433	7.36e-22	2.12e-17
UBE2C	0.144	0.002	1.73707	0.013544	1.43322	1.12e-15	3.22e-11
NDUFA4L2	0.204	0.015	2.03277	0.126225	1.42914	1.21e-17	3.49e-13
CCL26	0.352	0.013	1.74862	0.0239683	1.42454	9.6e-39	2.77e-34
COL6A6	0.505	0.051	2.05951	0.155331	1.405	3.63e-44	1.04e-39
PFN1	0.963	0.729	12.0975	3.98375	1.39399	9.86e-59	2.84e-54
STMN2	0.287	0.024	2.0679	0.172172	1.38807	1.61e-23	4.65e-19
IFITM3	0.995	0.929	40.7237	15.1508	1.36926	1.44e-57	4.14e-53
SSR4	0.968	0.609	8.04812	2.51822	1.36277	4.39e-68	1.26e-63
PTTG1	0.231	0.016	1.72139	0.0618142	1.35781	2.92e-20	8.4e-16
COL6A5	0.653	0.151	4.32806	1.08104	1.3563	6.09e-39	1.75e-34
S100A14	0.185	0.016	1.66638	0.0517177	1.34214	4.19e-16	1.21e-11
MIF	0.894	0.684	10.3846	3.49119	1.34191	2.84e-46	8.18e-42
IFITM2	0.898	0.664	9.66466	3.21405	1.33956	1.51e-43	4.34e-39
ACTG1	0.972	0.855	24.9036	9.2608	1.33601	1.84e-48	5.3e-44
PTX3	0.199	0.015	1.59143	0.0372814	1.32094	1.19e-17	3.41e-13
CKS2	0.301	0.024	1.67106	0.0712398	1.31813	5.57e-27	1.61e-22
RPS19	1	0.924	34.651	13.3094	1.31698	1.62e-78	4.67e-74
CENPF	0.176	0.007	1.58312	0.0413297	1.31069	2.84e-17	8.17e-13
S100A9	0.213	0.005	1.51778	0.0155467	1.3099	1.13e-23	3.24e-19
SLC25A5	0.782	0.307	3.49684	0.839894	1.28929	4.61e-44	1.33e-39
SEC61G	0.935	0.476	5.50624	1.68619	1.27626	1.95e-50	5.61e-46
ATP5F1E	0.977	0.698	9.72477	3.43882	1.2727	3.7e-60	1.07e-55
TUBB4B	0.792	0.387	4.85625	1.43275	1.26739	5.83e-35	1.68e-30
HLA-B	0.935	0.773	14.5414	5.47222	1.26379	3.66e-36	1.05e-31
C1R	0.949	0.711	12.3436	4.57742	1.25848	6.27e-40	1.8e-35
FGF7	0.509	0.244	3.25278	0.77916	1.25721	2.6e-22	7.48e-18
EFEMP1	0.731	0.325	5.04577	1.53933	1.25148	2.23e-28	6.42e-24
CTSB	0.852	0.542	6.228	2.04667	1.24636	3.26e-42	9.39e-38
TUBA1B	0.824	0.675	9.29689	3.3411	1.24608	1.01e-38	2.9e-34
SLC2A1	0.218	0.033	1.576	0.0877366	1.24381	7.23e-17	2.08e-12
CCL27	0.162	0.004	1.39041	0.0177957	1.23181	5.94e-17	1.71e-12
CXCL3	0.264	0.058	2.03317	0.297844	1.22471	2.42e-13	6.98e-09
RPLP0	0.986	0.88	28.0757	11.5284	1.21461	2.22e-48	6.39e-44
IL32	0.593	0.127	2.54446	0.52874	1.21322	1.36e-36	3.92e-32
GSTP1	0.958	0.698	10.5805	4.00015	1.21166	5.69e-49	1.64e-44
EGLN3	0.255	0.007	1.35172	0.0182228	1.20766	5.09e-28	1.47e-23
FGL2	0.648	0.187	2.80754	0.661423	1.19644	2.03e-34	5.84e-30
P4HB	0.884	0.573	6.51158	2.2851	1.19318	1.65e-42	4.76e-38
KRTDAP	0.278	0.033	1.53238	0.110927	1.18873	1.83e-21	5.27e-17
TYMP	0.875	0.367	4.27983	1.31808	1.18756	1.42e-42	4.1e-38
CD59	0.838	0.171	2.3002	0.44993	1.18657	1.59e-67	4.58e-63
COL17A1	0.185	0.005	1.29465	0.0120553	1.18099	2.74e-19	7.89e-15
POMP	0.903	0.349	3.54068	1.01876	1.16944	5.47e-53	1.57e-48
S100A4	0.926	0.867	28.8963	12.3413	1.16407	1.26e-26	3.63e-22
AP2S1	0.847	0.284	2.89769	0.746528	1.15813	1.19e-49	3.42e-45
PRSS23	0.477	0.067	2.04263	0.366199	1.15515	1.08e-34	3.1e-30
RPL28	0.995	0.96	47.9261	21.168	1.14213	2.71e-68	7.8e-64
TPI1	0.912	0.62	6.89881	2.59784	1.1345	4.37e-43	1.26e-38
RABAC1	0.894	0.418	4.05027	1.30515	1.1315	8.62e-44	2.48e-39
JPT1	0.495	0.044	1.34715	0.0713697	1.13145	4.54e-48	1.31e-43
SEC61B	0.935	0.593	6.45312	2.4259	1.12136	1.13e-40	3.25e-36
HINT1	0.917	0.507	5.41792	1.96918	1.11204	3.85e-39	1.11e-34
VAMP5	0.792	0.324	3.28118	0.981188	1.11164	3.29e-37	9.47e-33
MFAP5	0.44	0.089	2.23211	0.496748	1.11065	1.22e-24	3.5e-20
MGST1	0.417	0.031	1.29607	0.0764045	1.09294	7.04e-38	2.03e-33
PKM	0.852	0.544	5.40747	2.00838	1.09077	1.02e-36	2.94e-32
PGK1	0.713	0.402	3.6669	1.19129	1.09068	9.2e-35	2.65e-30
RAB13	0.829	0.316	3.05287	0.916742	1.08029	1.07e-40	3.08e-36
RPSA	0.963	0.709	10.1868	4.29311	1.07961	4.93e-43	1.42e-38
S100A16	0.759	0.284	2.89509	0.848055	1.07565	1.04e-35	2.98e-31
RPS10	0.699	0.145	1.84178	0.348498	1.07544	5.12e-51	1.47e-46
POLR2L	0.968	0.7	8.93118	3.75043	1.06391	3.33e-39	9.6e-35
TACSTD2	0.194	0.025	1.25344	0.0794961	1.06177	2.1e-14	6.06e-10
SERF2	1	0.905	20.7923	9.46151	1.05873	4.32e-56	1.24e-51
RPS28	1	0.942	35.544	16.5769	1.05596	1.51e-64	4.36e-60
RPL26	0.977	0.88	14.4367	6.44734	1.05156	3.07e-41	8.84e-37
PPIB	0.977	0.855	15.8147	7.12826	1.04871	6.35e-38	1.83e-33
PSME2	0.736	0.296	2.79811	0.83612	1.04862	1.94e-32	5.59e-28
CCL2	0.616	0.173	6.23885	2.50624	1.04584	1.79e-30	5.15e-26
NDUFA11	0.824	0.229	2.23815	0.575047	1.03978	1.64e-51	4.73e-47
CYBA	0.852	0.522	5.07214	1.9619	1.03568	5.64e-32	1.62e-27
MYL6	0.991	0.875	17.4367	7.9937	1.0356	1.52e-42	4.37e-38
FXYD3	0.227	0.018	1.14845	0.049817	1.03316	6.24e-20	1.8e-15
COL6A3	0.875	0.931	26.1235	12.2741	1.03092	3.16e-27	9.11e-23
SERPINB2	0.102	0.007	1.07031	0.0170259	1.02549	2.04e-09	5.88e-05
SRPX	0.722	0.445	4.25578	1.58279	1.02497	2.24e-22	6.45e-18
CA2	0.162	0.004	1.04802	0.00925273	1.02094	2.08e-17	5.99e-13
STEAP1	0.574	0.158	1.83903	0.401268	1.01866	5.77e-29	1.66e-24
FTH1	1	0.991	82.1296	40.202	1.01265	3.14e-27	9.04e-23
SPINT2	0.167	0.013	1.0851	0.0337454	1.01223	2.12e-15	6.12e-11
ACTB	0.991	0.955	46.2395	22.4477	1.01055	1.94e-25	5.58e-21
SELENOM	0.903	0.778	12.0305	5.4684	1.01041	1.12e-36	3.21e-32
RPL27	0.986	0.793	11.7087	5.33365	1.00471	7.06e-52	2.03e-47
NDUFC2	0.694	0.104	1.53182	0.262441	1.00396	3.12e-58	8.97e-54
CFH	0.769	0.876	4.80001	10.6075	-1.00093	1.31e-31	3.76e-27
NUDT4	0.375	0.505	0.425068	1.87312	-1.01159	1.1e-38	3.18e-34
IL16	0.139	0.364	0.132652	1.28371	-1.01168	7.68e-23	2.21e-18
CORIN	0.282	0.491	0.509551	2.04547	-1.01254	9.17e-21	2.64e-16
SERINC1	0.782	0.769	1.59508	4.24269	-1.01453	4.17e-56	1.2e-51
ELN	0.458	0.613	1.19312	3.45255	-1.02165	2.52e-21	7.24e-17
CCNL1	0.759	0.731	1.89321	4.90628	-1.02958	3.23e-32	9.31e-28
MAN1A1	0.551	0.651	1.04718	3.23433	-1.0485	9.58e-36	2.76e-31
NFATC2	0.083	0.351	0.0829736	1.24048	-1.04881	1.04e-25	2.99e-21
VSIR	0.417	0.524	0.544407	2.20692	-1.05414	1.66e-37	4.77e-33
SCARF2	0.236	0.462	0.283307	1.67029	-1.05713	1.29e-31	3.72e-27
RECK	0.384	0.553	0.550554	2.24148	-1.06387	4.69e-29	1.35e-24
MFAP2	0.616	0.716	1.58253	4.41324	-1.06771	4.83e-36	1.39e-31
ID4	0.185	0.353	0.250764	1.62355	-1.06871	1e-17	2.89e-13
ZEB2	0.565	0.691	1.11974	3.45635	-1.07197	1.2e-34	3.46e-30
TSC22D1	0.463	0.595	0.803923	2.79716	-1.07378	1.06e-30	3.05e-26
GEM	0.468	0.547	0.972583	3.15279	-1.074	5.79e-24	1.67e-19
ARL6IP5	0.861	0.885	3.00574	7.46886	-1.0801	9.08e-49	2.62e-44
WLS	0.315	0.478	0.282663	1.72166	-1.08535	5.87e-41	1.69e-36
MT-ND2	0.991	0.984	9.17808	20.6471	-1.08871	2.43e-47	7.01e-43
HTRA1	0.75	0.811	2.7225	6.92888	-1.09085	4.98e-38	1.43e-33
CYBRD1	0.75	0.784	1.96811	5.34922	-1.09704	5.32e-45	1.53e-40
AL133415.1	0.139	0.391	0.258252	1.71346	-1.10871	4.62e-17	1.33e-12
PIK3R1	0.708	0.709	1.45362	4.31693	-1.11568	1.13e-45	3.26e-41
GSTM1	0.204	0.415	0.14863	1.49041	-1.11647	1.29e-40	3.7e-36
RNASE4	0.273	0.491	0.274601	1.77471	-1.12229	6.01e-38	1.73e-33
OSR2	0.44	0.607	0.940905	3.23996	-1.12732	2.41e-26	6.93e-22
THBS2	0.62	0.753	1.98534	5.52224	-1.12747	3.38e-33	9.74e-29
MT-CYB	0.995	0.995	18.8709	42.5139	-1.13082	8.84e-46	2.55e-41
APP	0.824	0.811	2.13218	5.884	-1.13608	9.35e-61	2.69e-56
COL13A1	0.19	0.453	0.246023	1.75787	-1.14622	1.11e-25	3.19e-21
PDGFRA	0.671	0.829	2.2425	6.1828	-1.14744	6.29e-31	1.81e-26
ZFP36L1	0.958	0.967	9.42687	22.2596	-1.15752	1.93e-48	5.57e-44
COL23A1	0.301	0.538	0.611373	2.59958	-1.15954	6.86e-25	1.98e-20
LUM	0.546	0.624	3.27539	8.57372	-1.16302	4.16e-13	1.2e-08
MMP2	0.819	0.925	9.85635	23.3272	-1.16403	1.32e-27	3.81e-23
MAFB	0.463	0.675	1.15564	3.83543	-1.16553	4.72e-30	1.36e-25
JUNB	0.972	0.942	15.4254	36.3274	-1.1843	1.47e-46	4.23e-42
AL078639.1	0.329	0.504	0.350077	2.07526	-1.18767	2.17e-40	6.24e-36
MEF2A	0.519	0.644	0.717066	2.95463	-1.2036	4.87e-45	1.4e-40
ZBTB20	0.718	0.824	2.11096	6.20967	-1.21257	3.35e-36	9.64e-32
SVIL	0.681	0.765	1.4276	4.63659	-1.21529	1.29e-46	3.71e-42
PAM	0.722	0.813	1.79942	5.50581	-1.2166	1.5e-45	4.32e-41
SERPING1	0.875	0.942	6.13237	15.5948	-1.21827	2.37e-59	6.82e-55
KLF4	0.69	0.795	2.30587	6.76439	-1.23184	2.73e-37	7.86e-33
LTBP4	0.597	0.696	1.00104	3.71486	-1.23647	4.8e-45	1.38e-40
DKK3	0.296	0.524	0.402487	2.31115	-1.23935	1.24e-38	3.56e-34
NKD2	0.264	0.549	0.41415	2.34378	-1.24154	1.27e-32	3.65e-28
ROBO2	0.208	0.484	0.258451	1.98225	-1.24475	6.21e-32	1.79e-27
TBX18	0.176	0.451	0.179728	1.79838	-1.24614	8.49e-32	2.44e-27
GPNMB	0.801	0.849	2.34816	6.95129	-1.24782	1.79e-58	5.15e-54
MT-ND5	0.954	0.956	4.94772	13.1706	-1.25249	7.64e-45	2.2e-40
TCF4	0.861	0.935	4.43298	12.0323	-1.26227	9.76e-46	2.81e-41
PDK4	0.25	0.487	0.468572	2.52311	-1.26244	2.14e-20	6.18e-16
ADIRF	0.801	0.875	3.60503	10.1008	-1.26938	5.41e-56	1.56e-51
EPHX1	0.514	0.702	0.807568	3.37494	-1.27521	2.61e-46	7.51e-42
AXIN2	0.231	0.505	0.355424	2.31773	-1.29145	4.44e-28	1.28e-23
PSAP	0.935	0.945	4.75654	13.3009	-1.31283	2.04e-75	5.87e-71
TIMP2	0.815	0.933	4.74902	13.3361	-1.31827	1.55e-57	4.46e-53
NBL1	0.681	0.769	1.67049	5.68932	-1.32475	1.92e-56	5.52e-52
AHNAK	0.884	0.971	6.01188	16.6392	-1.33091	3.69e-65	1.06e-60
SELENOP	0.671	0.9	3.46671	10.2927	-1.3381	9.1e-53	2.62e-48
CNTFR	0.042	0.436	0.0315077	1.65849	-1.36585	7.92e-38	2.28e-33
SLIT3	0.676	0.813	2.17642	7.2341	-1.37421	6.99e-44	2.01e-39
CD81	0.958	0.935	7.41795	21.0824	-1.39136	7.77e-75	2.24e-70
CD9	0.861	0.964	7.46524	21.2354	-1.39324	1.7e-70	4.89e-66
MT-ND6	0.227	0.484	0.295591	2.46957	-1.42114	1.44e-29	4.13e-25
GSN	0.954	0.965	9.6365	27.8143	-1.43776	3.43e-52	9.88e-48
CES1	0.194	0.498	0.213475	2.32019	-1.45212	8e-42	2.3e-37
LAMC3	0.292	0.611	0.382725	2.89779	-1.49514	5.75e-46	1.66e-41
TIMP3	0.477	0.707	1.07847	4.88938	-1.50259	5.11e-39	1.47e-34
EGR1	0.755	0.82	3.55456	11.9674	-1.50951	3.29e-41	9.47e-37
PLPP3	0.792	0.971	8.16653	25.3254	-1.52201	4.25e-58	1.22e-53
F10	0.514	0.769	1.08071	5.1102	-1.55414	4.35e-62	1.25e-57
TXNIP	0.653	0.887	2.02285	7.95637	-1.56701	5.77e-59	1.66e-54
MAMDC2	0.19	0.607	0.327302	2.93491	-1.56783	1.91e-40	5.51e-36
APOD	0.81	0.969	13.9616	44.1275	-1.59275	4.95e-48	1.42e-43
COL18A1	0.708	0.898	3.27414	12.2933	-1.63699	2.24e-71	6.45e-67
TSC22D3	0.542	0.727	1.0149	5.32519	-1.6504	2.4e-51	6.92e-47
ZFP36	0.931	0.958	13.1721	43.7481	-1.65878	8.16e-53	2.35e-48
JUND	0.852	0.931	6.41327	22.7606	-1.68039	1.25e-90	3.61e-86
SSPN	0.329	0.675	0.385158	3.50488	-1.70144	1.89e-57	5.43e-53
ENHO	0.028	0.531	0.0533416	2.43136	-1.70381	4.79e-47	1.38e-42
LEPR	0.301	0.604	0.731029	4.72061	-1.72454	1.32e-35	3.8e-31
COL14A1	0.505	0.68	1.41745	7.23186	-1.76773	2.79e-40	8.03e-36
MTRNR2L12	0.944	0.995	19.915	71.274	-1.78894	5.56e-102	1.6e-97
FOS	0.935	0.978	22.7166	82.9522	-1.82367	1.52e-74	4.39e-70
JUN	0.894	0.984	14.8139	56.0819	-1.85184	8.69e-79	2.5e-74
SYNE1	0.384	0.765	0.471555	4.33927	-1.8593	7.69e-69	2.22e-64
MFAP4	0.694	0.904	3.57813	15.7013	-1.86713	6.31e-73	1.82e-68
MT-ND4L	0.856	0.984	4.6259	21.1751	-1.97879	8.52e-91	2.45e-86
MT-ATP8	0.347	0.742	0.559302	5.22011	-1.99604	5.63e-55	1.62e-50
CXCL14	0.907	0.989	42.3095	174.718	-2.0205	1.31e-76	3.78e-72
F13A1	0.199	0.716	0.507943	5.37125	-2.079	1.24e-54	3.57e-50
WIF1	0.116	0.511	0.220569	4.46043	-2.16146	3.49e-39	1e-34
FOSB	0.699	0.913	3.35173	20.7065	-2.31847	4.08e-83	1.18e-78
APCDD1	0.625	0.911	3.86376	24.534	-2.39227	9.74e-111	2.8e-106
CLEC3B	0.366	0.707	1.00855	16.2701	-3.10405	1.57e-61	4.51e-57
