# Supplementary material for: Single-cell transcriptomics analysis of bullous pemphigoid unveils immune-stromal crosstalk in type 2 inflammatory disease
Source: Nat Commun. 2024 Jul 15;15:5949. doi: 10.1038/s41467-024-50283-3 (PMC11251189; doi:10.1038/s41467-024-50283-3)
Supplement: Supplementary file 4 — Supplementary Data 1-15 [file 41467_2024_50283_MOESM4_ESM.zip › Supplementary Data/Supplementary Data 11.xlsx]

## Sheet: Metadata of all PBMC cells
Supplementary Data 11: Metadata of all cells from 16 scRNA-seq PBMC samples.
Bracode	Sample	Group	CellType
AAACCTGAGAAGGTTT-1	BP1	PBMC-BP	NK-1
AAACCTGAGGACATTA-1	BP1	PBMC-BP	NK-1
AAACCTGCACACCGCA-1	BP1	PBMC-BP	Th2
AAACCTGCACGAAAGC-1	BP1	PBMC-BP	Memory CD4 T
AAACCTGCAGACAAAT-1	BP1	PBMC-BP	Naive CD4 T
AAACCTGCATAGACTC-1	BP1	PBMC-BP	Naive CD4 T
AAACCTGCATGAAGTA-1	BP1	PBMC-BP	NK-1
AAACCTGCATGTCGAT-1	BP1	PBMC-BP	NK-2
AAACCTGGTATATCCG-1	BP1	PBMC-BP	Naive CD4 T
AAACCTGGTGGCAAAC-1	BP1	PBMC-BP	Memory CD4 T
AAACCTGTCAACGCTA-1	BP1	PBMC-BP	Naive CD4 T
AAACCTGTCAAGGCTT-1	BP1	PBMC-BP	NK-1
AAACCTGTCCGCATCT-1	BP1	PBMC-BP	Naive CD4 T
AAACCTGTCGGAATCT-1	BP1	PBMC-BP	NK-1
AAACGGGAGCTAGCCC-1	BP1	PBMC-BP	NK-1
AAACGGGAGGACCACA-1	BP1	PBMC-BP	Memory CD4 T
AAACGGGAGTCTCGGC-1	BP1	PBMC-BP	Naive CD4 T
AAACGGGCAATAGAGT-1	BP1	PBMC-BP	Naive CD4 T
AAACGGGCAATAGCGG-1	BP1	PBMC-BP	B cells
AAACGGGCACTTCTGC-1	BP1	PBMC-BP	Memory CD4 T
AAACGGGCAGCGTAAG-1	BP1	PBMC-BP	Effector CD8 T
AAACGGGCATTGTGCA-1	BP1	PBMC-BP	Mono_ALOX5AP
AAACGGGGTAGGCATG-1	BP1	PBMC-BP	NK-1
AAACGGGGTATAGGTA-1	BP1	PBMC-BP	NK-1
AAACGGGGTGACGGTA-1	BP1	PBMC-BP	Effector CD8 T
AAACGGGGTTCAGTAC-1	BP1	PBMC-BP	Effector CD8 T
AAACGGGTCAGCCTAA-1	BP1	PBMC-BP	Naive CD4 T
AAACGGGTCCCTCTTT-1	BP1	PBMC-BP	Naive CD4 T
AAACGGGTCTCCGGTT-1	BP1	PBMC-BP	Treg
AAACGGGTCTGTCTCG-1	BP1	PBMC-BP	Memory CD4 T
AAAGATGAGCAGACTG-1	BP1	PBMC-BP	NK-1
AAAGATGAGGCCCGTT-1	BP1	PBMC-BP	NK-1
AAAGATGAGTCAAGCG-1	BP1	PBMC-BP	Naive CD4 T
AAAGATGAGTCGTTTG-1	BP1	PBMC-BP	B cells
AAAGATGCAAGCGTAG-1	BP1	PBMC-BP	Th2
AAAGATGGTACACCGC-1	BP1	PBMC-BP	MAIT
AAAGATGGTCCATGAT-1	BP1	PBMC-BP	Naive CD4 T
AAAGATGGTCGGGTCT-1	BP1	PBMC-BP	Memory CD4 T
AAAGATGTCGTAGGTT-1	BP1	PBMC-BP	NK-1
AAAGCAAAGCCATCGC-1	BP1	PBMC-BP	NK-1
AAAGCAAAGCGGATCA-1	BP1	PBMC-BP	Naive CD4 T
AAAGCAAAGGGCTTCC-1	BP1	PBMC-BP	Memory CD4 T
AAAGCAAAGGTGACCA-1	BP1	PBMC-BP	Effector CD8 T
AAAGCAAAGTATTGGA-1	BP1	PBMC-BP	Memory CD4 T
AAAGCAAAGTTGAGAT-1	BP1	PBMC-BP	B cells
AAAGCAACAATGGATA-1	BP1	PBMC-BP	Proliferating T
AAAGCAACAGACAAAT-1	BP1	PBMC-BP	Mono_CD163
AAAGCAACAGTAACGG-1	BP1	PBMC-BP	MAIT
AAAGCAAGTCTTGATG-1	BP1	PBMC-BP	Effector CD8 T
AAAGCAAGTTATCGGT-1	BP1	PBMC-BP	NK-1
AAAGCAAGTTGGTTTG-1	BP1	PBMC-BP	Naive CD8 T
AAAGCAATCCTTAATC-1	BP1	PBMC-BP	Mono_CD163
AAAGCAATCTCCTATA-1	BP1	PBMC-BP	Naive CD4 T
AAAGCAATCTTACCGC-1	BP1	PBMC-BP	Effector CD8 T
AAAGTAGAGGCATGTG-1	BP1	PBMC-BP	Proliferating T
AAAGTAGCAGTCACTA-1	BP1	PBMC-BP	Naive CD4 T
AAAGTAGGTAGCGCAA-1	BP1	PBMC-BP	Naive CD4 T
AAAGTAGGTTTGTTGG-1	BP1	PBMC-BP	NK-1
AAAGTAGTCCCAAGTA-1	BP1	PBMC-BP	Naive CD4 T
AAAGTAGTCGGCTACG-1	BP1	PBMC-BP	Th2
AAAGTAGTCTGCGGCA-1	BP1	PBMC-BP	NK-1
AAATGCCAGACTAGGC-1	BP1	PBMC-BP	Naive CD4 T
AAATGCCAGAGTTGGC-1	BP1	PBMC-BP	NK-1
AAATGCCAGATCCCAT-1	BP1	PBMC-BP	Mono_ALOX5AP
AAATGCCAGGCGTACA-1	BP1	PBMC-BP	Memory CD4 T
AAATGCCCACCTGGTG-1	BP1	PBMC-BP	B cells
AAATGCCCAGTCAGCC-1	BP1	PBMC-BP	NK-1
AAATGCCGTAAAGTCA-1	BP1	PBMC-BP	Mono_CD163
AAATGCCGTAGAGCTG-1	BP1	PBMC-BP	Naive CD4 T
AAATGCCTCGGTTCGG-1	BP1	PBMC-BP	Memory CD4 T
AAATGCCTCTCTAGGA-1	BP1	PBMC-BP	Naive CD4 T
AAATGCCTCTGTCCGT-1	BP1	PBMC-BP	Mono_CD163
AAATGCCTCTTGACGA-1	BP1	PBMC-BP	NK-2
AACACGTAGCCGGTAA-1	BP1	PBMC-BP	NK-1
AACACGTAGCGATTCT-1	BP1	PBMC-BP	Naive CD4 T
AACACGTAGTAGATGT-1	BP1	PBMC-BP	Naive CD8 T
AACACGTAGTGTCTCA-1	BP1	PBMC-BP	Megakaryocytes
AACACGTCACCAGCAC-1	BP1	PBMC-BP	Naive CD8 T
AACACGTCAGGCTCAC-1	BP1	PBMC-BP	B cells
AACACGTCAGGTCCAC-1	BP1	PBMC-BP	Naive CD4 T
AACACGTCAGGTCGTC-1	BP1	PBMC-BP	Effector CD8 T
AACACGTGTGAGCGAT-1	BP1	PBMC-BP	B cells
AACACGTGTTCCAACA-1	BP1	PBMC-BP	Naive CD4 T
AACACGTTCACAAACC-1	BP1	PBMC-BP	NK-1
AACACGTTCTCTTGAT-1	BP1	PBMC-BP	Memory CD4 T
AACCATGCACTATCTT-1	BP1	PBMC-BP	Memory CD4 T
AACCATGCATGCCTAA-1	BP1	PBMC-BP	Naive CD4 T
AACCATGGTCATACTG-1	BP1	PBMC-BP	Memory CD4 T
AACCATGGTCGATTGT-1	BP1	PBMC-BP	NK-1
AACCATGGTGACCAAG-1	BP1	PBMC-BP	Mono_CD163
AACCATGGTTAAGACA-1	BP1	PBMC-BP	Naive CD4 T
AACCATGTCACCCTCA-1	BP1	PBMC-BP	Naive CD4 T
AACCATGTCCGTCAAA-1	BP1	PBMC-BP	Memory CD4 T
AACCGCGAGCAATATG-1	BP1	PBMC-BP	Naive CD4 T
AACCGCGAGGCTATCT-1	BP1	PBMC-BP	Th2
AACCGCGTCATGCATG-1	BP1	PBMC-BP	Memory CD4 T
AACCGCGTCCTAGGGC-1	BP1	PBMC-BP	Naive CD8 T
AACGTTGAGAAGCCCA-1	BP1	PBMC-BP	Memory CD4 T
AACGTTGAGAAGGACA-1	BP1	PBMC-BP	NK-1
AACGTTGCAGCATGAG-1	BP1	PBMC-BP	Naive CD4 T
AACGTTGCATCACCCT-1	BP1	PBMC-BP	NK-1
AACGTTGCATGAACCT-1	BP1	PBMC-BP	Naive CD4 T
AACGTTGGTCAAAGAT-1	BP1	PBMC-BP	Naive CD4 T
AACGTTGGTGGTCCGT-1	BP1	PBMC-BP	Memory CD4 T
AACGTTGGTTATCACG-1	BP1	PBMC-BP	NK-2
AACGTTGTCTGGCGAC-1	BP1	PBMC-BP	Mono_CD16a
AACTCAGAGTGGTCCC-1	BP1	PBMC-BP	NK-1
AACTCAGCAGTCACTA-1	BP1	PBMC-BP	NK-1
AACTCAGCATGTTCCC-1	BP1	PBMC-BP	Naive CD4 T
AACTCAGTCATTGCGA-1	BP1	PBMC-BP	Mono_CD163
AACTCAGTCTCTGCTG-1	BP1	PBMC-BP	MAIT
AACTCCCAGCGATGAC-1	BP1	PBMC-BP	NK-1
AACTCCCCACGGTAGA-1	BP1	PBMC-BP	Treg
AACTCCCCAGGGATTG-1	BP1	PBMC-BP	NK-1
AACTCCCCATCACGTA-1	BP1	PBMC-BP	Mono_ALOX5AP
AACTCCCTCAGCGATT-1	BP1	PBMC-BP	MAIT
AACTCCCTCGAGCCCA-1	BP1	PBMC-BP	NK-1
AACTCCCTCTGCAAGT-1	BP1	PBMC-BP	Effector CD8 T
AACTCTTAGCACAGGT-1	BP1	PBMC-BP	Naive CD4 T
AACTCTTCAACGATCT-1	BP1	PBMC-BP	Naive CD4 T
AACTCTTCAAGACGTG-1	BP1	PBMC-BP	Mono_CD163
AACTCTTCACCATCCT-1	BP1	PBMC-BP	NK-2
AACTCTTCAGTAAGAT-1	BP1	PBMC-BP	NK-1
AACTCTTGTTAGAACA-1	BP1	PBMC-BP	NK-1
AACTCTTTCAAGGTAA-1	BP1	PBMC-BP	Naive CD4 T
AACTCTTTCACAACGT-1	BP1	PBMC-BP	Naive CD4 T
AACTCTTTCACCACCT-1	BP1	PBMC-BP	Naive CD4 T
AACTCTTTCAGCATGT-1	BP1	PBMC-BP	B cells
AACTCTTTCGCTGATA-1	BP1	PBMC-BP	Memory CD4 T
AACTGGTAGAAACCGC-1	BP1	PBMC-BP	Mono_CD163
AACTGGTAGCCAGTAG-1	BP1	PBMC-BP	B cells
AACTGGTAGTCGTTTG-1	BP1	PBMC-BP	NK-2
AACTGGTAGTGTCTCA-1	BP1	PBMC-BP	NK-1
AACTGGTCACCGCTAG-1	BP1	PBMC-BP	Treg
AACTGGTGTAGAAGGA-1	BP1	PBMC-BP	NK-2
AACTGGTTCACATACG-1	BP1	PBMC-BP	NK-2
AACTGGTTCCAAGCCG-1	BP1	PBMC-BP	Th2
AACTGGTTCCTACAGA-1	BP1	PBMC-BP	Effector CD8 T
AACTGGTTCCTCTAGC-1	BP1	PBMC-BP	Naive CD4 T
AACTGGTTCCTGTAGA-1	BP1	PBMC-BP	Naive CD4 T
AACTGGTTCGCCTGAG-1	BP1	PBMC-BP	Effector CD8 T
AACTGGTTCTGGGCCA-1	BP1	PBMC-BP	B cells
AACTGGTTCTTACCTA-1	BP1	PBMC-BP	Naive CD4 T
AACTTTCAGCAGACTG-1	BP1	PBMC-BP	Memory CD4 T
AACTTTCAGCGGATCA-1	BP1	PBMC-BP	Memory CD4 T
AACTTTCCAAGCCGCT-1	BP1	PBMC-BP	B cells
AACTTTCCAGTTTACG-1	BP1	PBMC-BP	Effector CD8 T
AACTTTCCATGCAATC-1	BP1	PBMC-BP	Naive CD4 T
AACTTTCGTCGCGAAA-1	BP1	PBMC-BP	B cells
AACTTTCGTGAAAGAG-1	BP1	PBMC-BP	Effector CD8 T
AACTTTCGTTGCGCAC-1	BP1	PBMC-BP	MAIT
AACTTTCTCCCGACTT-1	BP1	PBMC-BP	NK-1
AACTTTCTCTTGAGAC-1	BP1	PBMC-BP	Effector CD8 T
AAGACCTAGCGTGAAC-1	BP1	PBMC-BP	B cells
AAGACCTCAAACCTAC-1	BP1	PBMC-BP	NK-1
AAGACCTCAAGTCTGT-1	BP1	PBMC-BP	NK-1
AAGACCTGTAACGCGA-1	BP1	PBMC-BP	Memory CD4 T
AAGACCTGTCCGTTAA-1	BP1	PBMC-BP	Naive CD4 T
AAGACCTTCCAAACTG-1	BP1	PBMC-BP	MAIT
AAGACCTTCGAGCCCA-1	BP1	PBMC-BP	Mono_CD163
AAGACCTTCGCCTGTT-1	BP1	PBMC-BP	NK-1
AAGACCTTCGTAGGTT-1	BP1	PBMC-BP	Memory CD4 T
AAGACCTTCTGAAAGA-1	BP1	PBMC-BP	B cells
AAGCCGCAGAAACCAT-1	BP1	PBMC-BP	NK-1
AAGCCGCCATACGCCG-1	BP1	PBMC-BP	Naive CD4 T
AAGCCGCGTACCGTAT-1	BP1	PBMC-BP	NK-1
AAGCCGCGTCAATGTC-1	BP1	PBMC-BP	NK-1
AAGCCGCGTCGATTGT-1	BP1	PBMC-BP	NK-1
AAGCCGCGTGTGGCTC-1	BP1	PBMC-BP	B cells
AAGCCGCTCTAAGCCA-1	BP1	PBMC-BP	Naive CD4 T
AAGCCGCTCTCACATT-1	BP1	PBMC-BP	Naive CD4 T
AAGCCGCTCTTCGAGA-1	BP1	PBMC-BP	MAIT
AAGGAGCAGCAAATCA-1	BP1	PBMC-BP	NK-1
AAGGAGCAGCGTTCCG-1	BP1	PBMC-BP	Naive CD4 T
AAGGAGCAGGCGACAT-1	BP1	PBMC-BP	Mono_CD163
AAGGAGCAGGTTACCT-1	BP1	PBMC-BP	Naive CD4 T
AAGGAGCCAAGGTTCT-1	BP1	PBMC-BP	NK-1
AAGGAGCCACCTCGGA-1	BP1	PBMC-BP	B cells
AAGGAGCCATGGTCTA-1	BP1	PBMC-BP	Effector CD8 T
AAGGAGCGTAAGAGAG-1	BP1	PBMC-BP	B cells
AAGGAGCGTTTGGCGC-1	BP1	PBMC-BP	Naive CD4 T
AAGGAGCTCCGTCATC-1	BP1	PBMC-BP	Effector CD8 T
AAGGAGCTCGTACGGC-1	BP1	PBMC-BP	Naive CD4 T
AAGGCAGAGACTAGAT-1	BP1	PBMC-BP	Naive CD8 T
AAGGCAGAGCGGCTTC-1	BP1	PBMC-BP	Mono_CD163
AAGGCAGCAATGAATG-1	BP1	PBMC-BP	NK-1
AAGGCAGCAGCCTATA-1	BP1	PBMC-BP	NK-1
AAGGCAGCATGCCCGA-1	BP1	PBMC-BP	Mono_CD163
AAGGCAGTCATTGCCC-1	BP1	PBMC-BP	DC_1
AAGGTTCAGACTGTAA-1	BP1	PBMC-BP	Effector CD8 T
AAGGTTCCAAGTTGTC-1	BP1	PBMC-BP	Memory CD4 T
AAGGTTCCACCGCTAG-1	BP1	PBMC-BP	NK-1
AAGGTTCCACTTACGA-1	BP1	PBMC-BP	Mono_ALOX5AP
AAGGTTCGTAAACGCG-1	BP1	PBMC-BP	Memory CD4 T
AAGGTTCGTAAGCACG-1	BP1	PBMC-BP	NK-1
AAGGTTCGTAAGTGTA-1	BP1	PBMC-BP	Naive CD4 T
AAGGTTCGTGCGGTAA-1	BP1	PBMC-BP	NK-1
AAGGTTCTCATCGATG-1	BP1	PBMC-BP	Effector CD8 T
AAGGTTCTCCGCAGTG-1	BP1	PBMC-BP	Naive CD4 T
AAGGTTCTCGGCTACG-1	BP1	PBMC-BP	Memory CD4 T
AAGTCTGAGGCATGTG-1	BP1	PBMC-BP	NK-1
AAGTCTGAGGTGATTA-1	BP1	PBMC-BP	NK-1
AAGTCTGCACGCCAGT-1	BP1	PBMC-BP	Mono_CD163
AAGTCTGCATTTCAGG-1	BP1	PBMC-BP	Effector CD8 T
AAGTCTGGTGACCAAG-1	BP1	PBMC-BP	NK-1
AAGTCTGGTGTTGAGG-1	BP1	PBMC-BP	NK-1
AAGTCTGTCACCCGAG-1	BP1	PBMC-BP	Naive CD4 T
AAGTCTGTCCTAGAAC-1	BP1	PBMC-BP	Memory CD4 T
AAGTCTGTCTGTGCAA-1	BP1	PBMC-BP	NK-1
AATCCAGAGCTTATCG-1	BP1	PBMC-BP	Memory CD4 T
AATCCAGCAAAGCAAT-1	BP1	PBMC-BP	NK-1
AATCCAGCAGGACGTA-1	BP1	PBMC-BP	Memory CD4 T
AATCCAGCATAGTAAG-1	BP1	PBMC-BP	DC_2
AATCCAGCATATACGC-1	BP1	PBMC-BP	Mono_CD163
AATCCAGCATTATCTC-1	BP1	PBMC-BP	Memory CD4 T
AATCCAGGTAGAAGGA-1	BP1	PBMC-BP	Naive CD8 T
AATCCAGTCAAACAAG-1	BP1	PBMC-BP	Naive CD4 T
AATCCAGTCGTCGTTC-1	BP1	PBMC-BP	Naive CD4 T
AATCGGTCAATGTAAG-1	BP1	PBMC-BP	Naive CD4 T
AATCGGTCACAAGCCC-1	BP1	PBMC-BP	Naive CD4 T
AATCGGTGTAGGACAC-1	BP1	PBMC-BP	Naive CD4 T
AATCGGTGTGTTCTTT-1	BP1	PBMC-BP	B cells
AATCGGTTCCTTAATC-1	BP1	PBMC-BP	NK-2
ACACCAAAGATCGGGT-1	BP1	PBMC-BP	Naive CD4 T
ACACCAAAGCTAGGCA-1	BP1	PBMC-BP	Effector CD8 T
ACACCAAAGGTACTCT-1	BP1	PBMC-BP	MAIT
ACACCAACATGGTTGT-1	BP1	PBMC-BP	NK-1
ACACCAAGTCGCATAT-1	BP1	PBMC-BP	Naive CD4 T
ACACCAAGTCTCTTAT-1	BP1	PBMC-BP	B cells
ACACCAAGTTCTCATT-1	BP1	PBMC-BP	Effector CD8 T
ACACCAAGTTTGCATG-1	BP1	PBMC-BP	Naive CD4 T
ACACCAATCTGCCCTA-1	BP1	PBMC-BP	NK-1
ACACCCTAGACAATAC-1	BP1	PBMC-BP	Naive CD8 T
ACACCCTAGACTGGGT-1	BP1	PBMC-BP	Naive CD4 T
ACACCCTAGCCACCTG-1	BP1	PBMC-BP	Th2
ACACCCTAGGACTGGT-1	BP1	PBMC-BP	Naive CD4 T
ACACCCTCATATGAGA-1	BP1	PBMC-BP	Memory CD4 T
ACACCCTGTACCGAGA-1	BP1	PBMC-BP	NK-1
ACACCCTGTCCAGTTA-1	BP1	PBMC-BP	Th2
ACACCCTTCACCTTAT-1	BP1	PBMC-BP	NK-1
ACACCCTTCCGGGTGT-1	BP1	PBMC-BP	Memory CD4 T
ACACCCTTCCTCGCAT-1	BP1	PBMC-BP	Effector CD8 T
ACACCGGAGGCACATG-1	BP1	PBMC-BP	Naive CD4 T
ACACCGGCACAGCGTC-1	BP1	PBMC-BP	Naive CD4 T
ACACCGGCACCGCTAG-1	BP1	PBMC-BP	NK-2
ACACCGGCAGGAATCG-1	BP1	PBMC-BP	NK-1
ACACCGGCAGTGGAGT-1	BP1	PBMC-BP	B cells
ACACCGGGTGCGCTTG-1	BP1	PBMC-BP	NK-2
ACACCGGGTGGCTCCA-1	BP1	PBMC-BP	Naive CD8 T
ACACCGGGTTCAGACT-1	BP1	PBMC-BP	Treg
ACACCGGTCAGGCCCA-1	BP1	PBMC-BP	B cells
ACACCGGTCCAGAAGG-1	BP1	PBMC-BP	NK-2
ACACCGGTCCCTAACC-1	BP1	PBMC-BP	NK-1
ACACCGGTCCTCAATT-1	BP1	PBMC-BP	NK-1
ACACCGGTCTTGCATT-1	BP1	PBMC-BP	B cells
ACACTGAAGCAATATG-1	BP1	PBMC-BP	Effector CD8 T
ACACTGAAGCGTGAGT-1	BP1	PBMC-BP	plasma
ACACTGAAGTAGCCGA-1	BP1	PBMC-BP	Naive CD4 T
ACACTGACATTACGAC-1	BP1	PBMC-BP	B cells
ACACTGAGTAGAAGGA-1	BP1	PBMC-BP	Memory CD4 T
ACACTGAGTGAGGCTA-1	BP1	PBMC-BP	Naive CD4 T
ACACTGATCAGGCCCA-1	BP1	PBMC-BP	Naive CD4 T
ACACTGATCTTACCGC-1	BP1	PBMC-BP	Naive CD4 T
ACAGCCGCACTCAGGC-1	BP1	PBMC-BP	Naive CD4 T
ACAGCCGCATACTCTT-1	BP1	PBMC-BP	Naive CD4 T
ACAGCCGGTCCATCCT-1	BP1	PBMC-BP	Naive CD4 T
ACAGCCGGTGTGGCTC-1	BP1	PBMC-BP	unknown
ACAGCCGTCACTATTC-1	BP1	PBMC-BP	Memory CD4 T
ACAGCCGTCGTATCAG-1	BP1	PBMC-BP	Proliferating T
ACAGCTAAGGAGCGTT-1	BP1	PBMC-BP	NK-1
ACAGCTACACAACGCC-1	BP1	PBMC-BP	Effector CD8 T
ACAGCTAGTCACTTCC-1	BP1	PBMC-BP	Memory CD4 T
ACAGCTATCTAACGGT-1	BP1	PBMC-BP	MAIT
ACATACGAGATGTCGG-1	BP1	PBMC-BP	Mono_CD163
ACATACGAGTGTTAGA-1	BP1	PBMC-BP	NK-1
ACATACGCAAACTGTC-1	BP1	PBMC-BP	Mono_CD163
ACATACGCACCAGGCT-1	BP1	PBMC-BP	Mono_CD163
ACATACGGTAAATGAC-1	BP1	PBMC-BP	MAIT
ACATACGGTACCGTAT-1	BP1	PBMC-BP	NK-1
ACATACGGTAGCTAAA-1	BP1	PBMC-BP	Effector CD8 T
ACATACGGTGCAGACA-1	BP1	PBMC-BP	Naive CD8 T
ACATACGGTTTGGGCC-1	BP1	PBMC-BP	Effector CD8 T
ACATACGTCCAGATCA-1	BP1	PBMC-BP	NK-1
ACATACGTCTGAGGGA-1	BP1	PBMC-BP	Mono_CD163
ACATCAGCAGTCGATT-1	BP1	PBMC-BP	Effector CD8 T
ACATCAGCAGTTCATG-1	BP1	PBMC-BP	NK-1
ACATCAGGTACGCTGC-1	BP1	PBMC-BP	NK-2
ACATCAGGTATTCTCT-1	BP1	PBMC-BP	Treg
ACATCAGGTGCACTTA-1	BP1	PBMC-BP	Memory CD4 T
ACATCAGGTTCGTCTC-1	BP1	PBMC-BP	NK-1
ACATCAGTCAATCTCT-1	BP1	PBMC-BP	Naive CD4 T
ACATCAGTCCGCATCT-1	BP1	PBMC-BP	Memory CD4 T
ACATCAGTCCTGTAGA-1	BP1	PBMC-BP	Treg
ACATCAGTCGGCTTGG-1	BP1	PBMC-BP	NK-1
ACATGGTAGTGACTCT-1	BP1	PBMC-BP	NK-1
ACATGGTCAATGTAAG-1	BP1	PBMC-BP	Naive CD4 T
ACATGGTCATTTCAGG-1	BP1	PBMC-BP	B cells
ACATGGTGTCGCATAT-1	BP1	PBMC-BP	Treg
ACATGGTGTGTTGAGG-1	BP1	PBMC-BP	Naive CD4 T
ACATGGTGTTGAGGTG-1	BP1	PBMC-BP	Mono_CD163
ACATGGTTCAGAGCTT-1	BP1	PBMC-BP	NK-1
ACATGGTTCCGCAAGC-1	BP1	PBMC-BP	Effector CD8 T
ACATGGTTCGGCCGAT-1	BP1	PBMC-BP	Naive CD4 T
ACATGGTTCTAACTCT-1	BP1	PBMC-BP	NK-2
ACCAGTAAGAACAACT-1	BP1	PBMC-BP	B cells
ACCAGTAAGCCTATGT-1	BP1	PBMC-BP	Effector CD8 T
ACCAGTACAATTCCTT-1	BP1	PBMC-BP	Memory CD4 T
ACCAGTACACAAGTAA-1	BP1	PBMC-BP	B cells
ACCAGTACACCAGGCT-1	BP1	PBMC-BP	Naive CD4 T
ACCAGTACAGCCTGTG-1	BP1	PBMC-BP	Naive CD4 T
ACCAGTAGTCATATGC-1	BP1	PBMC-BP	NK-1
ACCAGTAGTCGAGTTT-1	BP1	PBMC-BP	Naive CD4 T
ACCAGTAGTGTTTGTG-1	BP1	PBMC-BP	NK-2
ACCAGTAGTTTAGCTG-1	BP1	PBMC-BP	Memory CD4 T
ACCAGTATCTATCCTA-1	BP1	PBMC-BP	NK-1
ACCCACTAGATCGGGT-1	BP1	PBMC-BP	NK-1
ACCCACTAGTAGTGCG-1	BP1	PBMC-BP	Memory CD4 T
ACCCACTAGTGTACTC-1	BP1	PBMC-BP	DC_1
ACCCACTCAAGTCTGT-1	BP1	PBMC-BP	Naive CD4 T
ACCCACTCAGGTGCCT-1	BP1	PBMC-BP	Effector CD8 T
ACCCACTCATGCGCAC-1	BP1	PBMC-BP	Treg
ACCCACTGTCTTCGTC-1	BP1	PBMC-BP	Memory CD4 T
ACCCACTGTGGTGTAG-1	BP1	PBMC-BP	NK-1
ACCCACTGTGTGACGA-1	BP1	PBMC-BP	Naive CD4 T
ACCCACTGTTTCCACC-1	BP1	PBMC-BP	Naive CD4 T
ACCCACTTCAACACAC-1	BP1	PBMC-BP	NK-1
ACCCACTTCACATGCA-1	BP1	PBMC-BP	MAIT
ACCCACTTCAGTGTTG-1	BP1	PBMC-BP	Naive CD4 T
ACCCACTTCGTAGATC-1	BP1	PBMC-BP	Effector CD8 T
ACCGTAAAGGACCACA-1	BP1	PBMC-BP	Effector CD8 T
ACCGTAACAAGTTGTC-1	BP1	PBMC-BP	plasma
ACCGTAACACATTTCT-1	BP1	PBMC-BP	MAIT
ACCGTAACATCCGGGT-1	BP1	PBMC-BP	Effector CD8 T
ACCGTAAGTCAAACTC-1	BP1	PBMC-BP	Naive CD4 T
ACCGTAAGTCGCCATG-1	BP1	PBMC-BP	Effector CD8 T
ACCGTAAGTCGCGAAA-1	BP1	PBMC-BP	Naive CD4 T
ACCGTAAGTTCGGCAC-1	BP1	PBMC-BP	MAIT
ACCGTAATCATCATTC-1	BP1	PBMC-BP	Memory CD4 T
ACCGTAATCATGCAAC-1	BP1	PBMC-BP	NK-1
ACCGTAATCCAGAGGA-1	BP1	PBMC-BP	Naive CD4 T
ACCGTAATCCATGAGT-1	BP1	PBMC-BP	NK-1
ACCTTTAAGAATTGTG-1	BP1	PBMC-BP	NK-1
ACCTTTACAAGTACCT-1	BP1	PBMC-BP	NK-1
ACCTTTAGTAGGCTGA-1	BP1	PBMC-BP	Effector CD8 T
ACCTTTAGTTCGAATC-1	BP1	PBMC-BP	MAIT
ACCTTTATCCACTGGG-1	BP1	PBMC-BP	Naive CD4 T
ACCTTTATCTCAAGTG-1	BP1	PBMC-BP	Memory CD4 T
ACGAGCCCACGTCAGC-1	BP1	PBMC-BP	Naive CD4 T
ACGAGCCGTAAATGTG-1	BP1	PBMC-BP	Effector CD8 T
ACGAGCCGTTAAGTAG-1	BP1	PBMC-BP	Naive CD4 T
ACGAGCCTCACGGTTA-1	BP1	PBMC-BP	NK-1
ACGAGCCTCATTGCGA-1	BP1	PBMC-BP	Memory CD4 T
ACGAGCCTCGCCGTGA-1	BP1	PBMC-BP	B cells
ACGAGCCTCTCTGAGA-1	BP1	PBMC-BP	Naive CD4 T
ACGAGGATCACCCGAG-1	BP1	PBMC-BP	Memory CD4 T
ACGAGGATCCCATTTA-1	BP1	PBMC-BP	NK-2
ACGAGGATCGTAGATC-1	BP1	PBMC-BP	NK-1
ACGAGGATCTCAAGTG-1	BP1	PBMC-BP	NK-1
ACGATACAGCCGTCGT-1	BP1	PBMC-BP	Naive CD4 T
ACGATACAGGCATGTG-1	BP1	PBMC-BP	Naive CD4 T
ACGATACAGTGGTAAT-1	BP1	PBMC-BP	Proliferating T
ACGATACCAAGGTTTC-1	BP1	PBMC-BP	Effector CD8 T
ACGATACCACGGTGTC-1	BP1	PBMC-BP	B cells
ACGATACCACTATCTT-1	BP1	PBMC-BP	NK-1
ACGATACCAGGTCGTC-1	BP1	PBMC-BP	NK-1
ACGATACGTTCCACTC-1	BP1	PBMC-BP	NK-1
ACGATACTCCATTCTA-1	BP1	PBMC-BP	Memory CD4 T
ACGATACTCCGCAGTG-1	BP1	PBMC-BP	NK-1
ACGATACTCTCGAGTA-1	BP1	PBMC-BP	Effector CD8 T
ACGATACTCTTGCCGT-1	BP1	PBMC-BP	Memory CD4 T
ACGATGTAGACGCACA-1	BP1	PBMC-BP	Naive CD8 T
ACGATGTAGAGTAAGG-1	BP1	PBMC-BP	Naive CD4 T
ACGATGTCAATCACAC-1	BP1	PBMC-BP	B cells
ACGATGTCACATCCAA-1	BP1	PBMC-BP	Th2
ACGATGTCATACGCCG-1	BP1	PBMC-BP	Th2
ACGATGTGTCTGGTCG-1	BP1	PBMC-BP	Naive CD4 T
ACGATGTGTGATGTGG-1	BP1	PBMC-BP	NK-1
ACGATGTGTTTGCATG-1	BP1	PBMC-BP	Naive CD4 T
ACGATGTTCAGTGCAT-1	BP1	PBMC-BP	NK-1
ACGATGTTCCTAAGTG-1	BP1	PBMC-BP	DC_1
ACGATGTTCGAACGGA-1	BP1	PBMC-BP	Th2
ACGATGTTCGAATGCT-1	BP1	PBMC-BP	Effector CD8 T
ACGCAGCAGCGAAGGG-1	BP1	PBMC-BP	NK-1
ACGCAGCAGTTGTAGA-1	BP1	PBMC-BP	NK-1
ACGCAGCGTCACTTCC-1	BP1	PBMC-BP	Naive CD4 T
ACGCAGCGTCCGAAGA-1	BP1	PBMC-BP	NK-1
ACGCAGCGTGGCAAAC-1	BP1	PBMC-BP	Naive CD4 T
ACGCAGCTCCCGGATG-1	BP1	PBMC-BP	NK-1
ACGCAGCTCTCTGAGA-1	BP1	PBMC-BP	NK-1
ACGCAGCTCTGGGCCA-1	BP1	PBMC-BP	Memory CD4 T
ACGCCAGAGAAAGTGG-1	BP1	PBMC-BP	Effector CD8 T
ACGCCAGCATCACCCT-1	BP1	PBMC-BP	Effector CD8 T
ACGCCAGGTGGGTCAA-1	BP1	PBMC-BP	B cells
ACGCCAGTCGCTTAGA-1	BP1	PBMC-BP	Memory CD4 T
ACGCCAGTCGCTTGTC-1	BP1	PBMC-BP	Treg
ACGCCAGTCTGGCGAC-1	BP1	PBMC-BP	MAIT
ACGCCGAAGAACTGTA-1	BP1	PBMC-BP	NK-1
ACGCCGAAGACGCAAC-1	BP1	PBMC-BP	NK-1
ACGCCGAAGCACACAG-1	BP1	PBMC-BP	Th2
ACGCCGAAGTTTAGGA-1	BP1	PBMC-BP	Th2
ACGCCGACAATCACAC-1	BP1	PBMC-BP	Naive CD4 T
ACGCCGAGTAGCAAAT-1	BP1	PBMC-BP	NK-1
ACGCCGAGTAGCGCAA-1	BP1	PBMC-BP	Memory CD4 T
ACGCCGAGTCTAGTCA-1	BP1	PBMC-BP	Naive CD4 T
ACGCCGAGTCTTGATG-1	BP1	PBMC-BP	Naive CD4 T
ACGCCGATCAGTCAGT-1	BP1	PBMC-BP	B cells
ACGGAGAAGAGTCTGG-1	BP1	PBMC-BP	B cells
ACGGAGAAGCGAGAAA-1	BP1	PBMC-BP	NK-1
ACGGAGAAGGTAAACT-1	BP1	PBMC-BP	NK-1
ACGGAGAAGGTTACCT-1	BP1	PBMC-BP	Naive CD4 T
ACGGAGAAGTACTTGC-1	BP1	PBMC-BP	Naive CD4 T
ACGGAGACATATGAGA-1	BP1	PBMC-BP	Naive CD4 T
ACGGAGAGTAAAGTCA-1	BP1	PBMC-BP	Naive CD4 T
ACGGAGAGTCATGCAT-1	BP1	PBMC-BP	Naive CD4 T
ACGGAGAGTGGTAACG-1	BP1	PBMC-BP	Effector CD8 T
ACGGAGATCATGCATG-1	BP1	PBMC-BP	Naive CD4 T
ACGGAGATCATTTGGG-1	BP1	PBMC-BP	Naive CD4 T
ACGGAGATCGGATGTT-1	BP1	PBMC-BP	Proliferating T
ACGGAGATCTAACTTC-1	BP1	PBMC-BP	Naive CD4 T
ACGGCCAAGAATGTGT-1	BP1	PBMC-BP	Naive CD4 T
ACGGCCAAGCCAGTAG-1	BP1	PBMC-BP	Naive CD4 T
ACGGCCAAGCTGCAAG-1	BP1	PBMC-BP	B cells
ACGGCCACAAATTGCC-1	BP1	PBMC-BP	Mono_CD163
ACGGCCACAACGATGG-1	BP1	PBMC-BP	Naive CD4 T
ACGGCCACAGTAAGAT-1	BP1	PBMC-BP	Naive CD8 T
ACGGCCACATAGAAAC-1	BP1	PBMC-BP	B cells
ACGGCCAGTCTGCAAT-1	BP1	PBMC-BP	Th2
ACGGCCAGTTAGTGGG-1	BP1	PBMC-BP	Mono_ALOX5AP
ACGGCCAGTTGAGGTG-1	BP1	PBMC-BP	B cells
ACGGCCATCACTGGGC-1	BP1	PBMC-BP	Naive CD4 T
ACGGCCATCTCGATGA-1	BP1	PBMC-BP	Proliferating T
ACGGCCATCTTGTTTG-1	BP1	PBMC-BP	Memory CD4 T
ACGGGCTAGCATCATC-1	BP1	PBMC-BP	NK-1
ACGGGCTAGTACCGGA-1	BP1	PBMC-BP	Naive CD4 T
ACGGGCTCAAGTCTAC-1	BP1	PBMC-BP	Mono_CD163
ACGGGCTCAGCGATCC-1	BP1	PBMC-BP	B cells
ACGGGCTCATACTCTT-1	BP1	PBMC-BP	Proliferating T
ACGGGCTGTCAGATAA-1	BP1	PBMC-BP	Effector CD8 T
ACGGGCTTCATAAAGG-1	BP1	PBMC-BP	Naive CD4 T
ACGGGCTTCGTCACGG-1	BP1	PBMC-BP	Naive CD4 T
ACGGGCTTCGTTACGA-1	BP1	PBMC-BP	Mono_ALOX5AP
ACGGGTCAGGGATACC-1	BP1	PBMC-BP	Naive CD4 T
ACGGGTCAGTATGACA-1	BP1	PBMC-BP	NK-1
ACGGGTCCACGGCTAC-1	BP1	PBMC-BP	Naive CD4 T
ACGGGTCGTATATCCG-1	BP1	PBMC-BP	NK-1
ACGGGTCGTCTCCATC-1	BP1	PBMC-BP	Naive CD4 T
ACGGGTCTCCTCGCAT-1	BP1	PBMC-BP	Naive CD4 T
ACGTCAAAGAAACCTA-1	BP1	PBMC-BP	Effector CD8 T
ACGTCAAAGCGTCTAT-1	BP1	PBMC-BP	NK-1
ACGTCAAAGGAATTAC-1	BP1	PBMC-BP	Naive CD4 T
ACGTCAAAGGCGCTCT-1	BP1	PBMC-BP	NK-1
ACGTCAACAATCCAAC-1	BP1	PBMC-BP	Naive CD4 T
ACGTCAACACATTTCT-1	BP1	PBMC-BP	NK-1
ACGTCAAGTCACTTCC-1	BP1	PBMC-BP	Naive CD8 T
ACGTCAAGTCAGCTAT-1	BP1	PBMC-BP	Memory CD4 T
ACGTCAAGTCATCGGC-1	BP1	PBMC-BP	MAIT
ACGTCAAGTCGTTGTA-1	BP1	PBMC-BP	Effector CD8 T
ACGTCAATCTTGTACT-1	BP1	PBMC-BP	NK-1
ACTATCTAGAGCTGCA-1	BP1	PBMC-BP	Effector CD8 T
ACTATCTAGCCCAACC-1	BP1	PBMC-BP	Effector CD8 T
ACTATCTCAAGTCTAC-1	BP1	PBMC-BP	B cells
ACTATCTCACGTTGGC-1	BP1	PBMC-BP	NK-1
ACTATCTCATCGATGT-1	BP1	PBMC-BP	B cells
ACTATCTGTAGGACAC-1	BP1	PBMC-BP	MAIT
ACTATCTGTCTAGTGT-1	BP1	PBMC-BP	Naive CD4 T
ACTATCTGTGAGGGTT-1	BP1	PBMC-BP	Th2
ACTATCTTCATCGCTC-1	BP1	PBMC-BP	MAIT
ACTATCTTCGTTGACA-1	BP1	PBMC-BP	Memory CD4 T
ACTATCTTCTGAAAGA-1	BP1	PBMC-BP	Effector CD8 T
ACTATCTTCTGCGTAA-1	BP1	PBMC-BP	NK-1
ACTGAACAGAAACCAT-1	BP1	PBMC-BP	NK-1
ACTGAACAGGAGCGAG-1	BP1	PBMC-BP	Mono_ALOX5AP
ACTGAACCAAATTGCC-1	BP1	PBMC-BP	NK-1
ACTGAACCACACGCTG-1	BP1	PBMC-BP	Naive CD4 T
ACTGAACCATACTACG-1	BP1	PBMC-BP	NK-1
ACTGAACGTCATGCAT-1	BP1	PBMC-BP	Naive CD4 T
ACTGAACGTTTGTTGG-1	BP1	PBMC-BP	MAIT
ACTGAACTCAATCACG-1	BP1	PBMC-BP	Naive CD4 T
ACTGAACTCCGCGCAA-1	BP1	PBMC-BP	Memory CD4 T
ACTGAGTAGTGCGTGA-1	BP1	PBMC-BP	Naive CD4 T
ACTGAGTCACCAGGTC-1	BP1	PBMC-BP	Memory CD4 T
ACTGAGTCAGGACGTA-1	BP1	PBMC-BP	Th2
ACTGATGAGCCAACAG-1	BP1	PBMC-BP	Naive CD4 T
ACTGATGAGGACGAAA-1	BP1	PBMC-BP	NK-1
ACTGATGCACAGAGGT-1	BP1	PBMC-BP	NK-2
ACTGATGGTCACTGGC-1	BP1	PBMC-BP	Th2
ACTGATGGTCTGGTCG-1	BP1	PBMC-BP	Megakaryocytes
ACTGATGGTCTTGCGG-1	BP1	PBMC-BP	Memory CD4 T
ACTGATGGTTCCACAA-1	BP1	PBMC-BP	NK-1
ACTGATGTCCGCAAGC-1	BP1	PBMC-BP	NK-1
ACTGATGTCTGCTTGC-1	BP1	PBMC-BP	NK-1
ACTGCTCAGAAGAAGC-1	BP1	PBMC-BP	Naive CD4 T
ACTGCTCAGAGGACGG-1	BP1	PBMC-BP	Mono_CD163
ACTGCTCAGAGGTACC-1	BP1	PBMC-BP	NK-1
ACTGCTCAGTACGATA-1	BP1	PBMC-BP	Memory CD4 T
ACTGCTCAGTGGAGTC-1	BP1	PBMC-BP	Effector CD8 T
ACTGCTCCAAAGTCAA-1	BP1	PBMC-BP	Memory CD4 T
ACTGCTCGTATCGCAT-1	BP1	PBMC-BP	NK-1
ACTGCTCGTGAAATCA-1	BP1	PBMC-BP	Naive CD4 T
ACTGCTCGTTCAGGCC-1	BP1	PBMC-BP	Mono_ALOX5AP
ACTGCTCTCCACTGGG-1	BP1	PBMC-BP	NK-1
ACTGCTCTCCAGATCA-1	BP1	PBMC-BP	B cells
ACTGTCCAGGCTAGGT-1	BP1	PBMC-BP	Naive CD4 T
ACTGTCCCACTGTCGG-1	BP1	PBMC-BP	Naive CD4 T
ACTGTCCCATGCAACT-1	BP1	PBMC-BP	Effector CD8 T
ACTGTCCGTGAAGGCT-1	BP1	PBMC-BP	Naive CD4 T
ACTGTCCGTGCTCTTC-1	BP1	PBMC-BP	Memory CD4 T
ACTGTCCGTTATTCTC-1	BP1	PBMC-BP	B cells
ACTGTCCTCCAAACTG-1	BP1	PBMC-BP	B cells
ACTGTCCTCTCACATT-1	BP1	PBMC-BP	NK-2
ACTTACTAGAGCAATT-1	BP1	PBMC-BP	Memory CD4 T
ACTTACTAGGGATCTG-1	BP1	PBMC-BP	NK-1
ACTTACTCACCTGGTG-1	BP1	PBMC-BP	Naive CD4 T
ACTTACTCACGGTAAG-1	BP1	PBMC-BP	Naive CD4 T
ACTTACTGTAAATGAC-1	BP1	PBMC-BP	Naive CD4 T
ACTTACTGTCCAGTTA-1	BP1	PBMC-BP	Memory CD4 T
ACTTACTGTCCGCTGA-1	BP1	PBMC-BP	B cells
ACTTACTGTCTGCAAT-1	BP1	PBMC-BP	Treg
ACTTACTTCCACGCAG-1	BP1	PBMC-BP	Effector CD8 T
ACTTACTTCTTATCTG-1	BP1	PBMC-BP	Naive CD4 T
ACTTGTTAGCCGCCTA-1	BP1	PBMC-BP	Naive CD4 T
ACTTGTTAGGGTATCG-1	BP1	PBMC-BP	Naive CD4 T
ACTTGTTCAACTGCTA-1	BP1	PBMC-BP	B cells
ACTTGTTCAAGTAATG-1	BP1	PBMC-BP	Proliferating T
ACTTGTTGTCGAGTTT-1	BP1	PBMC-BP	NK-1
ACTTGTTGTTCCCTTG-1	BP1	PBMC-BP	Th2
ACTTGTTTCACTTCAT-1	BP1	PBMC-BP	Effector CD8 T
ACTTGTTTCTTAACCT-1	BP1	PBMC-BP	Naive CD4 T
ACTTTCAAGCAATATG-1	BP1	PBMC-BP	NK-1
ACTTTCAAGCAGCGTA-1	BP1	PBMC-BP	NK-1
ACTTTCAAGGTGTTAA-1	BP1	PBMC-BP	Memory CD4 T
ACTTTCAGTATAGGTA-1	BP1	PBMC-BP	Th2
ACTTTCAGTCGTCTTC-1	BP1	PBMC-BP	Naive CD4 T
ACTTTCAGTCTAGGTT-1	BP1	PBMC-BP	Effector CD8 T
ACTTTCAGTCTTCAAG-1	BP1	PBMC-BP	B cells
ACTTTCAGTTACCGAT-1	BP1	PBMC-BP	Naive CD4 T
ACTTTCATCATCGCTC-1	BP1	PBMC-BP	Effector CD8 T
ACTTTCATCATTCACT-1	BP1	PBMC-BP	Naive CD4 T
AGAATAGAGAAGGACA-1	BP1	PBMC-BP	Memory CD4 T
AGAATAGAGCACCGTC-1	BP1	PBMC-BP	B cells
AGAATAGAGCGTGTCC-1	BP1	PBMC-BP	DC_1
AGAATAGAGTGTGGCA-1	BP1	PBMC-BP	NK-1
AGAATAGCATTGGGCC-1	BP1	PBMC-BP	Naive CD4 T
AGAATAGGTAGCGTGA-1	BP1	PBMC-BP	Memory CD4 T
AGAATAGGTCGTTGTA-1	BP1	PBMC-BP	Naive CD4 T
AGAATAGGTTAAGTAG-1	BP1	PBMC-BP	Naive CD4 T
AGAATAGTCCATGAGT-1	BP1	PBMC-BP	Memory CD4 T
AGAATAGTCGCGGATC-1	BP1	PBMC-BP	B cells
AGAATAGTCTACTATC-1	BP1	PBMC-BP	Naive CD4 T
AGAATAGTCTTCTGGC-1	BP1	PBMC-BP	Naive CD4 T
AGAATAGTCTTTACAC-1	BP1	PBMC-BP	Treg
AGACGTTAGCTGAAAT-1	BP1	PBMC-BP	Mono_CD163
AGACGTTAGGGCTTCC-1	BP1	PBMC-BP	Naive CD4 T
AGACGTTCATTCGACA-1	BP1	PBMC-BP	B cells
AGACGTTGTAACGTTC-1	BP1	PBMC-BP	Memory CD4 T
AGACGTTGTACCGAGA-1	BP1	PBMC-BP	Naive CD4 T
AGACGTTGTCACCCAG-1	BP1	PBMC-BP	Memory CD4 T
AGACGTTTCAGTACGT-1	BP1	PBMC-BP	NK-1
AGACGTTTCATTGCGA-1	BP1	PBMC-BP	Th2
AGACGTTTCCGTCAAA-1	BP1	PBMC-BP	Th2
AGAGCGAAGAGCTATA-1	BP1	PBMC-BP	Effector CD8 T
AGAGCGAAGTCAAGGC-1	BP1	PBMC-BP	MAIT
AGAGCGAAGTTATCGC-1	BP1	PBMC-BP	NK-1
AGAGCGACACCGTTGG-1	BP1	PBMC-BP	Mono_CD163
AGAGCGAGTGTAATGA-1	BP1	PBMC-BP	B cells
AGAGCGATCCAAACTG-1	BP1	PBMC-BP	Megakaryocytes
AGAGCGATCTGGTGTA-1	BP1	PBMC-BP	Memory CD4 T
AGAGCGATCTGTTGAG-1	BP1	PBMC-BP	Effector CD8 T
AGAGCTTAGTGACATA-1	BP1	PBMC-BP	Naive CD4 T
AGAGCTTCACGACTCG-1	BP1	PBMC-BP	NK-1
AGAGCTTCATACGCCG-1	BP1	PBMC-BP	Th2
AGAGCTTCATGCAATC-1	BP1	PBMC-BP	B cells
AGAGCTTGTAGCGTAG-1	BP1	PBMC-BP	Naive CD8 T
AGAGCTTGTGTGAAAT-1	BP1	PBMC-BP	Naive CD4 T
AGAGCTTTCGCGTTTC-1	BP1	PBMC-BP	DC_1
AGAGCTTTCGGCTACG-1	BP1	PBMC-BP	Treg
AGAGTGGAGGAGTTTA-1	BP1	PBMC-BP	Naive CD4 T
AGAGTGGAGGCGACAT-1	BP1	PBMC-BP	MAIT
AGAGTGGCAAACTGTC-1	BP1	PBMC-BP	Naive CD4 T
AGAGTGGCATGCAATC-1	BP1	PBMC-BP	NK-1
AGAGTGGGTACGCTGC-1	BP1	PBMC-BP	Naive CD8 T
AGAGTGGGTTACGTCA-1	BP1	PBMC-BP	Effector CD8 T
AGAGTGGGTTCATGGT-1	BP1	PBMC-BP	Th2
AGAGTGGGTTGGTAAA-1	BP1	PBMC-BP	Naive CD4 T
AGAGTGGTCACTTCAT-1	BP1	PBMC-BP	B cells
AGAGTGGTCGGAAACG-1	BP1	PBMC-BP	Memory CD4 T
AGAGTGGTCTCTGTCG-1	BP1	PBMC-BP	Memory CD4 T
AGAGTGGTCTGAGTGT-1	BP1	PBMC-BP	Th2
AGATCTGAGCATCATC-1	BP1	PBMC-BP	Memory CD4 T
AGATCTGAGCTTCGCG-1	BP1	PBMC-BP	Memory CD4 T
AGATCTGCAGCCTATA-1	BP1	PBMC-BP	Memory CD4 T
AGATCTGGTACAGACG-1	BP1	PBMC-BP	Naive CD8 T
AGATCTGGTACGCACC-1	BP1	PBMC-BP	NK-1
AGATCTGGTGCAGACA-1	BP1	PBMC-BP	Memory CD4 T
AGATCTGGTGCGATAG-1	BP1	PBMC-BP	NK-1
AGATCTGGTGCTCTTC-1	BP1	PBMC-BP	Memory CD4 T
AGATCTGGTTTGTGTG-1	BP1	PBMC-BP	NK-1
AGATCTGTCACTTATC-1	BP1	PBMC-BP	Naive CD4 T
AGATCTGTCATTGCCC-1	BP1	PBMC-BP	Mono_CD163
AGATCTGTCCATGAGT-1	BP1	PBMC-BP	Naive CD4 T
AGATCTGTCCTTTACA-1	BP1	PBMC-BP	NK-1
AGATCTGTCGCCATAA-1	BP1	PBMC-BP	Naive CD4 T
AGATTGCAGAGACGAA-1	BP1	PBMC-BP	Mono_CD163
AGATTGCAGATCGATA-1	BP1	PBMC-BP	B cells
AGATTGCAGGCGATAC-1	BP1	PBMC-BP	Mono_CD163
AGATTGCCAATAGCAA-1	BP1	PBMC-BP	NK-1
AGATTGCGTCGAACAG-1	BP1	PBMC-BP	Naive CD4 T
AGATTGCGTGTAACGG-1	BP1	PBMC-BP	NK-2
AGCAGCCAGTATTGGA-1	BP1	PBMC-BP	NK-1
AGCAGCCCAAAGAATC-1	BP1	PBMC-BP	NK-1
AGCAGCCCACTATCTT-1	BP1	PBMC-BP	Th2
AGCAGCCCAGGACGTA-1	BP1	PBMC-BP	NK-1
AGCAGCCCAGTGGAGT-1	BP1	PBMC-BP	Memory CD4 T
AGCAGCCCATCAGTAC-1	BP1	PBMC-BP	Effector CD8 T
AGCAGCCGTACTTCTT-1	BP1	PBMC-BP	Effector CD8 T
AGCAGCCGTCATGCCG-1	BP1	PBMC-BP	Effector CD8 T
AGCAGCCGTGAAAGAG-1	BP1	PBMC-BP	Naive CD4 T
AGCAGCCGTGCTTCTC-1	BP1	PBMC-BP	Treg
AGCAGCCGTTGTACAC-1	BP1	PBMC-BP	NK-1
AGCAGCCTCGTCTGCT-1	BP1	PBMC-BP	Mono_ALOX5AP
AGCAGCCTCGTTGCCT-1	BP1	PBMC-BP	B cells
AGCATACAGACTCGGA-1	BP1	PBMC-BP	MAIT
AGCATACAGCAGGCTA-1	BP1	PBMC-BP	NK-1
AGCATACAGTCGTACT-1	BP1	PBMC-BP	Effector CD8 T
AGCATACAGTCTCGGC-1	BP1	PBMC-BP	Effector CD8 T
AGCATACAGTTTAGGA-1	BP1	PBMC-BP	NK-1
AGCATACGTATGAATG-1	BP1	PBMC-BP	Naive CD4 T
AGCATACGTCCGAATT-1	BP1	PBMC-BP	NK-2
AGCATACGTCTCATCC-1	BP1	PBMC-BP	Naive CD4 T
AGCATACGTGTAATGA-1	BP1	PBMC-BP	NK-1
AGCATACGTTCGTCTC-1	BP1	PBMC-BP	Effector CD8 T
AGCATACTCAACGAAA-1	BP1	PBMC-BP	Naive CD4 T
AGCATACTCCCGGATG-1	BP1	PBMC-BP	MAIT
AGCATACTCCTGCCAT-1	BP1	PBMC-BP	Mono_CD163
AGCCTAAAGACCGGAT-1	BP1	PBMC-BP	Naive CD4 T
AGCCTAAAGAGCTGCA-1	BP1	PBMC-BP	NK-2
AGCCTAAAGGGTCTCC-1	BP1	PBMC-BP	NK-1
AGCCTAACAGCTGTGC-1	BP1	PBMC-BP	Naive CD4 T
AGCCTAACAGGCGATA-1	BP1	PBMC-BP	Memory CD4 T
AGCCTAACATGTCCTC-1	BP1	PBMC-BP	Memory CD4 T
AGCCTAACATGTTGAC-1	BP1	PBMC-BP	MAIT
AGCCTAATCTCGTTTA-1	BP1	PBMC-BP	Mono_CD16a
AGCCTAATCTGGCGAC-1	BP1	PBMC-BP	Effector CD8 T
AGCCTAATCTTAGAGC-1	BP1	PBMC-BP	NK-1
AGCGGTCAGAGGTACC-1	BP1	PBMC-BP	Naive CD8 T
AGCGGTCAGGGATACC-1	BP1	PBMC-BP	Mono_ALOX5AP
AGCGGTCGTAATCGTC-1	BP1	PBMC-BP	Effector CD8 T
AGCGGTCGTAGCCTAT-1	BP1	PBMC-BP	Naive CD4 T
AGCGGTCGTCAGAGGT-1	BP1	PBMC-BP	Naive CD4 T
AGCGGTCTCATATCGG-1	BP1	PBMC-BP	NK-1
AGCGGTCTCCAACCAA-1	BP1	PBMC-BP	NK-1
AGCGGTCTCCGCGGTA-1	BP1	PBMC-BP	Effector CD8 T
AGCGGTCTCCGTCAAA-1	BP1	PBMC-BP	NK-1
AGCGGTCTCGGAATCT-1	BP1	PBMC-BP	Naive CD4 T
AGCGGTCTCGGCGCAT-1	BP1	PBMC-BP	Th2
AGCGGTCTCGTACCGG-1	BP1	PBMC-BP	Effector CD8 T
AGCGGTCTCTGGTTCC-1	BP1	PBMC-BP	B cells
AGCGGTCTCTGTTGAG-1	BP1	PBMC-BP	Th2
AGCGGTCTCTGTTTGT-1	BP1	PBMC-BP	Effector CD8 T
AGCGTATAGCTCCCAG-1	BP1	PBMC-BP	Memory CD4 T
AGCGTATAGGAGTACC-1	BP1	PBMC-BP	Naive CD4 T
AGCGTATAGTCCAGGA-1	BP1	PBMC-BP	MAIT
AGCGTATAGTCCCACG-1	BP1	PBMC-BP	Naive CD4 T
AGCGTATCAAGCCATT-1	BP1	PBMC-BP	Mono_ALOX5AP
AGCGTATCAAGTACCT-1	BP1	PBMC-BP	NK-2
AGCGTATCACCTGGTG-1	BP1	PBMC-BP	Memory CD4 T
AGCGTATCAGCGAACA-1	BP1	PBMC-BP	Naive CD4 T
AGCGTATGTAACGACG-1	BP1	PBMC-BP	Naive CD4 T
AGCGTATGTAGCTTGT-1	BP1	PBMC-BP	Proliferating T
AGCGTATGTCAGATAA-1	BP1	PBMC-BP	Naive CD4 T
AGCGTATGTCTCTCGT-1	BP1	PBMC-BP	Naive CD4 T
AGCGTATGTGCTAGCC-1	BP1	PBMC-BP	NK-1
AGCGTATGTTAAGATG-1	BP1	PBMC-BP	NK-1
AGCGTATTCATTGCGA-1	BP1	PBMC-BP	Naive CD4 T
AGCGTATTCCAAGTAC-1	BP1	PBMC-BP	Th2
AGCGTATTCCCAAGTA-1	BP1	PBMC-BP	NK-1
AGCGTATTCCTTGCCA-1	BP1	PBMC-BP	NK-2
AGCGTATTCGGCTTGG-1	BP1	PBMC-BP	NK-1
AGCGTATTCTCAACTT-1	BP1	PBMC-BP	Proliferating T
AGCGTATTCTGTACGA-1	BP1	PBMC-BP	Naive CD4 T
AGCGTCGAGAGGTAGA-1	BP1	PBMC-BP	NK-1
AGCGTCGGTTCCCTTG-1	BP1	PBMC-BP	Mono_ALOX5AP
AGCGTCGTCAAGCCTA-1	BP1	PBMC-BP	B cells
AGCTCCTAGAACAATC-1	BP1	PBMC-BP	Naive CD4 T
AGCTCCTAGGCAGGTT-1	BP1	PBMC-BP	Th2
AGCTCCTAGTCGTACT-1	BP1	PBMC-BP	Megakaryocytes
AGCTCCTCAATTGCTG-1	BP1	PBMC-BP	Naive CD4 T
AGCTCCTCAGGACGTA-1	BP1	PBMC-BP	NK-1
AGCTCCTCAGTCAGCC-1	BP1	PBMC-BP	Effector CD8 T
AGCTCCTGTAAGTAGT-1	BP1	PBMC-BP	MAIT
AGCTCCTGTGACAAAT-1	BP1	PBMC-BP	Effector CD8 T
AGCTCCTGTGACGCCT-1	BP1	PBMC-BP	Naive CD4 T
AGCTCCTTCAAGCCTA-1	BP1	PBMC-BP	Naive CD4 T
AGCTCCTTCTCATTCA-1	BP1	PBMC-BP	MAIT
AGCTCTCCAAATACAG-1	BP1	PBMC-BP	Naive CD4 T
AGCTCTCCACCCATTC-1	BP1	PBMC-BP	B cells
AGCTCTCCAGTGACAG-1	BP1	PBMC-BP	Effector CD8 T
AGCTCTCCATGGTCTA-1	BP1	PBMC-BP	Memory CD4 T
AGCTTGAAGACACTAA-1	BP1	PBMC-BP	NK-1
AGCTTGACAAAGTGCG-1	BP1	PBMC-BP	Naive CD4 T
AGCTTGACACACAGAG-1	BP1	PBMC-BP	Naive CD4 T
AGCTTGACACCTCGTT-1	BP1	PBMC-BP	B cells
AGCTTGACATGGGACA-1	BP1	PBMC-BP	Memory CD4 T
AGCTTGAGTAGATTAG-1	BP1	PBMC-BP	Memory CD4 T
AGCTTGAGTCTAACGT-1	BP1	PBMC-BP	Naive CD4 T
AGCTTGAGTGGTGTAG-1	BP1	PBMC-BP	MAIT
AGCTTGATCACCGTAA-1	BP1	PBMC-BP	Memory CD4 T
AGCTTGATCCTAAGTG-1	BP1	PBMC-BP	DC_1
AGCTTGATCTATCCTA-1	BP1	PBMC-BP	Mono_CD16a
AGCTTGATCTCTAGGA-1	BP1	PBMC-BP	Memory CD4 T
AGGCCACCAAGGTTCT-1	BP1	PBMC-BP	Naive CD4 T
AGGCCACCACCATGTA-1	BP1	PBMC-BP	NK-1
AGGCCACGTACATCCA-1	BP1	PBMC-BP	Naive CD4 T
AGGCCACGTAGCGCAA-1	BP1	PBMC-BP	Naive CD4 T
AGGCCACGTCAATGTC-1	BP1	PBMC-BP	Memory CD4 T
AGGCCACGTGACGCCT-1	BP1	PBMC-BP	NK-1
AGGCCACGTTATCGGT-1	BP1	PBMC-BP	B cells
AGGCCACTCCTGCCAT-1	BP1	PBMC-BP	Naive CD4 T
AGGCCGTCACTTAACG-1	BP1	PBMC-BP	NK-1
AGGCCGTCAGTCGTGC-1	BP1	PBMC-BP	Naive CD4 T
AGGCCGTGTACATGTC-1	BP1	PBMC-BP	B cells
AGGCCGTGTCTTGATG-1	BP1	PBMC-BP	NK-1
AGGCCGTTCCTACAGA-1	BP1	PBMC-BP	Naive CD4 T
AGGGAGTAGCGTGAAC-1	BP1	PBMC-BP	MAIT
AGGGAGTAGCTAGGCA-1	BP1	PBMC-BP	Memory CD4 T
AGGGAGTAGGTGCAAC-1	BP1	PBMC-BP	NK-1
AGGGAGTAGTGGGTTG-1	BP1	PBMC-BP	Effector CD8 T
AGGGAGTCAGATCCAT-1	BP1	PBMC-BP	NK-1
AGGGAGTGTCAGTGGA-1	BP1	PBMC-BP	Mono_ALOX5AP
AGGGAGTGTGTGGTTT-1	BP1	PBMC-BP	NK-1
AGGGAGTTCCTACAGA-1	BP1	PBMC-BP	Naive CD4 T
AGGGATGAGAACAACT-1	BP1	PBMC-BP	Memory CD4 T
AGGGATGAGCTAGCCC-1	BP1	PBMC-BP	NK-1
AGGGATGAGGAGTTTA-1	BP1	PBMC-BP	Naive CD4 T
AGGGATGAGGCGCTCT-1	BP1	PBMC-BP	Naive CD4 T
AGGGATGAGGGAGTAA-1	BP1	PBMC-BP	Effector CD8 T
AGGGATGAGTTGAGTA-1	BP1	PBMC-BP	NK-2
AGGGATGCAATGTTGC-1	BP1	PBMC-BP	Naive CD4 T
AGGGATGCACATGGGA-1	BP1	PBMC-BP	NK-1
AGGGATGCAGTCAGAG-1	BP1	PBMC-BP	Effector CD8 T
AGGGATGGTACACCGC-1	BP1	PBMC-BP	B cells
AGGGATGTCTTTCCTC-1	BP1	PBMC-BP	B cells
AGGGTGAAGCACACAG-1	BP1	PBMC-BP	Effector CD8 T
AGGGTGACACAGCCCA-1	BP1	PBMC-BP	Effector CD8 T
AGGGTGACAGGTCTCG-1	BP1	PBMC-BP	NK-1
AGGGTGACATGTAAGA-1	BP1	PBMC-BP	DC_1
AGGGTGAGTAAGAGGA-1	BP1	PBMC-BP	Naive CD4 T
AGGGTGAGTCGAACAG-1	BP1	PBMC-BP	Th2
AGGGTGAGTGAGGGTT-1	BP1	PBMC-BP	Naive CD4 T
AGGGTGAGTGCCTTGG-1	BP1	PBMC-BP	Naive CD4 T
AGGGTGATCCGCAAGC-1	BP1	PBMC-BP	Mono_CD163
AGGGTGATCTTGCATT-1	BP1	PBMC-BP	Naive CD4 T
AGGTCATAGAGGGCTT-1	BP1	PBMC-BP	Mono_CD163
AGGTCATCACCACCAG-1	BP1	PBMC-BP	Memory CD4 T
AGGTCATGTAAGAGGA-1	BP1	PBMC-BP	MAIT
AGGTCATGTACTTGAC-1	BP1	PBMC-BP	Naive CD4 T
AGGTCATGTCATGCAT-1	BP1	PBMC-BP	NK-1
AGGTCATTCACTTACT-1	BP1	PBMC-BP	Naive CD4 T
AGGTCATTCGCCTGAG-1	BP1	PBMC-BP	Naive CD4 T
AGGTCATTCTTAGCCC-1	BP1	PBMC-BP	Treg
AGGTCCGAGACAATAC-1	BP1	PBMC-BP	Th2
AGGTCCGAGAGGTTGC-1	BP1	PBMC-BP	NK-1
AGGTCCGAGGAGTTGC-1	BP1	PBMC-BP	Naive CD4 T
AGGTCCGAGTGGCACA-1	BP1	PBMC-BP	NK-1
AGGTCCGAGTTAGCGG-1	BP1	PBMC-BP	Naive CD4 T
AGGTCCGCACACCGCA-1	BP1	PBMC-BP	Naive CD8 T
AGGTCCGCATACTACG-1	BP1	PBMC-BP	Mono_CD163
AGGTCCGGTAAAGTCA-1	BP1	PBMC-BP	NK-1
AGGTCCGGTCCGAGTC-1	BP1	PBMC-BP	Memory CD4 T
AGGTCCGGTTCGGCAC-1	BP1	PBMC-BP	MAIT
AGGTCCGTCCTCAACC-1	BP1	PBMC-BP	Th2
AGGTCCGTCTGTGCAA-1	BP1	PBMC-BP	Memory CD4 T
AGTAGTCAGAATGTGT-1	BP1	PBMC-BP	NK-1
AGTAGTCAGCCTATGT-1	BP1	PBMC-BP	Effector CD8 T
AGTAGTCAGCGTGTCC-1	BP1	PBMC-BP	NK-1
AGTAGTCGTAAGGGAA-1	BP1	PBMC-BP	Th2
AGTAGTCGTCGAACAG-1	BP1	PBMC-BP	Naive CD4 T
AGTAGTCTCTTACCTA-1	BP1	PBMC-BP	NK-2
AGTCTTTCAAACTGTC-1	BP1	PBMC-BP	Effector CD8 T
AGTCTTTCAACCGCCA-1	BP1	PBMC-BP	Naive CD4 T
AGTCTTTCACCTTGTC-1	BP1	PBMC-BP	NK-1
AGTCTTTCATGCGCAC-1	BP1	PBMC-BP	NK-1
AGTCTTTGTAAACACA-1	BP1	PBMC-BP	Memory CD4 T
AGTCTTTGTCACACGC-1	BP1	PBMC-BP	Effector CD8 T
AGTCTTTGTGCGCTTG-1	BP1	PBMC-BP	B cells
AGTCTTTTCACGCATA-1	BP1	PBMC-BP	Naive CD4 T
AGTCTTTTCACTATTC-1	BP1	PBMC-BP	Memory CD4 T
AGTCTTTTCCAGAGGA-1	BP1	PBMC-BP	Th2
AGTCTTTTCCCACTTG-1	BP1	PBMC-BP	NK-2
AGTCTTTTCGTTTGCC-1	BP1	PBMC-BP	Proliferating T
AGTCTTTTCTTCGGTC-1	BP1	PBMC-BP	Naive CD4 T
AGTCTTTTCTTTAGTC-1	BP1	PBMC-BP	MAIT
AGTGAGGAGACTGGGT-1	BP1	PBMC-BP	Mono_CD163
AGTGAGGAGGACAGCT-1	BP1	PBMC-BP	NK-1
AGTGAGGAGTGAAGTT-1	BP1	PBMC-BP	Naive CD8 T
AGTGAGGCAAGCCTAT-1	BP1	PBMC-BP	Memory CD4 T
AGTGAGGCACCGCTAG-1	BP1	PBMC-BP	B cells
AGTGAGGCATGAGCGA-1	BP1	PBMC-BP	Memory CD4 T
AGTGAGGGTTAAGTAG-1	BP1	PBMC-BP	NK-1
AGTGAGGTCAGGCCCA-1	BP1	PBMC-BP	Treg
AGTGAGGTCCGAACGC-1	BP1	PBMC-BP	Memory CD4 T
AGTGAGGTCTACCTGC-1	BP1	PBMC-BP	Naive CD4 T
AGTGGGAAGAAAGTGG-1	BP1	PBMC-BP	NK-1
AGTGGGACACTGTCGG-1	BP1	PBMC-BP	NK-1
AGTGGGACAGATCCAT-1	BP1	PBMC-BP	Naive CD4 T
AGTGGGAGTATGAAAC-1	BP1	PBMC-BP	NK-1
AGTGGGAGTTCTGGTA-1	BP1	PBMC-BP	MAIT
AGTGGGAGTTTGCATG-1	BP1	PBMC-BP	Effector CD8 T
AGTGGGATCAAGCCTA-1	BP1	PBMC-BP	Megakaryocytes
AGTGTCAAGCACGCCT-1	BP1	PBMC-BP	NK-1
AGTGTCAAGTACATGA-1	BP1	PBMC-BP	NK-2
AGTGTCAAGTACGATA-1	BP1	PBMC-BP	Naive CD4 T
AGTGTCACACAGATTC-1	BP1	PBMC-BP	NK-1
AGTGTCAGTCCCGACA-1	BP1	PBMC-BP	Effector CD8 T
AGTGTCAGTCGAACAG-1	BP1	PBMC-BP	Memory CD4 T
AGTGTCAGTGGTCCGT-1	BP1	PBMC-BP	Memory CD4 T
AGTGTCATCACAAACC-1	BP1	PBMC-BP	MAIT
AGTGTCATCCAGGGCT-1	BP1	PBMC-BP	Naive CD4 T
AGTGTCATCCGTCAAA-1	BP1	PBMC-BP	Naive CD4 T
AGTGTCATCGAACTGT-1	BP1	PBMC-BP	Naive CD4 T
AGTTGGTAGTTGTAGA-1	BP1	PBMC-BP	Mono_ALOX5AP
AGTTGGTCAGGTTTCA-1	BP1	PBMC-BP	NK-1
AGTTGGTCATGTCCTC-1	BP1	PBMC-BP	Naive CD4 T
AGTTGGTGTAGAAGGA-1	BP1	PBMC-BP	B cells
AGTTGGTGTCGACTGC-1	BP1	PBMC-BP	Memory CD4 T
AGTTGGTGTGAGGCTA-1	BP1	PBMC-BP	B cells
AGTTGGTGTTGAACTC-1	BP1	PBMC-BP	Naive CD8 T
AGTTGGTTCAGTCAGT-1	BP1	PBMC-BP	Effector CD8 T
AGTTGGTTCGAGAACG-1	BP1	PBMC-BP	Memory CD4 T
ATAACGCAGAGCCCAA-1	BP1	PBMC-BP	NK-1
ATAACGCAGCCTCGTG-1	BP1	PBMC-BP	Naive CD4 T
ATAACGCGTCAGATAA-1	BP1	PBMC-BP	NK-1
ATAACGCTCCTTAATC-1	BP1	PBMC-BP	Naive CD4 T
ATAACGCTCGTGGGAA-1	BP1	PBMC-BP	Th2
ATAAGAGAGAGCTTCT-1	BP1	PBMC-BP	NK-1
ATAAGAGAGCCAACAG-1	BP1	PBMC-BP	NK-1
ATAAGAGCAAGGACTG-1	BP1	PBMC-BP	Memory CD4 T
ATAAGAGCAAGGTTCT-1	BP1	PBMC-BP	Naive CD4 T
ATAAGAGCAAGTCATC-1	BP1	PBMC-BP	NK-1
ATAAGAGCAGACGCTC-1	BP1	PBMC-BP	MAIT
ATAAGAGCAGTCCTTC-1	BP1	PBMC-BP	Naive CD8 T
ATAAGAGCATTAGCCA-1	BP1	PBMC-BP	NK-1
ATAAGAGGTACTCGCG-1	BP1	PBMC-BP	Naive CD4 T
ATAAGAGGTGCGGTAA-1	BP1	PBMC-BP	Memory CD4 T
ATAAGAGGTGGTAACG-1	BP1	PBMC-BP	B cells
ATAAGAGGTTGGAGGT-1	BP1	PBMC-BP	Treg
ATAAGAGTCATCACCC-1	BP1	PBMC-BP	Naive CD4 T
ATAGACCAGGCTCATT-1	BP1	PBMC-BP	Memory CD4 T
ATAGACCCAATCTGCA-1	BP1	PBMC-BP	Treg
ATAGACCCAGATGAGC-1	BP1	PBMC-BP	DC_1
ATAGACCGTACCATCA-1	BP1	PBMC-BP	NK-1
ATAGACCGTATCAGTC-1	BP1	PBMC-BP	Memory CD4 T
ATAGACCGTCAGAATA-1	BP1	PBMC-BP	NK-2
ATAGACCTCAACGGGA-1	BP1	PBMC-BP	B cells
ATAGACCTCACCGTAA-1	BP1	PBMC-BP	plasma
ATAGACCTCCTTAATC-1	BP1	PBMC-BP	B cells
ATAGACCTCGTTTGCC-1	BP1	PBMC-BP	Effector CD8 T
ATCACGAAGAGGTACC-1	BP1	PBMC-BP	DC_1
ATCACGAAGATGGGTC-1	BP1	PBMC-BP	Naive CD4 T
ATCACGAAGCTAACAA-1	BP1	PBMC-BP	MAIT
ATCACGACAGTTCCCT-1	BP1	PBMC-BP	Memory CD4 T
ATCACGAGTGGCGAAT-1	BP1	PBMC-BP	NK-1
ATCACGATCTCAACTT-1	BP1	PBMC-BP	Memory CD4 T
ATCACGATCTGTCAAG-1	BP1	PBMC-BP	NK-1
ATCACGATCTTGCATT-1	BP1	PBMC-BP	Effector CD8 T
ATCATCTAGACTACAA-1	BP1	PBMC-BP	NK-1
ATCATCTAGATCCCGC-1	BP1	PBMC-BP	Memory CD4 T
ATCATCTAGTGGTAGC-1	BP1	PBMC-BP	NK-1
ATCATCTCAATCACAC-1	BP1	PBMC-BP	Memory CD4 T
ATCATCTCAGCAGTTT-1	BP1	PBMC-BP	Naive CD4 T
ATCATCTCATTCCTCG-1	BP1	PBMC-BP	Effector CD8 T
ATCATCTGTTGGTTTG-1	BP1	PBMC-BP	Effector CD8 T
ATCATGGAGGCATTGG-1	BP1	PBMC-BP	NK-1
ATCATGGAGTAAGTAC-1	BP1	PBMC-BP	Naive CD4 T
ATCATGGAGTCAAGCG-1	BP1	PBMC-BP	NK-2
ATCATGGCAAAGCAAT-1	BP1	PBMC-BP	Mono_CD16a
ATCATGGCAGCTATTG-1	BP1	PBMC-BP	Effector CD8 T
ATCATGGGTCGAAAGC-1	BP1	PBMC-BP	Naive CD4 T
ATCATGGGTCGGGTCT-1	BP1	PBMC-BP	Proliferating T
ATCATGGGTTATCGGT-1	BP1	PBMC-BP	Memory CD4 T
ATCATGGTCAGCTCGG-1	BP1	PBMC-BP	B cells
ATCATGGTCGCCGTGA-1	BP1	PBMC-BP	Memory CD4 T
ATCATGGTCGTGGACC-1	BP1	PBMC-BP	B cells
ATCATGGTCTTACCGC-1	BP1	PBMC-BP	Naive CD4 T
ATCCACCAGGCATGTG-1	BP1	PBMC-BP	Th2
ATCCACCCACGAAACG-1	BP1	PBMC-BP	Effector CD8 T
ATCCACCCATTTCAGG-1	BP1	PBMC-BP	NK-1
ATCCACCGTAAAGTCA-1	BP1	PBMC-BP	Naive CD4 T
ATCCACCGTCACTTCC-1	BP1	PBMC-BP	MAIT
ATCCACCGTCCGCTGA-1	BP1	PBMC-BP	Effector CD8 T
ATCCACCGTGGTAACG-1	BP1	PBMC-BP	Naive CD4 T
ATCCACCGTGTGGTTT-1	BP1	PBMC-BP	Proliferating T
ATCCACCTCATAGCAC-1	BP1	PBMC-BP	Mono_CD163
ATCCACCTCGGCCGAT-1	BP1	PBMC-BP	Naive CD4 T
ATCCACCTCTGCTGCT-1	BP1	PBMC-BP	Megakaryocytes
ATCCACCTCTTCATGT-1	BP1	PBMC-BP	Memory CD4 T
ATCCGAAAGCCCAACC-1	BP1	PBMC-BP	B cells
ATCCGAAAGGTAGCCA-1	BP1	PBMC-BP	Naive CD4 T
ATCCGAACAGCATACT-1	BP1	PBMC-BP	NK-1
ATCCGAACATCCCATC-1	BP1	PBMC-BP	B cells
ATCCGAACATGTAGTC-1	BP1	PBMC-BP	Naive CD4 T
ATCCGAAGTTCCACGG-1	BP1	PBMC-BP	Naive CD4 T
ATCCGAATCACAGTAC-1	BP1	PBMC-BP	Naive CD4 T
ATCCGAATCGTAGATC-1	BP1	PBMC-BP	Naive CD4 T
ATCCGAATCTTGTCAT-1	BP1	PBMC-BP	Naive CD8 T
ATCGAGTAGAGGTACC-1	BP1	PBMC-BP	NK-1
ATCGAGTAGCTCAACT-1	BP1	PBMC-BP	NK-1
ATCGAGTAGGAATTAC-1	BP1	PBMC-BP	B cells
ATCGAGTCAGTGACAG-1	BP1	PBMC-BP	Effector CD8 T
ATCGAGTGTATATGAG-1	BP1	PBMC-BP	Naive CD4 T
ATCGAGTGTCAAACTC-1	BP1	PBMC-BP	Naive CD4 T
ATCGAGTGTTGGACCC-1	BP1	PBMC-BP	B cells
ATCGAGTTCAGTGTTG-1	BP1	PBMC-BP	Memory CD4 T
ATCGAGTTCCTAGGGC-1	BP1	PBMC-BP	Treg
ATCTACTAGACCGGAT-1	BP1	PBMC-BP	Effector CD8 T
ATCTACTAGACTGTAA-1	BP1	PBMC-BP	Effector CD8 T
ATCTACTGTCATTAGC-1	BP1	PBMC-BP	Memory CD4 T
ATCTACTGTTCGTGAT-1	BP1	PBMC-BP	Treg
ATCTACTTCTACTTAC-1	BP1	PBMC-BP	NK-1
ATCTGCCAGGCGATAC-1	BP1	PBMC-BP	Effector CD8 T
ATCTGCCAGTCCTCCT-1	BP1	PBMC-BP	Naive CD4 T
ATCTGCCAGTGCCATT-1	BP1	PBMC-BP	B cells
ATCTGCCCAGATGGCA-1	BP1	PBMC-BP	Mono_CD16a
ATCTGCCCATATACCG-1	BP1	PBMC-BP	B cells
ATCTGCCGTAGCGCTC-1	BP1	PBMC-BP	Naive CD4 T
ATCTGCCGTCCGAATT-1	BP1	PBMC-BP	Naive CD4 T
ATCTGCCGTGTGAAAT-1	BP1	PBMC-BP	Naive CD4 T
ATCTGCCTCACTGGGC-1	BP1	PBMC-BP	Mono_CD163
ATCTGCCTCGTACCGG-1	BP1	PBMC-BP	Naive CD4 T
ATCTGCCTCTCCAGGG-1	BP1	PBMC-BP	Memory CD4 T
ATCTGCCTCTTGCATT-1	BP1	PBMC-BP	Naive CD4 T
ATGAGGGAGTACACCT-1	BP1	PBMC-BP	Naive CD4 T
ATGAGGGAGTGTGAAT-1	BP1	PBMC-BP	Effector CD8 T
ATGAGGGCACTACAGT-1	BP1	PBMC-BP	NK-1
ATGAGGGCAGCTATTG-1	BP1	PBMC-BP	Naive CD4 T
ATGAGGGGTACATGTC-1	BP1	PBMC-BP	Th2
ATGAGGGGTGTGACCC-1	BP1	PBMC-BP	Naive CD4 T
ATGAGGGTCACCAGGC-1	BP1	PBMC-BP	NK-1
ATGAGGGTCAGAGACG-1	BP1	PBMC-BP	Effector CD8 T
ATGAGGGTCCAAACAC-1	BP1	PBMC-BP	Memory CD4 T
ATGAGGGTCCACGACG-1	BP1	PBMC-BP	Naive CD4 T
ATGAGGGTCCGAACGC-1	BP1	PBMC-BP	Naive CD4 T
ATGAGGGTCCTTGCCA-1	BP1	PBMC-BP	B cells
ATGAGGGTCGTAGGAG-1	BP1	PBMC-BP	Memory CD4 T
ATGAGGGTCTCGGACG-1	BP1	PBMC-BP	B cells
ATGAGGGTCTCTGTCG-1	BP1	PBMC-BP	B cells
ATGAGGGTCTGAAAGA-1	BP1	PBMC-BP	NK-1
ATGCGATAGACACGAC-1	BP1	PBMC-BP	Memory CD4 T
ATGCGATAGGTGGGTT-1	BP1	PBMC-BP	Memory CD4 T
ATGCGATCAAGCGTAG-1	BP1	PBMC-BP	MAIT
ATGCGATCACGTGAGA-1	BP1	PBMC-BP	Th2
ATGCGATCATCAGTAC-1	BP1	PBMC-BP	Naive CD4 T
ATGCGATCATTGTGCA-1	BP1	PBMC-BP	NK-1
ATGCGATGTCGCGGTT-1	BP1	PBMC-BP	Naive CD4 T
ATGCGATGTCTGCGGT-1	BP1	PBMC-BP	Naive CD4 T
ATGCGATGTTAAGGGC-1	BP1	PBMC-BP	Th2
ATGCGATTCCTGCCAT-1	BP1	PBMC-BP	NK-1
ATGCGATTCTCTGAGA-1	BP1	PBMC-BP	NK-1
ATGGGAGAGCAGCCTC-1	BP1	PBMC-BP	Naive CD4 T
ATGGGAGAGCTAAGAT-1	BP1	PBMC-BP	B cells
ATGGGAGCAACTGCTA-1	BP1	PBMC-BP	Memory CD4 T
ATGGGAGCACATCCGG-1	BP1	PBMC-BP	NK-1
ATGGGAGCAGTATAAG-1	BP1	PBMC-BP	NK-1
ATGGGAGCATTTGCCC-1	BP1	PBMC-BP	Mono_ALOX5AP
ATGGGAGGTACAGTTC-1	BP1	PBMC-BP	MAIT
ATGGGAGGTCCAACTA-1	BP1	PBMC-BP	NK-1
ATGGGAGGTCCGACGT-1	BP1	PBMC-BP	B cells
ATGGGAGTCAAGGCTT-1	BP1	PBMC-BP	Naive CD4 T
ATGGGAGTCATCGATG-1	BP1	PBMC-BP	NK-1
ATGGGAGTCGTTACAG-1	BP1	PBMC-BP	Naive CD8 T
ATGGGAGTCTGCAAGT-1	BP1	PBMC-BP	B cells
ATGGGAGTCTTGCAAG-1	BP1	PBMC-BP	Naive CD4 T
ATGTGTGAGCTAAGAT-1	BP1	PBMC-BP	Memory CD4 T
ATGTGTGAGGTTACCT-1	BP1	PBMC-BP	Mono_CD163
ATGTGTGCAAACCTAC-1	BP1	PBMC-BP	Naive CD4 T
ATGTGTGCATTACCTT-1	BP1	PBMC-BP	Effector CD8 T
ATGTGTGGTACCGTTA-1	BP1	PBMC-BP	Naive CD4 T
ATGTGTGGTGTGGCTC-1	BP1	PBMC-BP	Mono_ALOX5AP
ATGTGTGGTTCCACAA-1	BP1	PBMC-BP	Naive CD4 T
ATTACTCAGATAGCAT-1	BP1	PBMC-BP	NK-2
ATTACTCAGTCCAGGA-1	BP1	PBMC-BP	Memory CD4 T
ATTACTCCAAGTACCT-1	BP1	PBMC-BP	Effector CD8 T
ATTACTCCAATCGAAA-1	BP1	PBMC-BP	NK-1
ATTACTCCAGGCTCAC-1	BP1	PBMC-BP	Naive CD4 T
ATTACTCGTATCGCAT-1	BP1	PBMC-BP	Naive CD4 T
ATTACTCGTTGAGGTG-1	BP1	PBMC-BP	Effector CD8 T
ATTACTCGTTGTTTGG-1	BP1	PBMC-BP	NK-1
ATTACTCTCCAGGGCT-1	BP1	PBMC-BP	Naive CD4 T
ATTACTCTCTTGTATC-1	BP1	PBMC-BP	NK-1
ATTATCCAGACTCGGA-1	BP1	PBMC-BP	NK-1
ATTATCCAGTATTGGA-1	BP1	PBMC-BP	Naive CD4 T
ATTATCCCAAGTTAAG-1	BP1	PBMC-BP	Memory CD4 T
ATTATCCCAATGCCAT-1	BP1	PBMC-BP	Naive CD4 T
ATTATCCCACAGACTT-1	BP1	PBMC-BP	Naive CD4 T
ATTATCCCAGACGCCT-1	BP1	PBMC-BP	Memory CD4 T
ATTATCCCATTCCTGC-1	BP1	PBMC-BP	Effector CD8 T
ATTATCCGTAGCCTAT-1	BP1	PBMC-BP	B cells
ATTATCCGTCACACGC-1	BP1	PBMC-BP	NK-2
ATTATCCGTCGACTAT-1	BP1	PBMC-BP	NK-1
ATTATCCGTGACTCAT-1	BP1	PBMC-BP	NK-1
ATTATCCGTTCAACCA-1	BP1	PBMC-BP	Naive CD4 T
ATTATCCGTTCGGCAC-1	BP1	PBMC-BP	Naive CD4 T
ATTATCCTCAACCAAC-1	BP1	PBMC-BP	NK-1
ATTATCCTCCCATTAT-1	BP1	PBMC-BP	Effector CD8 T
ATTATCCTCCGCAGTG-1	BP1	PBMC-BP	Memory CD4 T
ATTCTACAGAAACCGC-1	BP1	PBMC-BP	Naive CD4 T
ATTCTACAGATGAGAG-1	BP1	PBMC-BP	Naive CD4 T
ATTCTACAGCCCGAAA-1	BP1	PBMC-BP	Naive CD4 T
ATTCTACAGGCCCTTG-1	BP1	PBMC-BP	B cells
ATTCTACAGGCTAGCA-1	BP1	PBMC-BP	NK-1
ATTCTACAGTGCTGCC-1	BP1	PBMC-BP	NK-1
ATTCTACCAATAGCGG-1	BP1	PBMC-BP	Naive CD4 T
ATTCTACGTAAGTGTA-1	BP1	PBMC-BP	Naive CD4 T
ATTCTACGTAGCCTCG-1	BP1	PBMC-BP	Naive CD4 T
ATTCTACGTCAGAAGC-1	BP1	PBMC-BP	Naive CD4 T
ATTCTACGTCAGGACA-1	BP1	PBMC-BP	Th2
ATTCTACGTCTGCGGT-1	BP1	PBMC-BP	B cells
ATTCTACGTTCCAACA-1	BP1	PBMC-BP	Effector CD8 T
ATTCTACTCGCCCTTA-1	BP1	PBMC-BP	Effector CD8 T
ATTGGACAGTACGCGA-1	BP1	PBMC-BP	B cells
ATTGGACAGTGATCGG-1	BP1	PBMC-BP	NK-1
ATTGGACGTAGGGTAC-1	BP1	PBMC-BP	NK-1
ATTGGACGTCGACTGC-1	BP1	PBMC-BP	NK-1
ATTGGACGTGCTCTTC-1	BP1	PBMC-BP	Naive CD4 T
ATTGGACTCCTGTAGA-1	BP1	PBMC-BP	NK-2
ATTGGTGAGGTAAACT-1	BP1	PBMC-BP	Proliferating T
ATTGGTGCAACTTGAC-1	BP1	PBMC-BP	NK-1
ATTGGTGCAGTAACGG-1	BP1	PBMC-BP	Treg
ATTGGTGGTATCACCA-1	BP1	PBMC-BP	NK-2
ATTGGTGTCCGCGCAA-1	BP1	PBMC-BP	Effector CD8 T
ATTGGTGTCGAACTGT-1	BP1	PBMC-BP	Naive CD4 T
ATTGGTGTCTGAGGGA-1	BP1	PBMC-BP	Th2
ATTTCTGAGGCATGTG-1	BP1	PBMC-BP	Th2
ATTTCTGCATCACAAC-1	BP1	PBMC-BP	B cells
ATTTCTGCATGAAGTA-1	BP1	PBMC-BP	Mono_CD163
ATTTCTGGTTTGGGCC-1	BP1	PBMC-BP	Naive CD4 T
ATTTCTGTCGGTGTTA-1	BP1	PBMC-BP	Naive CD4 T
CAACCAAAGGCCGAAT-1	BP1	PBMC-BP	Effector CD8 T
CAACCAAAGTAACCCT-1	BP1	PBMC-BP	NK-1
CAACCAAAGTTATCGC-1	BP1	PBMC-BP	NK-1
CAACCAACAGGGCATA-1	BP1	PBMC-BP	Memory CD4 T
CAACCAACATATACGC-1	BP1	PBMC-BP	Memory CD4 T
CAACCAAGTAGTAGTA-1	BP1	PBMC-BP	Naive CD4 T
CAACCAAGTGCCTTGG-1	BP1	PBMC-BP	NK-1
CAACCAATCAGCTCTC-1	BP1	PBMC-BP	Memory CD4 T
CAACCAATCCACGCAG-1	BP1	PBMC-BP	Th2
CAACCAATCCTTAATC-1	BP1	PBMC-BP	B cells
CAACCAATCGCCGTGA-1	BP1	PBMC-BP	NK-1
CAACCAATCTAACTCT-1	BP1	PBMC-BP	NK-2
CAACCTCAGAGGACGG-1	BP1	PBMC-BP	Effector CD8 T
CAACCTCCAACACGCC-1	BP1	PBMC-BP	B cells
CAACCTCCAAGCGATG-1	BP1	PBMC-BP	NK-1
CAACCTCTCCGCATAA-1	BP1	PBMC-BP	NK-1
CAACCTCTCCGTAGTA-1	BP1	PBMC-BP	NK-1
CAACCTCTCGAATCCA-1	BP1	PBMC-BP	Naive CD4 T
CAACCTCTCTGGTGTA-1	BP1	PBMC-BP	B cells
CAACTAGCAGCGTTCG-1	BP1	PBMC-BP	NK-1
CAACTAGCAGTAGAGC-1	BP1	PBMC-BP	NK-1
CAACTAGCATAGAAAC-1	BP1	PBMC-BP	B cells
CAACTAGGTTCCGTCT-1	BP1	PBMC-BP	NK-1
CAACTAGGTTTGTTGG-1	BP1	PBMC-BP	Th2
CAACTAGTCATGCAAC-1	BP1	PBMC-BP	NK-1
CAACTAGTCATTCACT-1	BP1	PBMC-BP	MAIT
CAACTAGTCCACTGGG-1	BP1	PBMC-BP	Memory CD4 T
CAACTAGTCGTGACAT-1	BP1	PBMC-BP	B cells
CAACTAGTCTGAAAGA-1	BP1	PBMC-BP	Effector CD8 T
CAACTAGTCTGCTGCT-1	BP1	PBMC-BP	Naive CD4 T
CAAGAAAAGAAGGTTT-1	BP1	PBMC-BP	Naive CD4 T
CAAGAAAAGAGAGCTC-1	BP1	PBMC-BP	Memory CD4 T
CAAGAAAAGTACCGGA-1	BP1	PBMC-BP	Th2
CAAGAAAAGTGTGAAT-1	BP1	PBMC-BP	Effector CD8 T
CAAGAAAAGTTGCAGG-1	BP1	PBMC-BP	Naive CD4 T
CAAGAAACAAACTGCT-1	BP1	PBMC-BP	Proliferating T
CAAGAAACAACACCTA-1	BP1	PBMC-BP	Mono_CD163
CAAGAAAGTAGAAGGA-1	BP1	PBMC-BP	NK-1
CAAGAAAGTAGCGTAG-1	BP1	PBMC-BP	Th2
CAAGAAAGTCGACTGC-1	BP1	PBMC-BP	Naive CD4 T
CAAGAAATCCTATTCA-1	BP1	PBMC-BP	Memory CD4 T
CAAGAAATCTGTACGA-1	BP1	PBMC-BP	Effector CD8 T
CAAGATCAGAATCTCC-1	BP1	PBMC-BP	B cells
CAAGATCAGATATGGT-1	BP1	PBMC-BP	Effector CD8 T
CAAGATCCACGTGAGA-1	BP1	PBMC-BP	Proliferating T
CAAGATCGTCTCAACA-1	BP1	PBMC-BP	Effector CD8 T
CAAGATCGTGACTACT-1	BP1	PBMC-BP	Th2
CAAGATCGTGTGACCC-1	BP1	PBMC-BP	B cells
CAAGATCGTTAGGGTG-1	BP1	PBMC-BP	Naive CD4 T
CAAGATCTCCATTCTA-1	BP1	PBMC-BP	Effector CD8 T
CAAGGCCAGGCTATCT-1	BP1	PBMC-BP	Naive CD4 T
CAAGGCCCAAGGCTCC-1	BP1	PBMC-BP	Naive CD4 T
CAAGGCCCAATGGACG-1	BP1	PBMC-BP	NK-1
CAAGGCCCACAGCGTC-1	BP1	PBMC-BP	Treg
CAAGGCCCATGGGAAC-1	BP1	PBMC-BP	Memory CD4 T
CAAGGCCCATGTTCCC-1	BP1	PBMC-BP	Naive CD4 T
CAAGGCCGTACAGTGG-1	BP1	PBMC-BP	Mono_CD163
CAAGGCCGTCAATGTC-1	BP1	PBMC-BP	NK-1
CAAGGCCGTCGCCATG-1	BP1	PBMC-BP	Mono_ALOX5AP
CAAGGCCGTCTAAACC-1	BP1	PBMC-BP	Effector CD8 T
CAAGGCCTCACCAGGC-1	BP1	PBMC-BP	NK-1
CAAGGCCTCATCTGTT-1	BP1	PBMC-BP	Naive CD8 T
CAAGGCCTCATTATCC-1	BP1	PBMC-BP	Naive CD4 T
CAAGGCCTCGTTGACA-1	BP1	PBMC-BP	NK-1
CAAGTTGAGAGTCTGG-1	BP1	PBMC-BP	Naive CD4 T
CAAGTTGAGATTACCC-1	BP1	PBMC-BP	Naive CD4 T
CAAGTTGAGCCAACAG-1	BP1	PBMC-BP	Naive CD4 T
CAAGTTGAGCGAGAAA-1	BP1	PBMC-BP	NK-1
CAAGTTGAGCGTCTAT-1	BP1	PBMC-BP	NK-1
CAAGTTGAGGGTGTTG-1	BP1	PBMC-BP	Mono_CD163
CAAGTTGAGTTGAGAT-1	BP1	PBMC-BP	Mono_ALOX5AP
CAAGTTGCACCCAGTG-1	BP1	PBMC-BP	Mono_CD163
CAAGTTGCACGACTCG-1	BP1	PBMC-BP	Naive CD4 T
CAAGTTGCATCACGTA-1	BP1	PBMC-BP	Th2
CAAGTTGGTCAAAGAT-1	BP1	PBMC-BP	Effector CD8 T
CAAGTTGGTCAGCTAT-1	BP1	PBMC-BP	NK-2
CAAGTTGGTCTCCCTA-1	BP1	PBMC-BP	Treg
CAAGTTGGTTCAGCGC-1	BP1	PBMC-BP	Megakaryocytes
CAAGTTGGTTCGCTAA-1	BP1	PBMC-BP	Mono_CD163
CAAGTTGTCACATGCA-1	BP1	PBMC-BP	NK-1
CAAGTTGTCGGATGGA-1	BP1	PBMC-BP	Effector CD8 T
CAAGTTGTCGTCTGCT-1	BP1	PBMC-BP	NK-1
CAAGTTGTCTGTCCGT-1	BP1	PBMC-BP	Th2
CACAAACAGATGTGTA-1	BP1	PBMC-BP	Memory CD4 T
CACAAACCATTCCTGC-1	BP1	PBMC-BP	Memory CD4 T
CACAAACGTGTCAATC-1	BP1	PBMC-BP	Th2
CACAAACGTGTTGGGA-1	BP1	PBMC-BP	Effector CD8 T
CACAAACGTTCCACTC-1	BP1	PBMC-BP	Naive CD4 T
CACAAACGTTCCATGA-1	BP1	PBMC-BP	NK-1
CACAAACGTTTCGCTC-1	BP1	PBMC-BP	Effector CD8 T
CACAAACTCCACTGGG-1	BP1	PBMC-BP	Naive CD8 T
CACAAACTCCTGTACC-1	BP1	PBMC-BP	Naive CD4 T
CACAAACTCGATCCCT-1	BP1	PBMC-BP	Mono_CD163
CACAAACTCTCGATGA-1	BP1	PBMC-BP	Th2
CACACAAAGATTACCC-1	BP1	PBMC-BP	Memory CD4 T
CACACAAAGCACACAG-1	BP1	PBMC-BP	Memory CD4 T
CACACAAAGCGTGAAC-1	BP1	PBMC-BP	Naive CD8 T
CACACAAAGCTGCAAG-1	BP1	PBMC-BP	Naive CD8 T
CACACAAAGGGATACC-1	BP1	PBMC-BP	NK-2
CACACAAAGTTATCGC-1	BP1	PBMC-BP	Naive CD4 T
CACACAACACGGCTAC-1	BP1	PBMC-BP	Effector CD8 T
CACACAACAGCTGTTA-1	BP1	PBMC-BP	Naive CD4 T
CACACAAGTCTAACGT-1	BP1	PBMC-BP	Naive CD4 T
CACACAAGTGCCTTGG-1	BP1	PBMC-BP	Naive CD4 T
CACACAATCAAAGACA-1	BP1	PBMC-BP	NK-1
CACACAATCGACAGCC-1	BP1	PBMC-BP	Memory CD4 T
CACACAATCTGTTGAG-1	BP1	PBMC-BP	Naive CD4 T
CACACCTGTCTAGTGT-1	BP1	PBMC-BP	B cells
CACACTCAGATATACG-1	BP1	PBMC-BP	NK-1
CACACTCAGCAGCGTA-1	BP1	PBMC-BP	Mono_ALOX5AP
CACACTCAGCGATATA-1	BP1	PBMC-BP	Naive CD4 T
CACACTCAGGATGTAT-1	BP1	PBMC-BP	NK-1
CACACTCAGGTGTTAA-1	BP1	PBMC-BP	B cells
CACACTCAGTCCCACG-1	BP1	PBMC-BP	NK-1
CACACTCAGTGTTGAA-1	BP1	PBMC-BP	Naive CD4 T
CACACTCGTCACCTAA-1	BP1	PBMC-BP	Naive CD4 T
CACACTCGTGGTCCGT-1	BP1	PBMC-BP	NK-1
CACACTCTCAAGGCTT-1	BP1	PBMC-BP	NK-1
CACACTCTCGCAGGCT-1	BP1	PBMC-BP	Th2
CACAGGCAGCCAGGAT-1	BP1	PBMC-BP	Naive CD4 T
CACAGGCAGGTACTCT-1	BP1	PBMC-BP	Naive CD4 T
CACAGGCCAATGGTCT-1	BP1	PBMC-BP	Treg
CACAGGCCAGACACTT-1	BP1	PBMC-BP	Mono_CD163
CACAGGCCAGATGAGC-1	BP1	PBMC-BP	Mono_ALOX5AP
CACAGGCGTAAATGAC-1	BP1	PBMC-BP	B cells
CACAGGCGTAAGTGGC-1	BP1	PBMC-BP	Memory CD4 T
CACAGGCGTAGGCTGA-1	BP1	PBMC-BP	Naive CD4 T
CACAGGCGTTCGGGCT-1	BP1	PBMC-BP	NK-1
CACAGGCTCAAGAAGT-1	BP1	PBMC-BP	NK-1
CACAGGCTCTGCTTGC-1	BP1	PBMC-BP	NK-1
CACAGTAAGCCACCTG-1	BP1	PBMC-BP	Effector CD8 T
CACAGTAAGGTGCTTT-1	BP1	PBMC-BP	Effector CD8 T
CACAGTACAAGTCTAC-1	BP1	PBMC-BP	Memory CD4 T
CACAGTACACTAGTAC-1	BP1	PBMC-BP	Memory CD4 T
CACAGTAGTACCATCA-1	BP1	PBMC-BP	Effector CD8 T
CACAGTAGTCAGCTAT-1	BP1	PBMC-BP	Naive CD4 T
CACAGTAGTCCAACTA-1	BP1	PBMC-BP	Naive CD4 T
CACAGTAGTGACTCAT-1	BP1	PBMC-BP	MAIT
CACAGTAGTGCAGGTA-1	BP1	PBMC-BP	MAIT
CACAGTAGTGCTCTTC-1	BP1	PBMC-BP	Memory CD4 T
CACAGTAGTTATGTGC-1	BP1	PBMC-BP	NK-1
CACAGTATCACTATTC-1	BP1	PBMC-BP	NK-1
CACAGTATCACTTCAT-1	BP1	PBMC-BP	Effector CD8 T
CACAGTATCCAAACTG-1	BP1	PBMC-BP	NK-1
CACAGTATCCATGAAC-1	BP1	PBMC-BP	Effector CD8 T
CACAGTATCCCAACGG-1	BP1	PBMC-BP	Memory CD4 T
CACAGTATCGTGGACC-1	BP1	PBMC-BP	B cells
CACAGTATCTGGCGAC-1	BP1	PBMC-BP	NK-1
CACATAGAGCCAGTAG-1	BP1	PBMC-BP	Naive CD8 T
CACATAGCAACTGCGC-1	BP1	PBMC-BP	Effector CD8 T
CACATAGCATGCAATC-1	BP1	PBMC-BP	Naive CD4 T
CACATAGGTCGAAAGC-1	BP1	PBMC-BP	NK-1
CACATAGGTCGCGGTT-1	BP1	PBMC-BP	Naive CD4 T
CACATAGGTGACGGTA-1	BP1	PBMC-BP	MAIT
CACATAGGTTACGCGC-1	BP1	PBMC-BP	NK-1
CACATAGGTTGTACAC-1	BP1	PBMC-BP	Naive CD4 T
CACATAGGTTTGACAC-1	BP1	PBMC-BP	unknown
CACATAGTCACCTCGT-1	BP1	PBMC-BP	Naive CD4 T
CACATAGTCCCATTAT-1	BP1	PBMC-BP	Naive CD4 T
CACATAGTCGCCAGCA-1	BP1	PBMC-BP	NK-1
CACATAGTCTCGCATC-1	BP1	PBMC-BP	NK-1
CACATTTCAGGAATGC-1	BP1	PBMC-BP	Memory CD4 T
CACATTTGTTCTGAAC-1	BP1	PBMC-BP	Mono_CD163
CACATTTTCCACGTTC-1	BP1	PBMC-BP	NK-1
CACCACTAGGACAGAA-1	BP1	PBMC-BP	Naive CD4 T
CACCACTAGTGGTAGC-1	BP1	PBMC-BP	NK-1
CACCACTCAACACGCC-1	BP1	PBMC-BP	Naive CD4 T
CACCACTCACGGTAGA-1	BP1	PBMC-BP	Effector CD8 T
CACCACTCATACCATG-1	BP1	PBMC-BP	Memory CD4 T
CACCACTCATCGTCGG-1	BP1	PBMC-BP	Naive CD4 T
CACCACTCATGCTAGT-1	BP1	PBMC-BP	B cells
CACCACTGTCAAAGAT-1	BP1	PBMC-BP	B cells
CACCACTTCCTCATTA-1	BP1	PBMC-BP	Memory CD4 T
CACCAGGAGAGCCTAG-1	BP1	PBMC-BP	NK-1
CACCAGGAGCCGCCTA-1	BP1	PBMC-BP	Naive CD4 T
CACCAGGAGGCATTGG-1	BP1	PBMC-BP	Naive CD4 T
CACCAGGAGTAGGTGC-1	BP1	PBMC-BP	Memory CD4 T
CACCAGGAGTTACCCA-1	BP1	PBMC-BP	Effector CD8 T
CACCAGGCAATGGAAT-1	BP1	PBMC-BP	NK-2
CACCAGGCACCGGAAA-1	BP1	PBMC-BP	Naive CD4 T
CACCAGGCATGGAATA-1	BP1	PBMC-BP	Mono_CD163
CACCAGGTCAGTGTTG-1	BP1	PBMC-BP	Memory CD4 T
CACCAGGTCGGCCGAT-1	BP1	PBMC-BP	Effector CD8 T
CACCTTGAGCCGGTAA-1	BP1	PBMC-BP	Naive CD4 T
CACCTTGAGGGATGGG-1	BP1	PBMC-BP	NK-1
CACCTTGCAAAGGCGT-1	BP1	PBMC-BP	Memory CD4 T
CACCTTGCAAGGTTCT-1	BP1	PBMC-BP	NK-1
CACCTTGCACACCGCA-1	BP1	PBMC-BP	Memory CD4 T
CACCTTGCAGCTGCTG-1	BP1	PBMC-BP	B cells
CACCTTGGTAGGGTAC-1	BP1	PBMC-BP	NK-1
CACCTTGGTCTCCCTA-1	BP1	PBMC-BP	Naive CD4 T
CACCTTGTCAGAGGTG-1	BP1	PBMC-BP	Mono_CD163
CACCTTGTCCTGCAGG-1	BP1	PBMC-BP	Naive CD4 T
CACTCCAAGATCGATA-1	BP1	PBMC-BP	MAIT
CACTCCACATGCCTAA-1	BP1	PBMC-BP	Mono_ALOX5AP
CACTCCACATTCGACA-1	BP1	PBMC-BP	NK-1
CACTCCAGTAAGGGAA-1	BP1	PBMC-BP	NK-2
CACTCCAGTGGCTCCA-1	BP1	PBMC-BP	Naive CD4 T
CACTCCAGTGTATGGG-1	BP1	PBMC-BP	Naive CD4 T
CACTCCATCGGTTCGG-1	BP1	PBMC-BP	Memory CD4 T
CACTCCATCTGTCTCG-1	BP1	PBMC-BP	Naive CD4 T
CAGAATCAGTTGCAGG-1	BP1	PBMC-BP	Effector CD8 T
CAGAATCCAGCTGGCT-1	BP1	PBMC-BP	Mono_CD163
CAGAATCCATGGGAAC-1	BP1	PBMC-BP	Naive CD4 T
CAGAATCGTCCAGTGC-1	BP1	PBMC-BP	Memory CD4 T
CAGAATCTCCGCAGTG-1	BP1	PBMC-BP	Naive CD4 T
CAGAATCTCCGTTGTC-1	BP1	PBMC-BP	Proliferating T
CAGAATCTCCTCATTA-1	BP1	PBMC-BP	Th2
CAGAATCTCGGAAACG-1	BP1	PBMC-BP	Effector CD8 T
CAGAGAGAGCGTTCCG-1	BP1	PBMC-BP	B cells
CAGAGAGAGTTACGGG-1	BP1	PBMC-BP	NK-1
CAGAGAGCATCTACGA-1	BP1	PBMC-BP	Naive CD8 T
CAGAGAGGTAAGGATT-1	BP1	PBMC-BP	MAIT
CAGAGAGGTATTCGTG-1	BP1	PBMC-BP	Naive CD8 T
CAGAGAGGTCATGCCG-1	BP1	PBMC-BP	Naive CD4 T
CAGAGAGGTCGACTGC-1	BP1	PBMC-BP	NK-1
CAGAGAGGTCTGCAAT-1	BP1	PBMC-BP	Effector CD8 T
CAGAGAGGTGAGGGTT-1	BP1	PBMC-BP	Memory CD4 T
CAGAGAGGTTTCGCTC-1	BP1	PBMC-BP	Naive CD4 T
CAGAGAGTCGGTCCGA-1	BP1	PBMC-BP	NK-1
CAGATCAAGACTTTCG-1	BP1	PBMC-BP	Naive CD4 T
CAGATCAAGGCCATAG-1	BP1	PBMC-BP	Effector CD8 T
CAGATCAAGTCTCAAC-1	BP1	PBMC-BP	Naive CD4 T
CAGATCACACTCTGTC-1	BP1	PBMC-BP	Memory CD4 T
CAGATCACAGGGTATG-1	BP1	PBMC-BP	Naive CD4 T
CAGATCATCGCACTCT-1	BP1	PBMC-BP	Naive CD4 T
CAGCAGCAGGGTGTTG-1	BP1	PBMC-BP	NK-1
CAGCAGCCAAGTACCT-1	BP1	PBMC-BP	Naive CD4 T
CAGCAGCCAGGTGCCT-1	BP1	PBMC-BP	Naive CD4 T
CAGCAGCCAGTCGATT-1	BP1	PBMC-BP	Naive CD4 T
CAGCAGCTCAAGATCC-1	BP1	PBMC-BP	Memory CD4 T
CAGCAGCTCGCAAGCC-1	BP1	PBMC-BP	NK-1
CAGCAGCTCGTCCAGG-1	BP1	PBMC-BP	Effector CD8 T
CAGCAGCTCTTGCATT-1	BP1	PBMC-BP	Th2
CAGCATAAGAAACGAG-1	BP1	PBMC-BP	B cells
CAGCATAAGGCTATCT-1	BP1	PBMC-BP	NK-1
CAGCATAAGGGCACTA-1	BP1	PBMC-BP	Naive CD4 T
CAGCATAAGTGTTAGA-1	BP1	PBMC-BP	Effector CD8 T
CAGCATACACATCCGG-1	BP1	PBMC-BP	NK-1
CAGCATACACGGTAAG-1	BP1	PBMC-BP	Naive CD4 T
CAGCATACAGCGTTCG-1	BP1	PBMC-BP	NK-1
CAGCATAGTAGGCTGA-1	BP1	PBMC-BP	Naive CD4 T
CAGCATATCAAACCAC-1	BP1	PBMC-BP	Memory CD4 T
CAGCATATCAAGGCTT-1	BP1	PBMC-BP	Th2
CAGCATATCGACGGAA-1	BP1	PBMC-BP	Mono_ALOX5AP
CAGCATATCGTACGGC-1	BP1	PBMC-BP	Naive CD4 T
CAGCCGAAGATCTGAA-1	BP1	PBMC-BP	Effector CD8 T
CAGCCGAAGATGTAAC-1	BP1	PBMC-BP	Mono_CD163
CAGCCGAAGCCGGTAA-1	BP1	PBMC-BP	Naive CD4 T
CAGCCGAAGGCTCTTA-1	BP1	PBMC-BP	Memory CD4 T
CAGCCGAAGTGGGATC-1	BP1	PBMC-BP	Memory CD4 T
CAGCCGACAAGGTTTC-1	BP1	PBMC-BP	NK-1
CAGCCGACACAGAGGT-1	BP1	PBMC-BP	Naive CD4 T
CAGCCGACATCATCCC-1	BP1	PBMC-BP	Naive CD4 T
CAGCCGAGTCTTCGTC-1	BP1	PBMC-BP	Naive CD4 T
CAGCCGAGTGTTCGAT-1	BP1	PBMC-BP	Effector CD8 T
CAGCCGAGTGTTGAGG-1	BP1	PBMC-BP	Naive CD4 T
CAGCCGATCAGCAACT-1	BP1	PBMC-BP	NK-2
CAGCCGATCATATCGG-1	BP1	PBMC-BP	B cells
CAGCCGATCCGAACGC-1	BP1	PBMC-BP	Naive CD8 T
CAGCGACAGACAGAGA-1	BP1	PBMC-BP	NK-1
CAGCGACAGATGTCGG-1	BP1	PBMC-BP	NK-1
CAGCGACAGTCCTCCT-1	BP1	PBMC-BP	NK-1
CAGCGACAGTGTTTGC-1	BP1	PBMC-BP	Effector CD8 T
CAGCGACCACTTAACG-1	BP1	PBMC-BP	MAIT
CAGCGACCATTCACTT-1	BP1	PBMC-BP	Naive CD4 T
CAGCGACGTGGTGTAG-1	BP1	PBMC-BP	Mono_CD163
CAGCTAAAGCACCGTC-1	BP1	PBMC-BP	B cells
CAGCTAAAGCCGCCTA-1	BP1	PBMC-BP	plasma
CAGCTAAAGTTAACGA-1	BP1	PBMC-BP	NK-1
CAGCTAACACTTCTGC-1	BP1	PBMC-BP	Memory CD4 T
CAGCTAACAGGAATCG-1	BP1	PBMC-BP	Th2
CAGCTAACAGTAGAGC-1	BP1	PBMC-BP	B cells
CAGCTAACAGTCTTCC-1	BP1	PBMC-BP	NK-1
CAGCTAACATCACAAC-1	BP1	PBMC-BP	Naive CD4 T
CAGCTAAGTACCATCA-1	BP1	PBMC-BP	Naive CD4 T
CAGCTAATCCTTTCTC-1	BP1	PBMC-BP	Megakaryocytes
CAGCTAATCGGTGTCG-1	BP1	PBMC-BP	Proliferating T
CAGCTGGAGCAATATG-1	BP1	PBMC-BP	NK-1
CAGCTGGAGGCGATAC-1	BP1	PBMC-BP	Effector CD8 T
CAGCTGGCAAGGTGTG-1	BP1	PBMC-BP	Naive CD4 T
CAGCTGGCAAGTACCT-1	BP1	PBMC-BP	Th2
CAGCTGGCAGCCTTGG-1	BP1	PBMC-BP	Effector CD8 T
CAGCTGGCAGTAGAGC-1	BP1	PBMC-BP	NK-1
CAGCTGGCATATGGTC-1	BP1	PBMC-BP	NK-1
CAGCTGGCATCCGGGT-1	BP1	PBMC-BP	Th2
CAGCTGGCATGTAGTC-1	BP1	PBMC-BP	B cells
CAGCTGGCATTCCTCG-1	BP1	PBMC-BP	NK-1
CAGCTGGGTCTCCACT-1	BP1	PBMC-BP	Naive CD4 T
CAGCTGGGTCTGATCA-1	BP1	PBMC-BP	DC_1
CAGCTGGGTGCTGTAT-1	BP1	PBMC-BP	NK-1
CAGCTGGTCCTGCCAT-1	BP1	PBMC-BP	Effector CD8 T
CAGGTGCCAAACCTAC-1	BP1	PBMC-BP	Naive CD4 T
CAGGTGCCACAAGTAA-1	BP1	PBMC-BP	Naive CD4 T
CAGGTGCCACGGTTTA-1	BP1	PBMC-BP	Naive CD4 T
CAGGTGCGTATAGGTA-1	BP1	PBMC-BP	NK-1
CAGGTGCGTCTCAACA-1	BP1	PBMC-BP	Mono_ALOX5AP
CAGGTGCTCACCCGAG-1	BP1	PBMC-BP	NK-1
CAGGTGCTCGTGGGAA-1	BP1	PBMC-BP	Naive CD4 T
CAGGTGCTCTGCGTAA-1	BP1	PBMC-BP	B cells
CAGTAACAGAAACCGC-1	BP1	PBMC-BP	Naive CD4 T
CAGTAACAGATCCGAG-1	BP1	PBMC-BP	NK-2
CAGTAACAGCCCAACC-1	BP1	PBMC-BP	Th2
CAGTAACAGCTCCTTC-1	BP1	PBMC-BP	NK-2
CAGTAACAGTCGAGTG-1	BP1	PBMC-BP	B cells
CAGTAACCAATCACAC-1	BP1	PBMC-BP	NK-1
CAGTAACCAGACGCCT-1	BP1	PBMC-BP	Naive CD4 T
CAGTAACCAGGATTGG-1	BP1	PBMC-BP	Memory CD4 T
CAGTAACCAGTAGAGC-1	BP1	PBMC-BP	NK-1
CAGTAACCATGTCGAT-1	BP1	PBMC-BP	Memory CD4 T
CAGTCCTAGATGCCTT-1	BP1	PBMC-BP	NK-1
CAGTCCTAGCGTCAAG-1	BP1	PBMC-BP	Naive CD4 T
CAGTCCTAGCTAAGAT-1	BP1	PBMC-BP	Effector CD8 T
CAGTCCTCAAACGCGA-1	BP1	PBMC-BP	Memory CD4 T
CAGTCCTCAATGGAGC-1	BP1	PBMC-BP	MAIT
CAGTCCTGTAACGTTC-1	BP1	PBMC-BP	B cells
CAGTCCTGTATGCTTG-1	BP1	PBMC-BP	NK-1
CATATGGAGAACAACT-1	BP1	PBMC-BP	Memory CD4 T
CATATGGAGACACGAC-1	BP1	PBMC-BP	MAIT
CATATGGAGATGTCGG-1	BP1	PBMC-BP	Naive CD4 T
CATATGGAGCATGGCA-1	BP1	PBMC-BP	Naive CD4 T
CATATGGAGTCGAGTG-1	BP1	PBMC-BP	Mono_CD163
CATATGGAGTTAGCGG-1	BP1	PBMC-BP	Effector CD8 T
CATATGGCAAATCCGT-1	BP1	PBMC-BP	Treg
CATATGGCATACTACG-1	BP1	PBMC-BP	NK-1
CATATGGCATGCGCAC-1	BP1	PBMC-BP	Naive CD4 T
CATATGGCATGTTCCC-1	BP1	PBMC-BP	NK-2
CATATGGCATTCACTT-1	BP1	PBMC-BP	NK-1
CATATGGGTACGACCC-1	BP1	PBMC-BP	B cells
CATATGGTCATACGGT-1	BP1	PBMC-BP	Memory CD4 T
CATATGGTCATGTCCC-1	BP1	PBMC-BP	NK-1
CATATGGTCCCTAACC-1	BP1	PBMC-BP	Effector CD8 T
CATATGGTCGATAGAA-1	BP1	PBMC-BP	NK-1
CATATTCAGAGTGACC-1	BP1	PBMC-BP	Memory CD4 T
CATATTCAGATTACCC-1	BP1	PBMC-BP	Memory CD4 T
CATATTCAGCAGGCTA-1	BP1	PBMC-BP	plasma
CATATTCAGCGTAATA-1	BP1	PBMC-BP	Mono_CD163
CATATTCAGCTGAAAT-1	BP1	PBMC-BP	B cells
CATATTCCAATCTACG-1	BP1	PBMC-BP	B cells
CATATTCCACTATCTT-1	BP1	PBMC-BP	Naive CD4 T
CATATTCCAGGGTTAG-1	BP1	PBMC-BP	Th2
CATATTCCATCCTTGC-1	BP1	PBMC-BP	Memory CD4 T
CATATTCCATTAGGCT-1	BP1	PBMC-BP	Memory CD4 T
CATATTCGTCGCGAAA-1	BP1	PBMC-BP	Naive CD4 T
CATATTCGTCTAAACC-1	BP1	PBMC-BP	Naive CD4 T
CATATTCGTGCAGACA-1	BP1	PBMC-BP	Naive CD4 T
CATATTCGTTGTGGCC-1	BP1	PBMC-BP	Naive CD4 T
CATCAAGAGTTAAGTG-1	BP1	PBMC-BP	Naive CD4 T
CATCAAGGTTCGGCAC-1	BP1	PBMC-BP	NK-1
CATCAAGGTTTAAGCC-1	BP1	PBMC-BP	Effector CD8 T
CATCAAGTCCGTTGCT-1	BP1	PBMC-BP	Memory CD4 T
CATCAGAAGAGCTGGT-1	BP1	PBMC-BP	Mono_ALOX5AP
CATCAGAAGCTCAACT-1	BP1	PBMC-BP	Naive CD4 T
CATCAGAAGGATTCGG-1	BP1	PBMC-BP	B cells
CATCAGAAGTTGTCGT-1	BP1	PBMC-BP	Memory CD4 T
CATCAGACAATGGAGC-1	BP1	PBMC-BP	B cells
CATCAGACACTATCTT-1	BP1	PBMC-BP	Effector CD8 T
CATCAGACATGGATGG-1	BP1	PBMC-BP	NK-1
CATCAGAGTTCATGGT-1	BP1	PBMC-BP	NK-1
CATCCACAGTGGACGT-1	BP1	PBMC-BP	NK-1
CATCCACCAAGCGATG-1	BP1	PBMC-BP	Effector CD8 T
CATCCACCACGAAACG-1	BP1	PBMC-BP	Mono_CD16a
CATCCACCATTCTTAC-1	BP1	PBMC-BP	Naive CD4 T
CATCCACGTCTCCACT-1	BP1	PBMC-BP	B cells
CATCCACGTTACCGAT-1	BP1	PBMC-BP	Memory CD4 T
CATCCACTCCGCATAA-1	BP1	PBMC-BP	Naive CD4 T
CATCCACTCCTTTCGG-1	BP1	PBMC-BP	Mono_CD163
CATCGAAAGGCAAAGA-1	BP1	PBMC-BP	Naive CD4 T
CATCGAACACAGCCCA-1	BP1	PBMC-BP	Megakaryocytes
CATCGAAGTGCGATAG-1	BP1	PBMC-BP	B cells
CATCGAAGTGGCCCTA-1	BP1	PBMC-BP	NK-1
CATCGAATCACCCGAG-1	BP1	PBMC-BP	NK-1
CATCGAATCTTTAGTC-1	BP1	PBMC-BP	Treg
CATCGGGAGTACGCCC-1	BP1	PBMC-BP	Mono_ALOX5AP
CATCGGGCAAGTTGTC-1	BP1	PBMC-BP	Memory CD4 T
CATCGGGCAATTGCTG-1	BP1	PBMC-BP	Naive CD4 T
CATCGGGGTACGAAAT-1	BP1	PBMC-BP	Memory CD4 T
CATCGGGGTCGCGAAA-1	BP1	PBMC-BP	Effector CD8 T
CATCGGGGTGAGGCTA-1	BP1	PBMC-BP	Effector CD8 T
CATCGGGGTGGTAACG-1	BP1	PBMC-BP	Naive CD4 T
CATCGGGTCAGAGACG-1	BP1	PBMC-BP	Memory CD4 T
CATCGGGTCAGTCAGT-1	BP1	PBMC-BP	Effector CD8 T
CATCGGGTCAGTGCAT-1	BP1	PBMC-BP	Effector CD8 T
CATCGGGTCATCTGCC-1	BP1	PBMC-BP	Naive CD4 T
CATGACAAGAGTAATC-1	BP1	PBMC-BP	Treg
CATGACAAGCACCGCT-1	BP1	PBMC-BP	Th2
CATGACAAGCTCTCGG-1	BP1	PBMC-BP	Effector CD8 T
CATGACAAGCTGAACG-1	BP1	PBMC-BP	NK-1
CATGACAAGCTGGAAC-1	BP1	PBMC-BP	B cells
CATGACAAGGCAATTA-1	BP1	PBMC-BP	Naive CD4 T
CATGACAGTCACCTAA-1	BP1	PBMC-BP	Proliferating T
CATGACAGTCAGAGGT-1	BP1	PBMC-BP	Naive CD4 T
CATGACAGTCGACTAT-1	BP1	PBMC-BP	Memory CD4 T
CATGACAGTCTGGAGA-1	BP1	PBMC-BP	Naive CD8 T
CATGACAGTGTAAGTA-1	BP1	PBMC-BP	Mono_CD163
CATGACATCATATCGG-1	BP1	PBMC-BP	Effector CD8 T
CATGCCTAGTCTCCTC-1	BP1	PBMC-BP	Effector CD8 T
CATGCCTAGTGCGTGA-1	BP1	PBMC-BP	Naive CD4 T
CATGCCTCAATCTGCA-1	BP1	PBMC-BP	Effector CD8 T
CATGCCTCAGCCTTGG-1	BP1	PBMC-BP	Effector CD8 T
CATGCCTCATGTCCTC-1	BP1	PBMC-BP	Memory CD4 T
CATGCCTCATTGTGCA-1	BP1	PBMC-BP	Mono_CD163
CATGCCTGTTGCGCAC-1	BP1	PBMC-BP	Th2
CATGGCGAGAGACGAA-1	BP1	PBMC-BP	B cells
CATGGCGAGCGTGAAC-1	BP1	PBMC-BP	NK-1
CATGGCGAGGATGGAA-1	BP1	PBMC-BP	B cells
CATGGCGAGGGTGTGT-1	BP1	PBMC-BP	NK-1
CATGGCGAGTCGTTTG-1	BP1	PBMC-BP	Effector CD8 T
CATGGCGCAAGACACG-1	BP1	PBMC-BP	B cells
CATGGCGCAAGTAATG-1	BP1	PBMC-BP	Th2
CATGGCGCATAAAGGT-1	BP1	PBMC-BP	Mono_CD163
CATGGCGCATCGGACC-1	BP1	PBMC-BP	Naive CD4 T
CATGGCGGTATCACCA-1	BP1	PBMC-BP	NK-1
CATGGCGGTCATATCG-1	BP1	PBMC-BP	NK-1
CATGGCGGTGCCTGTG-1	BP1	PBMC-BP	MAIT
CATGGCGGTTACGTCA-1	BP1	PBMC-BP	NK-1
CATGGCGGTTCAGACT-1	BP1	PBMC-BP	Treg
CATGGCGGTTCTGAAC-1	BP1	PBMC-BP	NK-1
CATGGCGTCCGGCACA-1	BP1	PBMC-BP	Mono_CD163
CATGGCGTCTCGTATT-1	BP1	PBMC-BP	Mono_CD163
CATTATCAGCTGATAA-1	BP1	PBMC-BP	NK-1
CATTATCCACCAGTTA-1	BP1	PBMC-BP	Effector CD8 T
CATTATCCAGTGACAG-1	BP1	PBMC-BP	Naive CD4 T
CATTATCCATGTTGAC-1	BP1	PBMC-BP	Naive CD4 T
CATTATCGTCCATCCT-1	BP1	PBMC-BP	B cells
CATTATCGTTCGCTAA-1	BP1	PBMC-BP	Naive CD4 T
CATTATCGTTGGACCC-1	BP1	PBMC-BP	NK-1
CATTATCTCGATCCCT-1	BP1	PBMC-BP	Effector CD8 T
CATTATCTCGTCTGAA-1	BP1	PBMC-BP	Effector CD8 T
CATTATCTCTGTGCAA-1	BP1	PBMC-BP	Naive CD4 T
CATTCGCAGAGACTAT-1	BP1	PBMC-BP	B cells
CATTCGCAGGCAAAGA-1	BP1	PBMC-BP	Mono_ALOX5AP
CATTCGCCACGTCAGC-1	BP1	PBMC-BP	Mono_ALOX5AP
CATTCGCCAGGAATGC-1	BP1	PBMC-BP	B cells
CATTCGCGTTCAGGCC-1	BP1	PBMC-BP	MAIT
CATTCGCTCCTTTCGG-1	BP1	PBMC-BP	NK-1
CATTCGCTCTCAAACG-1	BP1	PBMC-BP	NK-1
CATTCGCTCTTCTGGC-1	BP1	PBMC-BP	NK-1
CCAATCCAGACAAAGG-1	BP1	PBMC-BP	Naive CD4 T
CCAATCCAGGTGGGTT-1	BP1	PBMC-BP	NK-1
CCAATCCAGTGTCTCA-1	BP1	PBMC-BP	NK-1
CCAATCCCAAACCTAC-1	BP1	PBMC-BP	NK-1
CCAATCCCAACGCACC-1	BP1	PBMC-BP	Effector CD8 T
CCAATCCCAAGTTCTG-1	BP1	PBMC-BP	Naive CD4 T
CCAATCCGTACTCAAC-1	BP1	PBMC-BP	Memory CD4 T
CCAATCCGTCACTTCC-1	BP1	PBMC-BP	B cells
CCAATCCGTTACCGAT-1	BP1	PBMC-BP	Th2
CCAATCCTCACGAAGG-1	BP1	PBMC-BP	NK-1
CCAATCCTCCGATATG-1	BP1	PBMC-BP	NK-2
CCACCTAAGACGCACA-1	BP1	PBMC-BP	NK-1
CCACCTAAGCCAGTTT-1	BP1	PBMC-BP	Naive CD4 T
CCACCTAAGCTAGTCT-1	BP1	PBMC-BP	Memory CD4 T
CCACCTAAGTAGGCCA-1	BP1	PBMC-BP	Memory CD4 T
CCACCTAAGTTCGCGC-1	BP1	PBMC-BP	Naive CD4 T
CCACCTACACATCCGG-1	BP1	PBMC-BP	Naive CD4 T
CCACCTACATCTACGA-1	BP1	PBMC-BP	NK-1
CCACCTAGTCGAAAGC-1	BP1	PBMC-BP	NK-1
CCACCTAGTCTGGAGA-1	BP1	PBMC-BP	B cells
CCACCTAGTGCACGAA-1	BP1	PBMC-BP	Naive CD4 T
CCACCTAGTTGCTCCT-1	BP1	PBMC-BP	Naive CD4 T
CCACCTATCGAATGGG-1	BP1	PBMC-BP	Naive CD8 T
CCACCTATCGTTGACA-1	BP1	PBMC-BP	Effector CD8 T
CCACGGAAGAATTCCC-1	BP1	PBMC-BP	Naive CD4 T
CCACGGAGTCTAGGTT-1	BP1	PBMC-BP	Naive CD4 T
CCACGGAGTTTCCACC-1	BP1	PBMC-BP	MAIT
CCACTACAGATGCCAG-1	BP1	PBMC-BP	Mono_CD163
CCACTACAGGTAAACT-1	BP1	PBMC-BP	Mono_CD163
CCACTACAGTTTCCTT-1	BP1	PBMC-BP	Proliferating T
CCACTACCAAGCCGCT-1	BP1	PBMC-BP	Memory CD4 T
CCACTACCAAGCTGGA-1	BP1	PBMC-BP	Memory CD4 T
CCACTACCATCGGTTA-1	BP1	PBMC-BP	Naive CD4 T
CCACTACCATCGTCGG-1	BP1	PBMC-BP	B cells
CCACTACGTGAAATCA-1	BP1	PBMC-BP	NK-1
CCACTACGTTCTCATT-1	BP1	PBMC-BP	MAIT
CCACTACGTTCTGAAC-1	BP1	PBMC-BP	Mono_CD163
CCACTACTCGCCTGTT-1	BP1	PBMC-BP	Naive CD4 T
CCAGCGAAGCCAGAAC-1	BP1	PBMC-BP	NK-1
CCAGCGACACATTCGA-1	BP1	PBMC-BP	B cells
CCAGCGACAGGATCGA-1	BP1	PBMC-BP	MAIT
CCAGCGAGTAAATACG-1	BP1	PBMC-BP	B cells
CCAGCGATCACCGGGT-1	BP1	PBMC-BP	Naive CD4 T
CCAGCGATCCATGAAC-1	BP1	PBMC-BP	Effector CD8 T
CCAGCGATCCTTTCGG-1	BP1	PBMC-BP	NK-1
CCAGCGATCGCTAGCG-1	BP1	PBMC-BP	Naive CD4 T
CCATGTCAGAGTTGGC-1	BP1	PBMC-BP	Treg
CCATGTCCAAGCCATT-1	BP1	PBMC-BP	Naive CD4 T
CCATGTCCAGTAAGAT-1	BP1	PBMC-BP	Treg
CCATGTCCATGACGGA-1	BP1	PBMC-BP	Naive CD8 T
CCATGTCGTAAGAGGA-1	BP1	PBMC-BP	NK-1
CCATGTCGTCGAGTTT-1	BP1	PBMC-BP	Naive CD4 T
CCATGTCGTTAGATGA-1	BP1	PBMC-BP	B cells
CCATGTCTCCGTAGGC-1	BP1	PBMC-BP	Memory CD4 T
CCATGTCTCTCTGAGA-1	BP1	PBMC-BP	B cells
CCATTCGCAAGTCATC-1	BP1	PBMC-BP	NK-1
CCATTCGCACCGGAAA-1	BP1	PBMC-BP	Naive CD4 T
CCATTCGCAGGTCTCG-1	BP1	PBMC-BP	NK-2
CCATTCGGTCGCTTCT-1	BP1	PBMC-BP	NK-1
CCATTCGTCATGTCTT-1	BP1	PBMC-BP	NK-1
CCATTCGTCCGTCAAA-1	BP1	PBMC-BP	Naive CD4 T
CCATTCGTCCTTCAAT-1	BP1	PBMC-BP	Naive CD4 T
CCATTCGTCTACCAGA-1	BP1	PBMC-BP	Naive CD4 T
CCATTCGTCTTACCTA-1	BP1	PBMC-BP	Th2
CCCAATCAGATCCCGC-1	BP1	PBMC-BP	Effector CD8 T
CCCAATCCAGATGGGT-1	BP1	PBMC-BP	MAIT
CCCAATCCATTGGCGC-1	BP1	PBMC-BP	Naive CD4 T
CCCAATCGTCGGCATC-1	BP1	PBMC-BP	Th2
CCCAATCGTCTCGTTC-1	BP1	PBMC-BP	Naive CD4 T
CCCAATCGTGCCTGTG-1	BP1	PBMC-BP	NK-1
CCCAATCGTGTTTGTG-1	BP1	PBMC-BP	B cells
CCCAATCTCGACGGAA-1	BP1	PBMC-BP	Naive CD4 T
CCCAGTTAGGGAGTAA-1	BP1	PBMC-BP	Naive CD4 T
CCCAGTTAGTGTACGG-1	BP1	PBMC-BP	MAIT
CCCAGTTCAAACGCGA-1	BP1	PBMC-BP	Naive CD8 T
CCCAGTTCACTGTCGG-1	BP1	PBMC-BP	NK-2
CCCAGTTCATACTACG-1	BP1	PBMC-BP	NK-1
CCCAGTTGTATAATGG-1	BP1	PBMC-BP	Naive CD4 T
CCCAGTTGTCTCAACA-1	BP1	PBMC-BP	Mono_CD163
CCCAGTTGTGCTTCTC-1	BP1	PBMC-BP	NK-1
CCCATACCACAGAGGT-1	BP1	PBMC-BP	Memory CD4 T
CCCATACCATGCATGT-1	BP1	PBMC-BP	Mono_ALOX5AP
CCCATACGTCTGCGGT-1	BP1	PBMC-BP	Naive CD4 T
CCCTCCTAGACGACGT-1	BP1	PBMC-BP	B cells
CCCTCCTAGCCACGTC-1	BP1	PBMC-BP	MAIT
CCCTCCTAGTCACGCC-1	BP1	PBMC-BP	Mono_CD163
CCCTCCTCACAACTGT-1	BP1	PBMC-BP	Mono_CD163
CCCTCCTCAGGAATCG-1	BP1	PBMC-BP	NK-1
CCCTCCTGTCGCGAAA-1	BP1	PBMC-BP	Th2
CCCTCCTTCACGAAGG-1	BP1	PBMC-BP	Naive CD4 T
CCCTCCTTCCTAGTGA-1	BP1	PBMC-BP	Memory CD4 T
CCCTCCTTCCTATGTT-1	BP1	PBMC-BP	Th2
CCCTCCTTCGGCGCAT-1	BP1	PBMC-BP	Effector CD8 T
CCCTCCTTCTCATTCA-1	BP1	PBMC-BP	Effector CD8 T
CCCTCCTTCTTAACCT-1	BP1	PBMC-BP	Memory CD4 T
CCGGGATAGTTGCAGG-1	BP1	PBMC-BP	Proliferating T
CCGGGATCAATCGGTT-1	BP1	PBMC-BP	B cells
CCGGGATCATTTGCTT-1	BP1	PBMC-BP	Naive CD4 T
CCGGGATGTCATATGC-1	BP1	PBMC-BP	B cells
CCGGGATGTGGTCCGT-1	BP1	PBMC-BP	Naive CD4 T
CCGGGATTCAAGATCC-1	BP1	PBMC-BP	Th2
CCGGGATTCCTTGGTC-1	BP1	PBMC-BP	Naive CD4 T
CCGGGATTCTTACCGC-1	BP1	PBMC-BP	Memory CD4 T
CCGGTAGAGACAGGCT-1	BP1	PBMC-BP	NK-1
CCGGTAGAGGTAGCTG-1	BP1	PBMC-BP	Naive CD4 T
CCGGTAGAGGTGACCA-1	BP1	PBMC-BP	Naive CD8 T
CCGGTAGCAAACAACA-1	BP1	PBMC-BP	NK-1
CCGGTAGCAATAAGCA-1	BP1	PBMC-BP	Memory CD4 T
CCGGTAGCAGCTGTTA-1	BP1	PBMC-BP	Naive CD4 T
CCGGTAGGTCTCTTAT-1	BP1	PBMC-BP	NK-1
CCGGTAGGTGCAGACA-1	BP1	PBMC-BP	Naive CD4 T
CCGGTAGTCCTCCTAG-1	BP1	PBMC-BP	Th2
CCGTACTAGGAATTAC-1	BP1	PBMC-BP	Treg
CCGTACTAGGACAGAA-1	BP1	PBMC-BP	B cells
CCGTACTAGTCAAGGC-1	BP1	PBMC-BP	Naive CD4 T
CCGTACTCAACACCCG-1	BP1	PBMC-BP	Memory CD4 T
CCGTACTCAATGTTGC-1	BP1	PBMC-BP	NK-2
CCGTACTCATTCCTGC-1	BP1	PBMC-BP	NK-1
CCGTACTCATTGGCGC-1	BP1	PBMC-BP	Treg
CCGTACTGTGTCAATC-1	BP1	PBMC-BP	NK-1
CCGTACTTCAACACCA-1	BP1	PBMC-BP	Naive CD4 T
CCGTACTTCCCGACTT-1	BP1	PBMC-BP	NK-1
CCGTGGAAGAAGGACA-1	BP1	PBMC-BP	NK-1
CCGTGGAAGCGAAGGG-1	BP1	PBMC-BP	Memory CD4 T
CCGTGGACACAACTGT-1	BP1	PBMC-BP	Memory CD4 T
CCGTGGACAGCCTTTC-1	BP1	PBMC-BP	Mono_CD163
CCGTGGACATGCAATC-1	BP1	PBMC-BP	Memory CD4 T
CCGTGGAGTCTTCGTC-1	BP1	PBMC-BP	NK-2
CCGTGGAGTTTGACAC-1	BP1	PBMC-BP	Memory CD4 T
CCGTGGATCGCGCCAA-1	BP1	PBMC-BP	Naive CD4 T
CCGTGGATCGGTTCGG-1	BP1	PBMC-BP	Treg
CCGTTCAGTAGCTAAA-1	BP1	PBMC-BP	B cells
CCGTTCAGTTCTGAAC-1	BP1	PBMC-BP	Naive CD4 T
CCTAAAGAGAAGGGTA-1	BP1	PBMC-BP	Naive CD8 T
CCTAAAGAGGAGCGAG-1	BP1	PBMC-BP	NK-1
CCTAAAGAGGTGGGTT-1	BP1	PBMC-BP	NK-1
CCTAAAGAGGTGTGGT-1	BP1	PBMC-BP	Naive CD8 T
CCTAAAGAGTGCTGCC-1	BP1	PBMC-BP	Naive CD4 T
CCTAAAGCAAGCGATG-1	BP1	PBMC-BP	Mono_CD163
CCTAAAGCATCTCGCT-1	BP1	PBMC-BP	NK-1
CCTAAAGGTGCATCTA-1	BP1	PBMC-BP	Th2
CCTAAAGTCATGGTCA-1	BP1	PBMC-BP	B cells
CCTAAAGTCTTTAGTC-1	BP1	PBMC-BP	Naive CD4 T
CCTACACAGCTGCCCA-1	BP1	PBMC-BP	MAIT
CCTACACAGTTCCACA-1	BP1	PBMC-BP	NK-1
CCTACACCAATGGAAT-1	BP1	PBMC-BP	NK-1
CCTACACCACAAGACG-1	BP1	PBMC-BP	Proliferating T
CCTACACCAGACTCGC-1	BP1	PBMC-BP	Th2
CCTACACCAGGCAGTA-1	BP1	PBMC-BP	MAIT
CCTACACGTGTGACGA-1	BP1	PBMC-BP	Naive CD4 T
CCTACACGTTGCTCCT-1	BP1	PBMC-BP	Effector CD8 T
CCTACACGTTTAAGCC-1	BP1	PBMC-BP	Naive CD4 T
CCTACACTCGCGTTTC-1	BP1	PBMC-BP	Effector CD8 T
CCTACCAAGCAGATCG-1	BP1	PBMC-BP	B cells
CCTACCACAGCCTTGG-1	BP1	PBMC-BP	Mono_CD163
CCTACCACAGGTCTCG-1	BP1	PBMC-BP	MAIT
CCTACCAGTATATGAG-1	BP1	PBMC-BP	NK-1
CCTACCAGTTAAAGTG-1	BP1	PBMC-BP	Naive CD4 T
CCTACCATCAATCTCT-1	BP1	PBMC-BP	NK-1
CCTACCATCTAGCACA-1	BP1	PBMC-BP	Naive CD4 T
CCTACCATCTCTGCTG-1	BP1	PBMC-BP	Effector CD8 T
CCTAGCTAGATATGGT-1	BP1	PBMC-BP	Effector CD8 T
CCTAGCTAGCAGCCTC-1	BP1	PBMC-BP	Memory CD4 T
CCTAGCTAGCCTATGT-1	BP1	PBMC-BP	Memory CD4 T
CCTAGCTAGTCCATAC-1	BP1	PBMC-BP	Mono_CD163
CCTAGCTCAACTTGAC-1	BP1	PBMC-BP	Effector CD8 T
CCTAGCTCACAGATTC-1	BP1	PBMC-BP	B cells
CCTAGCTCAGACTCGC-1	BP1	PBMC-BP	Naive CD4 T
CCTAGCTCAGTCGATT-1	BP1	PBMC-BP	B cells
CCTAGCTGTCCAAGTT-1	BP1	PBMC-BP	Naive CD4 T
CCTAGCTTCCACGACG-1	BP1	PBMC-BP	NK-1
CCTATTAAGACCTAGG-1	BP1	PBMC-BP	Memory CD4 T
CCTATTAAGAGACTTA-1	BP1	PBMC-BP	NK-1
CCTATTACATAGTAAG-1	BP1	PBMC-BP	Memory CD4 T
CCTATTACATGGTAGG-1	BP1	PBMC-BP	Naive CD4 T
CCTATTAGTTTAGCTG-1	BP1	PBMC-BP	Effector CD8 T
CCTATTATCCTCATTA-1	BP1	PBMC-BP	Naive CD4 T
CCTATTATCGGAATCT-1	BP1	PBMC-BP	NK-1
CCTCAGTAGAGTCTGG-1	BP1	PBMC-BP	Memory CD4 T
CCTCAGTAGTGAATTG-1	BP1	PBMC-BP	NK-1
CCTCAGTCACAAGACG-1	BP1	PBMC-BP	Effector CD8 T
CCTCAGTCAGGCAGTA-1	BP1	PBMC-BP	Effector CD8 T
CCTCAGTGTTCCACGG-1	BP1	PBMC-BP	Naive CD8 T
CCTCAGTGTTGCTCCT-1	BP1	PBMC-BP	Naive CD4 T
CCTCAGTTCATACGGT-1	BP1	PBMC-BP	Memory CD4 T
CCTCAGTTCATGTAGC-1	BP1	PBMC-BP	B cells
CCTCAGTTCTAACGGT-1	BP1	PBMC-BP	Naive CD4 T
CCTCAGTTCTTAGAGC-1	BP1	PBMC-BP	Naive CD4 T
CCTCTGAAGGTAAACT-1	BP1	PBMC-BP	B cells
CCTCTGACAGGAACGT-1	BP1	PBMC-BP	NK-2
CCTCTGACAGTATAAG-1	BP1	PBMC-BP	Effector CD8 T
CCTCTGAGTCGTCTTC-1	BP1	PBMC-BP	Effector CD8 T
CCTCTGAGTGATGTCT-1	BP1	PBMC-BP	NK-1
CCTCTGAGTGGTCCGT-1	BP1	PBMC-BP	Mono_CD163
CCTCTGAGTTGCCTCT-1	BP1	PBMC-BP	NK-2
CCTCTGAGTTGTACAC-1	BP1	PBMC-BP	B cells
CCTCTGATCAAGGTAA-1	BP1	PBMC-BP	NK-1
CCTCTGATCGTTTAGG-1	BP1	PBMC-BP	Naive CD4 T
CCTTACGAGGGCTCTC-1	BP1	PBMC-BP	NK-1
CCTTACGAGTCATGCT-1	BP1	PBMC-BP	Effector CD8 T
CCTTACGCACCAGATT-1	BP1	PBMC-BP	Mono_CD163
CCTTACGCATTGGCGC-1	BP1	PBMC-BP	Effector CD8 T
CCTTACGGTATTCTCT-1	BP1	PBMC-BP	NK-1
CCTTACGGTCGACTGC-1	BP1	PBMC-BP	B cells
CCTTACGGTCTAAACC-1	BP1	PBMC-BP	Naive CD4 T
CCTTACGGTTACGTCA-1	BP1	PBMC-BP	Naive CD4 T
CCTTACGTCCTCAACC-1	BP1	PBMC-BP	Memory CD4 T
CCTTCCCAGATACACA-1	BP1	PBMC-BP	NK-1
CCTTCCCAGCTGAACG-1	BP1	PBMC-BP	Mono_CD163
CCTTCCCAGTCCATAC-1	BP1	PBMC-BP	NK-1
CCTTCCCAGTGGTAAT-1	BP1	PBMC-BP	NK-1
CCTTCCCAGTGTCCCG-1	BP1	PBMC-BP	NK-1
CCTTCCCCAATCGGTT-1	BP1	PBMC-BP	Effector CD8 T
CCTTCCCCACAAGACG-1	BP1	PBMC-BP	Proliferating T
CCTTCCCGTATATCCG-1	BP1	PBMC-BP	B cells
CCTTCCCGTATTACCG-1	BP1	PBMC-BP	Naive CD4 T
CCTTCCCGTGTTGAGG-1	BP1	PBMC-BP	Th2
CCTTCCCTCAACGGCC-1	BP1	PBMC-BP	Naive CD4 T
CCTTCCCTCAATAAGG-1	BP1	PBMC-BP	NK-1
CCTTCCCTCCGGCACA-1	BP1	PBMC-BP	Naive CD4 T
CCTTCGAAGGACGAAA-1	BP1	PBMC-BP	Mono_ALOX5AP
CCTTCGACAAGCGAGT-1	BP1	PBMC-BP	Naive CD4 T
CCTTCGACACCACCAG-1	BP1	PBMC-BP	MAIT
CCTTCGACATGAAGTA-1	BP1	PBMC-BP	Naive CD4 T
CCTTCGACATGTAAGA-1	BP1	PBMC-BP	Effector CD8 T
CCTTCGAGTAATTGGA-1	BP1	PBMC-BP	Th2
CCTTCGAGTGGAAAGA-1	BP1	PBMC-BP	NK-1
CCTTCGATCAGCAACT-1	BP1	PBMC-BP	MAIT
CCTTCGATCATTTGGG-1	BP1	PBMC-BP	NK-1
CCTTCGATCCCGGATG-1	BP1	PBMC-BP	NK-1
CCTTCGATCCTAAGTG-1	BP1	PBMC-BP	NK-1
CCTTTCTAGTCTTGCA-1	BP1	PBMC-BP	Naive CD4 T
CCTTTCTCACCACGTG-1	BP1	PBMC-BP	Mono_CD163
CCTTTCTCACGGTAGA-1	BP1	PBMC-BP	Naive CD4 T
CCTTTCTCATATACGC-1	BP1	PBMC-BP	Memory CD4 T
CCTTTCTGTAAATACG-1	BP1	PBMC-BP	Memory CD4 T
CCTTTCTGTAGCGTAG-1	BP1	PBMC-BP	Naive CD4 T
CCTTTCTGTCACTGGC-1	BP1	PBMC-BP	NK-1
CCTTTCTGTCGCGGTT-1	BP1	PBMC-BP	NK-2
CCTTTCTGTCGTCTTC-1	BP1	PBMC-BP	Th2
CCTTTCTGTTTGGCGC-1	BP1	PBMC-BP	Memory CD4 T
CCTTTCTTCGCTTAGA-1	BP1	PBMC-BP	NK-1
CGAACATAGGCCCTCA-1	BP1	PBMC-BP	Memory CD4 T
CGAACATAGGTGCTTT-1	BP1	PBMC-BP	Naive CD4 T
CGAACATAGTCGTACT-1	BP1	PBMC-BP	Effector CD8 T
CGAACATAGTGTACCT-1	BP1	PBMC-BP	Effector CD8 T
CGAACATCAAGCTGAG-1	BP1	PBMC-BP	NK-1
CGAACATCACCAGGTC-1	BP1	PBMC-BP	Proliferating T
CGAACATCAGATCGGA-1	BP1	PBMC-BP	Th2
CGAACATCAGGCGATA-1	BP1	PBMC-BP	MAIT
CGAACATGTCTTCTCG-1	BP1	PBMC-BP	Naive CD8 T
CGAACATGTTATCGGT-1	BP1	PBMC-BP	MAIT
CGAACATGTTGGGACA-1	BP1	PBMC-BP	NK-1
CGAACATTCACAGGCC-1	BP1	PBMC-BP	NK-1
CGAACATTCCGATATG-1	BP1	PBMC-BP	Treg
CGAACATTCCTCCTAG-1	BP1	PBMC-BP	Treg
CGAACATTCTCAAACG-1	BP1	PBMC-BP	Th2
CGAACATTCTGACCTC-1	BP1	PBMC-BP	NK-1
CGAATGTAGCCAACAG-1	BP1	PBMC-BP	NK-1
CGAATGTAGGGTTTCT-1	BP1	PBMC-BP	Naive CD4 T
CGAATGTAGGTGTTAA-1	BP1	PBMC-BP	NK-1
CGAATGTAGTAGTGCG-1	BP1	PBMC-BP	Naive CD4 T
CGAATGTAGTCAAGGC-1	BP1	PBMC-BP	B cells
CGAATGTCACAGATTC-1	BP1	PBMC-BP	Treg
CGAATGTGTACAGCAG-1	BP1	PBMC-BP	NK-1
CGAATGTGTCCAGTGC-1	BP1	PBMC-BP	Naive CD4 T
CGAATGTTCACAGGCC-1	BP1	PBMC-BP	Effector CD8 T
CGAATGTTCAGCTCTC-1	BP1	PBMC-BP	Memory CD4 T
CGAATGTTCTAACTTC-1	BP1	PBMC-BP	B cells
CGACCTTAGACAAGCC-1	BP1	PBMC-BP	Treg
CGACCTTAGGATGGTC-1	BP1	PBMC-BP	Effector CD8 T
CGACCTTAGGGTTTCT-1	BP1	PBMC-BP	NK-1
CGACCTTGTAGGGACT-1	BP1	PBMC-BP	Naive CD4 T
CGACCTTGTTCCACTC-1	BP1	PBMC-BP	Naive CD4 T
CGACCTTTCAGTGCAT-1	BP1	PBMC-BP	Th2
CGACCTTTCGATAGAA-1	BP1	PBMC-BP	Th2
CGACCTTTCGGGAGTA-1	BP1	PBMC-BP	B cells
CGACCTTTCTAACGGT-1	BP1	PBMC-BP	Effector CD8 T
CGACTTCAGACAAAGG-1	BP1	PBMC-BP	Memory CD4 T
CGACTTCCAAGCGCTC-1	BP1	PBMC-BP	Naive CD4 T
CGACTTCCACGTCAGC-1	BP1	PBMC-BP	Naive CD4 T
CGACTTCCACTCGACG-1	BP1	PBMC-BP	Naive CD4 T
CGACTTCCACTGTGTA-1	BP1	PBMC-BP	Proliferating T
CGACTTCCATGGTCAT-1	BP1	PBMC-BP	B cells
CGACTTCGTCACACGC-1	BP1	PBMC-BP	Naive CD4 T
CGACTTCTCCTACAGA-1	BP1	PBMC-BP	Memory CD4 T
CGAGAAGAGCGTGAAC-1	BP1	PBMC-BP	NK-2
CGAGAAGAGTCCATAC-1	BP1	PBMC-BP	NK-1
CGAGAAGCACTTAAGC-1	BP1	PBMC-BP	Naive CD4 T
CGAGAAGCAGCCAGAA-1	BP1	PBMC-BP	Effector CD8 T
CGAGAAGCAGCTGTGC-1	BP1	PBMC-BP	Naive CD8 T
CGAGAAGCAGTCTTCC-1	BP1	PBMC-BP	Naive CD8 T
CGAGAAGCATGCTGGC-1	BP1	PBMC-BP	Naive CD4 T
CGAGAAGGTAAGTGGC-1	BP1	PBMC-BP	Naive CD4 T
CGAGAAGGTTGGACCC-1	BP1	PBMC-BP	NK-1
CGAGAAGTCATGCTCC-1	BP1	PBMC-BP	Th2
CGAGAAGTCCATGAAC-1	BP1	PBMC-BP	Megakaryocytes
CGAGAAGTCGGCCGAT-1	BP1	PBMC-BP	Naive CD4 T
CGAGAAGTCTGTACGA-1	BP1	PBMC-BP	NK-1
CGAGCACAGGTTCCTA-1	BP1	PBMC-BP	NK-1
CGAGCACCAACTGCTA-1	BP1	PBMC-BP	Th2
CGAGCACCAGGAATCG-1	BP1	PBMC-BP	Mono_CD163
CGAGCACCAGTAGAGC-1	BP1	PBMC-BP	NK-1
CGAGCACGTCTCCACT-1	BP1	PBMC-BP	Naive CD4 T
CGAGCACGTGTGAAAT-1	BP1	PBMC-BP	Treg
CGAGCACTCCCGGATG-1	BP1	PBMC-BP	Naive CD4 T
CGAGCACTCGGAGCAA-1	BP1	PBMC-BP	Naive CD4 T
CGAGCACTCTCGATGA-1	BP1	PBMC-BP	plasma
CGAGCCAAGAATTCCC-1	BP1	PBMC-BP	Memory CD4 T
CGAGCCAAGATCCTGT-1	BP1	PBMC-BP	Naive CD4 T
CGAGCCACAATCACAC-1	BP1	PBMC-BP	Naive CD4 T
CGAGCCACATCACCCT-1	BP1	PBMC-BP	B cells
CGAGCCAGTGGAAAGA-1	BP1	PBMC-BP	B cells
CGAGCCATCCAAACTG-1	BP1	PBMC-BP	B cells
CGAGCCATCCAGGGCT-1	BP1	PBMC-BP	Effector CD8 T
CGAGCCATCGTATCAG-1	BP1	PBMC-BP	Effector CD8 T
CGAGCCATCTCATTCA-1	BP1	PBMC-BP	B cells
CGATCGGAGATCTGAA-1	BP1	PBMC-BP	NK-1
CGATCGGAGGCTACGA-1	BP1	PBMC-BP	Naive CD4 T
CGATCGGCACACTGCG-1	BP1	PBMC-BP	NK-1
CGATCGGCACAGGCCT-1	BP1	PBMC-BP	Naive CD4 T
CGATCGGGTTACGACT-1	BP1	PBMC-BP	NK-1
CGATCGGTCTAGAGTC-1	BP1	PBMC-BP	Effector CD8 T
CGATGGCAGATGGCGT-1	BP1	PBMC-BP	NK-2
CGATGGCCAGACAAAT-1	BP1	PBMC-BP	NK-1
CGATGGCCAGTATCTG-1	BP1	PBMC-BP	B cells
CGATGGCGTCAGTGGA-1	BP1	PBMC-BP	NK-2
CGATGGCGTTAAGACA-1	BP1	PBMC-BP	MAIT
CGATGGCTCATCTGCC-1	BP1	PBMC-BP	Memory CD4 T
CGATGGCTCATGCATG-1	BP1	PBMC-BP	MAIT
CGATGGCTCTGTCTCG-1	BP1	PBMC-BP	Memory CD4 T
CGATGGCTCTTGCCGT-1	BP1	PBMC-BP	NK-1
CGATGTACAGCATACT-1	BP1	PBMC-BP	NK-1
CGATGTACAGTCAGAG-1	BP1	PBMC-BP	Effector CD8 T
CGATGTACATGAACCT-1	BP1	PBMC-BP	Treg
CGATGTAGTCTGCCAG-1	BP1	PBMC-BP	NK-2
CGATGTAGTGGTACAG-1	BP1	PBMC-BP	Effector CD8 T
CGATGTAGTTCGCTAA-1	BP1	PBMC-BP	Memory CD4 T
CGATGTATCAGTACGT-1	BP1	PBMC-BP	Naive CD4 T
CGATTGAAGAGACGAA-1	BP1	PBMC-BP	Naive CD4 T
CGATTGAAGTCGAGTG-1	BP1	PBMC-BP	Effector CD8 T
CGATTGACACCGTTGG-1	BP1	PBMC-BP	Mono_CD163
CGATTGACATATGGTC-1	BP1	PBMC-BP	NK-1
CGATTGACATCGGAAG-1	BP1	PBMC-BP	Th2
CGATTGACATGCCTTC-1	BP1	PBMC-BP	Effector CD8 T
CGATTGAGTACCGGCT-1	BP1	PBMC-BP	B cells
CGATTGAGTAGCGTGA-1	BP1	PBMC-BP	Naive CD4 T
CGATTGAGTCAGATAA-1	BP1	PBMC-BP	B cells
CGATTGAGTCCCTTGT-1	BP1	PBMC-BP	NK-1
CGATTGATCTAGCACA-1	BP1	PBMC-BP	NK-1
CGCCAAGAGACTTGAA-1	BP1	PBMC-BP	Memory CD4 T
CGCCAAGAGCAGCGTA-1	BP1	PBMC-BP	NK-1
CGCCAAGAGGATGGTC-1	BP1	PBMC-BP	NK-1
CGCCAAGAGTGGTCCC-1	BP1	PBMC-BP	Effector CD8 T
CGCCAAGCATATGGTC-1	BP1	PBMC-BP	Naive CD4 T
CGCCAAGCATGTAAGA-1	BP1	PBMC-BP	Naive CD8 T
CGCCAAGGTCATTAGC-1	BP1	PBMC-BP	B cells
CGCCAAGGTCCGAAGA-1	BP1	PBMC-BP	Memory CD4 T
CGCCAAGTCATTTGGG-1	BP1	PBMC-BP	MAIT
CGCCAAGTCCCAAGTA-1	BP1	PBMC-BP	NK-1
CGCCAAGTCCGCATAA-1	BP1	PBMC-BP	NK-1
CGCCAAGTCGTGGACC-1	BP1	PBMC-BP	B cells
CGCGGTAAGCCGGTAA-1	BP1	PBMC-BP	Naive CD4 T
CGCGGTAAGGTGGGTT-1	BP1	PBMC-BP	B cells
CGCGGTACAAGACACG-1	BP1	PBMC-BP	Naive CD4 T
CGCGGTACATGCCTTC-1	BP1	PBMC-BP	Effector CD8 T
CGCGGTAGTAAGTAGT-1	BP1	PBMC-BP	Treg
CGCGGTAGTTGTTTGG-1	BP1	PBMC-BP	Naive CD4 T
CGCGGTATCCGTCAAA-1	BP1	PBMC-BP	NK-1
CGCGGTATCGGAGGTA-1	BP1	PBMC-BP	NK-1
CGCGGTATCTCTAAGG-1	BP1	PBMC-BP	NK-1
CGCGGTATCTTTACGT-1	BP1	PBMC-BP	Naive CD4 T
CGCGTTTAGACAATAC-1	BP1	PBMC-BP	Memory CD4 T
CGCGTTTAGGTAAACT-1	BP1	PBMC-BP	Naive CD4 T
CGCGTTTAGTTAACGA-1	BP1	PBMC-BP	Memory CD4 T
CGCGTTTCAAATACAG-1	BP1	PBMC-BP	NK-1
CGCGTTTCACACCGAC-1	BP1	PBMC-BP	Naive CD4 T
CGCGTTTCACATCCAA-1	BP1	PBMC-BP	NK-1
CGCGTTTCACTTAACG-1	BP1	PBMC-BP	Naive CD4 T
CGCGTTTCAGATGAGC-1	BP1	PBMC-BP	NK-1
CGCGTTTGTAGAAGGA-1	BP1	PBMC-BP	Effector CD8 T
CGCGTTTGTCTTGTCC-1	BP1	PBMC-BP	NK-1
CGCGTTTTCCCAAGAT-1	BP1	PBMC-BP	Naive CD4 T
CGCTATCAGTCTTGCA-1	BP1	PBMC-BP	NK-1
CGCTATCAGTTAGGTA-1	BP1	PBMC-BP	NK-1
CGCTATCCAAAGGCGT-1	BP1	PBMC-BP	Naive CD4 T
CGCTATCCAAGTTGTC-1	BP1	PBMC-BP	MAIT
CGCTATCCACAACGCC-1	BP1	PBMC-BP	Naive CD4 T
CGCTATCCACTTCGAA-1	BP1	PBMC-BP	Naive CD4 T
CGCTATCCAGCCTTTC-1	BP1	PBMC-BP	B cells
CGCTATCGTCAGAAGC-1	BP1	PBMC-BP	Naive CD4 T
CGCTATCGTGACGGTA-1	BP1	PBMC-BP	NK-1
CGCTATCGTTAAAGAC-1	BP1	PBMC-BP	Effector CD8 T
CGCTATCGTTACCGAT-1	BP1	PBMC-BP	B cells
CGCTATCGTTGTACAC-1	BP1	PBMC-BP	Naive CD4 T
CGCTATCTCACAGTAC-1	BP1	PBMC-BP	Naive CD4 T
CGCTATCTCACGAAGG-1	BP1	PBMC-BP	Th2
CGCTGGAAGCGCTTAT-1	BP1	PBMC-BP	Memory CD4 T
CGCTGGAAGGAGTTTA-1	BP1	PBMC-BP	MAIT
CGCTGGAAGGATGGTC-1	BP1	PBMC-BP	Effector CD8 T
CGCTGGACACCGGAAA-1	BP1	PBMC-BP	Naive CD4 T
CGCTGGACAGCTGTGC-1	BP1	PBMC-BP	Naive CD4 T
CGCTGGAGTAACGCGA-1	BP1	PBMC-BP	Naive CD4 T
CGCTGGAGTCGCCATG-1	BP1	PBMC-BP	Effector CD8 T
CGCTGGAGTCTCCCTA-1	BP1	PBMC-BP	NK-1
CGCTGGATCAACACAC-1	BP1	PBMC-BP	Naive CD4 T
CGCTGGATCAACGGGA-1	BP1	PBMC-BP	Mono_CD163
CGCTGGATCACAGGCC-1	BP1	PBMC-BP	NK-1
CGCTGGATCAGCAACT-1	BP1	PBMC-BP	NK-2
CGCTGGATCCTAGAAC-1	BP1	PBMC-BP	B cells
CGCTGGATCGCAGGCT-1	BP1	PBMC-BP	NK-1
CGCTGGATCTCGAGTA-1	BP1	PBMC-BP	NK-1
CGCTGGATCTGCCAGG-1	BP1	PBMC-BP	Naive CD4 T
CGCTTCAAGGGAACGG-1	BP1	PBMC-BP	Effector CD8 T
CGCTTCAAGTTTAGGA-1	BP1	PBMC-BP	Effector CD8 T
CGCTTCACACGTCTCT-1	BP1	PBMC-BP	Mono_CD163
CGCTTCACATTACCTT-1	BP1	PBMC-BP	NK-1
CGCTTCACATTCCTCG-1	BP1	PBMC-BP	Naive CD4 T
CGCTTCAGTACCAGTT-1	BP1	PBMC-BP	Mono_CD16a
CGCTTCAGTGCCTGCA-1	BP1	PBMC-BP	Memory CD4 T
CGCTTCAGTTAGTGGG-1	BP1	PBMC-BP	Naive CD4 T
CGCTTCATCCCTCAGT-1	BP1	PBMC-BP	Naive CD4 T
CGGACACAGATATGCA-1	BP1	PBMC-BP	NK-1
CGGACACAGGATGGAA-1	BP1	PBMC-BP	NK-1
CGGACACAGGGAGTAA-1	BP1	PBMC-BP	Memory CD4 T
CGGACACCAAGCCTAT-1	BP1	PBMC-BP	Memory CD4 T
CGGACACCACGACTCG-1	BP1	PBMC-BP	Naive CD4 T
CGGACACGTGCACGAA-1	BP1	PBMC-BP	Memory CD4 T
CGGACACGTTCACCTC-1	BP1	PBMC-BP	Naive CD8 T
CGGACACGTTTGACTG-1	BP1	PBMC-BP	MAIT
CGGACACTCGGAATCT-1	BP1	PBMC-BP	Naive CD4 T
CGGACGTAGAGAGCTC-1	BP1	PBMC-BP	Memory CD4 T
CGGACGTAGCACACAG-1	BP1	PBMC-BP	unknown
CGGACGTAGCCGCCTA-1	BP1	PBMC-BP	Naive CD4 T
CGGACGTAGTGACTCT-1	BP1	PBMC-BP	Naive CD4 T
CGGACGTCATCGACGC-1	BP1	PBMC-BP	Effector CD8 T
CGGACGTGTACTTAGC-1	BP1	PBMC-BP	Memory CD4 T
CGGACGTGTCAAAGAT-1	BP1	PBMC-BP	Naive CD4 T
CGGACGTGTTTAGCTG-1	BP1	PBMC-BP	NK-1
CGGACGTTCCACGAAT-1	BP1	PBMC-BP	Naive CD4 T
CGGACGTTCCGGGTGT-1	BP1	PBMC-BP	Naive CD4 T
CGGACGTTCTGTACGA-1	BP1	PBMC-BP	Th2
CGGACTGAGCGAGAAA-1	BP1	PBMC-BP	NK-1
CGGACTGAGGTGCTTT-1	BP1	PBMC-BP	B cells
CGGACTGAGTTCGCAT-1	BP1	PBMC-BP	NK-1
CGGACTGCAAGTACCT-1	BP1	PBMC-BP	Naive CD4 T
CGGACTGCACAGGAGT-1	BP1	PBMC-BP	B cells
CGGACTGCACCGATAT-1	BP1	PBMC-BP	Memory CD4 T
CGGACTGCACTAGTAC-1	BP1	PBMC-BP	NK-1
CGGACTGCAGCTCCGA-1	BP1	PBMC-BP	Naive CD4 T
CGGACTGGTCTAGTCA-1	BP1	PBMC-BP	NK-1
CGGACTGGTTCGGCAC-1	BP1	PBMC-BP	Naive CD4 T
CGGACTGGTTCGTGAT-1	BP1	PBMC-BP	Memory CD4 T
CGGACTGTCCCGACTT-1	BP1	PBMC-BP	Treg
CGGAGCTAGATGCCAG-1	BP1	PBMC-BP	Naive CD8 T
CGGAGCTCAACTTGAC-1	BP1	PBMC-BP	Th2
CGGAGCTGTCACTGGC-1	BP1	PBMC-BP	NK-1
CGGAGCTGTCGATTGT-1	BP1	PBMC-BP	Effector CD8 T
CGGAGCTTCCGTCATC-1	BP1	PBMC-BP	Mono_ALOX5AP
CGGAGCTTCTGCAGTA-1	BP1	PBMC-BP	NK-1
CGGAGCTTCTTCGGTC-1	BP1	PBMC-BP	NK-1
CGGAGTCAGAAACCAT-1	BP1	PBMC-BP	Th2
CGGAGTCAGCTGCCCA-1	BP1	PBMC-BP	Naive CD4 T
CGGAGTCAGGATGGAA-1	BP1	PBMC-BP	Naive CD4 T
CGGAGTCAGTCCGGTC-1	BP1	PBMC-BP	Naive CD4 T
CGGAGTCCAGACGCCT-1	BP1	PBMC-BP	Memory CD4 T
CGGAGTCCATTGGTAC-1	BP1	PBMC-BP	NK-1
CGGAGTCGTCTCCACT-1	BP1	PBMC-BP	NK-2
CGGAGTCTCATTGCGA-1	BP1	PBMC-BP	Th2
CGGCTAGAGGGTATCG-1	BP1	PBMC-BP	Naive CD4 T
CGGCTAGAGGTGTGGT-1	BP1	PBMC-BP	Treg
CGGCTAGCACGAGGTA-1	BP1	PBMC-BP	NK-1
CGGCTAGCAGCAGTTT-1	BP1	PBMC-BP	NK-1
CGGCTAGCATATACCG-1	BP1	PBMC-BP	Memory CD4 T
CGGCTAGGTAAGGGAA-1	BP1	PBMC-BP	NK-1
CGGCTAGTCACGATGT-1	BP1	PBMC-BP	Naive CD4 T
CGGCTAGTCCAAGTAC-1	BP1	PBMC-BP	Memory CD4 T
CGGCTAGTCCAATGGT-1	BP1	PBMC-BP	NK-2
CGGCTAGTCGTCCGTT-1	BP1	PBMC-BP	Th2
CGGCTAGTCTGCTGTC-1	BP1	PBMC-BP	B cells
CGGGTCAAGTGTACTC-1	BP1	PBMC-BP	NK-1
CGGGTCAAGTGTGAAT-1	BP1	PBMC-BP	Naive CD4 T
CGGGTCACAAGTAATG-1	BP1	PBMC-BP	Mono_CD163
CGGGTCACAGCGTCCA-1	BP1	PBMC-BP	Mono_CD163
CGGGTCACATAGGATA-1	BP1	PBMC-BP	NK-1
CGGGTCATCAGCAACT-1	BP1	PBMC-BP	Naive CD4 T
CGGTTAAAGAGCCCAA-1	BP1	PBMC-BP	NK-1
CGGTTAACAAGCGAGT-1	BP1	PBMC-BP	Naive CD4 T
CGGTTAACAAGGTGTG-1	BP1	PBMC-BP	DC_1
CGGTTAACACCAACCG-1	BP1	PBMC-BP	NK-1
CGGTTAAGTATGCTTG-1	BP1	PBMC-BP	B cells
CGGTTAAGTCAAGCGA-1	BP1	PBMC-BP	Naive CD4 T
CGGTTAAGTCCAAGTT-1	BP1	PBMC-BP	Naive CD4 T
CGGTTAATCGCCTGAG-1	BP1	PBMC-BP	Th2
CGTAGCGCAAGCCGCT-1	BP1	PBMC-BP	Naive CD8 T
CGTAGCGCAAGGTGTG-1	BP1	PBMC-BP	Proliferating T
CGTAGCGCAGACAGGT-1	BP1	PBMC-BP	Naive CD4 T
CGTAGCGCATCCCACT-1	BP1	PBMC-BP	NK-1
CGTAGCGGTATGGTTC-1	BP1	PBMC-BP	NK-1
CGTAGCGGTTGGTTTG-1	BP1	PBMC-BP	Effector CD8 T
CGTAGCGGTTTGGGCC-1	BP1	PBMC-BP	NK-1
CGTAGCGTCACAAACC-1	BP1	PBMC-BP	Memory CD4 T
CGTAGGCAGGAGCGTT-1	BP1	PBMC-BP	Memory CD4 T
CGTAGGCAGGGATACC-1	BP1	PBMC-BP	Naive CD4 T
CGTAGGCAGTGAACGC-1	BP1	PBMC-BP	NK-1
CGTAGGCAGTGGAGAA-1	BP1	PBMC-BP	Naive CD4 T
CGTAGGCCAAACTGTC-1	BP1	PBMC-BP	Effector CD8 T
CGTAGGCCATCTGGTA-1	BP1	PBMC-BP	NK-1
CGTAGGCGTAATCACC-1	BP1	PBMC-BP	Naive CD4 T
CGTAGGCTCCTCGCAT-1	BP1	PBMC-BP	Memory CD4 T
CGTCACTAGAATGTGT-1	BP1	PBMC-BP	Mono_CD163
CGTCACTAGTGTACGG-1	BP1	PBMC-BP	NK-1
CGTCACTCACAGACAG-1	BP1	PBMC-BP	Mono_CD163
CGTCACTCATCAGTAC-1	BP1	PBMC-BP	MAIT
CGTCACTGTGCAGACA-1	BP1	PBMC-BP	Naive CD4 T
CGTCACTTCCGCGCAA-1	BP1	PBMC-BP	Naive CD4 T
CGTCACTTCTCTGAGA-1	BP1	PBMC-BP	Memory CD4 T
CGTCAGGAGAGTGAGA-1	BP1	PBMC-BP	NK-1
CGTCAGGAGGCTAGCA-1	BP1	PBMC-BP	NK-1
CGTCAGGAGTCAAGGC-1	BP1	PBMC-BP	Naive CD4 T
CGTCAGGCAAGCGCTC-1	BP1	PBMC-BP	NK-1
CGTCAGGCATCGACGC-1	BP1	PBMC-BP	NK-1
CGTCAGGCATGGGAAC-1	BP1	PBMC-BP	Effector CD8 T
[truncated: 100,485 more rows]
