# Supplementary material for: Single-cell transcriptomics analysis of bullous pemphigoid unveils immune-stromal crosstalk in type 2 inflammatory disease
Source: Nat Commun. 2024 Jul 15;15:5949. doi: 10.1038/s41467-024-50283-3 (PMC11251189; doi:10.1038/s41467-024-50283-3)
Supplement: Supplementary file 4 — Supplementary Data 1-15 [file 41467_2024_50283_MOESM4_ESM.zip › Supplementary Data/Supplementary Data 12.xlsx]

## Sheet: ALL PBMC cells
Supplementary Data 12: Marker genes of clusters derived from all PBMC cells.(link to Figure S10c)
p_val	avg_log2FC	pct.1	pct.2	p_val_adj	cluster	gene
0	3.42553	0.954	0.268	0	1	GNLY
0	2.82635	0.918	0.169	0	1	GZMB
0	2.79167	0.996	0.372	0	1	NKG7
0	2.63741	0.88	0.173	0	1	FGFBP2
0	2.56549	0.747	0.201	0	1	CCL4
0	2.55091	0.868	0.21	0	1	PRF1
0	2.45611	0.699	0.124	0	1	SPON2
0	2.40367	0.954	0.31	0	1	CST7
0	2.28771	0.945	0.353	0	1	CTSW
0	2.2643	0.79	0.118	0	1	FCGR3A
0	2.11975	0.673	0.041	0	1	KLRF1
0	2.07577	0.589	0.085	0	1	CLIC3
0	2.0689	0.815	0.154	0	1	KLRD1
0	2.05352	0.881	0.274	0	1	GZMA
0	2.01756	0.765	0.188	0	1	HOPX
0	1.98112	0.448	0.057	0	1	MYOM2
0	1.93277	0.845	0.205	0	1	GZMH
0	1.80087	0.88	0.469	0	1	CD247
0	1.73956	0.911	0.419	0	1	CCL5
0	1.68581	0.199	0.034	0	1	PTGDS
0	1.67403	0.93	0.178	0	1	TYROBP
0	1.66934	0.852	0.499	0	1	CD7
0	1.59904	0.572	0.184	0	1	CMC1
0	1.59892	0.768	0.238	0	1	KLRB1
0	1.59891	0.321	0.053	0	1	XCL2
0	1.56664	0.546	0.123	0	1	IL2RB
0	1.56518	0.953	0.713	0	1	IFITM2
0	1.54448	0.715	0.287	0	1	EFHD2
0	1.53737	0.477	0.045	0	1	TRDC
0	1.50383	0.507	0.071	0	1	PRSS23
0	1.4788	0.64	0.201	0	1	APMAP
0	1.47131	0.273	0.08	0	1	CCL4L2
0	1.46213	0.984	0.81	0	1	IFITM1
0	1.43156	0.363	0.013	0	1	SH2D1B
0	1.42828	0.911	0.642	0	1	ITGB2
0	1.42032	0.828	0.424	0	1	GZMM
0	1.41732	0.34	0.069	0	1	LAIR2
0	1.40894	0.376	0.037	0	1	IGFBP7
0	1.40877	0.324	0.084	0	1	CCL3
0	1.38597	0.58	0.166	0	1	MATK
0	1.36829	0.646	0.304	0	1	TRBC1
0	1.36739	0.496	0.075	0	1	TTC38
0	1.3567	0.504	0.091	0	1	ADGRG1
0	1.35444	0.49	0.083	0	1	S1PR5
0	1.33377	0.94	0.697	0	1	HCST
0	1.27873	0.882	0.612	0	1	LITAF
0	1.26518	0.247	0.039	0	1	XCL1
0	1.22872	0.466	0.092	0	1	FCRL6
0	1.22755	0.326	0.033	0	1	KLRC3
0	1.19896	0.444	0.108	0	1	NCR3
0	1.15773	0.649	0.297	0	1	CD63
0	1.13119	0.925	0.773	0	1	CYBA
0	1.12601	0.356	0.069	0	1	SYNGR1
0	1.09706	0.496	0.142	0	1	FCER1G
0	1.09031	0.636	0.336	0	1	GNG2
0	1.08987	0.981	0.921	0	1	PFN1
0	1.07922	0.449	0.122	0	1	TBX21
0	1.06792	0.603	0.326	0	1	ARPC5L
0	1.06002	0.281	0.031	0	1	CD160
0	1.04788	0.401	0.077	0	1	C1orf21
0	1.03512	0.302	0.062	0	1	CX3CR1
0	1.02938	0.25	0.02	0	1	KIR3DL2
0	1.02697	0.381	0.108	0	1	CD300A
0	1.01834	0.61	0.269	0	1	C12orf75
0	1.01252	0.416	0.113	0	1	AOAH
0	1.61766	0.957	0.464	0	2	LTB
0	1.42033	0.923	0.38	0	2	IL7R
0	1.1564	0.537	0.124	0	2	AQP3
0	2.15073	0.724	0.133	0	3	CD8A
0	1.71787	0.66	0.109	0	3	CD8B
0	1.42673	0.343	0.094	0	3	GZMK
0	1.24667	0.738	0.293	0	3	GZMH
0	1.22654	0.977	0.461	0	3	CCL5
0	1.01866	0.827	0.548	0	3	DUSP2
0	1.43538	0.715	0.193	0	4	LEF1
0	1.36521	0.674	0.193	0	4	CCR7
0	1.30727	0.748	0.281	0	4	TCF7
0	1.18805	0.603	0.168	0	4	MAL
0	1.10975	0.778	0.396	0	4	NOSIP
0	1.07369	0.953	0.653	0	4	LDHB
0	1.02055	0.753	0.371	0	4	SELL
0	4.07687	0.974	0.025	0	5	CD79A
0	3.92852	1	0.75	0	5	CD74
0	3.77601	0.999	0.22	0	5	HLA-DRA
0	3.40731	0.907	0.012	0	5	MS4A1
0	2.89067	0.94	0.162	0	5	HLA-DQB1
0	2.72026	0.612	0.02	0	5	IGHM
0	2.70195	0.835	0.235	0	5	HLA-DRB5
0	2.64994	0.985	0.449	0	5	HLA-DPB1
0	2.59805	0.978	0.42	0	5	HLA-DPA1
0	2.52342	0.986	0.345	0	5	HLA-DRB1
0	2.5079	0.8	0.156	0	5	CD83
0	2.48644	0.823	0.096	0	5	HLA-DQA1
0	2.38042	0.772	0.009	0	5	BANK1
0	2.35914	0.095	0.015	0	5	IGKV3-20
0	2.23782	0.08	0.034	0	5	IGLV2-14
0	2.21522	0.693	0.105	0	5	HLA-DQA2
0	2.18218	0.694	0.006	0	5	LINC00926
0	2.18085	0.995	0.818	0	5	CD37
0	2.16212	0.497	0.079	0	5	IGKC
0	2.11124	0.636	0.07	0	5	CD79B
0	2.05934	0.069	0.024	0	5	IGKV3-15
0	2.00317	0.802	0.141	0	5	HLA-DMA
0	1.97893	0.053	0.006	0	5	IGKV3-11
0	1.96687	0.316	0.002	0	5	TCL1A
0	1.95756	0.638	0.03	0	5	RALGPS2
0	1.93619	0.338	0.036	0	5	IGLC2
0	1.92814	0.27	0.021	0	5	IGLC3
0	1.91246	0.626	0.049	0	5	MEF2C
0	1.79406	0.879	0.461	0	5	EZR
0	1.78361	0.47	0.003	0	5	FCER2
0	1.74855	0.057	0.01	0	5	IGKV1-5
0	1.70306	0.057	0.004	0	5	IGHV4-34
0	1.67602	0.402	0.003	0	5	IGHD
0	1.66979	0.117	0.008	0	5	IGHV3-23
0	1.65555	0.07	0.006	0	5	IGHV4-39
0	1.5935	0.489	0.004	0	5	FAM129C
0	1.58735	0.093	0.015	0	5	IGKV4-1
0	1.58201	0.093	0.004	0	5	IGHV3-30
0	1.57785	0.588	0.06	0	5	HLA-DMB
0	1.51406	0.056	0.016	0	5	IGLV1-40
0	1.49427	0.465	0.051	0	5	HVCN1
0	1.4537	0.525	0.035	0	5	SWAP70
0	1.42505	0.506	0.049	0	5	IRF8
0	1.39218	0.449	0.015	0	5	AFF3
0	1.38799	0.984	0.849	0	5	LAPTM5
0	1.36915	0.434	0.012	0	5	ADAM28
0	1.33938	0.361	0.001	0	5	VPREB3
0	1.33301	0.403	0.002	0	5	FCRL1
2.62337e-245	1.32781	0.042	0.004	6.89134e-241	5	IGHV5-51
0	1.32315	0.404	0.003	0	5	CD19
0	1.31477	0.423	0.011	0	5	TNFRSF13C
0	1.30976	0.619	0.172	0	5	NCF1
0	1.3039	0.659	0.228	0	5	SNX2
0	1.28608	0.367	0.002	0	5	FCRLA
0	1.28358	0.4	0.075	0	5	PLPP5
0	1.27465	0.459	0.11	0	5	BACH2
1.04033e-230	1.27465	0.034	0.005	2.73284e-226	5	IGLV2-23
0	1.27434	0.054	0.004	0	5	IGHV3-21
3.19713e-278	1.26742	0.041	0.002	8.39854e-274	5	IGLV3-1
0	1.26703	0.419	0.005	0	5	BLK
0	1.2611	0.599	0.149	0	5	LYN
0	1.26068	0.425	0.131	0	5	SNX9
0	1.25551	0.415	0.019	0	5	CD40
0	1.24888	0.652	0.283	0	5	SYNGR2
7.36019e-300	1.2488	0.054	0.007	1.93345e-295	5	IGLV1-44
8.52077e-253	1.2276	0.036	0.001	2.23832e-248	5	IGHV1-2
0	1.22585	0.394	0.017	0	5	TCF4
0	1.21691	0.367	0.111	0	5	YBX3
3.54204e-253	1.21564	0.027	0.005	9.30458e-249	5	IGLV3-19
1.6443e-184	1.20109	0.028	0.006	4.3194e-180	5	IGLV2-11
0	1.18457	0.457	0.157	0	5	PELI1
0	1.16288	0.372	0.006	0	5	CD22
0	1.15369	0.059	0.019	0	5	IGLV1-51
0	1.13651	0.754	0.473	0	5	HERPUD1
0	1.13591	0.352	0.006	0	5	RUBCNL
0	1.13096	0.369	0.033	0	5	JCHAIN
0	1.12562	0.347	0.017	0	5	CXCR5
0	1.12123	0.384	0.033	0	5	MARCH1
1.24359e-305	1.10942	0.047	0.002	3.2668e-301	5	IGLV1-47
0	1.08378	0.331	0.005	0	5	COBLL1
0	1.08141	0.362	0.049	0	5	PHACTR1
0	1.07478	0.4	0.076	0	5	CALHM6
0	1.07406	0.545	0.223	0	5	BIRC3
0	1.06515	0.369	0.015	0	5	GNG7
0	1.06125	0.346	0.123	0	5	IL4R
0	1.05477	0.34	0.049	0	5	NFKBID
0	1.03996	0.318	0.003	0	5	HLA-DOB
0	1.03893	0.306	0.001	0	5	CD24
0	1.02174	0.714	0.386	0	5	REL
0	1.00425	0.397	0.053	0	5	LY86
0	6.28049	0.986	0.092	0	6	S100A9
0	6.23742	0.95	0.076	0	6	S100A8
0	6.08261	0.989	0.077	0	6	LYZ
0	4.44847	0.99	0.078	0	6	CST3
0	4.37246	0.823	0.012	0	6	S100A12
0	4.26273	0.789	0.018	0	6	CXCL8
0	3.99001	0.954	0.014	0	6	FCN1
0	3.81295	0.982	0.13	0	6	AIF1
0	3.53866	0.565	0.012	0	6	G0S2
0	3.53154	0.968	0.083	0	6	LST1
0	3.30768	0.934	0.011	0	6	SERPINA1
0	3.30634	0.974	0.329	0	6	CTSS
0	3.29186	0.84	0.009	0	6	VCAN
0	3.17728	0.988	0.353	0	6	S100A11
0	3.1596	0.622	0.008	0	6	IL1B
0	3.14193	0.851	0.008	0	6	CD14
0	3.04082	0.884	0.025	0	6	PLAUR
0	2.99351	0.989	0.567	0	6	SAT1
0	2.95422	0.922	0.007	0	6	CSTA
0	2.9368	0.919	0.114	0	6	TYMP
0	2.89781	0.994	0.829	0	6	S100A6
0	2.89227	0.882	0.087	0	6	CEBPD
0	2.84634	0.997	0.975	0	6	FTL
0	2.84175	0.927	0.139	0	6	NAMPT
0	2.83795	0.769	0.073	0	6	IER3
0	2.81468	0.969	0.476	0	6	NEAT1
0	2.81141	0.924	0.035	0	6	SPI1
0	2.80725	0.81	0.008	0	6	MAFB
0	2.79307	0.992	0.31	0	6	TYROBP
0	2.79304	0.469	0.006	0	6	CXCL2
0	2.70803	0.867	0.014	0	6	CFD
0	2.67022	0.35	0.068	0	6	HSPA1A
0	2.6652	0.973	0.172	0	6	FCER1G
0	2.66497	0.974	0.481	0	6	PSAP
0	2.65379	0.908	0.027	0	6	CD68
0	2.64181	0.813	0.016	0	6	MNDA
0	2.59739	0.999	0.982	0	6	FTH1
0	2.55237	0.972	0.379	0	6	COTL1
0	2.54673	0.896	0.089	0	6	LGALS3
0	2.53769	0.862	0.008	0	6	CLEC7A
0	2.52457	0.555	0.017	0	6	AC020656.1
0	2.45905	0.872	0.142	0	6	ATP2B1-AS1
0	2.43731	0.785	0.007	0	6	C5AR1
0	2.42038	0.824	0.03	0	6	KLF4
0	2.41219	0.863	0.135	0	6	BCL2A1
0	2.41018	0.931	0.299	0	6	TKT
0	2.40017	0.969	0.44	0	6	TSPO
0	2.37536	0.793	0.011	0	6	MS4A6A
0	2.36906	0.874	0.092	0	6	GRN
0	2.36051	0.916	0.429	0	6	IFITM3
0	2.35975	0.34	0.069	0	6	HSPA1B
0	2.35459	0.507	0.051	0	6	CCL3L1
0	2.30649	0.815	0.006	0	6	FPR1
0	2.28743	0.801	0.016	0	6	IFI30
0	2.28044	0.826	0.033	0	6	CYBB
0	2.21149	0.97	0.379	0	6	LGALS1
0	2.15176	0.448	0.005	0	6	RETN
0	2.13258	0.571	0.003	0	6	APOBEC3A
0	2.12433	0.993	0.793	0	6	VIM
0	2.11784	0.744	0.123	0	6	SGK1
0	2.10561	0.913	0.266	0	6	NPC2
0	2.08196	0.598	0.006	0	6	LGALS2
0	2.06736	0.777	0.017	0	6	SLC11A1
0	2.06001	0.778	0.16	0	6	BRI3
0	2.05361	0.411	0.004	0	6	EREG
0	2.04914	0.845	0.099	0	6	FCGRT
0	2.04508	0.735	0.008	0	6	CSF3R
0	2.03426	0.972	0.706	0	6	S100A10
0	2.02932	0.796	0.032	0	6	CFP
0	2.02688	0.888	0.264	0	6	RGS2
0	2.02671	0.804	0.12	0	6	STXBP2
0	1.99337	0.723	0.007	0	6	CPVL
0	1.99155	0.828	0.212	0	6	SOD2
0	1.95472	0.872	0.187	0	6	PYCARD
0	1.94026	0.782	0.013	0	6	NCF2
0	1.91893	0.994	0.782	0	6	S100A4
0	1.90976	0.892	0.235	0	6	ANXA5
0	1.90726	0.874	0.244	0	6	TIMP1
0	1.89355	0.766	0.168	0	6	NCF1
0	1.88309	0.709	0.006	0	6	LILRB2
0	1.87373	0.777	0.216	0	6	NFKBIZ
0	1.86863	0.894	0.258	0	6	TALDO1
0	1.85441	0.832	0.089	0	6	RNF130
0	1.84787	0.869	0.527	0	6	GABARAP
0	1.84416	0.817	0.162	0	6	AP1S2
0	1.82785	0.825	0.143	0	6	APLP2
0	1.81071	0.93	0.482	0	6	FOSB
0	1.81057	0.761	0.063	0	6	BLVRB
0	1.80434	0.51	0.114	0	6	CCL3
0	1.78958	0.614	0.006	0	6	PLBD1
0	1.78468	0.668	0.004	0	6	LILRA5
0	1.78432	0.651	0.049	0	6	DUSP6
0	1.78227	0.804	0.128	0	6	CTSB
0	1.76455	0.674	0.009	0	6	IGSF6
0	1.76242	0.951	0.236	0	6	HLA-DRA
0	1.75626	0.934	0.359	0	6	HLA-DRB1
0	1.74762	0.671	0.005	0	6	TNFAIP2
0	1.73034	0.667	0.003	0	6	CDA
0	1.70643	0.682	0.048	0	6	FGL2
0	1.7058	0.779	0.243	0	6	CEBPB
0	1.70117	0.517	0.002	0	6	TMEM176B
0	1.69733	0.686	0.006	0	6	PILRA
0	1.69663	0.537	0.017	0	6	HMOX1
0	1.69592	0.844	0.2	0	6	PTPRE
0	1.68485	0.72	0.117	0	6	CDKN1A
0	1.66999	0.733	0.08	0	6	IFNGR2
0	1.66212	0.583	0.002	0	6	RBP7
0	1.66183	0.31	0.013	0	6	THBS1
0	1.65425	0.778	0.166	0	6	GLUL
0	1.64736	0.952	0.512	0	6	GSTP1
0	1.64611	0.699	0.078	0	6	CAPG
0	1.64052	0.569	0.026	0	6	MARCKS
0	1.6282	0.874	0.297	0	6	ANXA2
0	1.61798	0.851	0.227	0	6	ASAH1
0	1.61448	0.933	0.467	0	6	MCL1
0	1.61331	0.606	0.005	0	6	TREM1
0	1.60109	0.698	0.068	0	6	CTSZ
0	1.59875	0.193	0.012	0	6	HSPA6
0	1.5709	0.663	0.027	0	6	TNFSF13B
0	1.56963	0.554	0.007	0	6	NLRP3
0	1.56642	0.987	0.778	0	6	SRGN
0	1.56484	0.65	0.014	0	6	MPEG1
0	1.55632	0.657	0.006	0	6	SLC7A7
0	1.5448	0.594	0.008	0	6	CD36
0	1.52393	0.889	0.343	0	6	ATP6V0B
0	1.49932	0.663	0.01	0	6	C19orf38
0	1.49724	0.631	0.015	0	6	HCK
0	1.49437	0.87	0.287	0	6	PLEK
0	1.48777	0.988	0.797	0	6	OAZ1
0	1.48202	0.578	0.085	0	6	NR4A1
0	1.47696	0.71	0.142	0	6	CTSD
0	1.46663	0.588	0.052	0	6	ATF3
0	1.45754	0.754	0.163	0	6	RILPL2
0	1.45338	0.508	0.063	0	6	EGR1
0	1.45276	0.619	0.01	0	6	FCGR2A
0	1.44815	0.716	0.082	0	6	CTSH
0	1.44465	0.683	0.101	0	6	PGD
0	1.44164	0.48	0.008	0	6	HBEGF
0	1.43842	0.47	0.007	0	6	MS4A7
0	1.43827	0.988	0.903	0	6	GAPDH
0	1.43688	0.66	0.025	0	6	RAB31
0	1.42772	0.747	0.163	0	6	NINJ1
0	1.42333	0.513	0.003	0	6	SMIM25
0	1.4223	0.913	0.423	0	6	GNG5
0	1.41987	0.604	0.232	0	6	IFI6
0	1.41821	0.864	0.358	0	6	VSIR
0	1.41659	0.77	0.169	0	6	CD83
0	1.40861	0.835	0.474	0	6	ALDOA
0	1.40545	0.382	0.278	0	6	AREG
0	1.39893	0.704	0.234	0	6	ATP2B1
0	1.3741	0.585	0.008	0	6	TGFBI
0	1.37316	0.581	0.009	0	6	CLEC12A
0	1.3729	0.56	0.079	0	6	PPIF
0	1.36277	0.97	0.825	0	6	NFKBIA
0	1.3571	0.734	0.146	0	6	LYN
0	1.34746	0.54	0.041	0	6	PHACTR1
0	1.33702	0.467	0.003	0	6	ANPEP
0	1.33414	0.523	0.002	0	6	CD300E
0	1.31869	0.556	0.01	0	6	ALDH2
0	1.29416	0.626	0.071	0	6	STX11
0	1.28626	0.995	0.849	0	6	FOS
0	1.28216	0.211	0.002	0	6	CXCL3
0	1.2793	0.561	0.008	0	6	CD302
0	1.27857	0.778	0.224	0	6	C1orf162
0	1.27278	0.823	0.272	0	6	AP2S1
0	1.27125	0.842	0.366	0	6	SERPINB1
0	1.26801	0.698	0.129	0	6	GRINA
0	1.26758	0.851	0.387	0	6	GNAI2
0	1.26477	0.557	0.151	0	6	AC007952.4
0	1.2561	0.501	0.01	0	6	TRIB1
0	1.24458	0.884	0.43	0	6	RAC1
0	1.24395	0.85	0.393	0	6	PRELID1
0	1.24391	0.39	0.001	0	6	TMEM176A
0	1.24336	0.554	0.01	0	6	ZNF385A
0	1.24188	0.601	0.044	0	6	LY86
0	1.2326	0.918	0.557	0	6	ANXA1
0	1.23132	0.656	0.159	0	6	KLF10
0	1.22919	0.718	0.253	0	6	HLA-DRB5
0	1.22799	0.635	0.085	0	6	LGALS9
0	1.22614	0.768	0.243	0	6	H2AFY
0	1.22541	0.499	0.007	0	6	DMXL2
0	1.22409	0.609	0.092	0	6	MXD1
0	1.21279	0.517	0.035	0	6	ETS2
0	1.2071	0.533	0.005	0	6	LRP1
0	1.20528	0.493	0.025	0	6	ACSL1
0	1.20497	0.991	0.92	0	6	H3F3A
0	1.20327	0.594	0.139	0	6	RHOB
0	1.20212	0.488	0.139	0	6	AC245014.3
0	1.20211	0.54	0.072	0	6	WARS
0	1.20085	0.748	0.242	0	6	MYADM
0	1.19849	0.969	0.797	0	6	ARPC3
0	1.19793	0.826	0.317	0	6	CARD16
0	1.19179	0.751	0.196	0	6	AGTRAP
0	1.18913	0.72	0.144	0	6	FGR
0	1.18586	0.789	0.321	0	6	ZFAND5
0	1.18379	0.745	0.2	0	6	C4orf48
0	1.17617	0.579	0.068	0	6	JAML
0	1.16476	0.688	0.16	0	6	HLA-DMA
0	1.15983	0.658	0.186	0	6	EVI2B
0	1.15607	0.743	0.181	0	6	GSTO1
0	1.15287	0.804	0.317	0	6	SDCBP
0	1.15244	0.954	0.591	0	6	CLIC1
0	1.15218	0.593	0.093	0	6	PLSCR1
0	1.1466	0.613	0.129	0	6	CRTAP
0	1.14597	0.465	0.006	0	6	LRRC25
0	1.1346	0.986	0.817	0	6	DUSP1
0	1.13456	0.498	0.009	0	6	TIMP2
0	1.13012	0.947	0.675	0	6	KLF6
0	1.12721	0.53	0.289	0	6	RGCC
0	1.12585	0.827	0.302	0	6	ZEB2
0	1.12521	0.487	0.016	0	6	CXCL16
0	1.1244	0.824	0.44	0	6	HLA-DPA1
0	1.12034	0.781	0.289	0	6	PGLS
0	1.11576	0.734	0.3	0	6	HIF1A
0	1.10396	0.292	0.003	0	6	PTGS2
0	1.10372	0.719	0.238	0	6	TNFRSF1B
0	1.1036	0.556	0.09	0	6	PECAM1
0	1.10212	0.614	0.117	0	6	BID
0	1.1004	0.774	0.279	0	6	NOP10
0	1.09947	0.627	0.107	0	6	NUP214
0	1.09903	0.485	0.006	0	6	PRAM1
0	1.09107	0.642	0.191	0	6	LTA4H
0	1.08976	0.463	0.002	0	6	ASGR1
0	1.08461	0.712	0.19	0	6	ATP6V0D1
0	1.07086	0.518	0.051	0	6	GCA
0	1.0678	0.661	0.374	0	6	MT2A
0	1.06362	0.824	0.346	0	6	FKBP1A
0	1.06047	0.685	0.193	0	6	HLA-DQB1
0	1.05706	0.504	0.028	0	6	CPPED1
0	1.056	0.481	0.009	0	6	PLXDC2
0	1.05522	0.5	0.029	0	6	ODF3B
0	1.05071	0.773	0.352	0	6	CD63
0	1.04106	0.466	0.003	0	6	LILRA2
0	1.03953	0.779	0.347	0	6	CSTB
0	1.03857	0.641	0.117	0	6	THEMIS2
0	1.03804	0.475	0.02	0	6	SLC43A2
0	1.03463	0.427	0.003	0	6	MGST1
0	1.03121	0.4	0.002	0	6	CLEC4E
0	1.0303	0.481	0.014	0	6	CD86
0	1.02588	0.653	0.161	0	6	PPT1
0	1.02555	0.475	0.008	0	6	CLEC4A
0	1.02304	0.486	0.075	0	6	CALHM6
0	1.02129	0.787	0.301	0	6	CNPY3
0	1.02089	0.812	0.388	0	6	ARPC1B
0	1.01973	0.911	0.54	0	6	LAMTOR4
0	1.01933	0.797	0.329	0	6	ZYX
0	1.01721	0.452	0.007	0	6	IRAK3
0	1.0152	0.328	0.003	0	6	IL1RN
0	1.01478	0.817	0.353	0	6	ARRB2
0	1.00846	0.874	0.569	0	6	CD44
0	1.00541	0.541	0.086	0	6	BLVRA
0	2.09568	0.674	0.059	0	7	LINC02446
0	2.06626	0.867	0.141	0	7	CD8B
0	1.34481	0.623	0.113	0	7	NELL2
0	1.21665	0.748	0.232	0	7	LEF1
0	3.47329	0.44	0.011	0	8	TRDV2
0	2.46454	0.449	0.048	0	8	TRGV9
0	1.95087	0.921	0.337	0	8	KLRB1
0	1.81604	0.598	0.107	0	8	GZMK
0	1.45636	0.685	0.169	0	8	KLRG1
0	1.36975	0.247	0.052	0	8	ZNF683
0	1.01898	0.697	0.295	0	8	LYAR
0	2.30862	0.527	0.298	0	9	CEMIP2
0	2.17416	0.627	0.52	0	9	SMCHD1
0	2.11211	0.466	0.255	0	9	SYTL3
0	2.02437	0.257	0.038	0	9	HBB
0	2.0145	0.477	0.302	0	9	SYNE1
0	2.00934	0.57	0.423	0	9	SYNE2
0	1.98968	1	0.994	0	9	MALAT1
0	1.90857	0.629	0.562	0	9	RSRP1
0	1.90849	0.741	0.735	0	9	FUS
0	1.90262	0.469	0.337	0	9	NKTR
0	1.88487	0.405	0.275	0	9	CASP8
0	1.88208	0.493	0.371	0	9	CHD1
0	1.87482	0.32	0.141	0	9	CEP78
0	1.87364	0.279	0.185	0	9	XIST
0	1.85666	0.555	0.512	0	9	CELF2
0	1.81006	0.895	0.818	0	9	MTRNR2L12
0	1.78792	0.322	0.156	0	9	ATP8A1
0	1.78683	0.441	0.342	0	9	PARP8
0	1.78271	0.437	0.324	0	9	UTRN
0	1.75955	0.391	0.274	0	9	ZNF292
0	1.75324	0.354	0.229	0	9	CBLB
0	1.71048	0.356	0.279	0	9	TSPYL2
0	1.70878	0.559	0.503	0	9	SRSF11
0	1.68418	0.271	0.121	0	9	ANKRD36C
0	1.6715	0.359	0.273	0	9	DYNC1H1
0	1.67131	0.353	0.234	0	9	CDK17
0	1.6705	0.305	0.183	0	9	DIP2A
0	1.66898	0.317	0.184	0	9	RALGAPA1
0	1.65203	0.461	0.384	0	9	PRKCH
0	1.64949	0.372	0.26	0	9	SMG1
0	1.64608	0.395	0.35	0	9	IFRD1
0	1.64603	0.413	0.347	0	9	PRPF4B
0	1.635	0.513	0.482	0	9	RBM25
0	1.63051	0.349	0.271	0	9	TUT4
0	1.62726	0.402	0.366	0	9	DDX17
0	1.62431	0.436	0.335	0	9	ZEB2
0	1.61202	0.382	0.29	0	9	OGA
0	1.60005	0.466	0.439	0	9	EML4
0	1.59794	0.534	0.558	0	9	TCF25
0	1.59333	0.794	0.872	0	9	PTPRC
0	1.59286	0.367	0.293	0	9	MACF1
0	1.59111	0.422	0.38	0	9	CCNH
0	1.5909	0.546	0.53	0	9	RNF213
0	1.58559	0.383	0.322	0	9	MAPRE2
0	1.5797	0.247	0.114	0	9	MCTP2
0	1.57584	0.348	0.269	0	9	AC016831.7
0	1.54892	0.462	0.434	0	9	USP15
0	1.54531	0.336	0.27	0	9	RNF19A
0	1.54289	0.34	0.242	0	9	STAT4
0	1.51714	0.676	0.71	0	9	TNFAIP3
0	1.5136	0.365	0.318	0	9	TLE4
0	1.50014	0.238	0.13	0	9	KDM6A
0	1.48201	0.508	0.498	0	9	PIK3R1
0	1.48018	0.469	0.463	0	9	DDX6
0	1.47454	0.297	0.229	0	9	GPATCH8
0	1.47386	0.262	0.196	0	9	PDE3B
0	1.47243	0.3	0.213	0	9	XRN1
0	1.47121	0.401	0.367	0	9	RNF125
0	1.45641	0.391	0.364	0	9	ATM
0	1.45585	0.561	0.59	0	9	STK4
0	1.44736	0.261	0.156	0	9	KIAA1109
0	1.44214	0.372	0.342	0	9	RORA
0	1.43879	0.321	0.28	0	9	PCM1
0	1.43565	0.236	0.134	0	9	DDHD1
0	1.43298	0.561	0.586	0	9	NR4A2
0	1.42986	0.301	0.221	0	9	KMT2C
0	1.42762	0.414	0.429	0	9	AKAP13
0	1.42723	0.279	0.2	0	9	ARAP2
0	1.41951	0.585	0.635	0	9	PRRC2C
0	1.41886	0.328	0.289	0	9	CENPC
0	1.41633	0.314	0.273	0	9	GOLGA4
0	1.41479	0.287	0.204	0	9	TTC17
0	1.41055	0.362	0.329	0	9	ANKRD44
0	1.39885	0.328	0.295	0	9	NIPBL
0	1.39566	0.209	0.096	0	9	ANKRD36
0	1.39376	0.586	0.508	0	9	NEAT1
0	1.38535	0.292	0.242	0	9	USP34
0	1.38235	0.246	0.17	0	9	PKN2
0	1.38223	0.301	0.243	0	9	PDE4D
0	1.36422	0.287	0.266	0	9	POLR2A
0	1.35864	0.331	0.324	0	9	ZRANB2
0	1.35513	0.354	0.347	0	9	CHD2
0	1.35469	0.258	0.177	0	9	SLC20A1
0	1.35452	0.259	0.179	0	9	TGFBR3
0	1.35424	0.222	0.125	0	9	MON2
0	1.35245	0.308	0.276	0	9	CD46
0	1.34974	0.312	0.29	0	9	MYO1F
0	1.3485	0.213	0.109	0	9	CRY1
0	1.34837	0.53	0.592	0	9	KMT2E
0	1.3474	0.275	0.242	0	9	PCSK7
0	1.34477	0.267	0.215	0	9	RICTOR
0	1.34145	0.3	0.251	0	9	LNPEP
0	1.34106	0.296	0.254	0	9	RASA2
0	1.34066	0.588	0.66	0	9	CCNL1
0	1.33813	0.261	0.207	0	9	ZBTB20
0	1.33138	0.578	0.687	0	9	SF1
0	1.3294	0.194	0.092	0	9	LMBR1
0	1.32288	0.248	0.196	0	9	HELZ
0	1.32199	0.349	0.371	0	9	FNBP4
0	1.31869	0.229	0.16	0	9	RNPC3
0	1.31711	0.304	0.293	0	9	SORL1
0	1.31658	0.714	0.767	0	9	RBM39
0	1.3164	0.355	0.369	0	9	ITGA4
0	1.31498	0.243	0.183	0	9	AOAH
0	1.31167	0.219	0.177	0	9	CRYBG1
0	1.31013	0.245	0.184	0	9	ZFC3H1
0	1.30713	0.301	0.288	0	9	VPS13C
0	1.30165	0.221	0.144	0	9	SUPV3L1
0	1.30115	0.305	0.304	0	9	SSH2
0	1.30045	0.264	0.23	0	9	ASH1L
0	1.29831	0.199	0.108	0	9	GK5
0	1.29818	0.415	0.478	0	9	SRSF10
0	1.29696	0.322	0.312	0	9	PAFAH1B1
0	1.2949	0.229	0.167	0	9	HERC1
0	1.29488	0.313	0.324	0	9	AKAP9
0	1.29479	0.25	0.198	0	9	NLRP1
0	1.29295	0.348	0.375	0	9	STAT3
0	1.28831	0.26	0.23	0	9	SMARCA2
0	1.2883	0.513	0.587	0	9	ANKRD12
0	1.28786	0.226	0.163	0	9	AP3B1
0	1.28573	0.269	0.225	0	9	DNAJB14
0	1.2852	0.207	0.14	0	9	USP11
0	1.28478	0.277	0.259	0	9	AFF4
0	1.28269	0.349	0.387	0	9	RNMT
0	1.28202	0.239	0.18	0	9	RC3H1
0	1.27856	0.259	0.2	0	9	BIRC6
0	1.27827	0.193	0.108	0	9	ATAD2B
0	1.27642	0.206	0.142	0	9	ATG2A
0	1.27625	0.172	0.074	0	9	YES1
0	1.27101	0.238	0.19	0	9	COPA
0	1.26985	0.405	0.457	0	9	ARID4B
0	1.26579	0.33	0.351	0	9	PHF3
0	1.26262	0.303	0.311	0	9	LUC7L3
0	1.26154	0.412	0.466	0	9	SP100
0	1.25965	0.239	0.197	0	9	INPP5D
0	1.25911	0.228	0.174	0	9	DPYD
0	1.25285	0.286	0.28	0	9	SEPT2
0	1.25191	0.206	0.118	0	9	PARP15
0	1.2491	0.207	0.142	0	9	SPAG9
0	1.24836	0.306	0.301	0	9	ITK
0	1.24694	0.565	0.646	0	9	JAK1
0	1.24277	0.25	0.223	0	9	OGT
0	1.24273	0.266	0.24	0	9	UBE3A
0	1.23923	0.306	0.306	0	9	CNOT6L
0	1.23573	0.198	0.127	0	9	RIC1
0	1.23194	0.279	0.275	0	9	NEMF
0	1.22928	0.194	0.126	0	9	SLC7A5
0	1.22802	0.475	0.551	0	9	SF3B1
0	1.22627	0.286	0.298	0	9	CNOT2
0	1.2254	0.57	0.68	0	9	MBNL1
0	1.22452	0.332	0.382	0	9	SLC38A2
0	1.22169	0.227	0.172	0	9	KLF12
0	1.22093	0.182	0.094	0	9	MED23
0	1.21714	0.384	0.414	0	9	REL
0	1.21303	0.241	0.217	0	9	ZNF644
0	1.21183	0.239	0.224	0	9	DOCK10
0	1.21158	0.314	0.349	0	9	P2RY8
0	1.21001	0.344	0.373	0	9	NCOR1
0	1.20717	0.337	0.425	0	9	SAMHD1
0	1.20548	0.435	0.512	0	9	SFPQ
0	1.2047	0.221	0.185	0	9	NPEPPS
0	1.20322	0.297	0.302	0	9	PPP3CC
0	1.20234	0.332	0.372	0	9	UBXN4
0	1.19946	0.266	0.243	0	9	PRPF8
0	1.1985	0.197	0.125	0	9	MAP4K5
0	1.19574	0.189	0.141	0	9	GOLGA8B
0	1.19554	0.182	0.133	0	9	POLR2J3
0	1.19322	0.182	0.125	0	9	BRAF
0	1.19138	0.468	0.577	0	9	ARGLU1
0	1.18628	0.262	0.266	0	9	PHIP
0	1.18536	0.213	0.178	0	9	USP47
0	1.18486	0.185	0.126	0	9	AP1G1
0	1.18032	0.269	0.276	0	9	SRSF4
0	1.17968	0.245	0.244	0	9	NUFIP2
0	1.17785	0.195	0.133	0	9	TRPM7
0	1.1755	0.657	0.773	0	9	SRSF7
0	1.17539	0.194	0.143	0	9	NFAT5
0	1.17429	0.285	0.288	0	9	ITSN2
0	1.17414	0.245	0.263	0	9	TGFBR2
0	1.17252	0.335	0.39	0	9	SCAF11
0	1.17135	0.168	0.105	0	9	SUGP2
0	1.16906	0.208	0.189	0	9	GOLGB1
0	1.16821	0.165	0.095	0	9	ANKRD36B
0	1.16791	0.214	0.178	0	9	TNKS2
0	1.16479	0.226	0.195	0	9	RANBP2
0	1.16318	0.194	0.147	0	9	RLF
0	1.1622	0.332	0.398	0	9	PNN
0	1.15599	0.205	0.143	0	9	LRBA
0	1.1552	0.321	0.375	0	9	SLC38A1
0	1.155	0.737	0.877	0	9	HNRNPA2B1
0	1.15437	0.227	0.215	0	9	SREK1
0	1.15185	0.29	0.313	0	9	DDX39A
0	1.15129	0.167	0.104	0	9	ZZEF1
0	1.14885	0.22	0.207	0	9	NCKAP1L
0	1.14816	0.191	0.133	0	9	ARNTL
0	1.14729	0.255	0.259	0	9	CSNK1D
0	1.14506	0.187	0.127	0	9	BTAF1
0	1.14444	0.232	0.217	0	9	RBM33
0	1.14373	0.284	0.335	0	9	MYCBP2
0	1.14315	0.193	0.159	0	9	RFTN1
0	1.14276	0.354	0.409	0	9	GNG2
0	1.1421	0.173	0.115	0	9	CCNT2
0	1.14175	0.196	0.141	0	9	GPRIN3
0	1.1399	0.232	0.239	0	9	CCSER2
0	1.13974	0.16	0.085	0	9	CLASP2
0	1.13967	0.187	0.147	0	9	CAPN7
0	1.13955	0.142	0.056	0	9	NOCT
0	1.13856	0.383	0.458	0	9	CYTH1
0	1.13845	0.178	0.122	0	9	ITPRIP
0	1.13768	0.341	0.394	0	9	FAM133B
0	1.13736	0.238	0.231	0	9	KDM5A
0	1.13627	0.243	0.231	0	9	RB1CC1
0	1.13607	0.206	0.166	0	9	TNIK
0	1.13233	0.228	0.228	0	9	BDP1
0	1.13069	0.492	0.614	0	9	DDX24
0	1.13041	0.163	0.095	0	9	RAP1GAP2
0	1.13039	0.158	0.095	0	9	FAM160B1
0	1.12983	0.235	0.241	0	9	IFNGR1
0	1.12793	0.222	0.197	0	9	ADAM10
0	1.12668	0.332	0.392	0	9	VCP
0	1.12641	0.186	0.149	0	9	RBM5
0	1.12413	0.204	0.163	0	9	GSK3B
0	1.12299	0.197	0.163	0	9	PRKX
0	1.12209	0.205	0.193	0	9	SFXN1
0	1.12203	0.297	0.334	0	9	ROCK1
0	1.12128	0.198	0.167	0	9	PUM2
0	1.11923	0.373	0.474	0	9	PRMT2
0	1.11698	0.338	0.418	0	9	WSB1
0	1.11674	0.229	0.208	0	9	CDK11A
0	1.11658	0.275	0.277	0	9	RABGAP1L
0	1.11527	0.14	0.047	0	9	ZNF746
0	1.1148	0.431	0.546	0	9	BRD2
0	1.11362	0.183	0.115	0	9	RBM34
0	1.11355	0.222	0.202	0	9	HECTD1
0	1.11243	0.355	0.426	0	9	AAK1
0	1.11232	0.2	0.183	0	9	KANSL1
0	1.11215	0.271	0.304	0	9	DHX36
0	1.11212	0.365	0.403	0	9	ZAP70
0	1.10939	0.366	0.464	0	9	TAX1BP1
0	1.10888	0.32	0.394	0	9	ARHGAP15
0	1.10839	0.222	0.218	0	9	SNRNP200
0	1.10788	0.239	0.227	0	9	BAZ2A
0	1.10738	0.206	0.186	0	9	TTC14
0	1.1024	0.224	0.221	0	9	BRWD1
0	1.10236	0.353	0.457	0	9	N4BP2L2
0	1.10211	0.174	0.126	0	9	EXOC4
0	1.10118	0.193	0.183	0	9	USP8
0	1.10095	0.304	0.375	0	9	YTHDC1
0	1.09973	0.244	0.263	0	9	SMARCA5
0	1.09891	0.213	0.197	0	9	RNF115
0	1.09881	0.283	0.3	0	9	RIOK3
0	1.0968	0.261	0.288	0	9	GLG1
0	1.09671	0.28	0.324	0	9	IDI1
0	1.09618	0.242	0.246	0	9	ATF7IP
0	1.09591	0.276	0.307	0	9	ADAR
0	1.0937	0.226	0.199	0	9	GNPTAB
0	1.09324	0.179	0.135	0	9	ITCH
0	1.09158	0.169	0.128	0	9	TSC22D2
0	1.08889	0.36	0.44	0	9	CD55
0	1.08832	0.251	0.276	0	9	ZNF800
0	1.08812	0.198	0.165	0	9	FRYL
0	1.08784	0.268	0.299	0	9	AKNA
0	1.08617	0.269	0.307	0	9	EPB41
0	1.08582	0.214	0.201	0	9	RNF216
0	1.08456	0.406	0.511	0	9	DDX3X
0	1.08443	0.181	0.127	0	9	DMTF1
0	1.08412	0.203	0.179	0	9	MARCH6
0	1.08296	0.185	0.146	0	9	LPP
0	1.0816	0.138	0.083	0	9	THOC1
0	1.0811	0.188	0.157	0	9	UBR2
0	1.07953	0.324	0.414	0	9	HNRNPH1
0	1.0756	0.186	0.168	0	9	SPG7
0	1.07557	0.306	0.366	0	9	NR3C1
0	1.07506	0.181	0.142	0	9	FAM172A
0	1.07498	0.244	0.284	0	9	BPTF
0	1.07491	0.171	0.117	0	9	CEP95
0	1.07481	0.169	0.11	0	9	MKLN1
0	1.07401	0.183	0.147	0	9	FAM13B
0	1.07303	0.249	0.284	0	9	RNF149
0	1.07292	0.353	0.436	0	9	CLK1
0	1.07292	0.315	0.395	0	9	ZC3HAV1
0	1.07252	0.234	0.264	0	9	DOCK8
0	1.07131	0.258	0.244	0	9	PTPRE
0	1.06966	0.199	0.175	0	9	AGTPBP1
0	1.06931	0.194	0.152	0	9	ZBP1
0	1.0691	0.222	0.222	0	9	SAFB2
0	1.06903	0.33	0.394	0	9	SKAP1
0	1.06815	0.176	0.153	0	9	MTSS1
0	1.0674	0.24	0.251	0	9	PIAS1
0	1.06718	0.213	0.207	0	9	SETD2
0	1.06548	0.169	0.121	0	9	DENND4C
0	1.06519	0.154	0.08	0	9	SIDT1
0	1.06488	0.182	0.133	0	9	MYBL1
0	1.06469	0.295	0.346	0	9	PPP1R12A
0	1.06385	0.2	0.185	0	9	KAT6B
0	1.06355	0.215	0.226	0	9	MDM4
0	1.06201	0.134	0.063	0	9	CLASP1
0	1.05894	0.194	0.184	0	9	CDK13
0	1.05693	0.194	0.174	0	9	CDK12
0	1.05661	0.463	0.62	0	9	PNISR
0	1.05504	0.16	0.111	0	9	SCAF8
0	1.05465	0.192	0.17	0	9	CAND1
0	1.0498	0.294	0.356	0	9	CAPZA1
0	1.04885	0.153	0.095	0	9	PPP1R16B
0	1.04855	0.198	0.174	0	9	MATR3
0	1.04627	0.198	0.181	0	9	NSD1
0	1.04614	0.177	0.137	0	9	SUCO
0	1.04507	0.152	0.095	0	9	ARHGEF7
0	1.04484	0.385	0.472	0	9	PPP2R5C
0	1.04468	0.176	0.138	0	9	SLA2
0	1.04408	0.185	0.153	0	9	NECAP1
0	1.0433	0.198	0.206	0	9	GLS
0	1.04047	0.171	0.151	0	9	MBTPS1
0	1.03924	0.193	0.175	0	9	HSH2D
0	1.03852	0.162	0.132	0	9	HUWE1
0	1.03683	0.165	0.124	0	9	VPS13A
0	1.03449	0.155	0.102	0	9	SNIP1
0	1.034	0.151	0.111	0	9	ELL2
0	1.03235	0.323	0.424	0	9	GCC2
0	1.02932	0.186	0.175	0	9	CDC73
0	1.02703	0.143	0.097	0	9	HMGXB3
0	1.02594	0.136	0.083	0	9	ATP9B
0	1.024	0.389	0.512	0	9	AHNAK
0	1.02387	0.248	0.295	0	9	TMC8
0	1.02363	0.375	0.502	0	9	BCLAF1
0	1.02224	0.158	0.122	0	9	RRBP1
0	1.02198	0.279	0.361	0	9	TPR
0	1.02151	0.363	0.456	0	9	CAST
0	1.02146	0.208	0.217	0	9	TACC1
0	1.02093	0.321	0.4	0	9	FYN
0	1.01858	0.137	0.069	0	9	KIF13B
0	1.01563	0.158	0.119	0	9	ARFGEF1
0	1.01561	0.149	0.096	0	9	UBR1
0	1.01463	0.248	0.299	0	9	NAP1L4
0	1.01447	0.213	0.235	0	9	RFC1
0	1.01373	0.163	0.144	0	9	CSNK1G3
0	1.01259	0.176	0.164	0	9	STX16
0	1.01197	0.186	0.199	0	9	NARF
0	1.00988	0.207	0.174	0	9	TTC38
0	1.00823	0.22	0.232	0	9	CCDC88C
0	1.00799	0.166	0.14	0	9	CHORDC1
0	1.00793	0.413	0.589	0	9	SLC2A3
0	1.00698	0.448	0.549	0	9	IRF1
0	1.00628	0.191	0.192	0	9	NUP58
0	1.00458	0.145	0.084	0	9	NUP133
0	1.00456	0.207	0.223	0	9	ACIN1
0	1.00438	0.169	0.149	0	9	MUC20-OT1
0	1.00369	0.245	0.303	0	9	USP16
0	1.00285	0.448	0.622	0	9	EIF4G2
0	1.00264	0.221	0.239	0	9	LUC7L2
0	1.00229	0.248	0.284	0	9	ITGAL
0	1.0021	0.213	0.242	0	9	PPP1R10
0	8.15611	0.992	0.036	0	10	PPBP
0	6.31417	0.969	0.04	0	10	NRGN
0	6.22906	0.968	0.009	0	10	TUBB1
0	6.21624	0.943	0.014	0	10	PF4
0	5.82788	0.961	0.013	0	10	CAVIN2
0	5.73783	0.949	0.011	0	10	GNG11
0	5.58156	0.922	0.01	0	10	SPARC
0	5.53339	0.815	0.009	0	10	MYL9
0	5.46179	0.859	0.024	0	10	CLU
0	5.34759	0.862	0.077	0	10	HIST1H2AC
0	5.29428	0.867	0.003	0	10	GP9
0	5.23442	0.892	0.008	0	10	MPIG6B
0	5.0253	0.852	0.016	0	10	F13A1
0	4.91961	0.723	0.021	0	10	RGS18
0	4.71216	0.873	0.204	0	10	NCOA4
0	4.63634	0.681	0.008	0	10	ACRBP
0	4.54128	0.771	0.004	0	10	TREML1
0	4.35084	0.739	0.002	0	10	CMTM5
0	4.31685	0.63	0.012	0	10	PRKAR2B
0	4.31269	0.713	0.028	0	10	MAP3K7CL
0	4.28852	0.575	0.028	0	10	TSC22D1
0	4.26684	0.7	0.004	0	10	ITGA2B
0	4.2443	0.846	0.191	0	10	CTSA
0	4.18467	0.841	0.234	0	10	TPM4
0	4.17435	0.762	0.184	0	10	LIMS1
0	4.16632	0.732	0.011	0	10	PTGS1
0	4.16559	0.875	0.327	0	10	TLN1
0	4.08494	0.988	0.697	0	10	TAGLN2
0	4.07858	0.587	0.002	0	10	TMEM40
0	4.03543	0.761	0.109	0	10	VCL
0	4.00074	0.726	0.084	0	10	PGRMC1
0	3.92907	0.76	0.127	0	10	GRAP2
0	3.86274	0.647	0.06	0	10	MPP1
0	3.81135	0.536	0.002	0	10	PTCRA
0	3.80773	0.862	0.411	0	10	RGS10
0	3.76176	0.514	0.003	0	10	PF4V1
0	3.7231	0.584	0.053	0	10	PARVB
0	3.66241	0.472	0.028	0	10	HIST1H3H
0	3.66189	0.624	0.064	0	10	MMD
0	3.64448	0.757	0.268	0	10	FERMT3
0	3.62739	0.655	0.146	0	10	YWHAH
0	3.60313	0.973	0.808	0	10	OAZ1
0	3.56852	0.531	0.005	0	10	C2orf88
0	3.55763	0.571	0.062	0	10	RUFY1
0	3.54809	0.701	0.177	0	10	RNF11
0	3.54475	0.541	0.005	0	10	TRIM58
0	3.52025	0.875	0.464	0	10	CALM3
0	3.47247	0.795	0.361	0	10	MAX
0	3.46384	0.843	0.457	0	10	TUBA4A
0	3.44819	0.626	0.079	0	10	MARCH2
0	3.42192	0.495	0.005	0	10	ESAM
0	3.42003	0.63	0.154	0	10	ILK
0	3.40699	0.571	0.004	0	10	AP001189.1
0	3.40168	0.619	0.092	0	10	BEX3
0	3.39171	0.515	0.027	0	10	TPM1
0	3.32491	0.497	0.01	0	10	AP003068.2
0	3.27765	0.615	0.128	0	10	ACTN1
0	3.26027	0.726	0.348	0	10	KIF2A
0	3.25215	0.585	0.082	0	10	PDLIM1
0	3.23445	0.745	0.28	0	10	TIMP1
0	3.23338	0.508	0.009	0	10	SNCA
0	3.22316	0.459	0.04	0	10	SLC40A1
0	3.21793	0.447	0.001	0	10	CLEC1B
0	3.17289	0.648	0.185	0	10	RSU1
0	3.12401	0.445	0.006	0	10	GAS2L1
0	3.11405	0.569	0.189	0	10	PTPN18
0	3.09576	0.8	0.476	0	10	PKM
0	3.05522	0.528	0.215	0	10	NT5C3A
0	3.04619	0.551	0.117	0	10	MFSD1
0	3.03735	0.43	0.016	0	10	CD9
0	3.01047	0.474	0.005	0	10	SH3BGRL2
0	2.99142	0.4	0.014	0	10	CA2
0	2.98874	0.395	0.022	0	10	HIST1H2BJ
0	2.96953	0.931	0.781	0	10	OST4
0	2.96887	0.455	0.015	0	10	DMTN
0	2.91621	0.399	0.001	0	10	CLDN5
0	2.90438	0.724	0.402	0	10	LAMTOR1
0	2.88375	0.816	0.571	0	10	NAP1L1
0	2.87448	0.449	0.039	0	10	SMIM3
0	2.83208	0.687	0.374	0	10	FKBP1A
0	2.81641	0.435	0.045	0	10	PLA2G12A
0	2.78748	0.392	0.002	0	10	AC147651.1
0	2.78384	0.781	0.553	0	10	GPX4
0	2.7823	0.454	0.215	0	10	GSTO1
0	2.77815	0.429	0.068	0	10	GSN
0	2.77627	0.331	0.001	0	10	PDZK1IP1
0	2.7693	0.349	0.034	0	10	TMEM140
0	2.72325	0.989	0.984	0	10	ACTB
0	2.70756	0.415	0.027	0	10	THBS1
0	2.70751	0.355	0.024	0	10	MTURN
0	2.69946	0.404	0.004	0	10	ABCC3
0	2.69879	0.533	0.174	0	10	SNAP23
0	2.69823	0.424	0.1	0	10	CD151
0	2.69811	0.751	0.647	0	10	RAP1B
0	2.69148	0.392	0.001	0	10	TUBA8
0	2.68087	0.365	0.002	0	10	MYLK
0	2.67517	0.346	0.005	0	10	SMOX
0	2.67025	0.396	0.044	0	10	FHL1
0	2.66668	0.555	0.335	0	10	ODC1
0	2.66464	0.985	0.924	0	10	H3F3A
0	2.65526	0.4	0.049	0	10	ARHGAP18
0	2.65507	0.524	0.258	0	10	RAB11A
0	2.64187	0.468	0.203	0	10	NORAD
0	2.63645	0.468	0.174	0	10	CYB5R3
0	2.6349	0.361	0.002	0	10	LINC00989
0	2.63429	0.381	0.002	0	10	FAXDC2
0	2.62822	0.679	0.398	0	10	MTPN
0	2.62589	0.346	0.003	0	10	GP1BA
0	2.62463	0.351	0.001	0	10	ALOX12
0	2.60964	0.366	0.009	0	10	MGLL
0	2.60598	0.565	0.247	0	10	WBP2
0	2.59848	0.46	0.188	0	10	EIF2AK1
0	2.59554	0.332	0.042	0	10	RAB27B
0	2.58753	0.358	0.001	0	10	AL731557.1
0	2.58604	0.513	0.209	0	10	ADIPOR1
0	2.57704	0.487	0.212	0	10	NDUFAF3
0	2.5744	0.34	0.039	0	10	RAB32
0	2.56705	0.379	0.067	0	10	DAPP1
0	2.55709	0.479	0.196	0	10	TUBA1C
0	2.5461	0.263	0.015	0	10	NFE2
0	2.54172	0.692	0.51	0	10	TGFB1
0	2.5411	0.654	0.403	0	10	WDR1
0	2.53887	0.977	0.922	0	10	SH3BGRL3
0	2.5318	0.34	0.004	0	10	GUCY1B1
0	2.53134	0.376	0.06	0	10	SNN
0	2.52747	0.92	0.866	0	10	MYL6
0	2.52627	0.698	0.463	0	10	PRDX6
0	2.49485	0.33	0.002	0	10	C19orf33
0	2.48357	0.578	0.297	0	10	TALDO1
0	2.48177	0.493	0.206	0	10	STOM
0	2.48014	0.31	0.007	0	10	AP000547.3
0	2.47422	0.596	0.357	0	10	ZYX
0	2.45544	0.37	0.083	0	10	ANO6
0	2.44997	0.342	0.004	0	10	SCN1B
0	2.43758	0.322	0.003	0	10	ARHGAP6
0	2.42969	0.336	0.006	0	10	GMPR
0	2.41181	0.28	0.008	0	10	NEXN
0	2.40393	0.381	0.086	0	10	APP
0	2.36826	0.316	0.001	0	10	CTTN
0	2.36521	0.455	0.209	0	10	TMBIM1
0	2.36	0.265	0.04	0	10	HBB
0	2.35497	0.999	0.99	0	10	TMSB4X
0	2.328	0.49	0.238	0	10	TPST2
0	2.32013	0.416	0.195	0	10	ETFA
0	2.31499	0.325	0.036	0	10	ENDOD1
0	2.28224	0.999	0.983	0	10	FTH1
0	2.27208	0.364	0.106	0	10	LMNA
0	2.26827	0.464	0.247	0	10	R3HDM4
0	2.26439	0.312	0.008	0	10	ZNF185
0	2.2638	0.643	0.497	0	10	FLNA
0	2.26206	0.256	0.024	0	10	DAB2
0	2.25541	0.3	0.002	0	10	SELP
0	2.25023	0.42	0.081	0	10	CD68
0	2.23527	0.292	0.002	0	10	MMRN1
0	2.21713	0.632	0.509	0	10	MYH9
0	2.20932	0.31	0.035	0	10	MLH3
0	2.19657	0.922	0.879	0	10	MYL12A
0	2.17538	0.322	0.082	0	10	MCUR1
0	2.1682	0.367	0.119	0	10	LEPROT
0	2.1651	0.342	0.077	0	10	AGPAT1
0	2.15487	0.566	0.415	0	10	ARPC1B
0	2.14429	0.5	0.359	0	10	CDKN2D
0	2.13	0.385	0.154	0	10	CDKN1A
0	2.12862	0.583	0.426	0	10	DYNLL1
0	2.11921	0.274	0.001	0	10	LTBP1
0	2.10906	0.295	0.045	0	10	PRKAR1B
0	2.10891	0.222	0.023	0	10	TSPAN33
0	2.10432	0.44	0.252	0	10	RAB1B
0	2.09268	0.37	0.172	0	10	CAPN1
0	2.09223	0.251	0	0	10	AC090409.1
0	2.09094	0.462	0.273	0	10	CAPZA2
0	2.09066	0.61	0.405	0	10	ITGB1
0	2.09058	0.928	0.893	0	10	ITM2B
0	2.09006	0.463	0.266	0	10	ASAH1
0	2.08958	0.723	0.65	0	10	ARF1
0	2.08278	0.327	0.12	0	10	CARD19
0	2.08168	0.28	0.038	0	10	TMEM91
0	2.07291	0.238	0.002	0	10	ENKUR
0	2.06643	0.376	0.158	0	10	RAB37
0	2.06437	0.805	0.593	0	10	SAT1
0	2.03964	0.28	0.04	0	10	CORO1C
0	2.03191	0.265	0.001	0	10	GFI1B
0	2.03124	0.333	0.108	0	10	CMIP
0	2.01929	0.288	0.057	0	10	HIST1H2BK
0	2.0129	0.27	0.02	0	10	P2RX1
0	2.00392	0.257	0.008	0	10	EHD3
0	2.00043	0.348	0.169	0	10	LDLRAP1
0	1.99942	0.355	0.228	0	10	H2AFJ
0	1.9855	0.575	0.458	0	10	ARPC5
0	1.9852	0.246	0.004	0	10	PDE5A
0	1.98497	0.248	0.002	0	10	GP6
0	1.9763	0.331	0.143	0	10	SPINT2
0	1.975	0.223	0.002	0	10	PDGFA
0	1.96873	0.589	0.559	0	10	GNAS
0	1.96329	0.301	0.077	0	10	BCL2L1
0	1.9579	0.425	0.298	0	10	RIOK3
0	1.95357	0.231	0.001	0	10	BEND2
0	1.95049	0.298	0.086	0	10	XPNPEP1
0	1.94834	0.558	0.502	0	10	SH3BGRL
0	1.94733	0.219	0.002	0	10	SMIM5
0	1.94277	0.21	0.064	0	10	FAM110A
0	1.93599	0.375	0.203	0	10	HACD4
0	1.93317	0.381	0.25	0	10	NUTF2
0	1.92995	0.244	0.001	0	10	ITGB3
0	1.92622	0.195	0.004	0	10	FRMD3
0	1.92351	0.531	0.449	0	10	TRAPPC1
0	1.92042	0.862	0.859	0	10	YWHAZ
0	1.91533	0.32	0.11	0	10	CD226
0	1.91466	0.229	0.001	0	10	ELOVL7
0	1.91325	0.943	0.94	0	10	SERF2
0	1.90255	0.654	0.132	0	10	CST3
0	1.89918	0.509	0.425	0	10	SNX3
0	1.89414	0.238	0.01	0	10	JAM3
0	1.89271	0.261	0.065	0	10	RAB31
0	1.89222	0.229	0.001	0	10	ABLIM3
0	1.8839	0.229	0.003	0	10	TNNC2
0	1.88307	0.355	0.209	0	10	TLK1
0	1.88179	0.969	0.959	0	10	HLA-E
0	1.88152	0.558	0.485	0	10	TMEM50A
0	1.872	0.396	0.235	0	10	EMC3
0	1.86599	0.643	0.634	0	10	CCND3
0	1.86482	0.786	0.699	0	10	CD99
0	1.85921	0.213	0.027	0	10	CDK2AP1
0	1.85859	0.264	0.072	0	10	UBL4A
0	1.85758	0.268	0.192	0	10	CNST
0	1.83476	0.969	0.529	0	10	CCL5
0	1.83055	0.313	0.129	0	10	NPTN
0	1.82115	0.521	0.472	0	10	FKBP8
0	1.80684	0.432	0.251	0	10	SOD2
0	1.80637	0.326	0.137	0	10	SLA2
0	1.78241	0.191	0.002	0	10	LGALSL
0	1.77541	0.423	0.282	0	10	SLC44A2
0	1.7676	0.222	0.027	0	10	PYGL
0	1.76272	0.176	0.001	0	10	CXCL5
0	1.75961	0.208	0.013	0	10	MINDY1
0	1.75851	0.202	0.001	0	10	PROS1
0	1.75728	0.395	0.304	0	10	STMP1
0	1.74949	0.21	0.016	0	10	FAH
0	1.74714	0.422	0.4	0	10	RBX1
0	1.74366	0.219	0.07	0	10	PNMA1
0	1.73862	0.202	0.009	0	10	TBXA2R
0	1.72967	0.204	0.029	0	10	MOB1B
0	1.72328	0.26	0.12	0	10	HDGF
0	1.71869	0.228	0.077	0	10	VIM-AS1
0	1.71703	0.306	0.179	0	10	RTN3
0	1.71507	0.365	0.264	0	10	VDAC3
0	1.7045	0.661	0.682	0	10	UQCRH
0	1.70183	0.189	0.001	0	10	MFAP3L
0	1.69877	0.182	0.001	0	10	TRAPPC3L
0	1.69416	0.276	0.12	0	10	MIR4435-2HG
0	1.69077	0.259	0.115	0	10	YIF1B
0	1.6905	0.213	0.033	0	10	PRUNE1
0	1.68424	0.766	0.771	0	10	TPM3
0	1.68374	0.169	0.038	0	10	LYL1
0	1.68246	0.246	0.087	0	10	MEPCE
0	1.6796	0.375	0.376	0	10	RASGRP2
0	1.66762	0.236	0.075	0	10	CYB5R1
0	1.66499	0.583	0.592	0	10	C9orf16
0	1.66431	0.184	0.001	0	10	SPX
0	1.65658	0.204	0.027	0	10	CPNE5
0	1.65643	0.268	0.151	0	10	ADI1
0	1.63715	0.206	0.059	0	10	CLCN3
0	1.61548	0.617	0.63	0	10	TUBA1B
0	1.61534	0.171	0.002	0	10	STON2
0	1.60488	0.186	0.002	0	10	LGALS12
0	1.59391	0.443	0.324	0	10	PLEK
0	1.59322	0.238	0.121	0	10	PLEKHO1
0	1.59251	0.174	0.006	0	10	NT5M
0	1.5912	0.337	0.241	0	10	RAB8A
0	1.58968	0.257	0.12	0	10	PTTG1IP
0	1.58682	0.172	0.001	0	10	CALD1
0	1.5798	0.171	0.001	0	10	AC123912.4
0	1.57612	0.319	0.238	0	10	SEMA4D
0	1.57567	0.564	0.497	0	10	ALDOA
0	1.57549	0.201	0.069	0	10	PSTPIP2
0	1.57544	0.548	0.556	0	10	BIN2
0	1.57292	0.166	0.008	0	10	AC008763.1
0	1.57237	0.36	0.297	0	10	SUPT4H1
0	1.56958	0.297	0.187	0	10	ATP2A3
0	1.56651	0.261	0.12	0	10	PECAM1
0	1.56589	0.189	0.031	0	10	SSX2IP
0	1.56249	0.255	0.128	0	10	HMG20B
0	1.55992	0.268	0.162	0	10	MAGED2
0	1.55418	0.154	0.04	0	10	ERV3-1
0	1.55106	0.191	0.042	0	10	TAX1BP3
0	1.55001	0.162	0.008	0	10	PTGIR
0	1.54794	0.27	0.178	0	10	TPP1
0	1.54642	0.197	0.055	0	10	HIST1H2BC
0	1.54549	0.167	0.001	0	10	LINC01151
0	1.54121	0.195	0.032	0	10	CLIC4
0	1.53237	0.202	0.047	0	10	INF2
0	1.52092	0.186	0.037	0	10	STRN4
4.7167942193425e-310	1.52028	0.137	0.002	1.23905e-305	10	ANXA3
0	1.51724	0.19	0.046	0	10	CD36
0	1.51696	0.292	0.199	0	10	MAP2K3
0	1.51598	0.232	0.115	0	10	DAP
0	1.51373	0.333	0.267	0	10	MKRN1
0	1.51331	0.168	0.008	0	10	MAP1A
0	1.5103	0.147	0.004	0	10	RBPMS2
1.24262e-167	1.50527	0.063	0	3.26424e-163	10	HBG1
0	1.50097	0.249	0.132	0	10	HK1
0	1.50044	0.142	0	0	10	SPOCD1
0	1.49848	0.171	0.016	0	10	TST
0	1.49054	0.166	0.002	0	10	IGF2BP3
0	1.48579	0.295	0.218	0	10	HIST1H1C
0	1.47891	0.161	0	0	10	AP001189.3
0	1.47869	0.151	0.001	0	10	PVALB
0	1.47595	0.877	0.907	0	10	ACTG1
0	1.47554	0.84	0.792	0	10	SRGN
0	1.47309	0.162	0.002	0	10	TNFSF4
0	1.47259	0.282	0.25	0	10	SVIP
0	1.47092	0.518	0.52	0	10	MSN
0	1.46855	0.395	0.376	0	10	AP2M1
0	1.46592	0.358	0.374	0	10	NDUFA6
0	1.4657	0.679	0.759	0	10	PPDPF
0	1.46267	0.271	0.138	0	10	PGD
0	1.46022	0.177	0.052	0	10	PIP4P2
0	1.45936	0.178	0.035	0	10	CRAT
0	1.45847	0.41	0.349	0	10	C12orf75
0	1.45825	0.304	0.224	0	10	UBE2E3
0	1.45385	0.229	0.115	0	10	SLC10A3
0	1.45302	0.274	0.165	0	10	STXBP2
0	1.45187	0.161	0.006	0	10	C1orf198
0	1.44979	0.167	0.003	0	10	CTDSPL
0	1.44968	0.176	0.051	0	10	HIST1H2AG
0	1.448	0.236	0.133	0	10	PPP3R1
0	1.44665	0.217	0.095	0	10	UBA7
0	1.44622	0.329	0.286	0	10	AKIRIN2
0	1.44478	0.149	0.015	0	10	H1F0
0	1.44388	0.221	0.094	0	10	RDH11
0	1.44127	0.212	0.08	0	10	GNB5
0	1.4392	0.372	0.32	0	10	DOK2
0	1.43498	0.159	0.001	0	10	TAL1
0	1.43042	0.39	0.498	0	10	RIPOR2
0	1.42831	0.195	0.061	0	10	PYGB
0	1.4252	0.233	0.164	0	10	SEC14L1
0	1.4157	0.147	0.002	0	10	WDR11-AS1
0	1.41309	0.139	0	0	10	AC114752.2
0	1.40599	0.381	0.389	0	10	GABARAPL2
0	1.40533	0.154	0.002	0	10	TGFB1I1
0	1.40248	0.153	0.001	0	10	GNAZ
0	1.40177	0.191	0.062	0	10	MTFR1L
0	1.40172	0.273	0.254	0	10	ICAM2
0	1.40032	0.225	0.125	0	10	CERS2
0	1.39764	0.452	0.449	0	10	WIPF1
5.64373e-147	1.38836	0.431	0.223	1.48255e-142	10	FCER1G
0	1.38674	0.155	0.004	0	10	PKHD1L1
0	1.38178	0.209	0.117	0	10	ZCCHC17
0	1.38106	0.243	0.123	0	10	F2R
0	1.38034	0.481	0.534	0	10	CAP1
0	1.37937	0.406	0.408	0	10	LAT
0	1.3752	0.151	0.002	0	10	EGFL7
0	1.3747	0.14	0	0	10	HRASLS
0	1.3745	0.131	0.002	0	10	PBX1
0	1.37436	0.367	0.364	0	10	TMEM219
0	1.37349	0.146	0.02	0	10	HIST2H2BE
0	1.37306	0.302	0.287	0	10	DBNL
0	1.36581	0.176	0.056	0	10	SWI5
0	1.36021	0.179	0.074	0	10	ARMCX3
0	1.35495	0.566	0.679	0	10	MBNL1
0	1.35494	0.43	0.442	0	10	DNAJB6
0	1.35262	0.142	0	0	10	CABP5
0	1.35066	0.226	0.145	0	10	HSBP1
0	1.34853	0.907	0.909	0	10	GAPDH
0	1.34804	0.165	0.029	0	10	PDLIM7
0	1.34333	0.732	0.785	0	10	RHOA
0	1.3394	0.466	0.573	0	10	NDUFS5
0	1.33794	0.206	0.127	0	10	PPM1A
0	1.33347	0.206	0.112	0	10	KCTD20
0	1.33329	0.279	0.241	0	10	YWHAE
1.59673e-274	1.33323	0.242	0.131	4.19446e-270	10	YBX3
0	1.33231	0.811	0.893	0	10	HMGB1
0	1.32923	0.26	0.202	0	10	RAB4A
0	1.32811	0.344	0.359	0	10	MOB1A
0	1.32778	0.286	0.206	0	10	GLUL
0	1.32574	0.169	0.065	0	10	LYPLAL1
0	1.32266	0.867	0.918	0	10	ARHGDIB
0	1.32161	0.14	0.004	0	10	DNM3
0	1.32101	0.261	0.196	0	10	CAMTA1
0	1.31294	0.143	0.026	0	10	PADI4
0	1.31069	0.135	0.001	0	10	MEIS1
0	1.30798	0.265	0.234	0	10	UBAC2
0	1.30687	0.159	0.051	0	10	MGAT4B
0	1.30295	0.146	0	0	10	MFSD2B
0	1.29973	0.153	0.037	0	10	WRB
3.22518e-278	1.29916	0.151	0.016	8.47223e-274	10	PPP1R14A
0	1.29857	0.139	0.001	0	10	AQP10
0	1.29702	0.204	0.111	0	10	IKBKG
0	1.29206	0.312	0.318	0	10	CMTM6
0	1.291	0.096	0.029	0	10	FRMD4B
1.73863e-296	1.29019	0.121	0.001	4.56722e-292	10	AL157895.1
0	1.29008	0.185	0.072	0	10	CDIP1
0	1.28676	0.539	0.618	0	10	CAPZB
0	1.28187	0.109	0.005	0	10	HEMGN
0	1.28099	0.309	0.309	0	10	AP2S1
0	1.28041	0.151	0.052	0	10	DSE
0	1.27773	0.272	0.205	0	10	AP1S2
0	1.27686	0.308	0.307	0	10	NAA38
0	1.27433	0.153	0.068	0	10	PYCR2
0	1.27176	0.299	0.277	0	10	RABGAP1L
0	1.27125	0.147	0.023	0	10	KIFC3
0	1.26996	0.445	0.532	0	10	ATP6V0E1
0	1.26866	0.295	0.301	0	10	SNRPN
0	1.26814	0.199	0.158	0	10	NENF
3.8246774692159e-312	1.26639	0.123	0.001	1.0047e-307	10	LCN2
0	1.26607	0.461	0.532	0	10	UCP2
0	1.25891	0.133	0.001	0	10	TFPI
0	1.24881	0.528	0.606	0	10	ARL6IP5
0	1.24167	0.176	0.08	0	10	CRYL1
0	1.24152	0.266	0.272	0	10	IFI27L2
0	1.23663	0.177	0.119	0	10	RPA1
3.8410792285973e-315	1.23604	0.12	0	1.00901310256022e-310	10	GATA1
0	1.23579	0.169	0.096	0	10	TOLLIP
0	1.23478	0.175	0.088	0	10	PTPRJ
0	1.22721	0.187	0.108	0	10	STX11
0	1.22555	0.129	0.008	0	10	SENCR
5.51381e-294	1.22545	0.106	0	1.44842e-289	10	WFDC1
0	1.22446	0.412	0.486	0	10	SQSTM1
0	1.21985	0.142	0.05	0	10	CCDC92
0	1.21956	0.127	0.001	0	10	ITGB5
0	1.21739	0.241	0.244	0	10	CCNG1
0	1.21446	0.164	0.06	0	10	PACSIN2
0	1.21373	0.18	0.145	0	10	NCK2
0	1.2097	0.186	0.11	0	10	MAP4K2
0	1.20936	0.192	0.113	0	10	AC100810.1
0	1.20477	0.22	0.224	0	10	PDCD10
6.39796879155212e-317	1.20256	0.127	0.001	1.68068242185283e-312	10	HGD
0	1.20024	0.137	0.021	0	10	TSPAN18
0	1.19798	0.185	0.098	0	10	CENPT
0	1.19796	0.165	0.07	0	10	TSPOAP1-AS1
2.35265e-287	1.19678	0.115	0.014	6.18019e-283	10	ANKRD9
0	1.19292	0.146	0.068	0	10	DERA
0	1.19261	0.129	0.016	0	10	SPHK1
3.70618024392768e-312	1.19153	0.123	0.011	9.73576e-308	10	MISP3
0	1.19001	0.242	0.212	0	10	PNKD
0	1.18426	0.128	0.011	0	10	FN3K
0	1.17838	0.287	0.276	0	10	PRKAR1A
6.68502e-253	1.17492	0.119	0.015	1.75609e-248	10	HIST1H2BH
0	1.17371	0.31	0.347	0	10	RBBP6
0	1.17233	0.185	0.119	0	10	SPNS1
0	1.17037	0.133	0.022	0	10	MCTP1
0	1.17025	0.182	0.113	0	10	ARF3
0	1.16868	0.129	0.019	0	10	KIAA0513
1.48219693752374e-323	1.16566	0.123	0.002	3.89358313518111e-319	10	VIL1
0	1.15722	0.206	0.134	0	10	CCPG1
0	1.15645	0.225	0.205	0	10	TMOD3
0	1.15475	0.14	0.046	0	10	ARRB1
3.31023982713635e-322	1.1533	0.196	0.126	8.69566900190448e-318	10	PTPN12
2.55484e-294	1.15148	0.116	0.001	6.71132e-290	10	RHOBTB1
6.89509e-284	1.15023	0.106	0	1.81127e-279	10	FSTL1
0	1.14974	0.117	0.017	0	10	ZNF438
0	1.14702	0.44	0.534	0	10	PARK7
0	1.14247	0.195	0.178	0	10	RAP2B
0	1.1419	0.362	0.399	0	10	SERPINB1
0	1.13996	0.144	0.043	0	10	SLC39A3
0	1.13735	0.32	0.365	0	10	CMPK1
0	1.13728	0.152	0.103	0	10	TACC3
0	1.13432	0.369	0.446	0	10	BRK1
0	1.13245	0.152	0.078	0	10	ANKRD28
0	1.13237	0.214	0.195	0	10	MEA1
2.52104e-209	1.12944	0.145	0.05	6.62251e-205	10	FCGR2A
0	1.12824	0.428	0.534	0	10	PAIP2
0	1.12463	0.262	0.295	0	10	BNIP3L
0	1.12315	0.197	0.155	0	10	INSIG1
0	1.12015	0.256	0.288	0	10	POLR2E
0	1.1171	0.209	0.186	0	10	USF2
0	1.11543	0.166	0.094	0	10	PHKB
0	1.1131	0.198	0.152	0	10	RAB10
0	1.1127	0.138	0.039	0	10	TMEM185A
0	1.11144	0.121	0.013	0	10	RAB13
1.82838e-273	1.10024	0.104	0	4.80296e-269	10	CFAP161
0	1.09567	0.112	0.01	0	10	INAFM2
0	1.08929	0.57	0.726	0	10	SSR4
0	1.08891	0.186	0.152	0	10	SIAH2
0	1.0825	0.174	0.117	0	10	SKAP2
0	1.07349	0.331	0.408	0	10	BCAP31
1.85082e-262	1.07151	0.103	0.001	4.86192e-258	10	SAMD14
0	1.06929	0.163	0.132	0	10	STK24
1.32407e-268	1.0675	0.103	0	3.47819e-264	10	MPL
0	1.06686	0.232	0.21	0	10	CYTOR
0	1.06609	0.148	0.084	0	10	RIT1
0	1.06493	0.159	0.132	0	10	NME4
0	1.06459	0.197	0.169	0	10	GDI1
8.04322e-286	1.05887	0.129	0.038	2.11287e-281	10	SCFD2
4.03008e-293	1.0561	0.111	0.001	1.05866e-288	10	TSPAN9
2.47938e-282	1.05598	0.111	0.021	6.51308e-278	10	AL034397.3
0	1.05497	0.442	0.47	0	10	ATP6V0C
0	1.05354	0.218	0.21	0	10	EHD1
0	1.05328	0.265	0.313	0	10	SUMO3
0	1.04694	0.187	0.157	0	10	LIPA
1.76777e-273	1.04573	0.109	0.003	4.64374e-269	10	RAB6B
0	1.04452	0.275	0.284	0	10	RAB11B
8.61707e-302	1.04071	0.112	0.011	2.26362e-297	10	SMIM1
0	1.03508	0.357	0.459	0	10	CCDC85B
0	1.03472	0.148	0.103	0	10	ARMCX6
0	1.0275	0.103	0.018	0	10	LPAR5
2.98311e-241	1.02623	0.091	0.001	7.83633e-237	10	XK
0	1.02409	0.361	0.462	0	10	RAC1
0	1.02273	0.187	0.161	0	10	PCMTD1
6.94117e-293	1.02037	0.109	0.022	1.82338e-288	10	ABHD4
0	1.01573	0.133	0.067	0	10	MTHFD2L
0	1.01452	0.168	0.141	0	10	CD82
9.63394e-259	1.01374	0.097	0	2.53074e-254	10	RGS6
0	1.01229	0.236	0.244	0	10	MMP24OS
0	1.01037	0.105	0.025	0	10	ST3GAL3
5.85301e-275	1.009	0.151	0.083	1.53753e-270	10	TBXAS1
4.02648e-201	1.00695	0.103	0.023	1.05772e-196	10	MCEMP1
0	1.00631	0.232	0.238	0	10	DIAPH1
0	1.00555	0.163	0.118	0	10	UXS1
1.38746e-269	1.00393	0.106	0.008	3.64471e-265	10	BX255925.3
0	4.11228	1	0.136	0	11	CST3
0	3.73647	0.998	0.281	0	11	HLA-DRA
0	3.48917	1	0.395	0	11	HLA-DRB1
0	3.37901	1	0.464	0	11	HLA-DPA1
0	3.34219	0.986	0.222	0	11	HLA-DQB1
0	3.26043	0.98	0.152	0	11	HLA-DQA1
0	3.20845	1	0.491	0	11	HLA-DPB1
0	3.08904	0.902	0.282	0	11	HLA-DRB5
0	3.01515	1	0.77	0	11	CD74
0	2.89097	0.831	0.001	0	11	FCER1A
2.24459e-296	2.69718	0.773	0.135	5.89631e-292	11	LYZ
0	2.61571	0.839	0.02	0	11	PLD4
0	2.57816	0.719	0.151	0	11	HLA-DQA2
0	2.44214	0.996	0.192	0	11	HLA-DMA
0	2.27781	0.747	0.052	0	11	CPVL
0	2.24899	0.586	0.071	0	11	ITM2C
0	2.10795	0.56	0.006	0	11	CLEC10A
0	2.09097	0.584	0.01	0	11	CD1C
0	2.05477	0.691	0.084	0	11	IRF8
0	2.03889	0.673	0.092	0	11	PPP1R14B
0	2.02726	0.972	0.141	0	11	GRN
1.1664e-136	1.97462	0.707	0.283	3.06402e-132	11	AREG
7.05921e-299	1.9296	0.904	0.255	1.85438e-294	11	GPR183
0	1.92957	1	0.806	0	11	VIM
0	1.92614	0.665	0.027	0	11	NAPSA
0	1.90188	0.867	0.079	0	11	KLF4
7.8062372042917e-322	1.88975	0.323	0.002	2.05062045119539e-317	11	LILRA4
1.84989e-95	1.83031	0.299	0.06	4.85947e-91	11	JCHAIN
0	1.81807	0.707	0.157	0	11	IRF7
0	1.75796	0.418	0.006	0	11	SERPINF1
0	1.72584	0.873	0.071	0	11	PHACTR1
1.22174e-171	1.71688	0.807	0.417	3.2094e-167	11	COTL1
1.39965e-179	1.71355	0.701	0.138	3.67675e-175	11	CEBPD
0	1.69098	0.948	0.145	0	11	FCGRT
1.01178e-300	1.67876	0.647	0.043	2.65783e-296	11	LGALS2
2.23731e-234	1.66844	0.612	0.088	5.87718e-230	11	APP
0	1.65877	0.996	0.222	0	11	FCER1G
3.12249488171668e-321	1.6583	0.655	0.07	8.20248180478154e-317	11	CCDC50
0	1.65068	0.896	0.106	0	11	CTSZ
1.1909e-305	1.64021	0.964	0.386	3.12838e-301	11	TXN
3.65779450205444e-309	1.63643	0.542	0.115	9.60866e-305	11	UGCG
2.02206e-230	1.5912	0.504	0.046	5.31176e-226	11	TCF4
1.56572e-202	1.58953	0.837	0.334	4.113e-198	11	ANXA2
4.0207e-61	1.58544	0.337	0.086	1.0562e-56	11	HSPA1B
2.4119e-283	1.58055	0.759	0.092	6.33583e-279	11	SPI1
5.32109e-197	1.57863	0.56	0.062	1.3978e-192	11	MS4A6A
0	1.57777	0.91	0.117	0	11	CAPG
3.40591e-56	1.55465	0.321	0.086	8.94699e-52	11	HSPA1A
6.52205e-246	1.54504	0.958	0.306	1.71328e-241	11	NPC2
0	1.53675	0.873	0.058	0	11	CCDC88A
0	1.5353	0.918	0.1	0	11	HLA-DMB
7.49445e-167	1.52535	0.799	0.237	1.96872e-162	11	RGS1
1.91722e-235	1.49355	0.978	0.54	5.03633e-231	11	GSTP1
0	1.47691	0.914	0.136	0	11	RNF130
1.31381e-153	1.46368	0.93	0.416	3.45125e-149	11	LGALS1
2.81009e-239	1.4445	0.974	0.42	7.38182e-235	11	SAMHD1
4.48452e-146	1.43957	0.454	0.052	1.17804e-141	11	AC020656.1
2.34211e-239	1.43573	0.683	0.081	6.15248e-235	11	CFP
2.09661e-264	1.42189	0.884	0.185	5.50759e-260	11	AIF1
2.22855e-231	1.42023	0.544	0.047	5.85418e-227	11	IL1B
0	1.41637	0.797	0.079	0	11	PLAUR
0	1.40335	0.759	0.041	0	11	RNASE6
1.39307e-260	1.39306	0.665	0.066	3.65947e-256	11	IFI30
4.39788e-151	1.39254	0.871	0.724	1.15528e-146	11	S100A10
0	1.38775	0.871	0.099	0	11	JAML
1.87219e-167	1.38111	0.884	0.304	4.91807e-163	11	RGS2
1.10735e-253	1.3787	0.982	0.552	2.9089e-249	11	SEC61B
1.77486e-219	1.36782	0.795	0.154	4.66239e-215	11	CDKN1A
7.33126e-259	1.35559	0.916	0.203	1.92585e-254	11	AP1S2
0	1.35453	0.811	0.043	0	11	TGFBI
2.26705e-66	1.34787	0.38	0.112	5.95532e-62	11	IGKC
4.68718e-195	1.32857	0.253	0.01	1.23128e-190	11	TPM2
4.83994e-294	1.32614	0.839	0.14	1.2714e-289	11	LST1
1.86427e-291	1.32602	0.659	0.066	4.89724e-287	11	CSTA
6.26497e-183	1.323	0.851	0.259	1.64574e-178	11	C1orf162
8.24766005079542e-309	1.3189	0.273	0	2.16658e-304	11	SCT
9.56178e-204	1.31581	0.701	0.116	2.51178e-199	11	NR4A1
0	1.30925	0.811	0.043	0	11	ALDH2
2.84083e-183	1.30219	0.982	0.494	7.46258e-179	11	HERPUD1
7.29897e-159	1.29495	0.813	0.277	1.91737e-154	11	ANXA5
4.81718e-118	1.28587	0.62	0.163	1.26543e-113	11	SGK1
1.08561e-220	1.26946	0.743	0.122	2.85178e-216	11	CTSH
8.95911e-302	1.25629	0.394	0.008	2.35347e-297	11	IL3RA
0	1.24137	0.851	0.069	0	11	GSN
0	1.23999	0.683	0.023	0	11	LILRB4
4.08559e-301	1.22836	0.89	0.142	1.07324e-296	11	SPINT2
2.38812e-219	1.22461	0.93	0.275	6.27336e-215	11	H2AFY
3.41405e-278	1.20013	0.886	0.171	8.96837e-274	11	CTSB
3.59133e-262	1.16922	0.703	0.079	9.43407e-258	11	LY86
4.00165e-231	1.16645	0.757	0.126	1.05119e-226	11	RAB11FIP1
3.18919e-246	1.15751	1	0.983	8.37769e-242	11	FTH1
1.65384e-253	1.14965	0.95	0.241	4.34448e-249	11	PTPRE
4.97486e-234	1.14632	0.807	0.147	1.30685e-229	11	BID
2.47733730102643e-313	1.14306	0.663	0.043	6.50771735606632e-309	11	CD86
1.16165e-216	1.13742	0.797	0.165	3.05154e-212	11	TYMP
6.64454e-199	1.12294	0.934	0.306	1.74545e-194	11	AP2S1
8.02823e-189	1.1217	0.934	0.359	2.10894e-184	11	PLP2
4.15624e-113	1.1197	0.843	0.549	1.0918e-108	11	GABARAP
3.52766e-92	1.11698	0.255	0.026	9.26682e-88	11	MZB1
5.21401e-170	1.11683	0.994	0.512	1.36967e-165	11	PSAP
0	1.10835	0.771	0.083	0	11	CD68
7.06042e-183	1.10666	0.59	0.086	1.8547e-178	11	ATF3
0	1.10579	0.715	0.053	0	11	MPEG1
0	1.10032	0.518	0.002	0	11	ENHO
2.02749e-287	1.0966	0.635	0.051	5.32603e-283	11	IGSF6
6.10111e-259	1.09473	0.624	0.068	1.6027e-254	11	MNDA
3.66468e-249	1.08096	0.821	0.151	9.62674e-245	11	CAT
3.53088e-153	1.05988	0.962	0.487	9.27527e-149	11	RNASET2
1.6816e-203	1.05397	0.876	0.23	4.41739e-199	11	PYCARD
1.95617e-183	1.04865	0.934	0.331	5.13865e-179	11	CNPY3
1.59557e-151	1.04688	0.956	0.458	4.19141e-147	11	RAC1
3.62396e-166	1.0315	0.974	0.453	9.51979e-162	11	GNG5
4.99773e-267	1.02937	0.544	0.034	1.31285e-262	11	BCL11A
7.75182e-07	1.02396	0.104	0.073	0.0203633	11	PTGDS
2.49196e-150	1.02033	0.9	0.377	6.54612e-146	11	GDI2
7.90111e-122	1.01834	0.251	0.012	2.07554e-117	11	DERL3
7.57976e-151	1.01366	0.522	0.122	1.99113e-146	11	CYB561A3
1.77281e-171	1.0088	0.902	0.311	4.65701e-167	11	SYNGR2
0	1.00854	0.55	0.007	0	11	GAS6
2.24335447150676e-319	1.0062	0.55	0.02	5.89306786120112e-315	11	LGMN
0	1.00408	0.849	0.093	0	11	MEF2C
2.01759e-180	1.00279	0.797	0.199	5.3e-176	11	BRI3
0	3.80806	0.982	0.137	0	12	STMN1
0	3.30227	0.989	0.629	0	12	TUBA1B
0	3.15784	0.971	0.375	0	12	TUBB
0	2.81156	0.874	0.004	0	12	TYMS
0	2.51264	0.966	0.492	0	12	HMGB2
0	2.48071	0.964	0.685	0	12	HIST1H4C
0	2.28985	0.975	0.568	0	12	H2AFZ
0	2.27473	0.987	0.7	0	12	HMGN2
0	2.26463	0.935	0.28	0	12	DUT
0	2.22256	0.635	0.016	0	12	HIST1H1B
0	2.1899	0.733	0.007	0	12	MKI67
0	2.14986	1	0.908	0	12	GAPDH
4.34891e-225	2.04844	0.816	0.272	1.14242e-220	12	HIST1H1E
0	1.96827	0.861	0.121	0	12	PCNA
0	1.86553	0.706	0.009	0	12	NUSAP1
0	1.83756	0.601	0.002	0	12	UBE2C
0	1.81673	0.87	0.089	0	12	MCM7
0	1.77369	0.771	0.004	0	12	TK1
3.95767e-223	1.71676	0.895	0.334	1.03964e-218	12	ANXA2
2.05078e-292	1.70006	0.814	0.382	5.3872e-288	12	PRDX1
0	1.69256	0.975	0.55	0	12	TPI1
0	1.66063	0.964	0.447	0	12	DEK
0	1.62734	0.998	0.891	0	12	HMGB1
5.65952e-308	1.62601	0.939	0.402	1.4867e-303	12	H2AFV
3.02524e-294	1.62384	1	0.935	7.94701e-290	12	PFN1
2.71415e-239	1.59267	0.886	0.387	7.1298e-235	12	TXN
2.52734e-172	1.59223	0.975	0.806	6.63907e-168	12	VIM
4.81251792787173e-309	1.58376	0.973	0.554	1.2642e-304	12	ENO1
2.96611147944328e-315	1.57569	0.957	0.616	7.79167824534954e-311	12	SLC25A5
1.67128e-230	1.57146	0.993	0.906	4.39029e-226	12	ACTG1
0	1.56912	0.612	0.009	0	12	CENPF
0	1.54151	0.993	0.929	0	12	PPIA
3.60441e-279	1.53173	0.691	0.064	9.46844e-275	12	PTTG1
1.27729e-122	1.52159	0.906	0.416	3.35532e-118	12	LGALS1
2.00682e-240	1.50848	1	0.984	5.27172e-236	12	ACTB
1.1884e-182	1.50708	0.729	0.164	3.12181e-178	12	HIST1H1D
5.46714e-214	1.49496	0.848	0.255	1.43616e-209	12	JPT1
6.82832e-262	1.4924	0.758	0.089	1.79373e-257	12	SMC4
0	1.48663	0.693	0.009	0	12	RRM2
0	1.47862	0.599	0.01	0	12	TOP2A
1.16158e-307	1.47739	0.805	0.085	3.05135e-303	12	MCM5
0	1.46786	0.749	0.021	0	12	CENPM
1.34709e-257	1.45937	0.901	0.269	3.53867e-253	12	RANBP1
0	1.45363	0.76	0.027	0	12	DHFR
0	1.45068	0.742	0.016	0	12	CENPU
1.19561e-211	1.44519	0.915	0.281	3.14076e-207	12	NASP
0	1.4415	0.525	0.012	0	12	HIST1H3B
3.20108e-159	1.43815	0.767	0.217	8.40891e-155	12	HIST1H1C
1.24163e-254	1.4266	0.861	0.149	3.26164e-250	12	CARHSP1
2.47869e-220	1.42343	0.917	0.403	6.51127e-216	12	PGAM1
5.04225e-284	1.41893	0.964	0.631	1.32455e-279	12	RAN
1.10688e-284	1.41667	1	0.922	2.90767e-280	12	CFL1
1.35211e-234	1.39214	0.924	0.43	3.55185e-230	12	COX5A
2.04583e-219	1.36625	0.982	0.785	5.37419e-215	12	CORO1A
1.15629e-197	1.36065	0.868	0.25	3.03745e-193	12	IDH2
3.30607e-188	1.35975	0.812	0.208	8.68472e-184	12	TMPO
7.00883e-253	1.35633	0.971	0.616	1.84115e-248	12	COX8A
0	1.35136	0.711	0.013	0	12	CLSPN
2.38668e-187	1.34968	0.767	0.228	6.26958e-183	12	HMGA1
2.02649e-238	1.34542	0.839	0.143	5.32339e-234	12	DNAJC9
0	1.32868	0.729	0.043	0	12	CKS1B
1.89656e-192	1.321	0.957	0.625	4.98207e-188	12	LDHA
0	1.31993	0.657	0.004	0	12	PCLAF
2.04017e-242	1.3168	0.96	0.634	5.35932e-238	12	ANP32B
2.79753e-170	1.30602	0.823	0.251	7.34882e-166	12	ANP32E
1.62823e-191	1.29673	0.865	0.277	4.27721e-187	12	LSM4
4.41664e-135	1.29159	0.915	0.391	1.16021e-130	12	MT2A
8.25882e-243	1.28789	0.839	0.138	2.16951e-238	12	NUDT1
0	1.28299	0.601	0.002	0	12	BIRC5
1.2122e-155	1.26806	0.928	0.479	3.18432e-151	12	PKM
1.50867e-196	1.26434	0.854	0.206	3.96314e-192	12	DNMT1
6.24869e-258	1.26404	0.993	0.873	1.64147e-253	12	HNRNPA2B1
1.37556e-201	1.26373	0.944	0.549	3.61346e-197	12	ATP5MC3
6.49125e-284	1.25888	0.742	0.071	1.70519e-279	12	MCM3
6.8998e-272	1.2538	0.969	0.793	1.81251e-267	12	CHCHD2
2.17231e-209	1.24585	0.83	0.167	5.70643e-205	12	RPA3
5.87665e-184	1.24304	0.834	0.213	1.54374e-179	12	HNRNPAB
4.07634e-127	1.24036	0.796	0.277	1.07081e-122	12	ANXA5
6.98507e-181	1.23826	0.818	0.207	1.83491e-176	12	SLBP
7.12107e-206	1.2378	0.96	0.516	1.87063e-201	12	SNRPB
6.35518e-237	1.23012	0.744	0.091	1.66944e-232	12	LMNB1
1.86705e-140	1.22487	0.809	0.316	4.90457e-136	12	HSPD1
0	1.22484	0.697	0.007	0	12	ZWINT
1.14341e-72	1.22001	0.742	0.417	3.00363e-68	12	COTL1
0	1.2126	0.639	0.006	0	12	GINS2
1.74152e-159	1.20217	0.93	0.469	4.57479e-155	12	YWHAQ
0	1.18502	0.621	0.001	0	12	PKMYT1
5.33645e-164	1.17703	0.944	0.519	1.40183e-159	12	PPP1CA
4.08653e-173	1.17499	0.895	0.275	1.07349e-168	12	H2AFY
0	1.17131	0.722	0.036	0	12	SMC2
1.05191e-180	1.16376	0.722	0.128	2.76327e-176	12	FABP5
0	1.15054	0.603	0.003	0	12	CDK1
6.25814e-142	1.1487	0.953	0.563	1.64395e-137	12	PSME2
9.67585e-269	1.14846	0.758	0.084	2.54175e-264	12	TMEM106C
9.88131291682493e-324	1.14253	0.682	0.036	2.59572209012074e-319	12	HELLS
9.56224e-143	1.1412	0.926	0.462	2.51191e-138	12	NUCKS1
4.4469e-211	1.12923	0.778	0.132	1.16816e-206	12	SAE1
2.06228e-150	1.11694	0.877	0.296	5.4174e-146	12	PDIA6
4.81361e-159	1.11655	0.969	0.602	1.26449e-154	12	HNRNPA3
6.42881e-141	1.1138	0.872	0.31	1.68878e-136	12	DDX39A
1.66979e-168	1.11051	0.709	0.136	4.38637e-164	12	PRDX3
2.13705e-176	1.10981	0.794	0.174	5.61381e-172	12	USP1
1.53078e-131	1.10891	0.738	0.198	4.02121e-127	12	TUBA1C
1.63309e-154	1.10478	0.991	0.832	4.28996e-150	12	HSP90AA1
0	1.10415	0.661	0.019	0	12	MCM4
1.39621e-155	1.10337	0.836	0.246	3.6677e-151	12	PSMB2
0	1.09459	0.632	0.003	0	12	CDT1
2.77176e-139	1.09388	0.926	0.468	7.28115e-135	12	CALM3
0	1.08459	0.531	0.003	0	12	CCNB2
2.28828e-159	1.08395	0.814	0.217	6.01109e-155	12	MRPL51
7.69536e-144	1.07832	0.859	0.294	2.02149e-139	12	CACYBP
3.42587e-139	1.07606	0.93	0.569	8.99943e-135	12	ATP5F1B
1.23403e-235	1.07415	0.659	0.06	3.24167e-231	12	PHF19
1.13362e-185	1.06971	0.816	0.184	2.97791e-181	12	CENPX
0	1.06732	0.632	0.014	0	12	MCM2
2.33775e-197	1.06702	0.774	0.139	6.14102e-193	12	HPRT1
2.19088e-149	1.06056	0.798	0.215	5.75521e-145	12	SMC3
1.50146e-188	1.05797	0.991	0.846	3.9442e-184	12	YBX1
0	1.05583	0.54	0.004	0	12	TPX2
2.97112e-239	1.05574	0.691	0.072	7.80483e-235	12	RRM1
0	1.05492	0.614	0.001	0	12	UHRF1
1.93079e-121	1.05036	0.892	0.404	5.07198e-117	12	RAD21
2.66808e-92	1.0494	0.83	0.507	7.00877e-88	12	CNN2
2.77057e-157	1.04856	0.982	0.77	7.278e-153	12	TPM3
1.1309e-119	1.0437	0.843	0.373	2.97076e-115	12	PRDX2
5.60536e-131	1.03907	0.926	0.419	1.47247e-126	12	RALY
5.90223e-133	1.03881	0.845	0.295	1.55046e-128	12	PPM1G
4.92947e-161	1.03842	0.973	0.698	1.29492e-156	12	COX6A1
1.21354e-113	1.0354	0.989	0.723	3.18785e-109	12	S100A10
3.60132e-275	1.03354	0.646	0.042	9.46031e-271	12	MAD2L1
1.71045e-173	1.03349	0.989	0.866	4.49318e-169	12	MYL6
2.70585e-129	1.03226	0.857	0.345	7.10801e-125	12	SIVA1
0	1.02319	0.502	0.002	0	12	CCNA2
2.44384e-231	1.02023	0.758	0.105	6.41973e-227	12	CCDC167
2.16175e-94	1.01621	0.507	0.108	5.67871e-90	12	LMNA
0	1.01197	0.655	0.011	0	12	ASF1B
8.3848e-130	1.00988	0.948	0.607	2.2026e-125	12	HMGN1
4.49668e-286	1.00293	0.684	0.062	1.18123e-281	12	LIG1
1.1129e-124	7.39209	0.322	0.021	2.92348e-120	13	IGKV4-1
0	7.27448	0.659	0.112	0	13	IGKC
0	7.00578	0.976	0.059	0	13	JCHAIN
0	6.71108	0.796	0.052	0	13	IGHA1
6.4693e-268	6.55133	0.451	0.06	1.69942e-263	13	IGLC2
3.6535e-49	6.3419	0.149	0.021	9.59739e-45	13	IGKV3-20
1.22473e-72	6.32765	0.129	0.038	3.21724e-68	13	IGLV2-14
4.34828e-74	6.29609	0.165	0.011	1.14225e-69	13	IGHV3-30
3.97146e-89	6.19636	0.184	0.017	1.04326e-84	13	IGHV3-23
8.79212e-54	6.17111	0.059	0.012	2.3096e-49	13	IGLV3-25
3.35417e-52	6.17062	0.059	0.02	8.81108e-48	13	IGLV1-40
2.92301e-40	6.13078	0.114	0.014	7.67845e-36	13	IGKV1-5
1.50051e-65	6.02266	0.078	0.022	3.94169e-61	13	IGLV1-51
9.49227e-40	5.95587	0.082	0.011	2.49352e-35	13	IGLV1-44
1.74772e-51	5.86686	0.118	0.006	4.59108e-47	13	IGHV3-7
8.09374e-33	5.8155	0.047	0.007	2.12614e-28	13	IGKV2-30
1.61172e-76	5.77004	0.208	0.005	4.23383e-72	13	IGLV3-1
4.80929e-38	5.68923	0.071	0.006	1.26335e-33	13	IGHV1-18
4.64735e-27	5.62045	0.059	0.008	1.22081e-22	13	IGLV2-11
0	5.5129	0.412	0.016	0	13	IGHG1
5.85087e-39	5.49325	0.043	0.009	1.53696e-34	13	IGLV4-69
8.05067e-27	5.45746	0.075	0.004	2.11483e-22	13	IGLV2-8
6.29681e-36	5.4354	0.11	0.005	1.65411e-31	13	IGLV1-47
4.51356e-30	5.37669	0.106	0.028	1.18567e-25	13	IGKV3-15
5.99329e-32	5.36673	0.082	0.011	1.57438e-27	13	IGHV4-39
1.20542e-21	5.32661	0.039	0.001	3.16653e-17	13	IGKV1D-17
2.88845e-30	5.31463	0.047	0.014	7.58767e-26	13	IGLV3-21
9.9596e-45	5.30076	0.106	0.006	2.61629e-40	13	IGHV3-48
1.00668e-18	5.30052	0.078	0.01	2.64445e-14	13	IGKV3-11
3.02464e-57	5.28384	0.071	0.006	7.94542e-53	13	IGKV1-17
2.44629e-35	5.23592	0.098	0.007	6.42616e-31	13	IGHV3-21
3.91431e-16	5.22094	0.027	0.003	1.02825e-11	13	IGHV2-5
2.63707e-38	5.20447	0.075	0.007	6.92733e-34	13	IGKV1-9
3.60784e-27	5.16184	0.051	0.004	9.47744e-23	13	IGHV3-74
2.30315e-17	5.1429	0.043	0.004	6.05014e-13	13	IGHV1-2
5.31082e-26	5.10432	0.016	0.004	1.3951e-21	13	IGLV8-61
8.61364e-21	4.92395	0.031	0.002	2.26272e-16	13	IGKV2D-29
0	4.8925	0.333	0.022	0	13	IGHG2
7.37267e-39	4.86843	0.094	0.001	1.93673e-34	13	IGKV1-6
2.26638e-17	4.85534	0.031	0.003	5.95355e-13	13	IGLV7-46
1.75564e-17	4.82369	0.043	0.004	4.6119e-13	13	IGHV7-4-1
3.50472e-18	4.82178	0.071	0.008	9.20655e-14	13	IGHV4-34
2.93681e-22	4.78927	0.043	0.006	7.71471e-18	13	IGKV1-8
5.47108e-23	4.68544	0.075	0.007	1.4372e-18	13	IGLV2-23
4.46969e-09	4.65659	0.016	0.001	0.000117414	13	IGLV7-43
2.76838e-24	4.63064	0.047	0.006	7.27225e-20	13	IGHV1-3
8.55297e-16	4.62847	0.043	0.007	2.24678e-11	13	IGHV5-51
0	4.6264	0.992	0.025	0	13	MZB1
5.00164e-46	4.59531	0.114	0.007	1.31388e-41	13	IGHV4-59
4.28915e-39	4.5914	0.051	0.004	1.12672e-34	13	IGHV3-72
3.81941e-22	4.58667	0.047	0.001	1.00332e-17	13	IGHV3-49
0	4.56381	0.635	0.013	0	13	IGHA2
4.44362e-36	4.51895	0.047	0.003	1.1673e-31	13	IGKV2-24
3.18935e-28	4.41614	0.063	0.005	8.3781e-24	13	IGHV3-15
1.90174e-16	4.39717	0.024	0.002	4.99569e-12	13	IGLV10-54
6.67964e-09	4.34957	0.02	0.001	0.000175468	13	IGHV5-10-1
4.05893e-74	4.34727	0.173	0.001	1.06624e-69	13	IGHV6-1
5.16699e-08	4.33294	0.027	0.007	0.00135732	13	IGLV3-19
5.97956e-20	4.24124	0.035	0.003	1.57077e-15	13	AC233755.2
4.57929e-32	4.14833	0.063	0.003	1.20293e-27	13	IGHV3-66
3.06533e-282	3.99846	0.369	0.019	8.05231e-278	13	IGHG3
2.04049e-12	3.96713	0.043	0.003	5.36015e-08	13	IGHV1-46
2.02821e-11	3.94802	0.031	0.003	5.3279e-07	13	IGKV2-29
3.46795e-22	3.94081	0.071	0.003	9.10995e-18	13	IGHV3-11
2.52884e-25	3.84974	0.067	0.003	6.643e-21	13	IGHV3-33
3.15297e-18	3.79592	0.043	0.003	8.28254e-14	13	IGHV1-69D
7.9e-31	3.71644	0.055	0.004	2.07525e-26	13	IGKV1D-8
1.28957e-22	3.71136	0.051	0.002	3.38756e-18	13	AC233755.1
1.02616e-10	3.70341	0.024	0.002	2.69561e-06	13	IGLV2-18
1.94176e-83	3.6472	0.329	0.041	5.10082e-79	13	IGLC3
4.45933e-18	3.5876	0.043	0.002	1.17142e-13	13	IGHV4-31
7.84955e-20	3.52412	0.063	0.002	2.062e-15	13	IGKV1-16
0	3.52208	0.996	0.566	0	13	HSP90B1
6.3576e-17	3.49941	0.047	0.003	1.67008e-12	13	IGHV3-53
5.11829e-08	3.39971	0.02	0.001	0.00134452	13	IGLV3-27
1.9573e-08	3.3639	0.031	0.001	0.000514164	13	IGKV1-27
3.48473e-303	3.27572	0.384	0.006	9.15404e-299	13	IGHG4
5.81367045461395e-320	3.25126	0.757	0.014	1.52719309172254e-315	13	IGLL5
8.99806e-16	3.19144	0.043	0.003	2.3637e-11	13	IGKV3D-11
9.64759e-25	3.16561	0.039	0.001	2.53432e-20	13	IGKV2D-28
0	3.06845	0.937	0.072	0	13	ITM2C
5.74644e-84	3.05004	0.075	0.006	1.50953e-79	13	IGKV1-39
0	3.0043	0.996	0.717	0	13	PPIB
1.35831e-39	2.9509	0.075	0.003	3.56814e-35	13	IGHE
4.03639e-29	2.91875	0.067	0.002	1.06032e-24	13	IGHV4-61
0	2.90754	0.933	0.011	0	13	DERL3
9.48047e-47	2.87334	0.204	0.068	2.49042e-42	13	IGHM
0	2.82327	0.988	0.263	0	13	SEC11C
7.41906e-12	2.74208	0.024	0.001	1.94891e-07	13	IGLV9-49
8.597e-22	2.73813	0.051	0.003	2.25835e-17	13	IGHV3-20
2.6617e-13	2.58151	0.031	0.002	6.99201e-09	13	IGHV3-43
0	2.55829	0.933	0.003	0	13	TNFRSF17
6.65018e-09	2.55262	0.031	0.001	0.000174693	13	IGHV1-69
1.53345e-33	2.51065	0.075	0.005	4.02823e-29	13	IGKV1D-39
0	2.50287	0.851	0.01	0	13	TXNDC5
0	2.36316	0.973	0.29	0	13	MYDGF
1.4917e-44	2.31287	0.102	0.001	3.91854e-40	13	IGHV3-64
0	2.29005	0.945	0.164	0	13	PDIA4
5.74895944839746e-312	2.27137	0.973	0.252	1.51019e-307	13	UBE2J1
0	2.23989	0.976	0.243	0	13	SSR3
0	2.2017	0.988	0.723	0	13	SSR4
7.13494e-12	2.1108	0.012	0.003	1.87428e-07	13	IGLV3-9
0	2.01865	0.992	0.751	0	13	SUB1
4.62681e-232	1.9888	0.937	0.196	1.21542e-227	13	SDF2L1
3.41467e-206	1.98349	0.945	0.295	8.96999e-202	13	FKBP11
9.86549e-12	1.97967	0.039	0.002	2.59157e-07	13	IGHV4-4
4.45024e-230	1.93521	0.941	0.297	1.16903e-225	13	PDIA6
5.5867e-20	1.92993	0.047	0.001	1.46757e-15	13	IGKV3D-20
1.01762e-37	1.90474	0.137	0.005	2.67318e-33	13	IGLV6-57
1.0462e-221	1.89251	0.945	0.196	2.74827e-217	13	LMAN1
4.86683e-269	1.85961	0.992	0.553	1.27847e-264	13	SEC61B
0	1.84635	0.906	0.028	0	13	POU2AF1
1.77512e-216	1.84398	0.855	0.071	4.66305e-212	13	CD38
6.42928e-14	1.83793	0.043	0.001	1.68891e-09	13	IGHV3-13
5.0694e-207	1.81055	0.945	0.234	1.33168e-202	13	HM13
7.8296e-168	1.72637	0.965	0.376	2.05676e-163	13	XBP1
1.41602e-11	1.6644	0.024	0.001	3.71974e-07	13	IGKV1-12
5.14709e-124	1.64724	0.992	0.632	1.35209e-119	13	HSPA5
4.02791e-179	1.64029	0.973	0.381	1.05809e-174	13	SPCS2
8.33768e-173	1.63339	0.863	0.159	2.19022e-168	13	MANF
2.5447e-14	1.6321	0.031	0.001	6.68467e-10	13	IGKV1D-12
1.29964e-167	1.63081	0.976	0.513	3.41401e-163	13	ISG20
2.48217e-136	1.58311	0.875	0.192	6.52042e-132	13	AQP3
1.03694e-153	1.57735	0.918	0.227	2.72394e-149	13	CD27
9.06316e-201	1.56929	0.851	0.095	2.3808e-196	13	PRDX4
8.38415e-210	1.53142	0.878	0.101	2.20243e-205	13	CD79A
3.01563e-22	1.52523	0.035	0	7.92175e-18	13	IGKV2-28
1.34682e-13	1.52429	0.035	0	3.53797e-09	13	IGHV3-64D
1.03482e-154	1.51685	0.925	0.29	2.71836e-150	13	OSTC
2.02324e-145	1.49658	0.91	0.234	5.31485e-141	13	KDELR2
1.66263e-177	1.49461	0.976	0.55	4.36755e-173	13	SPCS1
2.43274e-138	1.49211	0.925	0.331	6.39056e-134	13	SPCS3
2.27373e-15	1.47801	0.024	0	5.97286e-11	13	IGHV3-19
7.48938e-156	1.46679	0.933	0.198	1.96739e-151	13	FKBP2
1.33683e-157	1.46583	0.961	0.558	3.51171e-153	13	SEC61G
1.6737e-144	1.46337	0.929	0.218	4.39663e-140	13	SELENOS
2.0329e-159	1.45017	0.973	0.551	5.34022e-155	13	TMEM258
9.949e-133	1.44624	0.922	0.286	2.6135e-128	13	RPN1
1.53022e-128	1.44452	0.957	0.433	4.01975e-124	13	P4HB
4.18411e-99	1.4028	0.973	0.621	1.09912e-94	13	CALR
2.56292e-127	1.40009	0.953	0.373	6.73254e-123	13	RPN2
1.95384e-136	1.35955	0.886	0.184	5.13255e-132	13	ERLEC1
1.71654e-10	1.34598	0.027	0	4.50917e-06	13	IGKV1D-16
1.66941e-212	1.3267	0.843	0.064	4.38536e-208	13	EAF2
6.65197e-169	1.29865	0.894	0.133	1.74741e-164	13	TXNDC11
1.99947e-115	1.28264	0.937	0.307	5.2524e-111	13	TMED9
1.27949e-251	1.25969	0.816	0.042	3.36109e-247	13	GNG7
1.31298e-28	1.24167	0.055	0.001	3.44906e-24	13	IGHV4-28
1.01903e-13	1.2414	0.027	0.001	2.67688e-09	13	IGKV1D-13
2.591e-105	1.21517	0.941	0.462	6.80629e-101	13	PEBP1
1.08078e-96	1.20429	0.91	0.336	2.83909e-92	13	LMAN2
8.39321e-100	1.19958	0.941	0.369	2.20481e-95	13	DDOST
0	1.17223	0.769	0.015	0	13	TNFRSF13B
7.62985e-178	1.15829	0.659	0.04	2.00429e-173	13	IRF4
2.19176e-134	1.15475	0.82	0.138	5.75754e-130	13	DNAJB11
6.50114e-15	1.12912	0.051	0.002	1.70778e-10	13	IGLVI-70
1.40844e-146	1.11506	0.863	0.152	3.69984e-142	13	ZBP1
1.20795e-88	1.10754	0.957	0.462	3.17317e-84	13	DAD1
1.96117e-194	1.09589	0.871	0.1	5.15179e-190	13	PLPP5
1.2472e-135	1.07704	0.78	0.121	3.27626e-131	13	RRBP1
1.29871e-142	1.07671	0.745	0.102	3.41157e-138	13	WARS
1.66516e-204	1.05914	0.855	0.094	4.37422e-200	13	MEF2C
7.64005e-143	1.05903	0.878	0.164	2.00697e-138	13	SEC61A1
4.52664e-85	1.0375	0.945	0.381	1.1891e-80	13	TMED10
6.59642e-13	1.03079	0.035	0.001	1.73281e-08	13	IGHV3-73
2.77071e-124	1.01998	0.773	0.128	7.27837e-120	13	CRELD2
2.44858e-165	1.01023	0.8	0.102	6.43219e-161	13	HDLBP
3.03540708594379e-314	1.00532	0.671	0.006	7.97371087406573e-310	13	ABCB9
7.99925e-75	1.00352	0.969	0.638	2.10132e-70	13	TMBIM6
0	5.40376	0.99	0.134	0	14	S100A8
1.97626258336499e-323	5.09676	0.99	0.151	5.19144418024148e-319	14	S100A9
0	4.9331	0.969	0.461	0	14	IFITM3
0	4.88838	0.99	0.77	0	14	IFITM2
0	4.87048	0.923	0.056	0	14	CSF3R
3.78877e-177	4.82719	0.754	0.069	9.95273e-173	14	CXCL8
0	4.71999	0.995	0.595	0	14	SAT1
0	4.50588	0.985	0.395	0	14	S100A11
0	4.21974	0.938	0.191	0	14	NAMPT
1.29132e-164	4.21891	0.708	0.048	3.39216e-160	14	G0S2
0	4.21203	0.672	0.028	0	14	PROK2
1.94586e-168	4.20008	0.779	0.065	5.11158e-164	14	S100A12
0	4.15523	0.933	0.509	0	14	NEAT1
5.3025e-305	3.99906	0.692	0.013	1.39291e-300	14	IL1R2
0	3.92074	0.697	0.004	0	14	CMTM2
0	3.87409	0.744	0.044	0	14	TREM1
0	3.85617	0.867	0.183	0	14	BCL2A1
0	3.80343	0.769	0.098	0	14	SLC25A37
1.39481e-261	3.79816	0.81	0.069	3.66402e-257	14	MNDA
2.52454e-298	3.75637	0.779	0.059	6.63171e-294	14	FPR1
0	3.73693	0.836	0.253	0	14	SOD2
1.48019e-154	3.54813	0.651	0.082	3.88831e-150	14	PLAUR
0	3.4926	0.687	0.081	0	14	GCA
0	3.45401	0.826	0.325	0	14	PLEK
0	3.40675	0.595	0.011	0	14	FCGR3B
3.56563e-250	3.4002	0.677	0.067	9.36654e-246	14	SLC11A1
1.59611e-220	3.30166	0.815	0.094	4.19282e-216	14	SPI1
3.96535e-278	3.27917	0.662	0.036	1.04166e-273	14	SMIM25
6.36372e-275	3.22667	0.615	0.207	1.67168e-270	14	GLUL
2.37847e-286	3.15868	0.585	0.042	6.24801e-282	14	TRIB1
0	3.14796	0.595	0.017	0	14	AQP9
1.936e-273	3.07445	0.851	0.512	5.08568e-269	14	FOSB
0	3.07025	1	0.984	0	14	FTH1
3.65702e-143	3.03332	0.728	0.072	9.60663e-139	14	SERPINA1
0	3.02716	0.708	0.199	0	14	CDC42EP3
4.23688e-146	3.01956	0.754	0.142	1.11299e-141	14	LST1
2.25066e-181	2.98594	0.538	0.074	5.91226e-177	14	PHACTR1
7.45695e-154	2.97787	0.641	0.058	1.95887e-149	14	C5AR1
2.77832e-225	2.97601	0.569	0.05	7.29836e-221	14	FCGR2A
0	2.97056	0.641	0.081	0	14	NCF4
6.15805e-269	2.96714	0.467	0.018	1.61766e-264	14	HCAR3
4.92211e-221	2.90647	0.626	0.064	1.29299e-216	14	NCF2
4.28554e-241	2.89945	0.564	0.087	1.12577e-236	14	ITGAX
6.63319e-259	2.87947	0.564	0.048	1.74247e-254	14	BASP1
1.76427e-226	2.80138	0.446	0.001	4.63456e-222	14	ALPL
5.46337e-162	2.7985	0.605	0.191	1.43517e-157	14	ATP2B1-AS1
2.30983e-271	2.77923	0.974	0.792	6.06769e-267	14	SRGN
2.01159e-299	2.77409	0.897	0.586	5.28425e-295	14	PPP1R15A
1.03975e-119	2.74929	0.41	0.092	2.73131e-115	14	EGR1
0	2.70234	0.528	0.046	0	14	CYSTM1
6.55452e-278	2.69274	1	0.976	1.72181e-273	14	FTL
3.33887e-265	2.69258	0.487	0.025	8.77087e-261	14	CXCR2
6.94459e-103	2.62746	0.497	0.065	1.82428e-98	14	CLEC7A
8.32588e-144	2.58718	0.703	0.306	2.18713e-139	14	RGS2
1.21402e-99	2.56957	0.277	0.007	3.18911e-95	14	CXCL1
3.26868e-216	2.53336	0.39	0.015	8.58649e-212	14	HCAR2
1.63316e-241	2.53179	0.544	0.111	4.29015e-237	14	FAM129A
4.31931e-182	2.5227	0.672	0.243	1.13464e-177	14	PTPRE
5.45103e-253	2.51319	0.779	0.498	1.43193e-248	14	MCL1
5.23586e-174	2.49812	0.344	0.001	1.37541e-169	14	AC005392.2
3.38121e-168	2.48927	0.364	0.053	8.88211e-164	14	AC015912.3
6.41719e-136	2.48721	0.959	0.355	1.68573e-131	14	TYROBP
4.52538e-143	2.48425	0.467	0.047	1.18877e-138	14	CDA
4.66559e-252	2.46717	0.672	0.337	1.2256e-247	14	JMJD1C
1.7942339774677e-318	2.46403	0.979	0.925	4.71327323540989e-314	14	H3F3A
1.11391052380076e-318	2.46218	0.718	0.518	2.92613155497221e-314	14	MAP1LC3B
1.30593e-199	2.45934	0.897	0.693	3.43055e-195	14	KLF6
1.30741e-140	2.43525	0.467	0.053	3.43442e-136	14	IGSF6
3.89592e-80	2.43382	0.667	0.187	1.02342e-75	14	AIF1
3.96368e-221	2.43345	0.4	0.005	1.04122e-216	14	MMP25
5.81231e-137	2.42663	0.574	0.208	1.52684e-132	14	NCF1
1.91532e-255	2.42344	0.426	0.067	5.03135e-251	14	LY96
4.81491e-214	2.41015	0.569	0.276	1.26483e-209	14	MYADM
1.17496e-189	2.40185	0.313	0.021	3.0865e-185	14	AC023157.3
4.36655e-271	2.39905	0.61	0.282	1.14705e-266	14	RNF149
3.90601e-159	2.3746	0.369	0.084	1.02607e-154	14	AC020916.1
9.82437e-94	2.3637	0.764	0.225	2.58076e-89	14	FCER1G
2.0941e-224	2.34856	0.328	0.007	5.50098e-220	14	LINC01506
7.51261e-220	2.34346	0.713	0.579	1.97349e-215	14	TUBA1A
5.19649e-60	2.33041	0.318	0.083	1.36507e-55	14	KLF4
9.59526e-176	2.32124	0.703	0.3	2.52058e-171	14	TALDO1
1.80145e-129	2.32088	0.236	0.003	4.73224e-125	14	MMP9
2.7632e-209	2.31135	0.385	0.016	7.25864e-205	14	LINC01001
2.42199e-202	2.3109	0.703	0.412	6.36233e-198	14	ADGRE5
1.31883e-252	2.29962	0.692	0.379	3.46445e-248	14	ATP6V0B
0	2.29586	0.651	0.36	0	14	ANP32A
1.50266e-129	2.276	0.421	0.257	3.94733e-125	14	IFI6
4.88349e-241	2.27599	0.4	0.056	1.28284e-236	14	MBOAT7
4.98257e-164	2.26962	0.328	0	1.30887e-159	14	ARG1
5.29621e-137	2.26696	0.328	0.111	1.39126e-132	14	PPIF
2.93962e-106	2.26159	0.39	0.049	7.72209e-102	14	LILRA5
1.20425e-133	2.25788	0.292	0.009	3.16345e-129	14	S100P
6.23364e-208	2.25216	0.431	0.055	1.63752e-203	14	MSRB1
6.37483e-245	2.24752	0.595	0.389	1.6746e-240	14	TXN
2.76225e-117	2.24719	0.338	0.023	7.25616e-113	14	MCEMP1
1.88299e-154	2.2327	0.692	0.38	4.94644e-150	14	CD63
2.50907e-243	2.2327	0.39	0.072	6.59107e-239	14	PGS1
4.48393e-218	2.23196	0.441	0.097	1.17788e-213	14	XPO6
1.2053e-214	2.21966	0.354	0.019	3.16621e-210	14	AC007032.1
2.98865e-208	2.21654	0.369	0.045	7.85088e-204	14	HRH2
3.3757e-171	2.2064	0.421	0.129	8.86762e-167	14	RAB11FIP1
1.96865e-157	2.20383	0.944	0.84	5.17144e-153	14	S100A6
1.77962e-282	2.20091	0.933	0.893	4.67488e-278	14	ITM2B
1.21377e-139	2.181	0.579	0.342	3.18846e-135	14	ALOX5AP
1.30813e-186	2.16585	0.472	0.202	3.43634e-182	14	PNPLA8
1.7694e-145	2.16129	0.533	0.279	4.64804e-141	14	DDIT3
1.10573e-125	2.15967	0.477	0.181	2.90464e-121	14	PELI1
3.06887e-208	2.14813	0.672	0.391	8.0616e-204	14	VSIR
2.50251e-149	2.14341	0.364	0.099	6.57383e-145	14	PFKFB3
1.69794e-117	2.13236	0.518	0.186	4.46031e-113	14	LYN
6.52449e-117	2.12215	0.938	0.829	1.71392e-112	14	DUSP1
4.40048e-144	2.11629	0.456	0.126	1.15596e-139	14	MXD1
2.30987e-128	2.11592	0.374	0.056	6.06779e-124	14	ACSL1
1.31838e-136	2.10335	0.385	0.106	3.46324e-132	14	CPD
1.02734e-122	2.09019	0.369	0.056	2.69872e-118	14	HCK
4.5739e-122	2.08682	0.785	0.82	1.20152e-117	14	IER2
9.25133e-115	2.08238	0.241	0.019	2.43023e-110	14	LUCAT1
1.58704e-184	2.07604	0.354	0.023	4.169e-180	14	STX3
2.75781e-168	2.07229	0.359	0.108	7.24449e-164	14	MX2
2.22299e-229	2.07072	0.379	0.085	5.83956e-225	14	GNG10
2.23531e-134	2.05316	0.354	0.063	5.87193e-130	14	BCL6
1.46005e-91	2.0476	0.359	0.067	3.8354e-87	14	RAB31
6.62611e-74	2.0476	0.328	0.062	1.74061e-69	14	MARCKS
4.44212e-92	2.04107	0.323	0.034	1.1669e-87	14	ANPEP
2.45956e-128	1.9956	0.385	0.155	6.46101e-124	14	IRS2
4.53617e-183	1.99175	0.554	0.35	1.19161e-178	14	SDCBP
4.8871e-157	1.98778	0.328	0.016	1.28379e-152	14	DYSF
4.0819e-124	1.98069	0.354	0.003	1.07227e-119	14	ANXA3
6.76673e-134	1.97862	0.4	0.143	1.77755e-129	14	SPAG9
7.93164e-91	1.97783	0.318	0.03	2.08356e-86	14	PYGL
6.81487e-164	1.97599	0.513	0.249	1.7902e-159	14	R3HDM4
1.41152e-188	1.97276	0.487	0.243	3.70792e-184	14	CKLF
1.14683e-193	1.97212	0.995	0.982	3.01261e-189	14	H3F3B
1.64096e-155	1.9652	0.754	0.55	4.31065e-151	14	GABARAP
8.42948e-89	1.95943	0.149	0.019	2.21434e-84	14	ADM
2.65731e-100	1.95823	0.323	0.069	6.98049e-96	14	TNFSF13B
7.87842e-153	1.95307	0.379	0.102	2.06958e-148	14	JAML
1.22061e-147	1.95133	0.472	0.2	3.20643e-143	14	MAP2K3
2.99729e-166	1.95057	0.369	0.161	7.87359e-162	14	PLK3
1.44645e-109	1.94178	0.308	0.067	3.79969e-105	14	ETS2
1.71332e-176	1.9399	0.344	0.062	4.50072e-172	14	VNN2
8.15941e-137	1.93445	0.292	0.066	2.1434e-132	14	RRP12
3.59622e-108	1.93052	0.313	0.048	9.44691e-104	14	CXCL16
3.70234e-148	1.92617	0.472	0.18	9.72568e-144	14	RTN3
5.07357e-201	1.9215	0.641	0.489	1.33278e-196	14	RNASET2
1.03497e-138	1.92137	0.421	0.202	2.71876e-134	14	NINJ1
4.95125e-163	1.91967	0.303	0.002	1.30065e-158	14	TNFRSF10C
1.23976e-21	1.91727	0.169	0.081	3.25674e-17	14	CCL3L1
1.79581e-148	1.9057	0.267	0.064	4.71741e-144	14	CKAP4
1.62411e-136	1.90554	0.256	0.032	4.26637e-132	14	TNFSF14
2.13827e-129	1.89691	0.318	0.033	5.61703e-125	14	LRRK2
3.18803e-81	1.89228	0.385	0.254	8.37464e-77	14	NFKBIZ
3.66234e-121	1.88775	0.282	0.028	9.62061e-117	14	PTAFR
7.38535e-235	1.88168	0.595	0.504	1.94006e-230	14	C4orf3
2.17152e-156	1.87615	0.277	0.03	5.70437e-152	14	LILRB3
1.68674e-161	1.87214	0.462	0.195	4.4309e-157	14	ABTB1
1.10765e-126	1.85872	0.318	0.053	2.90969e-122	14	ALOX5
3.79947e-141	1.85578	0.272	0.024	9.98084e-137	14	AP5B1
5.99456e-161	1.8509	0.277	0.011	1.57471e-156	14	FPR2
1.65241e-75	1.8501	0.949	0.858	4.34071e-71	14	FOS
2.16372e-95	1.84996	0.605	0.72	5.68388e-91	14	GADD45B
5.39902e-136	1.84972	0.503	0.293	1.41827e-131	14	SORL1
1.22975e-116	1.84745	0.241	0.065	3.23042e-112	14	NABP1
3.68565e-171	1.83869	0.497	0.312	9.68184e-167	14	NOP10
4.66883e-118	1.83819	0.677	0.476	1.22645e-113	14	TSPO
5.65594e-145	1.83687	0.313	0.004	1.48576e-140	14	ADGRG3
1.70602e-108	1.83663	0.179	0.002	4.48153e-104	14	EDN1
5.64769e-143	1.83594	0.39	0.167	1.48359e-138	14	GRINA
3.3097e-83	1.83487	0.451	0.201	8.69424e-79	14	BRI3
2.48927e-122	1.83487	0.395	0.166	6.53907e-118	14	KDM6B
2.38209e-114	1.82929	0.303	0.09	6.2575e-110	14	FOXO3
2.03921e-213	1.80843	0.826	0.752	5.35679e-209	14	GMFG
1.8404e-105	1.80098	0.533	0.269	4.83456e-101	14	ASAH1
1.95522e-126	1.79605	0.303	0.06	5.13616e-122	14	CPPED1
5.22915e-99	1.79151	0.379	0.165	1.37364e-94	14	SEC14L1
1.22983e-129	1.79004	0.251	0.021	3.23065e-125	14	ARHGEF40
1.08193e-88	1.78753	0.421	0.279	2.84212e-84	14	CEBPB
8.79444e-144	1.78711	0.349	0.116	2.31021e-139	14	RARA
4.14688e-92	1.7745	0.369	0.139	1.08935e-87	14	PGD
4.68996e-145	1.77127	0.415	0.286	1.23201e-140	14	AKIRIN2
2.47602e-50	1.77003	0.774	0.488	6.50426e-46	14	JUND
6.85293e-127	1.76261	0.354	0.149	1.8002e-122	14	FNIP1
2.59723e-96	1.76178	0.272	0.028	6.82265e-92	14	CLEC4E
1.29187e-155	1.75347	0.41	0.217	3.3936e-151	14	FLOT1
6.2761e-138	1.75137	0.472	0.294	1.64867e-133	14	VASP
1.25165e-127	1.74528	0.667	0.568	3.28795e-123	14	YPEL5
8.29593e-124	1.745	0.369	0.197	2.17926e-119	14	VMP1
1.04982e-100	1.74496	0.256	0.043	2.75778e-96	14	ASPH
3.02974e-106	1.73851	0.549	0.36	7.95883e-102	14	ZYX
5.13782e-21	1.72745	0.236	0.12	1.34965e-16	14	IER3
1.04852e-99	1.72419	0.231	0.028	2.75435e-95	14	CD93
5.62886e-135	1.71669	0.708	0.658	1.47865e-130	14	CCNL1
4.27039e-115	1.70907	0.831	0.701	1.12179e-110	14	TAGLN2
1.02281e-135	1.70742	0.236	0.005	2.68682e-131	14	LRG1
5.11252e-118	1.70536	0.6	0.437	1.34301e-113	14	CD55
4.83288e-157	1.70317	0.415	0.237	1.26955e-152	14	FLOT2
7.26412e-107	1.69849	0.205	0	1.90821e-102	14	CD177
3.03343e-112	1.69728	0.738	0.676	7.96852e-108	14	LITAF
2.15977e-127	1.69462	0.308	0.128	5.67349e-123	14	TOM1
2.03933e-73	1.69008	0.79	0.835	5.35711e-69	14	NFKBIA
8.64606e-134	1.68884	0.497	0.394	2.27123e-129	14	LCP2
3.30948e-81	1.6815	0.2	0.056	8.69368e-77	14	OSM
2.57938e-101	1.67959	0.477	0.291	6.77577e-97	14	MYO1F
3.39841e-85	1.66947	0.431	0.233	8.92727e-81	14	PYCARD
2.16483e-97	1.66819	0.303	0.077	5.68679e-93	14	NFIL3
9.16673e-45	1.66546	0.179	0.022	2.40801e-40	14	PTGS2
4.82142e-50	1.66484	0.318	0.165	1.26654e-45	14	SGK1
5.26066e-53	1.66302	0.195	0.024	1.38192e-48	14	IL1RN
8.50062e-98	1.66019	0.267	0.06	2.23303e-93	14	NAIP
3.38296e-85	1.65687	0.4	0.183	8.8867e-81	14	FGR
6.78214e-101	1.64953	0.149	0.007	1.7816e-96	14	CSF1
2.40017e-117	1.64938	0.338	0.149	6.305e-113	14	UBE2D1
9.19712e-131	1.64862	0.231	0.006	2.41599e-126	14	FFAR2
1.38722e-102	1.64535	0.246	0.031	3.64408e-98	14	TLR2
9.7907e-47	1.644	0.097	0	2.57192e-42	14	PI3
7.17934e-71	1.63008	0.313	0.144	1.88594e-66	14	ATG2A
1.16871e-129	1.62208	0.579	0.469	3.07009e-125	14	ATP6V0C
1.11562e-103	1.61662	0.467	0.321	2.93062e-99	14	CSRNP1
1.10146e-116	1.61497	0.564	0.418	2.89342e-112	14	IQGAP1
2.04843e-73	1.61242	0.282	0.15	5.38103e-69	14	ABHD5
1.50461e-132	1.6082	0.231	0.016	3.95247e-128	14	CSF2RB
2.59445e-103	1.60306	0.231	0.025	6.81535e-99	14	ADGRE2
1.95638e-94	1.6024	0.472	0.329	5.13921e-90	14	HIF1A
9.36646e-116	1.60214	0.277	0.112	2.46048e-111	14	ERGIC1
6.14334e-148	1.60181	0.528	0.415	1.61379e-143	14	RHOG
1.5298e-113	1.59614	0.251	0.072	4.01864e-109	14	NADK
5.44022e-130	1.59036	0.282	0.037	1.42909e-125	14	DNAJC25-GNG10
1.03913e-54	1.58813	0.862	0.836	2.72968e-50	14	ZFP36
9.88234e-117	1.58633	0.251	0.055	2.59599e-112	14	PHC2
8.92993e-124	1.58215	0.236	0.017	2.3458e-119	14	CREB5
2.41035e-122	1.57971	0.544	0.456	6.33176e-118	14	GNG5
1.79256e-101	1.5682	0.482	0.352	4.70888e-97	14	CARD16
2.87979e-105	1.56748	0.226	0.09	7.56491e-101	14	COQ7
5.74487e-52	1.56192	0.195	0.052	1.50912e-47	14	IFIT2
2.51991e-98	1.56084	0.349	0.172	6.61955e-94	14	GPCPD1
1.39471e-95	1.55957	0.585	0.523	3.66377e-91	14	SMCHD1
2.40303e-75	1.55765	0.205	0.06	6.31252e-71	14	ICAM1
2.50031e-26	1.55702	0.303	0.064	6.56806e-22	14	CD14
4.03186e-51	1.54846	0.344	0.135	1.05913e-46	14	ACTN1
6.41992e-115	1.54783	0.21	0.014	1.68645e-110	14	GLT1D1
4.31905e-146	1.54525	0.656	0.601	1.13457e-141	14	PRR13
4.65688e-89	1.54333	0.251	0.063	1.22332e-84	14	SLC6A6
5.94193e-109	1.54305	0.256	0.093	1.56089e-104	14	TMEM154
3.83319e-80	1.5424	0.267	0.09	1.00694e-75	14	MIR22HG
8.66438e-93	1.53593	0.297	0.203	2.27605e-88	14	RILPL2
4.8249e-68	1.53016	0.267	0.109	1.26745e-63	14	STX11
3.64838e-51	1.52946	0.246	0.018	9.58393e-47	14	NFE2
1.45665e-66	1.52544	0.349	0.149	3.82648e-62	14	FCGRT
4.40564e-104	1.52198	0.231	0.025	1.15732e-99	14	CR1
5.84258e-109	1.51718	0.415	0.312	1.53479e-104	14	UPP1
7.99567e-77	1.51679	0.256	0.067	2.10038e-72	14	DENND3
2.4713e-144	1.51248	0.508	0.444	6.49185e-140	14	VAPA
1.09435e-127	1.50981	0.59	0.513	2.87474e-123	14	LRRFIP1
2.42701e-96	1.50582	0.215	0.018	6.37552e-92	14	B3GNT5
1.29325e-104	1.50139	0.349	0.218	3.39724e-100	14	EVI2B
3.73618e-107	1.49893	0.226	0.083	9.81457e-103	14	IL6R
1.45734e-99	1.49859	0.487	0.382	3.82829e-95	14	SMAP2
2.83387e-124	1.4974	0.487	0.385	7.4443e-120	14	ARRB2
5.05883e-95	1.49495	0.231	0.079	1.32891e-90	14	TLE3
3.00847e-80	1.4942	0.226	0.086	7.90294e-76	14	RYBP
3.3986e-125	1.4932	0.523	0.406	8.92778e-121	14	GNB2
2.34801e-92	1.49277	0.354	0.209	6.16798e-88	14	SAMSN1
1.28475e-106	1.48709	0.287	0.143	3.3749e-102	14	ATG16L2
1.21799e-109	1.48559	0.559	0.46	3.19954e-105	14	ARPC5
2.06647e-76	1.48383	0.354	0.191	5.4284e-72	14	FOSL2
1.00649e-100	1.48148	0.221	0.046	2.64396e-96	14	ZDHHC18
7.70108e-47	1.47794	0.103	0.001	2.023e-42	14	SLPI
2.21196e-100	1.4738	0.333	0.187	5.81059e-96	14	CWC25
8.53949e-106	1.4687	0.19	0.007	2.24324e-101	14	DSC2
1.76766e-93	1.46762	0.272	0.241	4.64348e-89	14	PPP1R10
1.37176e-126	1.45862	0.61	0.608	3.60348e-122	14	STK17B
6.20877e-111	1.45583	0.872	0.81	1.63098e-106	14	OAZ1
7.39541e-87	1.44263	0.282	0.218	1.9427e-82	14	SLA
1.90969e-33	1.43688	0.395	0.168	5.01658e-29	14	TYMP
[truncated: 281 more rows]

## Sheet: recluster PBMC Mermory CD4+T
Supplementary Data 12: Marker genes of clusters derived from all PBMC cells.(link to Figure S10d)
p_val	avg_log2FC	pct.1	pct.2	p_val_adj	cluster	gene
7.92e-113	0.982257	0.372	0.211	1.7e-108	1	CCL5
0	0.761201	0.949	0.832	0	1	IL7R
5.48e-59	0.645084	0.195	0.092	1.18e-54	1	GZMK
9.62e-298	1.45157	0.517	0.306	2.07e-293	2	LGALS1
0	1.12438	0.993	0.941	0	2	ACTG1
0	1.10235	1	0.994	0	2	ACTB
0	1.05257	0.999	0.964	0	2	PFN1
0	1.47624	0.417	0.03	0	3	RTKN2
0	1.44889	0.44	0.013	0	3	FOXP3
7.4e-240	1.26527	0.531	0.125	1.59e-235	3	TIGIT
3.08e-114	1.16141	0.647	0.398	6.63e-110	3	RGS1
8.75e-245	1.11856	0.517	0.153	1.88e-240	3	STAM
5.08e-108	1.10532	0.373	0.151	1.09e-103	3	HLA-DRB1

## Sheet: recluster of PBMC myeloid cells
Supplementary Data 12: Marker genes of clusters derived from all PBMC cells.(link to Figure S10e)
p_val	avg_log2FC	pct.1	pct.2	p_val_adj	cluster	gene
9.28831e-141	1.04439	0.558	0.261	1.99587e-136	1	CXCL2
0	2.18018	0.841	0.93	0	2	IFITM2
5.11168e-189	1.60498	0.206	0.133	1.0984e-184	2	PROK2
5.10823e-145	1.51848	0.135	0.031	1.09766e-140	2	CMTM2
4.35632e-114	1.48937	0.364	0.351	9.36086e-110	2	IFITM1
9.20568e-292	1.48701	0.975	0.895	1.97812e-287	2	S100A8
7.57072e-169	1.30876	0.121	0.074	1.6268e-164	2	CST7
0	1.28518	0.668	0.734	0	2	CSF3R
1.58376e-86	1.21275	0.195	0.162	3.40318e-82	2	IL1R2
0	1.11685	0.396	0.465	0	2	SLC25A37
2.01163e-113	1.08107	0.862	0.758	4.32258e-109	2	S100A12
4.29114e-108	1.06874	0.074	0.032	9.22081e-104	2	FCGR3B
0	3.44576	0.952	0.097	0	3	FCGR3A
0	2.48809	0.728	0.038	0	3	CDKN1C
1.07917e-223	2.27305	0.338	0.016	2.31891e-219	3	C1QA
9.79774e-243	2.16793	0.294	0.001	2.10534e-238	3	LYPD2
0	1.917	0.908	0.379	0	3	MS4A7
0	1.76272	0.778	0.109	0	3	RHOC
7.30284e-93	1.7088	0.141	0.005	1.56923e-88	3	C1QB
0	1.64651	0.997	0.948	0	3	LST1
0	1.43375	0.767	0.117	0	3	TCF7L2
0	1.40746	0.615	0.029	0	3	HES4
0	1.39453	0.81	0.184	0	3	MTSS1
0	1.35059	0.962	0.665	0	3	NAP1L1
1.23226e-289	1.3322	0.896	0.473	2.64788e-285	3	WARS
1.97071e-287	1.33025	0.885	0.486	4.23467e-283	3	PECAM1
3.10643e-299	1.31198	0.79	0.264	6.67511e-295	3	CSF1R
0	1.27071	1	0.959	0	3	RPS19
2.29787e-255	1.2471	0.909	0.43	4.93767e-251	3	SMIM25
1.71191e-282	1.24397	0.913	0.526	3.67856e-278	3	CTSC
2.39471e-286	1.22663	0.89	0.396	5.14575e-282	3	LRRC25
2.38969e-202	1.22039	0.955	0.706	5.13496e-198	3	CD52
1.54296e-268	1.17364	0.953	0.639	3.31551e-264	3	LILRB2
1.48558e-287	1.16755	0.694	0.144	3.19221e-283	3	ABI3
9.41505e-220	1.14854	0.755	0.386	2.02311e-215	3	CUX1
3.70432e-150	1.14063	0.893	0.643	7.95983e-146	3	KLF2
1.61679544813354e-308	1.11344	0.654	0.093	3.47417e-304	3	SIGLEC10
3.62693e-257	1.07104	0.725	0.202	7.79354e-253	3	SPN
2.57645e-110	1.06861	0.889	0.592	5.53628e-106	3	MT2A
0	1.04439	1	0.964	0	3	AIF1
3.25886e-286	1.04314	0.429	0.018	7.00265e-282	3	CKB
1.2066e-240	1.0418	0.938	0.641	2.59275e-236	3	DRAP1
2.13566e-144	1.03819	0.74	0.297	4.58911e-140	3	IFITM1
1.64394e-191	1.02346	0.998	0.892	3.5325e-187	3	IFITM3
1.14956e-235	1.00778	0.992	0.886	2.47018e-231	3	SERPINA1
0	3.01131	0.986	0.369	0	4	HLA-DQA1
0	2.90441	0.796	0.016	0	4	FCER1A
0	2.65382	1	0.743	0	4	HLA-DPB1
0	2.43816	0.995	0.666	0	4	HLA-DQB1
0	2.39722	1	0.8	0	4	HLA-DPA1
9.73967e-233	2.30827	0.757	0.311	2.09286e-228	4	HLA-DQA2
8.29144e-308	2.26664	0.738	0.066	1.78166e-303	4	CLEC10A
0	2.25174	0.709	0.031	0	4	CD1C
0	2.22841	1	0.929	0	4	HLA-DRA
2.88731e-171	2.05906	0.94	0.704	6.20426e-167	4	HLA-DRB5
1.01019003300685e-308	2.03875	1	0.909	2.1707e-304	4	HLA-DRB1
8.70319e-265	2.01057	1	0.971	1.87014e-260	4	CD74
1.89408e-131	1.66326	0.757	0.199	4.07001e-127	4	RGS1
6.85335e-142	1.47602	0.93	0.388	1.47265e-137	4	GPR183
1.1999e-161	1.46324	0.868	0.26	2.57835e-157	4	ARL4C
3.59273e-209	1.40013	0.993	0.673	7.72005e-205	4	HLA-DMA
7.09537e-115	1.24934	0.63	0.157	1.52465e-110	4	NAPSA
1.65833e-276	1.21507	0.615	0.012	3.56341e-272	4	ENHO
5.53279e-112	1.18175	0.829	0.325	1.18889e-107	4	DDIT4
5.8292e-192	1.11778	1	0.885	1.25258e-187	4	RPSA
3.65519e-113	1.10219	0.981	0.66	7.85427e-109	4	TUBA1B
6.48235e-88	1.08298	0.942	0.618	1.39293e-83	4	CXCR4
1.35477e-44	1.08003	0.714	0.361	2.91114e-40	4	AREG
3.42098e-171	1.07461	1	0.967	7.35101e-167	4	CST3
2.63493e-93	1.07156	0.68	0.198	5.66194e-89	4	LMNA
2.90739e-128	1.03542	0.853	0.341	6.2474e-124	4	PPA1
5.00983e-127	1.01255	0.93	0.416	1.07651e-122	4	HLA-DMB
6.40527e-140	1.00697	1	0.931	1.37636e-135	4	RPLP0
3.78121e-281	4.70472	0.949	0.028	8.12507e-277	5	GZMB
3.87075e-284	4.19417	0.978	0.015	8.31746e-280	5	JCHAIN
3.90022e-301	4.15497	0.978	0.078	8.38079e-297	5	IGKC
0	3.96524	0.993	0.034	0	5	ITM2C
0	3.74089	1	0.101	0	5	PLD4
5.58294179800609e-322	3.44184	0.993	0.034	1.19966253355555e-317	5	C12orf75
4.03229e-76	3.43648	0.348	0.005	8.66459e-72	5	PTGDS
7.15256e-263	3.34912	0.978	0.005	1.53694e-258	5	LILRA4
0	3.28704	0.993	0.22	0	5	PPP1R14B
3.87624735979983e-317	3.24787	0.986	0.096	8.32928032673788e-313	5	UGCG
7.90338e-301	3.14116	0.978	0.032	1.69828e-296	5	SERPINF1
1.16183e-303	3.01635	1	0.295	2.49654e-299	5	IRF8
2.17672e-307	2.99262	1	0.086	4.67734e-303	5	TCF4
0	2.84821	0.978	0.167	0	5	CCDC50
1.52057e-303	2.77859	1	0.278	3.26739e-299	5	APP
5.5796e-245	2.71765	0.993	0.412	1.19894e-240	5	IRF7
1.47841e-216	2.71622	0.87	0.007	3.1768e-212	5	TPM2
5.81379e-251	2.63589	0.928	0.001	1.24927e-246	5	SCT
3.40869e-228	2.6152	0.891	0.004	7.32459e-224	5	MZB1
9.03755e-196	2.57994	0.826	0.011	1.94199e-191	5	CLIC3
2.73388e-212	2.34026	0.935	0.078	5.87456e-208	5	IL3RA
4.92184e-234	2.30876	0.884	0.002	1.0576e-229	5	DERL3
7.49085e-137	2.30346	1	0.357	1.60963e-132	5	ALOX5AP
1.22459e-83	2.27085	0.355	0.001	2.6314e-79	5	TCL1A
7.70704e-236	2.25794	0.891	0.003	1.65609e-231	5	TSPAN13
8.48416e-202	2.25095	1	0.56	1.82308e-197	5	HSP90B1
4.59842e-195	2.25078	0.877	0.04	9.88109e-191	5	TRAF4
6.33386e-188	2.2261	0.884	0.031	1.36102e-183	5	STMN1
2.0248e-127	2.17305	0.986	0.46	4.3509e-123	5	PLAC8
7.03586e-237	2.15251	1	0.782	1.51186e-232	5	SEC61B
5.80849e-206	2.15002	0.986	0.203	1.24813e-201	5	CYB561A3
1.84019e-226	2.07623	0.993	0.607	3.9542e-222	5	SPCS1
1.03552e-189	2.0436	0.783	0.003	2.22512e-185	5	PTCRA
3.75073e-147	2.02713	0.993	0.665	8.05957e-143	5	HERPUD1
1.35174e-225	2.01627	0.862	0.001	2.90461e-221	5	CLEC4C
1.77102e-195	1.99425	0.812	0.004	3.80557e-191	5	FAM129C
2.50039e-122	1.97455	0.986	0.746	5.37284e-118	5	TXN
9.67561e-75	1.9449	0.761	0.183	2.0791e-70	5	LTB
1.16923e-86	1.91238	0.63	0.176	2.51245e-82	5	NAPSA
1.96165e-156	1.89149	0.891	0.113	4.2152e-152	5	BCL11A
7.85006e-135	1.82579	0.819	0.084	1.68682e-130	5	OFD1
8.3861e-152	1.82006	0.754	0.027	1.802e-147	5	IRF4
4.10513e-174	1.77525	0.833	0.014	8.82111e-170	5	IGHM
4.50073e-121	1.73102	0.971	0.407	9.67117e-117	5	SELENOS
1.53691e-161	1.72914	0.717	0.005	3.30252e-157	5	CXCR3
1.68626e-182	1.72797	0.754	0.004	3.62344e-178	5	SMPD3
1.24625e-149	1.71513	0.826	0.057	2.67794e-145	5	GAS6
1.03847e-127	1.65853	0.848	0.084	2.23146e-123	5	CD2AP
1.09862e-48	1.65046	0.435	0.064	2.36072e-44	5	RASD1
2.43772e-110	1.63925	0.826	0.152	5.23817e-106	5	NUCB2
1.60252e-68	1.63105	1	0.972	3.4435e-64	5	CD74
6.18725e-109	1.62856	0.804	0.089	1.32952e-104	5	SLC15A4
1.64624e-124	1.61908	0.833	0.055	3.53744e-120	5	LGMN
1.81657e-159	1.57734	0.616	0	3.90344e-155	5	LRRC26
2.7512e-115	1.54196	0.986	0.777	5.91179e-111	5	HINT1
1.59101e-118	1.51151	0.884	0.261	3.41876e-114	5	PHB
1.94297e-127	1.51137	0.986	0.8	4.17505e-123	5	SSR4
3.35811e-136	1.50345	0.739	0.029	7.2159e-132	5	VEGFB
2.21089e-118	1.48299	0.986	0.667	4.75075e-114	5	PARK7
5.88368e-41	1.47021	0.761	0.222	1.26428e-36	5	RGS1
6.66492e-39	1.46831	0.826	0.411	1.43216e-34	5	GPR183
1.6743e-156	1.46778	0.638	0.001	3.59774e-152	5	COBLL1
2.52682e-107	1.46531	0.522	0.006	5.42963e-103	5	LIME1
3.66862e-127	1.46396	0.812	0.048	7.88312e-123	5	RUNX2
4.73713e-92	1.46299	0.826	0.138	1.01791e-87	5	FCHSD2
1.16137e-142	1.4548	0.652	0.01	2.49556e-138	5	LAMP5
1.74832e-166	1.44692	0.696	0.002	3.7568e-162	5	MAP1A
4.42016e-94	1.4467	0.993	0.813	9.49803e-90	5	PPIB
2.10879e-119	1.44433	0.746	0.05	4.53137e-115	5	TNFRSF21
6.42829e-133	1.44122	0.551	0.002	1.38131e-128	5	RHEX
1.90182e-102	1.42081	1	0.926	4.08664e-98	5	RPL3
1.46882e-58	1.41832	1	0.844	3.15621e-54	5	TAGLN2
1.38339e-87	1.41706	0.92	0.29	2.97263e-83	5	SPINT2
5.13013e-144	1.41002	0.703	0.015	1.10236e-139	5	SPIB
2.061e-111	1.40552	0.812	0.097	4.42867e-107	5	DCK
2.63545e-134	1.4023	0.623	0.005	5.66305e-130	5	DNASE1L3
1.96379e-73	1.39896	0.797	0.281	4.2198e-69	5	DSTN
1.97828e-41	1.37991	0.659	0.224	4.25093e-37	5	SOX4
5.58516e-111	1.37784	0.993	0.874	1.20014e-106	5	SRP14
3.08139e-68	1.37048	0.659	0.141	6.62129e-64	5	CCDC186
3.45414e-65	1.36753	0.971	0.618	7.42225e-61	5	UCP2
2.09433e-73	1.3654	0.957	0.427	4.50031e-69	5	HMGN1
3.94782e-77	1.34	0.703	0.124	8.48308e-73	5	C12orf45
3.82684e-68	1.33295	0.877	0.411	8.22312e-64	5	PAXX
8.71114e-81	1.33155	1	0.934	1.87185e-76	5	RPLP0
2.60093e-74	1.3273	0.826	0.264	5.58889e-70	5	PEBP1
2.62483e-99	1.32541	1	0.889	5.64024e-95	5	RPSA
1.14896e-87	1.31376	0.703	0.056	2.46889e-83	5	PPM1K
4.68415e-48	1.30069	0.862	0.284	1.00653e-43	5	ARL4C
1.0643e-67	1.29895	0.746	0.136	2.28697e-63	5	GAPT
9.28326e-135	1.29677	0.543	0	1.99479e-130	5	LINC00996
5.21964e-77	1.28754	0.725	0.159	1.1216e-72	5	TMEM109
1.92313e-64	1.27687	0.812	0.263	4.13243e-60	5	SFT2D2
4.58601e-68	1.27235	0.877	0.328	9.85441e-64	5	LILRB4
4.8344e-54	1.25953	0.87	0.375	1.03882e-49	5	HIST1H4C
2.04633e-110	1.25256	0.572	0.013	4.39716e-106	5	BLNK
9.44426e-64	1.25172	0.906	0.482	2.02938e-59	5	LDHB
7.71155e-54	1.24671	0.942	0.713	1.65706e-49	5	GNAS
7.05092e-51	1.24291	0.833	0.377	1.5151e-46	5	RNASE6
1.32402e-168	1.23771	0.659	0	2.84505e-164	5	PTPRS
5.88199e-86	1.23752	0.746	0.086	1.26392e-81	5	SNRPN
5.09241e-67	1.23629	0.667	0.089	1.09426e-62	5	PTMS
4.62567e-65	1.23556	0.92	0.436	9.93965e-61	5	TRAM1
9.45838e-124	1.23013	0.616	0.009	2.03242e-119	5	AC119428.2
9.34772e-55	1.22837	0.826	0.243	2.00864e-50	5	ODC1
2.22593e-47	1.21263	0.862	0.433	4.78307e-43	5	ANKRD12
8.40539e-59	1.21249	0.804	0.226	1.80615e-54	5	CXXC5
7.37654e-57	1.21107	0.826	0.246	1.58507e-52	5	GSN
1.11717e-49	1.20907	0.703	0.204	2.40058e-45	5	ERN1
1.86586e-97	1.20761	0.674	0.049	4.00936e-93	5	FCER1A
1.16427e-52	1.20293	0.92	0.42	2.50178e-48	5	XBP1
1.14442e-57	1.19152	0.841	0.296	2.45913e-53	5	SEPT6
3.76989e-113	1.17331	0.471	0.001	8.10075e-109	5	MYBL2
4.88043e-123	1.15777	0.551	0.003	1.04871e-118	5	CIB2
1.74272e-39	1.15506	0.906	0.584	3.74475e-35	5	SRSF7
5.26011e-52	1.15033	0.703	0.197	1.13029e-47	5	CHD9
3.89415e-58	1.14523	0.935	0.449	8.36775e-54	5	TMED10
3.5242e-45	1.14483	0.79	0.264	7.57281e-41	5	MAPKAPK2
4.25331e-47	1.13682	0.891	0.432	9.13952e-43	5	CCDC88A
7.71707e-62	1.13406	0.732	0.16	1.65824e-57	5	PDIA4
3.25986e-49	1.13241	0.949	0.54	7.0048e-45	5	UBE2J1
3.3277e-44	1.13102	0.638	0.125	7.15057e-40	5	TSPYL2
3.45146e-68	1.12902	0.645	0.099	7.41649e-64	5	TSPAN3
1.76124e-81	1.12835	0.63	0.042	3.78455e-77	5	SLC38A1
4.99602e-50	1.12562	0.725	0.168	1.07355e-45	5	DUSP5
1.27985e-49	1.12394	0.92	0.485	2.75015e-45	5	PNISR
2.80569e-46	1.11852	0.855	0.415	6.02887e-42	5	TM9SF2
1.27214e-65	1.11731	0.616	0.117	2.73357e-61	5	IDH3A
2.67145e-58	1.11347	0.717	0.147	5.74041e-54	5	NGLY1
1.15281e-50	1.11264	0.884	0.384	2.47716e-46	5	FKBP2
1.01313e-37	1.10843	0.964	0.674	2.17702e-33	5	TUBA1B
2.91036e-42	1.10434	0.754	0.303	6.25378e-38	5	IGFLR1
2.26959e-97	1.10195	0.993	0.971	4.87689e-93	5	RPS3A
3.12145e-83	1.09639	0.543	0.022	6.70738e-79	5	ZFAT
2.01101e-87	1.09003	0.63	0.045	4.32125e-83	5	ST6GALNAC4
1.16459e-85	1.08661	0.986	0.924	2.50246e-81	5	RPS5
7.17565e-76	1.08297	0.986	0.896	1.5419e-71	5	EEF1B2
1.17136e-58	1.08288	0.978	0.764	2.51701e-54	5	ERP29
2.71254e-74	1.0759	0.746	0.091	5.82871e-70	5	TP53I13
6.46564e-52	1.07514	0.986	0.726	1.38934e-47	5	CIRBP
6.42788e-75	1.06982	0.572	0.037	1.38122e-70	5	DAB2
7.01869e-77	1.06227	1	0.956	1.50818e-72	5	RPS4X
2.09868e-52	1.05749	0.978	0.748	4.50964e-48	5	NPM1
6.29967e-48	1.05541	0.877	0.423	1.35367e-43	5	RPN2
1.61167e-40	1.05053	0.957	0.538	3.46316e-36	5	HSPA5
4.73209e-43	1.04702	0.855	0.384	1.01683e-38	5	AES
1.50958e-39	1.03906	0.971	0.595	3.24378e-35	5	SELL
2.33768e-44	1.03736	0.732	0.2	5.0232e-40	5	SNX9
2.38674e-38	1.026	0.761	0.345	5.12863e-34	5	MAN2B1
5.97343e-48	1.0254	0.761	0.202	1.28357e-43	5	PLA2G16
1.03871e-43	1.02004	0.609	0.155	2.23197e-39	5	CERS6
4.25546e-62	1.01979	0.993	0.9	9.14414e-58	5	MYL12A
4.86519e-44	1.01379	0.993	0.755	1.04543e-39	5	PLP2
2.37136e-84	1.01066	0.572	0.025	5.09558e-80	5	SEL1L3
3.02802e-45	1.00777	0.739	0.249	6.50661e-41	5	SEC11C
1.84247e-41	1.00488	0.942	0.599	3.95909e-37	5	PDIA3
1.31794e-35	1.00441	0.703	0.259	2.832e-31	5	CDK2AP2
7.32994e-43	1.00316	0.855	0.427	1.57506e-38	5	OSTC
