# Supplementary material for: Single-cell transcriptomics analysis of bullous pemphigoid unveils immune-stromal crosstalk in type 2 inflammatory disease
Source: Nat Commun. 2024 Jul 15;15:5949. doi: 10.1038/s41467-024-50283-3 (PMC11251189; doi:10.1038/s41467-024-50283-3)
Supplement: Supplementary file 4 — Supplementary Data 1-15 [file 41467_2024_50283_MOESM4_ESM.zip › Supplementary Data/Supplementary Data 13.xlsx]

## Sheet: Sheet1
Supplementary Data 13: Metadata of all cells from 4 scRNA-seq blister samples.
Bracode	Sample	Group	Cluster	CellType
AAACCTGAGACAGACC-1	BP9	case	7	Eosinophil
AAACCTGTCATGCATG-1	BP9	case	2	Effector CD8 T
AAACGGGAGCTGCGAA-1	BP9	case	2	Effector CD8 T
AAACGGGCAGGCTCAC-1	BP9	case	1	Memory CD4 T
AAAGATGAGATGTGTA-1	BP9	case	3	Treg
AAAGATGCACTGCCAG-1	BP9	case	3	Treg
AAAGATGCATCCTTGC-1	BP9	case	2	Effector CD8 T
AAAGATGCATCGGACC-1	BP9	case	2	Effector CD8 T
AAAGATGGTAGAGCTG-1	BP9	case	10	DC
AAAGATGTCGTCCAGG-1	BP9	case	1	Memory CD4 T
AAAGATGTCGTGGACC-1	BP9	case	4	Macrophage
AAAGCAAAGATCCTGT-1	BP9	case	1	Memory CD4 T
AAAGCAACACAGACAG-1	BP9	case	2	Effector CD8 T
AAAGCAAGTCATCGGC-1	BP9	case	1	Memory CD4 T
AAAGCAATCGAGGTAG-1	BP9	case	4	Macrophage
AAAGTAGAGAGTGAGA-1	BP9	case	11	Unknown
AAAGTAGTCCTTTCTC-1	BP9	case	4	Macrophage
AAATGCCAGATCGATA-1	BP9	case	1	Memory CD4 T
AAATGCCGTGCAACTT-1	BP9	case	10	DC
AACACGTCACATCCAA-1	BP9	case	4	Macrophage
AACACGTCACCGGAAA-1	BP9	case	3	Treg
AACACGTTCGGTTAAC-1	BP9	case	4	Macrophage
AACCATGAGCGTAGTG-1	BP9	case	4	Macrophage
AACCATGCACCAGCAC-1	BP9	case	1	Memory CD4 T
AACCATGCACCGAATT-1	BP9	case	12	Proliferating T
AACCATGTCTAACGGT-1	BP9	case	2	Effector CD8 T
AACCGCGAGCTCCCAG-1	BP9	case	12	Proliferating T
AACCGCGCAGTGGAGT-1	BP9	case	10	DC
AACCGCGGTACGAAAT-1	BP9	case	2	Effector CD8 T
AACCGCGTCCATTCTA-1	BP9	case	2	Effector CD8 T
AACGTTGCACCCAGTG-1	BP9	case	1	Memory CD4 T
AACGTTGGTTGGAGGT-1	BP9	case	1	Memory CD4 T
AACGTTGTCAAAGACA-1	BP9	case	3	Treg
AACTCAGAGTGTTGAA-1	BP9	case	7	Eosinophil
AACTCAGCACACCGAC-1	BP9	case	7	Eosinophil
AACTCAGCACGTCTCT-1	BP9	case	2	Effector CD8 T
AACTCAGCAGTCAGAG-1	BP9	case	2	Effector CD8 T
AACTCAGGTAGCTTGT-1	BP9	case	3	Treg
AACTCAGGTGCGATAG-1	BP9	case	1	Memory CD4 T
AACTCCCGTCTAGCCG-1	BP9	case	2	Effector CD8 T
AACTCCCTCACGATGT-1	BP9	case	1	Memory CD4 T
AACTCCCTCCGGCACA-1	BP9	case	6	Th2/Tc2
AACTCCCTCTTCATGT-1	BP9	case	2	Effector CD8 T
AACTCTTGTACTCGCG-1	BP9	case	2	Effector CD8 T
AACTCTTGTTACGTCA-1	BP9	case	7	Eosinophil
AACTCTTGTTGCCTCT-1	BP9	case	9	NK
AACTGGTAGACGCACA-1	BP9	case	8	pDC
AACTGGTGTCGGGTCT-1	BP9	case	4	Macrophage
AACTGGTTCCAAATGC-1	BP9	case	3	Treg
AACTTTCAGTCAATAG-1	BP9	case	3	Treg
AACTTTCAGTGCCAGA-1	BP9	case	13	Keratinocyte
AACTTTCGTCGTCTTC-1	BP9	case	6	Th2/Tc2
AACTTTCGTGTTTGGT-1	BP9	case	1	Memory CD4 T
AACTTTCTCTGATTCT-1	BP9	case	2	Effector CD8 T
AACTTTCTCTTCGAGA-1	BP9	case	1	Memory CD4 T
AAGACCTAGGTGCTAG-1	BP9	case	2	Effector CD8 T
AAGACCTGTAGGGTAC-1	BP9	case	1	Memory CD4 T
AAGCCGCAGTAGCCGA-1	BP9	case	2	Effector CD8 T
AAGCCGCGTCGCGGTT-1	BP9	case	6	Th2/Tc2
AAGCCGCGTTCACCTC-1	BP9	case	4	Macrophage
AAGGAGCAGCAGCGTA-1	BP9	case	8	pDC
AAGGAGCGTGCTAGCC-1	BP9	case	2	Effector CD8 T
AAGGAGCTCGCGCCAA-1	BP9	case	1	Memory CD4 T
AAGGAGCTCTCTAGGA-1	BP9	case	12	Proliferating T
AAGGCAGAGCGTGAGT-1	BP9	case	8	pDC
AAGGCAGAGTGAACAT-1	BP9	case	2	Effector CD8 T
AAGGCAGCACATGTGT-1	BP9	case	1	Memory CD4 T
AAGGCAGCACCAGATT-1	BP9	case	4	Macrophage
AAGGTTCAGACCACGA-1	BP9	case	2	Effector CD8 T
AAGGTTCAGCGCCTCA-1	BP9	case	10	DC
AAGGTTCCACCCTATC-1	BP9	case	2	Effector CD8 T
AAGGTTCGTGCGATAG-1	BP9	case	3	Treg
AAGGTTCGTTCCACGG-1	BP9	case	2	Effector CD8 T
AAGTCTGGTAGATTAG-1	BP9	case	10	DC
AAGTCTGGTAGTACCT-1	BP9	case	6	Th2/Tc2
AAGTCTGGTGCATCTA-1	BP9	case	2	Effector CD8 T
AATCCAGTCATTGCGA-1	BP9	case	12	Proliferating T
AATCCAGTCGCAAACT-1	BP9	case	4	Macrophage
AATCGGTAGACATAAC-1	BP9	case	2	Effector CD8 T
AATCGGTTCTGGCGAC-1	BP9	case	2	Effector CD8 T
ACACCAAAGCTTTGGT-1	BP9	case	2	Effector CD8 T
ACACCAAGTTCCAACA-1	BP9	case	1	Memory CD4 T
ACACCAATCGGCTACG-1	BP9	case	4	Macrophage
ACACCCTAGCCAACAG-1	BP9	case	1	Memory CD4 T
ACACCCTCAGGTGCCT-1	BP9	case	2	Effector CD8 T
ACACCCTCATCGGAAG-1	BP9	case	1	Memory CD4 T
ACACCCTTCACTCTTA-1	BP9	case	1	Memory CD4 T
ACACCGGAGTCATCCA-1	BP9	case	4	Macrophage
ACACCGGCATCCTTGC-1	BP9	case	3	Treg
ACACTGAAGGGCTCTC-1	BP9	case	6	Th2/Tc2
ACAGCCGAGCGATTCT-1	BP9	case	9	NK
ACAGCCGGTAACGCGA-1	BP9	case	3	Treg
ACAGCCGGTCGGCACT-1	BP9	case	2	Effector CD8 T
ACAGCCGGTTGACGTT-1	BP9	case	2	Effector CD8 T
ACAGCCGGTTGGTTTG-1	BP9	case	1	Memory CD4 T
ACAGCCGTCAGCACAT-1	BP9	case	4	Macrophage
ACAGCTAAGGTGGGTT-1	BP9	case	1	Memory CD4 T
ACAGCTACACACCGCA-1	BP9	case	12	Proliferating T
ACAGCTACACGTCAGC-1	BP9	case	1	Memory CD4 T
ACAGCTAGTACCCAAT-1	BP9	case	2	Effector CD8 T
ACATACGCAGATCGGA-1	BP9	case	2	Effector CD8 T
ACATACGGTTCGCTAA-1	BP9	case	2	Effector CD8 T
ACATACGGTTGGTAAA-1	BP9	case	2	Effector CD8 T
ACATGGTAGAGCCTAG-1	BP9	case	1	Memory CD4 T
ACATGGTAGCTCCTTC-1	BP9	case	12	Proliferating T
ACATGGTCATGGGAAC-1	BP9	case	3	Treg
ACATGGTCATTACCTT-1	BP9	case	4	Macrophage
ACCAGTAAGAGCTATA-1	BP9	case	1	Memory CD4 T
ACCAGTAAGGGCATGT-1	BP9	case	1	Memory CD4 T
ACCAGTAGTTCCATGA-1	BP9	case	2	Effector CD8 T
ACCCACTAGGCATGTG-1	BP9	case	7	Eosinophil
ACCCACTCAACGATGG-1	BP9	case	1	Memory CD4 T
ACCCACTCACTCAGGC-1	BP9	case	4	Macrophage
ACCCACTGTGTGGTTT-1	BP9	case	3	Treg
ACCGTAAAGCTGATAA-1	BP9	case	8	pDC
ACCGTAACACCACCAG-1	BP9	case	2	Effector CD8 T
ACCGTAACACGACGAA-1	BP9	case	2	Effector CD8 T
ACCGTAAGTATGGTTC-1	BP9	case	2	Effector CD8 T
ACCTTTACAACCGCCA-1	BP9	case	4	Macrophage
ACCTTTATCTCTTGAT-1	BP9	case	2	Effector CD8 T
ACGAGCCAGCTAGCCC-1	BP9	case	5	Neutrophil
ACGAGCCAGGCGACAT-1	BP9	case	3	Treg
ACGAGCCAGTGTACTC-1	BP9	case	5	Neutrophil
ACGAGCCCAATCGGTT-1	BP9	case	2	Effector CD8 T
ACGAGCCCACCAGCAC-1	BP9	case	3	Treg
ACGAGCCCATGCTGGC-1	BP9	case	9	NK
ACGAGCCGTGATAAAC-1	BP9	case	1	Memory CD4 T
ACGAGCCTCTCTGCTG-1	BP9	case	4	Macrophage
ACGAGGAAGTGGTAGC-1	BP9	case	1	Memory CD4 T
ACGAGGATCGGCGCTA-1	BP9	case	5	Neutrophil
ACGATACAGAGCTTCT-1	BP9	case	1	Memory CD4 T
ACGATACCAACAACCT-1	BP9	case	12	Proliferating T
ACGATACCACGAGGTA-1	BP9	case	1	Memory CD4 T
ACGATACTCCTTCAAT-1	BP9	case	3	Treg
ACGATGTAGATCGATA-1	BP9	case	8	pDC
ACGATGTCAATCGAAA-1	BP9	case	3	Treg
ACGATGTTCAGCTCGG-1	BP9	case	9	NK
ACGATGTTCCCTAATT-1	BP9	case	7	Eosinophil
ACGATGTTCGCTGATA-1	BP9	case	1	Memory CD4 T
ACGCAGCAGACAGGCT-1	BP9	case	4	Macrophage
ACGCAGCAGTATGACA-1	BP9	case	10	DC
ACGCAGCGTAATAGCA-1	BP9	case	3	Treg
ACGCAGCTCAGTCCCT-1	BP9	case	2	Effector CD8 T
ACGCCAGCAAATCCGT-1	BP9	case	1	Memory CD4 T
ACGCCAGCACGGTAAG-1	BP9	case	3	Treg
ACGCCAGGTGTAAGTA-1	BP9	case	6	Th2/Tc2
ACGCCAGGTGTAATGA-1	BP9	case	11	Unknown
ACGCCAGTCAACTCTT-1	BP9	case	8	pDC
ACGCCGAGTTGTGGAG-1	BP9	case	11	Unknown
ACGCCGATCCGTACAA-1	BP9	case	5	Neutrophil
ACGGAGACATATGCTG-1	BP9	case	2	Effector CD8 T
ACGGAGACATGCTAGT-1	BP9	case	4	Macrophage
ACGGAGAGTCAGATAA-1	BP9	case	2	Effector CD8 T
ACGGAGATCATAAAGG-1	BP9	case	7	Eosinophil
ACGGCCAAGAATTGTG-1	BP9	case	3	Treg
ACGGCCAAGAGACGAA-1	BP9	case	2	Effector CD8 T
ACGGGCTAGAAGGTTT-1	BP9	case	1	Memory CD4 T
ACGGGCTAGGAGTACC-1	BP9	case	2	Effector CD8 T
ACGGGCTGTAGCGCAA-1	BP9	case	6	Th2/Tc2
ACGGGCTGTCACCCAG-1	BP9	case	4	Macrophage
ACGGGCTGTTCGTGAT-1	BP9	case	3	Treg
ACGGGCTTCTGCTTGC-1	BP9	case	7	Eosinophil
ACGGGCTTCTTGTACT-1	BP9	case	2	Effector CD8 T
ACGGGTCCAGGGTATG-1	BP9	case	4	Macrophage
ACGGGTCCATGAACCT-1	BP9	case	12	Proliferating T
ACGGGTCCATGCCACG-1	BP9	case	3	Treg
ACGGGTCGTCTGCGGT-1	BP9	case	3	Treg
ACGGGTCTCAACGCTA-1	BP9	case	4	Macrophage
ACGGGTCTCACAACGT-1	BP9	case	2	Effector CD8 T
ACGGGTCTCACGATGT-1	BP9	case	1	Memory CD4 T
ACGGGTCTCCTACAGA-1	BP9	case	1	Memory CD4 T
ACGGGTCTCCTGCTTG-1	BP9	case	5	Neutrophil
ACGGGTCTCGTTACAG-1	BP9	case	2	Effector CD8 T
ACGTCAAAGACATAAC-1	BP9	case	8	pDC
ACGTCAACAAGAGGCT-1	BP9	case	2	Effector CD8 T
ACGTCAAGTTACCGAT-1	BP9	case	10	DC
ACGTCAATCATAACCG-1	BP9	case	1	Memory CD4 T
ACGTCAATCCTTGGTC-1	BP9	case	3	Treg
ACTATCTCACATTCGA-1	BP9	case	4	Macrophage
ACTATCTGTTCGAATC-1	BP9	case	3	Treg
ACTGAACCAACGATCT-1	BP9	case	2	Effector CD8 T
ACTGAACCACCCATGG-1	BP9	case	7	Eosinophil
ACTGAACCAGATGGGT-1	BP9	case	2	Effector CD8 T
ACTGAACGTCACCCAG-1	BP9	case	6	Th2/Tc2
ACTGAGTAGGCTAGAC-1	BP9	case	3	Treg
ACTGAGTAGGGAACGG-1	BP9	case	2	Effector CD8 T
ACTGAGTAGTCCGGTC-1	BP9	case	1	Memory CD4 T
ACTGAGTCACCAACCG-1	BP9	case	6	Th2/Tc2
ACTGAGTCAGGGTATG-1	BP9	case	2	Effector CD8 T
ACTGAGTCATTCCTCG-1	BP9	case	2	Effector CD8 T
ACTGAGTGTTCGTTGA-1	BP9	case	10	DC
ACTGAGTTCTTAGAGC-1	BP9	case	2	Effector CD8 T
ACTGATGAGCTCAACT-1	BP9	case	12	Proliferating T
ACTGATGCATGCCTAA-1	BP9	case	2	Effector CD8 T
ACTGATGGTATGAATG-1	BP9	case	4	Macrophage
ACTGCTCAGATCCGAG-1	BP9	case	1	Memory CD4 T
ACTGCTCCACGTAAGG-1	BP9	case	12	Proliferating T
ACTGTCCCATACGCCG-1	BP9	case	2	Effector CD8 T
ACTGTCCCATCCGCGA-1	BP9	case	2	Effector CD8 T
ACTTACTTCAGGTAAA-1	BP9	case	3	Treg
ACTTGTTAGACGCACA-1	BP9	case	6	Th2/Tc2
ACTTGTTAGATGCGAC-1	BP9	case	1	Memory CD4 T
ACTTGTTAGTGGACGT-1	BP9	case	3	Treg
ACTTGTTCATGTTGAC-1	BP9	case	1	Memory CD4 T
ACTTGTTGTTAAGGGC-1	BP9	case	3	Treg
ACTTTCAGTTATGCGT-1	BP9	case	3	Treg
ACTTTCATCGAGAACG-1	BP9	case	9	NK
ACTTTCATCGTTGCCT-1	BP9	case	1	Memory CD4 T
AGAATAGAGAAACGCC-1	BP9	case	12	Proliferating T
AGAATAGAGACTAAGT-1	BP9	case	1	Memory CD4 T
AGAATAGAGATAGTCA-1	BP9	case	2	Effector CD8 T
AGAATAGCACGAAAGC-1	BP9	case	1	Memory CD4 T
AGAATAGGTAAGCACG-1	BP9	case	1	Memory CD4 T
AGAATAGGTACTCTCC-1	BP9	case	2	Effector CD8 T
AGAATAGGTATATCCG-1	BP9	case	3	Treg
AGACGTTGTAAGGGAA-1	BP9	case	6	Th2/Tc2
AGACGTTTCCTGCCAT-1	BP9	case	2	Effector CD8 T
AGACGTTTCGGATGTT-1	BP9	case	4	Macrophage
AGAGCGAAGGCAATTA-1	BP9	case	10	DC
AGAGCGAAGGGCACTA-1	BP9	case	8	pDC
AGAGCGACAAGCTGTT-1	BP9	case	3	Treg
AGAGCGACACGGCTAC-1	BP9	case	10	DC
AGAGCGACAGCCAGAA-1	BP9	case	1	Memory CD4 T
AGAGCGACATACTCTT-1	BP9	case	3	Treg
AGAGCGATCATTTGGG-1	BP9	case	4	Macrophage
AGAGCGATCTCACATT-1	BP9	case	2	Effector CD8 T
AGAGCGATCTCCTATA-1	BP9	case	4	Macrophage
AGAGCTTAGAAACCAT-1	BP9	case	1	Memory CD4 T
AGAGCTTTCCACTCCA-1	BP9	case	11	Unknown
AGAGTGGAGGGATACC-1	BP9	case	4	Macrophage
AGAGTGGCATGTCTCC-1	BP9	case	12	Proliferating T
AGATCTGAGGCTCTTA-1	BP9	case	1	Memory CD4 T
AGATCTGAGTTGAGAT-1	BP9	case	4	Macrophage
AGATCTGGTCCGACGT-1	BP9	case	1	Memory CD4 T
AGATCTGGTTGGAGGT-1	BP9	case	3	Treg
AGATCTGTCCCAACGG-1	BP9	case	4	Macrophage
AGATTGCTCTGCGACG-1	BP9	case	2	Effector CD8 T
AGCAGCCAGAGTCTGG-1	BP9	case	6	Th2/Tc2
AGCAGCCAGTGGGCTA-1	BP9	case	2	Effector CD8 T
AGCAGCCCAAGACACG-1	BP9	case	4	Macrophage
AGCAGCCCAGATGGCA-1	BP9	case	7	Eosinophil
AGCAGCCGTCTGCAAT-1	BP9	case	4	Macrophage
AGCATACAGCCGTCGT-1	BP9	case	2	Effector CD8 T
AGCATACAGTGTTAGA-1	BP9	case	2	Effector CD8 T
AGCATACGTCTCACCT-1	BP9	case	1	Memory CD4 T
AGCCTAACATCGGGTC-1	BP9	case	10	DC
AGCCTAACATGTAAGA-1	BP9	case	10	DC
AGCCTAAGTCATCGGC-1	BP9	case	2	Effector CD8 T
AGCCTAATCACAACGT-1	BP9	case	6	Th2/Tc2
AGCCTAATCATTGCCC-1	BP9	case	4	Macrophage
AGCGGTCAGAATCTCC-1	BP9	case	2	Effector CD8 T
AGCGGTCAGGTCGGAT-1	BP9	case	1	Memory CD4 T
AGCGGTCCAAGGGTCA-1	BP9	case	1	Memory CD4 T
AGCGGTCCAGAGCCAA-1	BP9	case	4	Macrophage
AGCGTATGTCAGGACA-1	BP9	case	12	Proliferating T
AGCGTATGTTACAGAA-1	BP9	case	4	Macrophage
AGCGTCGAGCTAAACA-1	BP9	case	3	Treg
AGCGTCGGTCGCGGTT-1	BP9	case	1	Memory CD4 T
AGCTCCTCAAGGCTCC-1	BP9	case	13	Keratinocyte
AGCTCTCCACGCCAGT-1	BP9	case	1	Memory CD4 T
AGCTCTCGTAGTGAAT-1	BP9	case	6	Th2/Tc2
AGCTCTCTCTAACGGT-1	BP9	case	7	Eosinophil
AGCTTGAGTGAAGGCT-1	BP9	case	9	NK
AGCTTGAGTGCACTTA-1	BP9	case	2	Effector CD8 T
AGCTTGATCATGTCTT-1	BP9	case	4	Macrophage
AGGCCACAGGTGCACA-1	BP9	case	1	Memory CD4 T
AGGCCACAGTGAAGAG-1	BP9	case	3	Treg
AGGCCACCAATCGAAA-1	BP9	case	4	Macrophage
AGGCCACCACAGCCCA-1	BP9	case	3	Treg
AGGCCACCATGTCTCC-1	BP9	case	2	Effector CD8 T
AGGCCACGTATAGGGC-1	BP9	case	3	Treg
AGGCCGTAGAAGCCCA-1	BP9	case	3	Treg
AGGCCGTAGCCAGTAG-1	BP9	case	2	Effector CD8 T
AGGCCGTGTCTAAACC-1	BP9	case	3	Treg
AGGGAGTGTACTTCTT-1	BP9	case	6	Th2/Tc2
AGGGAGTGTGACCAAG-1	BP9	case	4	Macrophage
AGGGAGTGTTACGACT-1	BP9	case	12	Proliferating T
AGGGAGTTCACATAGC-1	BP9	case	2	Effector CD8 T
AGGGAGTTCTCAAGTG-1	BP9	case	6	Th2/Tc2
AGGGATGCAGGGTACA-1	BP9	case	7	Eosinophil
AGGGATGTCAAGGCTT-1	BP9	case	12	Proliferating T
AGGGATGTCACGCGGT-1	BP9	case	7	Eosinophil
AGGGTGAAGCGCCTTG-1	BP9	case	3	Treg
AGGGTGACAAGGACTG-1	BP9	case	4	Macrophage
AGGGTGATCCAGAAGG-1	BP9	case	2	Effector CD8 T
AGGGTGATCTTACCTA-1	BP9	case	2	Effector CD8 T
AGGTCATTCTCCAACC-1	BP9	case	3	Treg
AGGTCCGCATGGATGG-1	BP9	case	2	Effector CD8 T
AGGTCCGGTGGCCCTA-1	BP9	case	2	Effector CD8 T
AGGTCCGTCTGAGTGT-1	BP9	case	1	Memory CD4 T
AGGTCCGTCTTGCATT-1	BP9	case	6	Th2/Tc2
AGTAGTCTCAAGGTAA-1	BP9	case	5	Neutrophil
AGTAGTCTCCAACCAA-1	BP9	case	3	Treg
AGTAGTCTCGAGAACG-1	BP9	case	6	Th2/Tc2
AGTCTTTAGGGAACGG-1	BP9	case	2	Effector CD8 T
AGTCTTTAGTAGTGCG-1	BP9	case	1	Memory CD4 T
AGTCTTTGTTCGTTGA-1	BP9	case	7	Eosinophil
AGTGAGGAGGGTTCCC-1	BP9	case	2	Effector CD8 T
AGTGGGAGTATAATGG-1	BP9	case	1	Memory CD4 T
AGTGTCATCTTGGGTA-1	BP9	case	4	Macrophage
AGTTGGTAGCGATCCC-1	BP9	case	2	Effector CD8 T
AGTTGGTAGTTGAGAT-1	BP9	case	4	Macrophage
ATAACGCAGGGTCTCC-1	BP9	case	13	Keratinocyte
ATAACGCCAAAGGAAG-1	BP9	case	1	Memory CD4 T
ATAACGCGTTCCGTCT-1	BP9	case	1	Memory CD4 T
ATAACGCTCAATCTCT-1	BP9	case	4	Macrophage
ATAAGAGCAATTGCTG-1	BP9	case	7	Eosinophil
ATAGACCAGCGTTGCC-1	BP9	case	7	Eosinophil
ATAGACCAGGAGCGAG-1	BP9	case	3	Treg
ATAGACCCATTACCTT-1	BP9	case	1	Memory CD4 T
ATAGACCTCCAAACAC-1	BP9	case	2	Effector CD8 T
ATCACGAAGCCGCCTA-1	BP9	case	5	Neutrophil
ATCACGAAGGTAGCCA-1	BP9	case	1	Memory CD4 T
ATCACGATCGTTACGA-1	BP9	case	5	Neutrophil
ATCATCTAGAGAACAG-1	BP9	case	9	NK
ATCATGGTCGTTTAGG-1	BP9	case	1	Memory CD4 T
ATCCACCAGTCCGTAT-1	BP9	case	1	Memory CD4 T
ATCCACCCAAACCTAC-1	BP9	case	2	Effector CD8 T
ATCCACCCACGGCTAC-1	BP9	case	1	Memory CD4 T
ATCCACCGTTCACCTC-1	BP9	case	13	Keratinocyte
ATCCACCTCTTAACCT-1	BP9	case	4	Macrophage
ATCCGAAAGAGTGACC-1	BP9	case	3	Treg
ATCCGAAAGGGCTTGA-1	BP9	case	2	Effector CD8 T
ATCCGAACATGGAATA-1	BP9	case	10	DC
ATCCGAAGTGTAATGA-1	BP9	case	9	NK
ATCCGAAGTGTGGCTC-1	BP9	case	1	Memory CD4 T
ATCCGAAGTTAAGTAG-1	BP9	case	5	Neutrophil
ATCCGAATCGACGGAA-1	BP9	case	3	Treg
ATCGAGTAGACCTAGG-1	BP9	case	4	Macrophage
ATCGAGTAGACGCTTT-1	BP9	case	2	Effector CD8 T
ATCGAGTAGCGATATA-1	BP9	case	4	Macrophage
ATCGAGTCATCGGAAG-1	BP9	case	3	Treg
ATCTACTAGATGTGTA-1	BP9	case	2	Effector CD8 T
ATCTACTTCTCCTATA-1	BP9	case	2	Effector CD8 T
ATCTACTTCTGCGACG-1	BP9	case	3	Treg
ATCTGCCAGCCACCTG-1	BP9	case	2	Effector CD8 T
ATCTGCCAGTCATCCA-1	BP9	case	13	Keratinocyte
ATCTGCCCAGCCAATT-1	BP9	case	12	Proliferating T
ATCTGCCTCACCAGGC-1	BP9	case	2	Effector CD8 T
ATGAGGGAGCTAGCCC-1	BP9	case	3	Treg
ATGAGGGAGTGTCCCG-1	BP9	case	4	Macrophage
ATGAGGGCACCAGTTA-1	BP9	case	1	Memory CD4 T
ATGAGGGCACGGCGTT-1	BP9	case	2	Effector CD8 T
ATGAGGGCAGGAATGC-1	BP9	case	6	Th2/Tc2
ATGAGGGTCCCACTTG-1	BP9	case	1	Memory CD4 T
ATGCGATCACATAACC-1	BP9	case	2	Effector CD8 T
ATGCGATGTTACGACT-1	BP9	case	12	Proliferating T
ATGCGATGTTCAGTAC-1	BP9	case	3	Treg
ATGGGAGGTGGCCCTA-1	BP9	case	4	Macrophage
ATGTGTGAGAAACCGC-1	BP9	case	1	Memory CD4 T
ATTACTCAGCGATGAC-1	BP9	case	1	Memory CD4 T
ATTACTCAGTCTCAAC-1	BP9	case	2	Effector CD8 T
ATTACTCCACGGTAAG-1	BP9	case	3	Treg
ATTACTCGTAAGAGAG-1	BP9	case	5	Neutrophil
ATTACTCTCACCGTAA-1	BP9	case	3	Treg
ATTACTCTCATGTCTT-1	BP9	case	7	Eosinophil
ATTATCCCACTAAGTC-1	BP9	case	1	Memory CD4 T
ATTATCCTCAGGTTCA-1	BP9	case	1	Memory CD4 T
ATTCTACAGTAATCCC-1	BP9	case	3	Treg
ATTCTACCATCACGAT-1	BP9	case	7	Eosinophil
ATTCTACGTAGTACCT-1	BP9	case	4	Macrophage
ATTCTACGTTATGCGT-1	BP9	case	4	Macrophage
ATTGGACAGCCACCTG-1	BP9	case	4	Macrophage
ATTGGACCAGGCTGAA-1	BP9	case	2	Effector CD8 T
ATTGGACTCGAGCCCA-1	BP9	case	1	Memory CD4 T
ATTGGACTCTTACCGC-1	BP9	case	1	Memory CD4 T
ATTGGTGAGACAATAC-1	BP9	case	1	Memory CD4 T
ATTGGTGAGCTAGGCA-1	BP9	case	6	Th2/Tc2
ATTGGTGTCCTGTACC-1	BP9	case	3	Treg
ATTTCTGCAATGGACG-1	BP9	case	4	Macrophage
ATTTCTGCACTTAAGC-1	BP9	case	1	Memory CD4 T
ATTTCTGTCGGATGGA-1	BP9	case	2	Effector CD8 T
CAACCAACAAGAGGCT-1	BP9	case	1	Memory CD4 T
CAACCAATCACGAAGG-1	BP9	case	3	Treg
CAACCAATCAGGCCCA-1	BP9	case	1	Memory CD4 T
CAACCAATCTGTGCAA-1	BP9	case	11	Unknown
CAACCTCAGCAAATCA-1	BP9	case	3	Treg
CAACCTCCACCAGCAC-1	BP9	case	3	Treg
CAACTAGAGACGCAAC-1	BP9	case	4	Macrophage
CAACTAGAGCCAGGAT-1	BP9	case	1	Memory CD4 T
CAACTAGAGCGATAGC-1	BP9	case	2	Effector CD8 T
CAACTAGAGCGTGTCC-1	BP9	case	4	Macrophage
CAACTAGTCAGAGACG-1	BP9	case	3	Treg
CAACTAGTCGCTTAGA-1	BP9	case	6	Th2/Tc2
CAAGAAAAGGTAGCCA-1	BP9	case	1	Memory CD4 T
CAAGAAAGTTGCCTCT-1	BP9	case	9	NK
CAAGAAATCTACTATC-1	BP9	case	4	Macrophage
CAAGAAATCTGTCCGT-1	BP9	case	1	Memory CD4 T
CAAGATCAGACGCACA-1	BP9	case	2	Effector CD8 T
CAAGATCAGGCCCGTT-1	BP9	case	1	Memory CD4 T
CAAGATCCAAACGCGA-1	BP9	case	12	Proliferating T
CAAGATCTCCATTCTA-1	BP9	case	1	Memory CD4 T
CAAGATCTCTGTCTCG-1	BP9	case	1	Memory CD4 T
CAAGGCCAGCCAACAG-1	BP9	case	1	Memory CD4 T
CAAGGCCCAATCCGAT-1	BP9	case	1	Memory CD4 T
CAAGGCCCACGAAAGC-1	BP9	case	1	Memory CD4 T
CAAGGCCGTCCAACTA-1	BP9	case	6	Th2/Tc2
CAAGTTGAGTGTTGAA-1	BP9	case	3	Treg
CAAGTTGCAGCCACCA-1	BP9	case	10	DC
CAAGTTGTCATTGCGA-1	BP9	case	4	Macrophage
CACAAACAGCCACTAT-1	BP9	case	12	Proliferating T
CACAAACGTCATCCCT-1	BP9	case	12	Proliferating T
CACAAACTCATCTGTT-1	BP9	case	4	Macrophage
CACAAACTCGCAAACT-1	BP9	case	12	Proliferating T
CACAAACTCGCGTTTC-1	BP9	case	1	Memory CD4 T
CACACAAAGCGTAATA-1	BP9	case	1	Memory CD4 T
CACACAACAGCTGCTG-1	BP9	case	7	Eosinophil
CACACAATCGCGGATC-1	BP9	case	12	Proliferating T
CACACCTCAACACCTA-1	BP9	case	4	Macrophage
CACACCTTCAATCACG-1	BP9	case	2	Effector CD8 T
CACACTCAGTGCCATT-1	BP9	case	2	Effector CD8 T
CACACTCCAGACACTT-1	BP9	case	1	Memory CD4 T
CACACTCCATCGGGTC-1	BP9	case	4	Macrophage
CACACTCGTTGCGTTA-1	BP9	case	3	Treg
CACACTCTCACGATGT-1	BP9	case	6	Th2/Tc2
CACACTCTCGCCTGTT-1	BP9	case	3	Treg
CACAGTAAGAGCCCAA-1	BP9	case	2	Effector CD8 T
CACAGTAGTGAGTATA-1	BP9	case	12	Proliferating T
CACAGTATCGTGTAGT-1	BP9	case	1	Memory CD4 T
CACATAGAGATCCTGT-1	BP9	case	5	Neutrophil
CACATAGAGCTCCCAG-1	BP9	case	6	Th2/Tc2
CACATAGTCGATAGAA-1	BP9	case	2	Effector CD8 T
CACATTTCAGTATAAG-1	BP9	case	12	Proliferating T
CACATTTGTTAAGTAG-1	BP9	case	2	Effector CD8 T
CACCACTAGTATCTCG-1	BP9	case	3	Treg
CACCACTCAATGAAAC-1	BP9	case	2	Effector CD8 T
CACCACTCAGTAACGG-1	BP9	case	1	Memory CD4 T
CACCAGGAGAGCTGCA-1	BP9	case	3	Treg
CACCAGGAGATCTGCT-1	BP9	case	1	Memory CD4 T
CACCAGGAGTTACGGG-1	BP9	case	1	Memory CD4 T
CACCAGGCACTAAGTC-1	BP9	case	10	DC
CACCAGGTCTTATCTG-1	BP9	case	2	Effector CD8 T
CACCTTGTCTCGTATT-1	BP9	case	4	Macrophage
CACTCCAAGGCAGTCA-1	BP9	case	12	Proliferating T
CACTCCAAGTACCGGA-1	BP9	case	3	Treg
CACTCCACACTTCTGC-1	BP9	case	3	Treg
CACTCCACAGTCTTCC-1	BP9	case	2	Effector CD8 T
CACTCCATCGGAATCT-1	BP9	case	1	Memory CD4 T
CAGAATCGTATGGTTC-1	BP9	case	3	Treg
CAGAATCTCCTTCAAT-1	BP9	case	12	Proliferating T
CAGAGAGAGAAACCTA-1	BP9	case	3	Treg
CAGAGAGCACCATCCT-1	BP9	case	3	Treg
CAGAGAGCATATACCG-1	BP9	case	2	Effector CD8 T
CAGAGAGTCAACGAAA-1	BP9	case	2	Effector CD8 T
CAGAGAGTCAGCGATT-1	BP9	case	1	Memory CD4 T
CAGATCAAGAGGTAGA-1	BP9	case	3	Treg
CAGCAGCGTCTCACCT-1	BP9	case	2	Effector CD8 T
CAGCAGCGTTTGCATG-1	BP9	case	3	Treg
CAGCATACAAGTCTAC-1	BP9	case	4	Macrophage
CAGCATACAGTCTTCC-1	BP9	case	2	Effector CD8 T
CAGCATATCACATAGC-1	BP9	case	3	Treg
CAGCCGAAGAGGGATA-1	BP9	case	5	Neutrophil
CAGCCGATCCGAACGC-1	BP9	case	2	Effector CD8 T
CAGCGACCACCAACCG-1	BP9	case	4	Macrophage
CAGCGACTCAGAGACG-1	BP9	case	6	Th2/Tc2
CAGCGACTCCTATGTT-1	BP9	case	2	Effector CD8 T
CAGCTAACAATCTACG-1	BP9	case	3	Treg
CAGCTAACATTGGCGC-1	BP9	case	3	Treg
CAGCTAAGTCCGTCAG-1	BP9	case	12	Proliferating T
CAGCTAAGTCTCTCGT-1	BP9	case	3	Treg
CAGCTGGAGAAACCAT-1	BP9	case	9	NK
CAGCTGGAGATCTGCT-1	BP9	case	2	Effector CD8 T
CAGCTGGCACAGGTTT-1	BP9	case	6	Th2/Tc2
CAGCTGGCAGCAGTTT-1	BP9	case	3	Treg
CAGCTGGCAGCCTTGG-1	BP9	case	4	Macrophage
CAGCTGGTCGGCATCG-1	BP9	case	4	Macrophage
CAGGTGCAGCTGGAAC-1	BP9	case	1	Memory CD4 T
CAGGTGCAGTGTGGCA-1	BP9	case	2	Effector CD8 T
CAGGTGCCAAAGCGGT-1	BP9	case	7	Eosinophil
CAGGTGCCACTGTCGG-1	BP9	case	1	Memory CD4 T
CAGGTGCGTATATCCG-1	BP9	case	2	Effector CD8 T
CAGGTGCGTTACGGAG-1	BP9	case	1	Memory CD4 T
CAGGTGCGTTTAGCTG-1	BP9	case	4	Macrophage
CAGTAACAGAGCCCAA-1	BP9	case	6	Th2/Tc2
CAGTAACGTGCACCAC-1	BP9	case	1	Memory CD4 T
CAGTAACTCATCATTC-1	BP9	case	2	Effector CD8 T
CAGTAACTCTATCCTA-1	BP9	case	2	Effector CD8 T
CAGTCCTCACCCAGTG-1	BP9	case	4	Macrophage
CATATGGAGTCTCAAC-1	BP9	case	8	pDC
CATATGGAGTTCGCAT-1	BP9	case	4	Macrophage
CATATTCAGAACAATC-1	BP9	case	2	Effector CD8 T
CATATTCGTCTCTCTG-1	BP9	case	2	Effector CD8 T
CATCAGAAGTCCAGGA-1	BP9	case	12	Proliferating T
CATCAGATCTGGCGTG-1	BP9	case	3	Treg
CATCCACAGTATGACA-1	BP9	case	3	Treg
CATCCACAGTGGTAAT-1	BP9	case	2	Effector CD8 T
CATCCACGTAAATGTG-1	BP9	case	12	Proliferating T
CATCGAAAGCACGCCT-1	BP9	case	2	Effector CD8 T
CATCGAACACCAACCG-1	BP9	case	4	Macrophage
CATCGGGAGCCGCCTA-1	BP9	case	1	Memory CD4 T
CATCGGGAGTCACGCC-1	BP9	case	2	Effector CD8 T
CATCGGGCACCTTGTC-1	BP9	case	1	Memory CD4 T
CATGACAAGGGAACGG-1	BP9	case	10	DC
CATGACATCAGCAACT-1	BP9	case	2	Effector CD8 T
CATGACATCGTCCGTT-1	BP9	case	12	Proliferating T
CATGCCTAGCCAGTTT-1	BP9	case	2	Effector CD8 T
CATGCCTAGTTAACGA-1	BP9	case	1	Memory CD4 T
CATGCCTCAAGCGATG-1	BP9	case	13	Keratinocyte
CATGCCTCAGGGTACA-1	BP9	case	1	Memory CD4 T
CATGCCTTCTATGTGG-1	BP9	case	12	Proliferating T
CATGGCGAGATCTGAA-1	BP9	case	2	Effector CD8 T
CATGGCGAGGGCACTA-1	BP9	case	6	Th2/Tc2
CATGGCGCAGACAGGT-1	BP9	case	4	Macrophage
CATGGCGCAGATCTGT-1	BP9	case	2	Effector CD8 T
CATGGCGCAGTCTTCC-1	BP9	case	12	Proliferating T
CATGGCGGTAAATGTG-1	BP9	case	2	Effector CD8 T
CATGGCGGTACTTGAC-1	BP9	case	2	Effector CD8 T
CATGGCGGTTTGTTGG-1	BP9	case	1	Memory CD4 T
CATGGCGTCATGTCCC-1	BP9	case	1	Memory CD4 T
CATTATCAGGCATGGT-1	BP9	case	3	Treg
CATTATCCACATCTTT-1	BP9	case	2	Effector CD8 T
CATTATCTCCTATGTT-1	BP9	case	1	Memory CD4 T
CATTATCTCGCTAGCG-1	BP9	case	3	Treg
CATTCGCCAATGAATG-1	BP9	case	3	Treg
CATTCGCTCAGGCCCA-1	BP9	case	6	Th2/Tc2
CATTCGCTCTGGGCCA-1	BP9	case	1	Memory CD4 T
CCAATCCAGTTTCCTT-1	BP9	case	6	Th2/Tc2
CCAATCCGTCGACTGC-1	BP9	case	6	Th2/Tc2
CCAATCCGTTCCAACA-1	BP9	case	2	Effector CD8 T
CCAATCCTCCGCTGTT-1	BP9	case	3	Treg
CCACCTAAGGTAGCCA-1	BP9	case	12	Proliferating T
CCACCTACAAGCGATG-1	BP9	case	1	Memory CD4 T
CCACCTAGTGATGCCC-1	BP9	case	11	Unknown
CCACGGAAGATTACCC-1	BP9	case	6	Th2/Tc2
CCACGGAGTGCAGGTA-1	BP9	case	11	Unknown
CCACGGATCACCAGGC-1	BP9	case	10	DC
CCACTACCATCCTTGC-1	BP9	case	2	Effector CD8 T
CCACTACGTCTAGAGG-1	BP9	case	7	Eosinophil
CCACTACTCTCGATGA-1	BP9	case	3	Treg
CCAGCGACACCACGTG-1	BP9	case	4	Macrophage
CCAGCGACAGGTCCAC-1	BP9	case	7	Eosinophil
CCAGCGATCCAAACAC-1	BP9	case	7	Eosinophil
CCAGCGATCCTTGACC-1	BP9	case	11	Unknown
CCATGTCAGGCAGGTT-1	BP9	case	3	Treg
CCATGTCCATCTCGCT-1	BP9	case	3	Treg
CCATGTCTCACGATGT-1	BP9	case	4	Macrophage
CCATGTCTCTTGCATT-1	BP9	case	6	Th2/Tc2
CCATTCGAGCGCCTCA-1	BP9	case	4	Macrophage
CCATTCGAGCTGCCCA-1	BP9	case	1	Memory CD4 T
CCATTCGGTAAGGGCT-1	BP9	case	1	Memory CD4 T
CCATTCGTCTGTCTAT-1	BP9	case	12	Proliferating T
CCCAATCCACTCTGTC-1	BP9	case	3	Treg
CCCAATCGTCAGATAA-1	BP9	case	3	Treg
CCCAATCGTCGGCATC-1	BP9	case	3	Treg
CCCAGTTCACGGTGTC-1	BP9	case	5	Neutrophil
CCCAGTTCACGTAAGG-1	BP9	case	1	Memory CD4 T
CCCAGTTCAGTCAGAG-1	BP9	case	7	Eosinophil
CCCAGTTGTAAATACG-1	BP9	case	2	Effector CD8 T
CCCAGTTGTAAGAGGA-1	BP9	case	10	DC
CCCAGTTGTGTAATGA-1	BP9	case	2	Effector CD8 T
CCCAGTTTCCACGAAT-1	BP9	case	10	DC
CCCAGTTTCGAGAACG-1	BP9	case	4	Macrophage
CCCTCCTAGGACCACA-1	BP9	case	3	Treg
CCCTCCTCAATGGAGC-1	BP9	case	3	Treg
CCCTCCTGTAGAGGAA-1	BP9	case	9	NK
CCGGGATAGCCCAACC-1	BP9	case	7	Eosinophil
CCGGGATAGGGTCGAT-1	BP9	case	13	Keratinocyte
CCGGGATAGTAGCGGT-1	BP9	case	4	Macrophage
CCGGGATCAAGCTGAG-1	BP9	case	4	Macrophage
CCGGGATCATGCGCAC-1	BP9	case	1	Memory CD4 T
CCGGGATTCTGTCCGT-1	BP9	case	2	Effector CD8 T
CCGGTAGCACATTAGC-1	BP9	case	3	Treg
CCGGTAGTCAATCTCT-1	BP9	case	3	Treg
CCGGTAGTCAGGATCT-1	BP9	case	3	Treg
CCGTACTAGGCTAGCA-1	BP9	case	4	Macrophage
CCGTACTGTACGCTGC-1	BP9	case	1	Memory CD4 T
CCGTACTGTGTTTGGT-1	BP9	case	7	Eosinophil
CCGTTCAAGCACGCCT-1	BP9	case	3	Treg
CCGTTCAAGGGATACC-1	BP9	case	6	Th2/Tc2
CCGTTCATCACTGGGC-1	BP9	case	6	Th2/Tc2
CCGTTCATCGCTTAGA-1	BP9	case	6	Th2/Tc2
CCTAAAGAGAGCAATT-1	BP9	case	3	Treg
CCTAAAGAGTGAAGTT-1	BP9	case	9	NK
CCTAAAGCAGCCAATT-1	BP9	case	3	Treg
CCTAAAGCATATACCG-1	BP9	case	1	Memory CD4 T
CCTACACAGTAGATGT-1	BP9	case	10	DC
CCTACACAGTCCATAC-1	BP9	case	2	Effector CD8 T
CCTACACCACTCGACG-1	BP9	case	11	Unknown
CCTACACGTTCGTGAT-1	BP9	case	4	Macrophage
CCTACCAAGACTACAA-1	BP9	case	3	Treg
CCTACCAGTACGAAAT-1	BP9	case	8	pDC
CCTACCAGTTTACTCT-1	BP9	case	1	Memory CD4 T
CCTACCATCGGAGGTA-1	BP9	case	1	Memory CD4 T
CCTAGCTAGGCAATTA-1	BP9	case	6	Th2/Tc2
CCTAGCTAGGCGTACA-1	BP9	case	12	Proliferating T
CCTAGCTCAAGGACTG-1	BP9	case	2	Effector CD8 T
CCTAGCTCAGATCCAT-1	BP9	case	3	Treg
CCTAGCTGTACATGTC-1	BP9	case	10	DC
CCTAGCTGTTATCACG-1	BP9	case	1	Memory CD4 T
CCTAGCTTCCACGACG-1	BP9	case	6	Th2/Tc2
CCTATTAAGCATCATC-1	BP9	case	3	Treg
CCTATTACAATCGGTT-1	BP9	case	4	Macrophage
CCTATTACAGCCAGAA-1	BP9	case	2	Effector CD8 T
CCTATTAGTCATATGC-1	BP9	case	6	Th2/Tc2
CCTATTAGTGCTCTTC-1	BP9	case	4	Macrophage
CCTCAGTAGATAGTCA-1	BP9	case	2	Effector CD8 T
CCTCAGTAGTACATGA-1	BP9	case	2	Effector CD8 T
CCTCTGAAGCAGCCTC-1	BP9	case	2	Effector CD8 T
CCTCTGACACCGGAAA-1	BP9	case	3	Treg
CCTTACGCACCCTATC-1	BP9	case	10	DC
CCTTACGTCAAGGCTT-1	BP9	case	5	Neutrophil
CCTTACGTCATGCATG-1	BP9	case	1	Memory CD4 T
CCTTCCCAGAGGTAGA-1	BP9	case	7	Eosinophil
CCTTCCCAGTTAGCGG-1	BP9	case	6	Th2/Tc2
CCTTTCTCAGCGTAAG-1	BP9	case	9	NK
CCTTTCTGTGGCTCCA-1	BP9	case	1	Memory CD4 T
CCTTTCTTCTAACCGA-1	BP9	case	2	Effector CD8 T
CGAACATCACAGACTT-1	BP9	case	9	NK
CGAACATTCAGTCAGT-1	BP9	case	9	NK
CGAATGTAGGGTCGAT-1	BP9	case	4	Macrophage
CGAATGTGTCCTAGCG-1	BP9	case	2	Effector CD8 T
CGAATGTGTTCAGTAC-1	BP9	case	2	Effector CD8 T
CGAATGTTCAAAGTAG-1	BP9	case	3	Treg
CGACCTTCAGCCTATA-1	BP9	case	4	Macrophage
CGACCTTCATTTGCTT-1	BP9	case	12	Proliferating T
CGACCTTGTCCTCTTG-1	BP9	case	2	Effector CD8 T
CGACCTTTCGCCTGTT-1	BP9	case	1	Memory CD4 T
CGACTTCGTTTACTCT-1	BP9	case	1	Memory CD4 T
CGACTTCTCATGCTCC-1	BP9	case	9	NK
CGACTTCTCCAGAGGA-1	BP9	case	1	Memory CD4 T
CGACTTCTCCGCATCT-1	BP9	case	4	Macrophage
CGACTTCTCGTTTATC-1	BP9	case	6	Th2/Tc2
CGAGAAGAGATCCGAG-1	BP9	case	2	Effector CD8 T
CGAGAAGAGGTGCTAG-1	BP9	case	7	Eosinophil
CGAGCACGTGTAAGTA-1	BP9	case	2	Effector CD8 T
CGAGCCAAGCAGGCTA-1	BP9	case	1	Memory CD4 T
CGAGCCAGTCTAGTGT-1	BP9	case	2	Effector CD8 T
CGAGCCAGTTACAGAA-1	BP9	case	6	Th2/Tc2
CGATCGGAGACTGGGT-1	BP9	case	5	Neutrophil
CGATCGGCACACAGAG-1	BP9	case	4	Macrophage
CGATCGGCACACTGCG-1	BP9	case	2	Effector CD8 T
CGATGGCTCGGCGGTT-1	BP9	case	4	Macrophage
CGATTGAGTACAAGTA-1	BP9	case	3	Treg
CGATTGATCCTTGACC-1	BP9	case	2	Effector CD8 T
CGCCAAGAGAATAGGG-1	BP9	case	9	NK
CGCCAAGAGGACAGAA-1	BP9	case	3	Treg
CGCCAAGAGTGCAAGC-1	BP9	case	2	Effector CD8 T
CGCCAAGCAATACGCT-1	BP9	case	3	Treg
CGCGGTACAGATCCAT-1	BP9	case	3	Treg
CGCGGTACATATACGC-1	BP9	case	4	Macrophage
CGCGTTTAGCTTCGCG-1	BP9	case	10	DC
CGCGTTTAGCTTTGGT-1	BP9	case	2	Effector CD8 T
CGCGTTTAGTTTCCTT-1	BP9	case	7	Eosinophil
CGCGTTTGTCTAAACC-1	BP9	case	1	Memory CD4 T
CGCGTTTGTTCACGGC-1	BP9	case	4	Macrophage
CGCGTTTTCCCAACGG-1	BP9	case	3	Treg
CGCTATCAGCCAGGAT-1	BP9	case	9	NK
CGGACACTCCTTCAAT-1	BP9	case	6	Th2/Tc2
CGGACGTAGATATACG-1	BP9	case	6	Th2/Tc2
CGGACGTAGATGCCAG-1	BP9	case	13	Keratinocyte
CGGACGTGTAGGACAC-1	BP9	case	6	Th2/Tc2
CGGACGTTCGAATGGG-1	BP9	case	5	Neutrophil
CGGACTGCACACATGT-1	BP9	case	11	Unknown
CGGACTGTCAAACGGG-1	BP9	case	4	Macrophage
CGGACTGTCGTAGGTT-1	BP9	case	2	Effector CD8 T
CGGAGCTTCCATTCTA-1	BP9	case	3	Treg
CGGAGCTTCGATGAGG-1	BP9	case	5	Neutrophil
CGGAGCTTCGTCACGG-1	BP9	case	2	Effector CD8 T
CGGAGTCAGCCTCGTG-1	BP9	case	1	Memory CD4 T
CGGAGTCTCAACACAC-1	BP9	case	6	Th2/Tc2
CGGAGTCTCATGCTCC-1	BP9	case	2	Effector CD8 T
CGGCTAGAGTCTTGCA-1	BP9	case	2	Effector CD8 T
CGGCTAGCAGCTGTTA-1	BP9	case	3	Treg
CGGCTAGGTGTGGCTC-1	BP9	case	12	Proliferating T
CGGCTAGGTTATTCTC-1	BP9	case	1	Memory CD4 T
CGGGTCAGTTCGGCAC-1	BP9	case	11	Unknown
CGGGTCAGTTGACGTT-1	BP9	case	3	Treg
CGGTTAAAGGCGTACA-1	BP9	case	10	DC
CGGTTAAGTTACTGAC-1	BP9	case	6	Th2/Tc2
CGGTTAATCACAGTAC-1	BP9	case	1	Memory CD4 T
CGTAGCGAGCGTTGCC-1	BP9	case	12	Proliferating T
CGTAGCGGTTCGGCAC-1	BP9	case	2	Effector CD8 T
CGTAGCGGTTCTGTTT-1	BP9	case	1	Memory CD4 T
CGTAGGCAGCGCTCCA-1	BP9	case	6	Th2/Tc2
CGTAGGCGTGGTCTCG-1	BP9	case	4	Macrophage
CGTAGGCTCTCCAGGG-1	BP9	case	1	Memory CD4 T
CGTCACTAGAGGGATA-1	BP9	case	3	Treg
CGTCACTAGGCAGTCA-1	BP9	case	5	Neutrophil
CGTCACTCAGATGGGT-1	BP9	case	2	Effector CD8 T
CGTCACTCAGGGTATG-1	BP9	case	4	Macrophage
CGTCACTGTAAACCTC-1	BP9	case	7	Eosinophil
CGTCAGGCACCAGATT-1	BP9	case	13	Keratinocyte
CGTCAGGGTACAGCAG-1	BP9	case	10	DC
CGTCAGGGTGCGCTTG-1	BP9	case	1	Memory CD4 T
CGTCAGGGTTTGCATG-1	BP9	case	1	Memory CD4 T
CGTCCATAGAGACTAT-1	BP9	case	12	Proliferating T
CGTCCATAGGCCGAAT-1	BP9	case	4	Macrophage
CGTCCATCACGAAAGC-1	BP9	case	5	Neutrophil
CGTCTACAGTAGGTGC-1	BP9	case	12	Proliferating T
CGTCTACCAAGGCTCC-1	BP9	case	5	Neutrophil
CGTCTACCACAGTCGC-1	BP9	case	13	Keratinocyte
CGTCTACGTAATTGGA-1	BP9	case	12	Proliferating T
CGTCTACGTGGTGTAG-1	BP9	case	3	Treg
CGTGAGCAGCTAGTGG-1	BP9	case	5	Neutrophil
CGTGAGCCAGGAACGT-1	BP9	case	4	Macrophage
CGTGAGCGTGTTGGGA-1	BP9	case	11	Unknown
CGTGAGCTCAGGTAAA-1	BP9	case	5	Neutrophil
CGTGAGCTCCTTAATC-1	BP9	case	3	Treg
CGTGTAAAGCGAGAAA-1	BP9	case	1	Memory CD4 T
CGTGTAAGTGATGTCT-1	BP9	case	3	Treg
CGTGTAAGTTGACGTT-1	BP9	case	4	Macrophage
CGTGTAATCCTCAATT-1	BP9	case	12	Proliferating T
CGTGTCTAGTGACTCT-1	BP9	case	4	Macrophage
CGTGTCTTCTAACTTC-1	BP9	case	1	Memory CD4 T
CGTTAGACACGTCAGC-1	BP9	case	2	Effector CD8 T
CGTTAGATCCGTAGTA-1	BP9	case	2	Effector CD8 T
CGTTAGATCGCATGAT-1	BP9	case	3	Treg
CGTTCTGAGCAGGTCA-1	BP9	case	13	Keratinocyte
CGTTGGGAGCCACGTC-1	BP9	case	2	Effector CD8 T
CGTTGGGCAGGAATGC-1	BP9	case	3	Treg
CGTTGGGGTAAGTGTA-1	BP9	case	4	Macrophage
CGTTGGGGTATTCTCT-1	BP9	case	2	Effector CD8 T
CGTTGGGGTCGCTTCT-1	BP9	case	10	DC
CGTTGGGTCGCAAACT-1	BP9	case	1	Memory CD4 T
CTAACTTAGACCCACC-1	BP9	case	6	Th2/Tc2
CTAACTTAGTTTAGGA-1	BP9	case	2	Effector CD8 T
CTAACTTCACCTCGGA-1	BP9	case	6	Th2/Tc2
CTAACTTTCAATACCG-1	BP9	case	5	Neutrophil
CTAACTTTCTATGTGG-1	BP9	case	2	Effector CD8 T
CTAAGACCAGTTCCCT-1	BP9	case	1	Memory CD4 T
CTAAGACCATGCTGGC-1	BP9	case	2	Effector CD8 T
CTAAGACGTACAGACG-1	BP9	case	1	Memory CD4 T
CTAAGACGTTTCGCTC-1	BP9	case	11	Unknown
CTAAGACTCTTCGAGA-1	BP9	case	12	Proliferating T
CTAATGGGTCACAAGG-1	BP9	case	12	Proliferating T
CTAATGGGTCTGGTCG-1	BP9	case	2	Effector CD8 T
CTAATGGTCAGCTTAG-1	BP9	case	8	pDC
CTAATGGTCCCTAATT-1	BP9	case	7	Eosinophil
CTACACCAGCCCAACC-1	BP9	case	2	Effector CD8 T
CTACACCGTAAATGAC-1	BP9	case	9	NK
CTACACCGTGGGTCAA-1	BP9	case	3	Treg
CTACACCTCATAAAGG-1	BP9	case	2	Effector CD8 T
CTACACCTCCTTTACA-1	BP9	case	1	Memory CD4 T
CTACACCTCTGCTGCT-1	BP9	case	1	Memory CD4 T
CTACATTAGTAGTGCG-1	BP9	case	4	Macrophage
CTACATTCACAGTCGC-1	BP9	case	5	Neutrophil
CTACATTCACGTCTCT-1	BP9	case	2	Effector CD8 T
CTACATTGTTTGTGTG-1	BP9	case	1	Memory CD4 T
CTACATTTCTTGCATT-1	BP9	case	1	Memory CD4 T
CTACCCAGTTGGGACA-1	BP9	case	1	Memory CD4 T
CTACCCATCAGCTCTC-1	BP9	case	2	Effector CD8 T
CTACCCATCGTGGACC-1	BP9	case	3	Treg
CTACGTCAGTGGTCCC-1	BP9	case	3	Treg
CTACGTCTCTGCAGTA-1	BP9	case	1	Memory CD4 T
CTAGAGTAGCCTATGT-1	BP9	case	10	DC
CTAGAGTAGTCTCGGC-1	BP9	case	12	Proliferating T
CTAGAGTTCGCTGATA-1	BP9	case	5	Neutrophil
CTAGAGTTCTGTCAAG-1	BP9	case	1	Memory CD4 T
CTAGCCTGTAGCTGCC-1	BP9	case	6	Th2/Tc2
CTAGTGAAGTGGGTTG-1	BP9	case	6	Th2/Tc2
CTAGTGACAGGGATTG-1	BP9	case	7	Eosinophil
CTAGTGATCCGGCACA-1	BP9	case	4	Macrophage
CTCACACAGAGACGAA-1	BP9	case	12	Proliferating T
CTCACACAGATGGGTC-1	BP9	case	3	Treg
CTCACACCATGACGGA-1	BP9	case	1	Memory CD4 T
CTCACACGTAAGTTCC-1	BP9	case	1	Memory CD4 T
CTCACACTCGTGGGAA-1	BP9	case	2	Effector CD8 T
CTCACACTCGTTGACA-1	BP9	case	3	Treg
CTCAGAAAGGCTAGGT-1	BP9	case	4	Macrophage
CTCAGAACATACCATG-1	BP9	case	3	Treg
CTCAGAACATTTCACT-1	BP9	case	5	Neutrophil
CTCAGAATCATTATCC-1	BP9	case	11	Unknown
CTCAGAATCGGAGGTA-1	BP9	case	3	Treg
CTCAGAATCTGCGGCA-1	BP9	case	2	Effector CD8 T
CTCATTAAGGCTAGCA-1	BP9	case	4	Macrophage
CTCATTAAGTGTACCT-1	BP9	case	2	Effector CD8 T
CTCATTACAAGGGTCA-1	BP9	case	12	Proliferating T
CTCATTACAGCTATTG-1	BP9	case	13	Keratinocyte
CTCATTAGTTGCGTTA-1	BP9	case	3	Treg
CTCATTATCGGAGCAA-1	BP9	case	3	Treg
CTCCTAGAGCCAGGAT-1	BP9	case	4	Macrophage
CTCCTAGAGCTGAAAT-1	BP9	case	12	Proliferating T
CTCCTAGCAGATTGCT-1	BP9	case	3	Treg
CTCCTAGGTGGTAACG-1	BP9	case	1	Memory CD4 T
CTCGAAAAGATAGTCA-1	BP9	case	2	Effector CD8 T
CTCGAAAGTACTCAAC-1	BP9	case	7	Eosinophil
CTCGAGGAGAGTACAT-1	BP9	case	6	Th2/Tc2
CTCGAGGAGCGCTCCA-1	BP9	case	8	pDC
CTCGAGGCATTTCAGG-1	BP9	case	4	Macrophage
CTCGAGGGTGTCAATC-1	BP9	case	3	Treg
CTCGGAGCAAAGGTGC-1	BP9	case	2	Effector CD8 T
CTCGGAGTCCTTGACC-1	BP9	case	1	Memory CD4 T
CTCGGAGTCGGAGCAA-1	BP9	case	12	Proliferating T
CTCGGGAAGACTTTCG-1	BP9	case	2	Effector CD8 T
CTCGGGACACCCAGTG-1	BP9	case	7	Eosinophil
CTCGGGATCCAAAGTC-1	BP9	case	4	Macrophage
CTCGTACCAGGGATTG-1	BP9	case	1	Memory CD4 T
CTCGTACGTGAGGCTA-1	BP9	case	5	Neutrophil
CTCGTACTCGGATGGA-1	BP9	case	2	Effector CD8 T
CTCGTCAGTCCGTTAA-1	BP9	case	12	Proliferating T
CTCGTCATCAAAGTAG-1	BP9	case	1	Memory CD4 T
CTCGTCATCAATCACG-1	BP9	case	6	Th2/Tc2
CTCGTCATCGCGATCG-1	BP9	case	4	Macrophage
CTCGTCATCGTTGACA-1	BP9	case	6	Th2/Tc2
CTCTAATAGATGGCGT-1	BP9	case	11	Unknown
CTCTAATCAGGTCTCG-1	BP9	case	6	Th2/Tc2
CTCTAATGTAGGACAC-1	BP9	case	3	Treg
CTCTAATGTAGTACCT-1	BP9	case	7	Eosinophil
CTCTACGAGATCGATA-1	BP9	case	4	Macrophage
CTCTACGAGCTGCAAG-1	BP9	case	9	NK
CTCTACGAGGGTTCCC-1	BP9	case	4	Macrophage
CTCTACGCAGCTTCGG-1	BP9	case	2	Effector CD8 T
CTCTACGCATGGTCAT-1	BP9	case	6	Th2/Tc2
CTCTACGTCAAACGGG-1	BP9	case	6	Th2/Tc2
CTCTACGTCCTTTCGG-1	BP9	case	5	Neutrophil
CTCTGGTTCAGGTAAA-1	BP9	case	2	Effector CD8 T
CTGAAACAGGCTATCT-1	BP9	case	12	Proliferating T
CTGAAACAGTACGCCC-1	BP9	case	12	Proliferating T
CTGAAACGTCGTTGTA-1	BP9	case	4	Macrophage
CTGAAACGTTAGTGGG-1	BP9	case	1	Memory CD4 T
CTGAAACTCCCAAGAT-1	BP9	case	5	Neutrophil
CTGAAACTCTGCGGCA-1	BP9	case	4	Macrophage
CTGAAGTAGGCCCTCA-1	BP9	case	6	Th2/Tc2
CTGAAGTAGTCTCAAC-1	BP9	case	2	Effector CD8 T
CTGAAGTTCCGAATGT-1	BP9	case	2	Effector CD8 T
CTGATAGAGCACCGCT-1	BP9	case	5	Neutrophil
CTGATAGCATGTCGAT-1	BP9	case	5	Neutrophil
CTGATAGGTTACAGAA-1	BP9	case	4	Macrophage
CTGATCCAGACTCGGA-1	BP9	case	5	Neutrophil
CTGATCCGTTGAACTC-1	BP9	case	2	Effector CD8 T
CTGCCTAAGAAGGACA-1	BP9	case	3	Treg
CTGCCTAAGGTGACCA-1	BP9	case	1	Memory CD4 T
CTGCCTACAACACCTA-1	BP9	case	1	Memory CD4 T
CTGCCTACATGCAATC-1	BP9	case	1	Memory CD4 T
CTGCCTATCAACACTG-1	BP9	case	3	Treg
CTGCCTATCGCGTTTC-1	BP9	case	3	Treg
CTGCGGAAGAGTTGGC-1	BP9	case	7	Eosinophil
CTGCGGAAGCTAGGCA-1	BP9	case	5	Neutrophil
CTGCGGAAGTATTGGA-1	BP9	case	9	NK
CTGCGGAAGTGGAGTC-1	BP9	case	3	Treg
CTGCGGACAGTTTACG-1	BP9	case	3	Treg
CTGCTGTGTTGTACAC-1	BP9	case	6	Th2/Tc2
CTGGTCTAGAGTACAT-1	BP9	case	3	Treg
CTGGTCTAGCTTTGGT-1	BP9	case	3	Treg
CTGGTCTAGGCTCATT-1	BP9	case	3	Treg
CTGGTCTGTACAGTGG-1	BP9	case	2	Effector CD8 T
CTGGTCTGTTCTGTTT-1	BP9	case	3	Treg
CTGTGCTGTCTTTCAT-1	BP9	case	2	Effector CD8 T
CTGTGCTGTTCCAACA-1	BP9	case	4	Macrophage
CTGTTTAAGCTAACAA-1	BP9	case	2	Effector CD8 T
CTGTTTATCACCAGGC-1	BP9	case	2	Effector CD8 T
CTTAACTCAAACCCAT-1	BP9	case	12	Proliferating T
CTTAACTGTGCCTGTG-1	BP9	case	6	Th2/Tc2
CTTACCGCACGCGAAA-1	BP9	case	3	Treg
CTTACCGCATACTACG-1	BP9	case	3	Treg
CTTACCGTCAACACCA-1	BP9	case	10	DC
CTTAGGACACTATCTT-1	BP9	case	4	Macrophage
CTTAGGAGTTCCGTCT-1	BP9	case	1	Memory CD4 T
CTTCTCTTCGCAAACT-1	BP9	case	1	Memory CD4 T
CTTCTCTTCGTATCAG-1	BP9	case	3	Treg
CTTCTCTTCTAACTCT-1	BP9	case	3	Treg
CTTGGCTGTACGCACC-1	BP9	case	1	Memory CD4 T
CTTGGCTTCAACACTG-1	BP9	case	7	Eosinophil
CTTTGCGCATACAGCT-1	BP9	case	3	Treg
CTTTGCGGTAACGTTC-1	BP9	case	3	Treg
GAAACTCGTGCGAAAC-1	BP9	case	1	Memory CD4 T
GAAACTCGTTCACCTC-1	BP9	case	2	Effector CD8 T
GAAATGACAATTCCTT-1	BP9	case	2	Effector CD8 T
GAAATGACATCTCGCT-1	BP9	case	10	DC
GAAATGAGTTTGTGTG-1	BP9	case	3	Treg
GAAATGATCCAGATCA-1	BP9	case	12	Proliferating T
GAAATGATCTCCGGTT-1	BP9	case	1	Memory CD4 T
GAACATCCACCCTATC-1	BP9	case	6	Th2/Tc2
GAACATCCATCGTCGG-1	BP9	case	1	Memory CD4 T
GAACATCGTGCGATAG-1	BP9	case	2	Effector CD8 T
GAACATCTCCGTCATC-1	BP9	case	2	Effector CD8 T
GAACATCTCGCACTCT-1	BP9	case	2	Effector CD8 T
GAACCTACACAGCGTC-1	BP9	case	2	Effector CD8 T
GAACCTACACATTCGA-1	BP9	case	2	Effector CD8 T
GAACCTATCGACCAGC-1	BP9	case	4	Macrophage
GAACGGACACAGAGGT-1	BP9	case	4	Macrophage
GAAGCAGAGTCCTCCT-1	BP9	case	1	Memory CD4 T
GAAGCAGCACCGCTAG-1	BP9	case	2	Effector CD8 T
GAAGCAGTCCTATGTT-1	BP9	case	4	Macrophage
GAATAAGCACCGAATT-1	BP9	case	4	Macrophage
GAATAAGTCACCCGAG-1	BP9	case	5	Neutrophil
GAATGAAAGCTCCTCT-1	BP9	case	2	Effector CD8 T
GAATGAACACGGTAAG-1	BP9	case	1	Memory CD4 T
GAATGAACAGGGATTG-1	BP9	case	2	Effector CD8 T
GAATGAACAGTACACT-1	BP9	case	3	Treg
GAATGAATCATCGGAT-1	BP9	case	3	Treg
GAATGAATCCCAACGG-1	BP9	case	3	Treg
GACACGCCAGCGTTCG-1	BP9	case	12	Proliferating T
GACACGCTCAACCATG-1	BP9	case	2	Effector CD8 T
GACAGAGAGCCGCCTA-1	BP9	case	7	Eosinophil
GACAGAGAGCTGAACG-1	BP9	case	4	Macrophage
GACAGAGAGGCGACAT-1	BP9	case	2	Effector CD8 T
GACAGAGCAATGAATG-1	BP9	case	1	Memory CD4 T
GACAGAGCACTTAAGC-1	BP9	case	6	Th2/Tc2
GACAGAGGTCCATCCT-1	BP9	case	1	Memory CD4 T
GACAGAGTCGGCGCAT-1	BP9	case	4	Macrophage
GACCAATAGCCCAATT-1	BP9	case	7	Eosinophil
GACCAATAGCTGCCCA-1	BP9	case	7	Eosinophil
GACCAATCAGCCACCA-1	BP9	case	1	Memory CD4 T
GACCAATGTTCCATGA-1	BP9	case	1	Memory CD4 T
GACCAATTCCACGCAG-1	BP9	case	4	Macrophage
GACCTGGAGTCATGCT-1	BP9	case	4	Macrophage
GACGCGTCATCGGTTA-1	BP9	case	7	Eosinophil
GACGCGTGTCACTTCC-1	BP9	case	2	Effector CD8 T
GACGCGTGTGGGTATG-1	BP9	case	1	Memory CD4 T
GACGCGTTCACGAAGG-1	BP9	case	1	Memory CD4 T
GACGCGTTCTGGCGAC-1	BP9	case	2	Effector CD8 T
GACGGCTAGTGGTAGC-1	BP9	case	1	Memory CD4 T
GACGGCTTCAGCTGGC-1	BP9	case	5	Neutrophil
GACGGCTTCAGTCCCT-1	BP9	case	4	Macrophage
GACGGCTTCTGCGTAA-1	BP9	case	3	Treg
GACGTGCAGGCTATCT-1	BP9	case	2	Effector CD8 T
GACGTGCAGTGTTAGA-1	BP9	case	6	Th2/Tc2
GACGTGCTCGTACGGC-1	BP9	case	1	Memory CD4 T
GACGTTAAGGCACATG-1	BP9	case	6	Th2/Tc2
GACGTTACATTGGTAC-1	BP9	case	11	Unknown
GACTAACAGGAACTGC-1	BP9	case	7	Eosinophil
GACTACAAGCTAGGCA-1	BP9	case	6	Th2/Tc2
GACTACACAGCTCCGA-1	BP9	case	12	Proliferating T
GACTACATCCTTAATC-1	BP9	case	4	Macrophage
GACTACATCCTTGCCA-1	BP9	case	1	Memory CD4 T
GACTACATCTCTGTCG-1	BP9	case	2	Effector CD8 T
GACTGCGAGATGAGAG-1	BP9	case	7	Eosinophil
GACTGCGAGGCCCTCA-1	BP9	case	2	Effector CD8 T
GACTGCGAGGGTATCG-1	BP9	case	4	Macrophage
GACTGCGAGTTTGCGT-1	BP9	case	5	Neutrophil
GACTGCGCAGCCTGTG-1	BP9	case	3	Treg
GACTGCGTCATCGGAT-1	BP9	case	3	Treg
GACTGCGTCGTGGTCG-1	BP9	case	1	Memory CD4 T
GAGCAGAAGAAGGCCT-1	BP9	case	12	Proliferating T
GAGCAGACACAAGTAA-1	BP9	case	2	Effector CD8 T
GAGCAGACATTACGAC-1	BP9	case	1	Memory CD4 T
GAGCAGACATTCGACA-1	BP9	case	4	Macrophage
GAGGTGAAGCGTTGCC-1	BP9	case	3	Treg
GAGGTGAAGGCACATG-1	BP9	case	4	Macrophage
GAGGTGACATTAACCG-1	BP9	case	4	Macrophage
GAGGTGATCAAACCGT-1	BP9	case	3	Treg
GAGGTGATCCGAGCCA-1	BP9	case	2	Effector CD8 T
GAGGTGATCCTGTACC-1	BP9	case	9	NK
GAGTCCGAGATAGGAG-1	BP9	case	2	Effector CD8 T
GAGTCCGTCAGTTCGA-1	BP9	case	11	Unknown
GAGTCCGTCCAAACAC-1	BP9	case	2	Effector CD8 T
GATCAGTAGCAGATCG-1	BP9	case	4	Macrophage
GATCAGTCAGTGGGAT-1	BP9	case	13	Keratinocyte
GATCGATCAAACGTGG-1	BP9	case	3	Treg
GATCGATCAACACCCG-1	BP9	case	4	Macrophage
GATCGATGTAGCAAAT-1	BP9	case	2	Effector CD8 T
GATCGATGTTATCGGT-1	BP9	case	7	Eosinophil
GATCGATGTTCCCTTG-1	BP9	case	2	Effector CD8 T
GATCGATGTTGCGTTA-1	BP9	case	2	Effector CD8 T
GATCGATTCCTTGCCA-1	BP9	case	7	Eosinophil
GATCGCGCATGACGGA-1	BP9	case	1	Memory CD4 T
GATCGCGGTCGTGGCT-1	BP9	case	2	Effector CD8 T
GATCGTAGTACTTAGC-1	BP9	case	4	Macrophage
GATCGTAGTCGGCACT-1	BP9	case	11	Unknown
GATCTAGAGGACAGAA-1	BP9	case	4	Macrophage
GATCTAGGTACGAAAT-1	BP9	case	6	Th2/Tc2
GATGAAAAGCCCAATT-1	BP9	case	9	NK
GATGAGGGTAAGGATT-1	BP9	case	10	DC
GATGCTAAGCGATGAC-1	BP9	case	3	Treg
GATGCTACAATAACGA-1	BP9	case	12	Proliferating T
GATGCTATCAAGCCTA-1	BP9	case	7	Eosinophil
GATTCAGAGGCATTGG-1	BP9	case	2	Effector CD8 T
GATTCAGCAATGAATG-1	BP9	case	8	pDC
GATTCAGCATTTGCTT-1	BP9	case	4	Macrophage
GATTCAGGTCGCGTGT-1	BP9	case	2	Effector CD8 T
GATTCAGGTCGTTGTA-1	BP9	case	1	Memory CD4 T
GATTCAGGTTCGGGCT-1	BP9	case	12	Proliferating T
GATTCAGTCACGAAGG-1	BP9	case	2	Effector CD8 T
GCAAACTAGCGTTGCC-1	BP9	case	2	Effector CD8 T
GCAAACTCACATTCGA-1	BP9	case	10	DC
GCAAACTGTAGCTGCC-1	BP9	case	4	Macrophage
GCAATCACAATAACGA-1	BP9	case	9	NK
GCAATCACATTTGCTT-1	BP9	case	10	DC
GCAATCATCTTAACCT-1	BP9	case	10	DC
GCACATAAGGACAGAA-1	BP9	case	7	Eosinophil
GCACATAAGGGCTTCC-1	BP9	case	13	Keratinocyte
GCACATAGTTCTGTTT-1	BP9	case	12	Proliferating T
GCACATATCTGACCTC-1	BP9	case	4	Macrophage
GCACTCTAGATGTAAC-1	BP9	case	2	Effector CD8 T
GCAGCCACAACGATCT-1	BP9	case	9	NK
GCAGTTAAGGCGATAC-1	BP9	case	6	Th2/Tc2
GCAGTTAAGGGCATGT-1	BP9	case	4	Macrophage
GCAGTTAAGTGAAGTT-1	BP9	case	1	Memory CD4 T
GCAGTTAGTCAATGTC-1	BP9	case	7	Eosinophil
GCATACAAGGACGAAA-1	BP9	case	6	Th2/Tc2
GCATACAAGGAGTACC-1	BP9	case	1	Memory CD4 T
GCATACACAAGTAGTA-1	BP9	case	2	Effector CD8 T
GCATACAGTAGCGCTC-1	BP9	case	10	DC
GCATGATCATATGGTC-1	BP9	case	1	Memory CD4 T
GCATGATCATGCCACG-1	BP9	case	8	pDC
GCATGCGAGAGACTTA-1	BP9	case	13	Keratinocyte
GCATGCGCAGCTCCGA-1	BP9	case	3	Treg
GCATGCGGTCCAAGTT-1	BP9	case	1	Memory CD4 T
GCATGCGTCATCATTC-1	BP9	case	2	Effector CD8 T
GCATGTAAGGCCCTTG-1	BP9	case	4	Macrophage
GCATGTAAGTCGTACT-1	BP9	case	4	Macrophage
GCATGTACAATCGAAA-1	BP9	case	4	Macrophage
GCATGTAGTGTGAATA-1	BP9	case	6	Th2/Tc2
GCATGTATCTAGAGTC-1	BP9	case	1	Memory CD4 T
GCCAAATGTGATAAAC-1	BP9	case	6	Th2/Tc2
GCCTCTAAGTACCGGA-1	BP9	case	1	Memory CD4 T
GCCTCTACAGTAAGCG-1	BP9	case	2	Effector CD8 T
GCCTCTAGTTAGATGA-1	BP9	case	11	Unknown
GCGACCAAGGATGGTC-1	BP9	case	1	Memory CD4 T
GCGACCACACACATGT-1	BP9	case	12	Proliferating T
GCGAGAACAGGAACGT-1	BP9	case	1	Memory CD4 T
GCGAGAACAGGAATGC-1	BP9	case	12	Proliferating T
GCGAGAATCGGTGTTA-1	BP9	case	4	Macrophage
GCGAGAATCGTAGATC-1	BP9	case	4	Macrophage
GCGAGAATCGTCGTTC-1	BP9	case	13	Keratinocyte
GCGCAACAGGTTCCTA-1	BP9	case	1	Memory CD4 T
GCGCAACAGTGTTAGA-1	BP9	case	7	Eosinophil
GCGCAACAGTTTAGGA-1	BP9	case	2	Effector CD8 T
GCGCAGTAGAAGGGTA-1	BP9	case	2	Effector CD8 T
GCGCAGTCATCCCATC-1	BP9	case	4	Macrophage
GCGCAGTGTCGGGTCT-1	BP9	case	2	Effector CD8 T
GCGCAGTTCAGAGCTT-1	BP9	case	4	Macrophage
GCGCAGTTCCTAGGGC-1	BP9	case	1	Memory CD4 T
GCGCCAAAGACTGGGT-1	BP9	case	2	Effector CD8 T
GCGCCAAAGGAATCGC-1	BP9	case	13	Keratinocyte
GCGCCAAGTCGAACAG-1	BP9	case	6	Th2/Tc2
GCGCGATCATCCTTGC-1	BP9	case	2	Effector CD8 T
GCGCGATGTAGCGATG-1	BP9	case	11	Unknown
GCGCGATGTGGACGAT-1	BP9	case	2	Effector CD8 T
GCGCGATTCTTAGCCC-1	BP9	case	3	Treg
GCGGGTTAGGACAGAA-1	BP9	case	3	Treg
GCGGGTTAGTGGTCCC-1	BP9	case	1	Memory CD4 T
GCGGGTTCATATACCG-1	BP9	case	10	DC
GCTCCTAAGACATAAC-1	BP9	case	1	Memory CD4 T
GCTCCTAAGCTGAACG-1	BP9	case	11	Unknown
GCTCCTAAGGCAATTA-1	BP9	case	2	Effector CD8 T
GCTCCTACACAACGTT-1	BP9	case	12	Proliferating T
GCTCCTAGTACCGTTA-1	BP9	case	3	Treg
GCTCCTAGTGCGGTAA-1	BP9	case	4	Macrophage
GCTCCTATCTGCGGCA-1	BP9	case	12	Proliferating T
GCTCTGTAGTGTCCAT-1	BP9	case	1	Memory CD4 T
GCTCTGTTCCTCGCAT-1	BP9	case	6	Th2/Tc2
GCTCTGTTCTTATCTG-1	BP9	case	7	Eosinophil
GCTGCAGAGATCGGGT-1	BP9	case	1	Memory CD4 T
GCTGCAGAGTCATGCT-1	BP9	case	3	Treg
GCTGCAGCACCGCTAG-1	BP9	case	13	Keratinocyte
GCTGCAGGTGTGTGCC-1	BP9	case	4	Macrophage
GCTGCAGGTTCGCGAC-1	BP9	case	2	Effector CD8 T
GCTGCAGTCCTGCTTG-1	BP9	case	3	Treg
GCTGCAGTCGCCGTGA-1	BP9	case	12	Proliferating T
GCTGCGAAGTTGAGAT-1	BP9	case	2	Effector CD8 T
GCTGCGAGTCGCGGTT-1	BP9	case	3	Treg
GCTGCTTAGGGAACGG-1	BP9	case	2	Effector CD8 T
GCTGCTTTCTCTAGGA-1	BP9	case	12	Proliferating T
GCTGGGTCAATCACAC-1	BP9	case	5	Neutrophil
GCTGGGTTCATAACCG-1	BP9	case	3	Treg
GCTTCCACACCCAGTG-1	BP9	case	4	Macrophage
GCTTCCACAGCTATTG-1	BP9	case	3	Treg
GCTTCCATCAATACCG-1	BP9	case	6	Th2/Tc2
GCTTCCATCTGACCTC-1	BP9	case	10	DC
GCTTGAACAAGCCGTC-1	BP9	case	2	Effector CD8 T
GCTTGAACACGTGAGA-1	BP9	case	11	Unknown
GCTTGAAGTCAAGCGA-1	BP9	case	7	Eosinophil
GCTTGAAGTTCTGTTT-1	BP9	case	2	Effector CD8 T
GGAACTTAGAACTGTA-1	BP9	case	4	Macrophage
GGAACTTAGACTGGGT-1	BP9	case	2	Effector CD8 T
GGAACTTAGCGTTTAC-1	BP9	case	3	Treg
GGAATAACATAACCTG-1	BP9	case	1	Memory CD4 T
GGAATAACATCACCCT-1	BP9	case	2	Effector CD8 T
GGAATAACATGCTGGC-1	BP9	case	1	Memory CD4 T
GGAATAAGTCATACTG-1	BP9	case	10	DC
GGACAAGAGGAGCGAG-1	BP9	case	1	Memory CD4 T
GGACAAGGTGGTAACG-1	BP9	case	3	Treg
GGACAAGTCGCCGTGA-1	BP9	case	13	Keratinocyte
GGACAGAAGCTAGCCC-1	BP9	case	2	Effector CD8 T
GGACAGACAAACCCAT-1	BP9	case	2	Effector CD8 T
GGACAGATCACCTTAT-1	BP9	case	2	Effector CD8 T
GGACAGATCCTAGGGC-1	BP9	case	2	Effector CD8 T
GGACATTAGCCATCGC-1	BP9	case	3	Treg
GGACATTCATCTGGTA-1	BP9	case	2	Effector CD8 T
GGACATTTCAGCTCTC-1	BP9	case	3	Treg
GGACATTTCCGAAGAG-1	BP9	case	3	Treg
GGACGTCCAAGTAATG-1	BP9	case	6	Th2/Tc2
GGACGTCCACAGATTC-1	BP9	case	1	Memory CD4 T
GGACGTCCACCAGTTA-1	BP9	case	4	Macrophage
GGACGTCGTATAGTAG-1	BP9	case	4	Macrophage
GGACGTCGTTAAAGTG-1	BP9	case	4	Macrophage
GGACGTCGTTAGAACA-1	BP9	case	5	Neutrophil
GGACGTCGTTCGCGAC-1	BP9	case	7	Eosinophil
GGACGTCTCCGAATGT-1	BP9	case	6	Th2/Tc2
GGACGTCTCGCCTGTT-1	BP9	case	2	Effector CD8 T
GGAGCAACATCACGTA-1	BP9	case	2	Effector CD8 T
GGAGCAAGTTCCCTTG-1	BP9	case	1	Memory CD4 T
GGAGCAATCAAACAAG-1	BP9	case	3	Treg
GGAGCAATCTGTTTGT-1	BP9	case	1	Memory CD4 T
GGATGTTTCAATAAGG-1	BP9	case	4	Macrophage
GGATGTTTCCTCTAGC-1	BP9	case	7	Eosinophil
GGATGTTTCGTGTAGT-1	BP9	case	10	DC
GGATGTTTCTTGAGGT-1	BP9	case	1	Memory CD4 T
GGATTACTCTGGAGCC-1	BP9	case	6	Th2/Tc2
GGCAATTCACTTCGAA-1	BP9	case	2	Effector CD8 T
GGCAATTCAGTTCCCT-1	BP9	case	9	NK
GGCAATTGTCCGAACC-1	BP9	case	6	Th2/Tc2
GGCAATTTCAGTTGAC-1	BP9	case	2	Effector CD8 T
GGCCGATCACCAGGTC-1	BP9	case	3	Treg
GGCCGATCACGAAACG-1	BP9	case	4	Macrophage
GGCCGATCAGTCGATT-1	BP9	case	4	Macrophage
GGCGACTAGCGCCTCA-1	BP9	case	2	Effector CD8 T
GGCGACTAGGGCACTA-1	BP9	case	12	Proliferating T
GGCGACTAGTGAACAT-1	BP9	case	7	Eosinophil
GGCGACTCAGACACTT-1	BP9	case	4	Macrophage
GGCGACTGTCGTCTTC-1	BP9	case	5	Neutrophil
GGCGTGTAGATGTGGC-1	BP9	case	7	Eosinophil
GGCGTGTAGCCCAACC-1	BP9	case	12	Proliferating T
GGCTCGAAGAAACCAT-1	BP9	case	4	Macrophage
GGCTCGACAAAGGTGC-1	BP9	case	3	Treg
GGCTCGAGTGACAAAT-1	BP9	case	2	Effector CD8 T
GGCTCGAGTGTAATGA-1	BP9	case	2	Effector CD8 T
GGCTCGATCAAAGACA-1	BP9	case	1	Memory CD4 T
GGCTCGATCGAGAACG-1	BP9	case	7	Eosinophil
GGCTGGTCAGATTGCT-1	BP9	case	3	Treg
GGCTGGTTCACAGGCC-1	BP9	case	7	Eosinophil
GGCTGGTTCTGTTTGT-1	BP9	case	2	Effector CD8 T
GGCTGGTTCTTAACCT-1	BP9	case	1	Memory CD4 T
GGGAATGAGGAATTAC-1	BP9	case	13	Keratinocyte
GGGAATGCATCGGTTA-1	BP9	case	2	Effector CD8 T
GGGAATGGTGGCCCTA-1	BP9	case	7	Eosinophil
GGGACCTGTCGCATCG-1	BP9	case	9	NK
GGGACCTTCGATGAGG-1	BP9	case	1	Memory CD4 T
GGGACCTTCTCCTATA-1	BP9	case	2	Effector CD8 T
GGGACCTTCTCTAAGG-1	BP9	case	1	Memory CD4 T
GGGAGATTCGGAGGTA-1	BP9	case	6	Th2/Tc2
GGGAGATTCGTAGGTT-1	BP9	case	2	Effector CD8 T
GGGATGAGTACAGTTC-1	BP9	case	8	pDC
GGGATGAGTCAAAGCG-1	BP9	case	4	Macrophage
GGGATGAGTGCTAGCC-1	BP9	case	4	Macrophage
GGGCACTCAGGGAGAG-1	BP9	case	6	Th2/Tc2
GGGCACTGTACAGTTC-1	BP9	case	7	Eosinophil
GGGCACTGTACCGTAT-1	BP9	case	4	Macrophage
GGGCACTGTAGCGTCC-1	BP9	case	6	Th2/Tc2
GGGCACTGTTTCGCTC-1	BP9	case	2	Effector CD8 T
GGGCACTTCGATAGAA-1	BP9	case	2	Effector CD8 T
GGGCATCTCTCGAGTA-1	BP9	case	3	Treg
GGGTCTGGTTGGTTTG-1	BP9	case	3	Treg
GGGTCTGGTTTAGCTG-1	BP9	case	12	Proliferating T
GGGTCTGTCTCATTCA-1	BP9	case	10	DC
GGGTCTGTCTGTTTGT-1	BP9	case	4	Macrophage
GGGTTGCAGCAGACTG-1	BP9	case	12	Proliferating T
GGGTTGCTCATTGCGA-1	BP9	case	7	Eosinophil
GGGTTGCTCTGTTTGT-1	BP9	case	4	Macrophage
GGTATTGCACGGACAA-1	BP9	case	7	Eosinophil
GGTATTGTCGAACTGT-1	BP9	case	3	Treg
GGTGAAGAGGACATTA-1	BP9	case	8	pDC
GGTGCGTAGAAGGGTA-1	BP9	case	1	Memory CD4 T
GGTGCGTAGCGTGTCC-1	BP9	case	13	Keratinocyte
GGTGCGTCATCTGGTA-1	BP9	case	1	Memory CD4 T
GGTGTTAGTCAACATC-1	BP9	case	4	Macrophage
GGTGTTATCAACCATG-1	BP9	case	2	Effector CD8 T
GTAACGTAGTTCGATC-1	BP9	case	3	Treg
GTAACGTCATTAGCCA-1	BP9	case	3	Treg
GTAACGTGTGTTGGGA-1	BP9	case	2	Effector CD8 T
GTAACGTTCCACTCCA-1	BP9	case	1	Memory CD4 T
GTAACTGAGCCCAACC-1	BP9	case	1	Memory CD4 T
GTAACTGAGTGGTAAT-1	BP9	case	12	Proliferating T
GTAACTGCATCGGAAG-1	BP9	case	4	Macrophage
GTAACTGGTCCGAAGA-1	BP9	case	7	Eosinophil
GTACGTAAGATCACGG-1	BP9	case	6	Th2/Tc2
GTACGTAAGGATTCGG-1	BP9	case	1	Memory CD4 T
GTACGTACACAAGTAA-1	BP9	case	1	Memory CD4 T
GTACGTACAGGAATGC-1	BP9	case	1	Memory CD4 T
GTACTCCCAGCTGTTA-1	BP9	case	2	Effector CD8 T
GTACTCCTCATAAAGG-1	BP9	case	3	Treg
GTACTCCTCGCATGAT-1	BP9	case	3	Treg
GTACTTTAGCTAACTC-1	BP9	case	8	pDC
GTACTTTAGTGCCATT-1	BP9	case	12	Proliferating T
GTACTTTCATTAACCG-1	BP9	case	3	Treg
GTACTTTGTTACGGAG-1	BP9	case	7	Eosinophil
GTACTTTGTTCCTCCA-1	BP9	case	4	Macrophage
GTACTTTTCATCGCTC-1	BP9	case	2	Effector CD8 T
GTAGGCCAGAGCCCAA-1	BP9	case	1	Memory CD4 T
GTAGGCCAGCTCTCGG-1	BP9	case	3	Treg
GTAGGCCCAAACCCAT-1	BP9	case	12	Proliferating T
GTAGGCCGTCGCGTGT-1	BP9	case	1	Memory CD4 T
GTAGGCCTCAAGAAGT-1	BP9	case	3	Treg
GTAGGCCTCACAATGC-1	BP9	case	7	Eosinophil
GTAGGCCTCGCGTTTC-1	BP9	case	7	Eosinophil
GTAGTCAAGCCCAACC-1	BP9	case	1	Memory CD4 T
GTAGTCAAGGCTATCT-1	BP9	case	1	Memory CD4 T
GTAGTCAAGTGTACTC-1	BP9	case	7	Eosinophil
GTAGTCACAAACAACA-1	BP9	case	3	Treg
GTAGTCAGTCAAAGAT-1	BP9	case	7	Eosinophil
GTATCTTTCTGCAAGT-1	BP9	case	7	Eosinophil
GTATTCTAGCCGGTAA-1	BP9	case	2	Effector CD8 T
GTATTCTAGTGAATTG-1	BP9	case	1	Memory CD4 T
GTATTCTCACGAAGCA-1	BP9	case	4	Macrophage
GTATTCTCACTAAGTC-1	BP9	case	2	Effector CD8 T
GTATTCTCATGTCCTC-1	BP9	case	2	Effector CD8 T
GTATTCTTCTCATTCA-1	BP9	case	1	Memory CD4 T
GTCAAGTGTCCCTTGT-1	BP9	case	2	Effector CD8 T
GTCAAGTGTCGTGGCT-1	BP9	case	1	Memory CD4 T
GTCACAAAGGCGACAT-1	BP9	case	4	Macrophage
GTCACGGAGACAAGCC-1	BP9	case	3	Treg
GTCACGGAGCCCTAAT-1	BP9	case	3	Treg
GTCACGGCAAGGTTCT-1	BP9	case	2	Effector CD8 T
GTCACGGCAGCCAGAA-1	BP9	case	2	Effector CD8 T
GTCACGGCAGTCGTGC-1	BP9	case	6	Th2/Tc2
GTCACGGCATTTCAGG-1	BP9	case	7	Eosinophil
GTCATTTAGAGGTACC-1	BP9	case	3	Treg
GTCATTTCAGATCTGT-1	BP9	case	1	Memory CD4 T
GTCCTCACAACGCACC-1	BP9	case	4	Macrophage
GTCCTCACATGTCCTC-1	BP9	case	11	Unknown
GTCCTCATCCTGTACC-1	BP9	case	2	Effector CD8 T
GTCGGGTGTGCTGTAT-1	BP9	case	10	DC
GTCGGGTTCAGAGCTT-1	BP9	case	12	Proliferating T
GTCGGGTTCCCATTTA-1	BP9	case	13	Keratinocyte
GTCGTAACAATGAATG-1	BP9	case	4	Macrophage
GTCGTAATCAGTCAGT-1	BP9	case	2	Effector CD8 T
GTCTCGTAGTGGGCTA-1	BP9	case	6	Th2/Tc2
GTCTCGTCACAGACTT-1	BP9	case	2	Effector CD8 T
GTCTCGTGTTCACGGC-1	BP9	case	2	Effector CD8 T
GTCTTCGAGCGTCTAT-1	BP9	case	1	Memory CD4 T
GTCTTCGGTTATGTGC-1	BP9	case	6	Th2/Tc2
GTCTTCGTCGGAATCT-1	BP9	case	10	DC
GTGAAGGAGGAATGGA-1	BP9	case	4	Macrophage
GTGAAGGTCGGAATCT-1	BP9	case	1	Memory CD4 T
GTGAAGGTCTCGGACG-1	BP9	case	2	Effector CD8 T
GTGCAGCAGCTCCCAG-1	BP9	case	3	Treg
GTGCAGCCACGAAACG-1	BP9	case	1	Memory CD4 T
GTGCAGCGTTGACGTT-1	BP9	case	6	Th2/Tc2
GTGCATAGTCCCGACA-1	BP9	case	2	Effector CD8 T
GTGCGGTAGGCACATG-1	BP9	case	4	Macrophage
GTGCGGTCATCGGACC-1	BP9	case	4	Macrophage
GTGCGGTGTCAAAGAT-1	BP9	case	2	Effector CD8 T
GTGCGGTGTCGAGATG-1	BP9	case	1	Memory CD4 T
GTGCTTCTCGAGGTAG-1	BP9	case	4	Macrophage
GTGGGTCAGAATCTCC-1	BP9	case	4	Macrophage
GTGGGTCCAGGATCGA-1	BP9	case	6	Th2/Tc2
GTGGGTCGTGTGGTTT-1	BP9	case	4	Macrophage
GTGGGTCGTGTTTGTG-1	BP9	case	4	Macrophage
GTGGGTCGTTAGGGTG-1	BP9	case	2	Effector CD8 T
GTGGGTCGTTGTTTGG-1	BP9	case	1	Memory CD4 T
GTGTGCGTCACGCGGT-1	BP9	case	11	Unknown
GTGTGCGTCGCAAGCC-1	BP9	case	12	Proliferating T
GTGTTAGCAATGACCT-1	BP9	case	9	NK
GTTAAGCAGACAGACC-1	BP9	case	7	Eosinophil
GTTAAGCAGCGATAGC-1	BP9	case	6	Th2/Tc2
GTTAAGCGTAGGACAC-1	BP9	case	3	Treg
GTTACAGAGATGTGTA-1	BP9	case	4	Macrophage
GTTACAGAGGCATTGG-1	BP9	case	1	Memory CD4 T
GTTACAGCACTATCTT-1	BP9	case	4	Macrophage
GTTACAGGTCGAACAG-1	BP9	case	1	Memory CD4 T
GTTACAGGTGGCAAAC-1	BP9	case	9	NK
GTTACAGTCACATACG-1	BP9	case	3	Treg
GTTCATTAGCTAGGCA-1	BP9	case	4	Macrophage
GTTCATTAGGCGATAC-1	BP9	case	4	Macrophage
GTTCATTCAGAGCCAA-1	BP9	case	1	Memory CD4 T
GTTCATTTCCTTTCTC-1	BP9	case	3	Treg
GTTCATTTCTTCCTTC-1	BP9	case	13	Keratinocyte
GTTCGGGGTCGCATAT-1	BP9	case	12	Proliferating T
GTTCGGGTCCTCAATT-1	BP9	case	12	Proliferating T
GTTCGGGTCTTGCAAG-1	BP9	case	1	Memory CD4 T
GTTCTCGAGAGTTGGC-1	BP9	case	1	Memory CD4 T
GTTCTCGAGGCGATAC-1	BP9	case	4	Macrophage
GTTCTCGCATCTATGG-1	BP9	case	6	Th2/Tc2
GTTCTCGGTATAGGGC-1	BP9	case	10	DC
GTTCTCGGTCATGCCG-1	BP9	case	12	Proliferating T
GTTTCTAAGCAGACTG-1	BP9	case	2	Effector CD8 T
GTTTCTAAGCGGATCA-1	BP9	case	1	Memory CD4 T
GTTTCTACACAGTCGC-1	BP9	case	4	Macrophage
GTTTCTACACTTAAGC-1	BP9	case	3	Treg
GTTTCTACATCCGCGA-1	BP9	case	3	Treg
GTTTCTAGTATCAGTC-1	BP9	case	2	Effector CD8 T
GTTTCTATCACGCATA-1	BP9	case	4	Macrophage
GTTTCTATCCAGAGGA-1	BP9	case	4	Macrophage
TAAACCGCACGCGAAA-1	BP9	case	4	Macrophage
TAAACCGCATGTAGTC-1	BP9	case	4	Macrophage
TAAACCGGTCATGCAT-1	BP9	case	3	Treg
TAAACCGTCCTATTCA-1	BP9	case	2	Effector CD8 T
TAAGAGAAGGCCGAAT-1	BP9	case	4	Macrophage
TAAGAGACACCAACCG-1	BP9	case	1	Memory CD4 T
TAAGAGACACTATCTT-1	BP9	case	1	Memory CD4 T
TAAGAGACACTGAAGG-1	BP9	case	3	Treg
TAAGAGAGTAAGAGAG-1	BP9	case	3	Treg
TAAGAGAGTGGGTCAA-1	BP9	case	2	Effector CD8 T
TAAGAGAGTTTGGCGC-1	BP9	case	3	Treg
TAAGAGATCATTGCCC-1	BP9	case	5	Neutrophil
TAAGTGCAGAACAACT-1	BP9	case	7	Eosinophil
TAAGTGCAGTGAAGTT-1	BP9	case	3	Treg
TAAGTGCCAGTAAGCG-1	BP9	case	2	Effector CD8 T
TAAGTGCCATGGGAAC-1	BP9	case	7	Eosinophil
TAAGTGCGTTTGTGTG-1	BP9	case	3	Treg
TACACGAAGCCTTGAT-1	BP9	case	13	Keratinocyte
TACACGACAATGGATA-1	BP9	case	2	Effector CD8 T
TACACGACACTTCGAA-1	BP9	case	1	Memory CD4 T
TACACGACAGACGCTC-1	BP9	case	3	Treg
TACACGAGTAAGTGTA-1	BP9	case	2	Effector CD8 T
TACACGAGTTCATGGT-1	BP9	case	12	Proliferating T
TACAGTGAGCGGATCA-1	BP9	case	4	Macrophage
TACAGTGAGGCGTACA-1	BP9	case	7	Eosinophil
TACAGTGCACTTCGAA-1	BP9	case	7	Eosinophil
TACAGTGTCGCTAGCG-1	BP9	case	6	Th2/Tc2
TACCTATAGGCTCAGA-1	BP9	case	2	Effector CD8 T
TACCTATGTCGCTTCT-1	BP9	case	10	DC
TACCTTAAGGTTACCT-1	BP9	case	1	Memory CD4 T
TACCTTACAAGCGATG-1	BP9	case	5	Neutrophil
TACGGATCAAAGTGCG-1	BP9	case	6	Th2/Tc2
TACGGATGTACCAGTT-1	BP9	case	2	Effector CD8 T
TACGGATGTATGAATG-1	BP9	case	2	Effector CD8 T
TACGGATGTCTCTCTG-1	BP9	case	3	Treg
TACGGGCAGCCGATTT-1	BP9	case	1	Memory CD4 T
TACGGGCGTCGAACAG-1	BP9	case	6	Th2/Tc2
TACGGGCGTCTGGAGA-1	BP9	case	11	Unknown
TACGGTACAAAGAATC-1	BP9	case	12	Proliferating T
TACGGTAGTGCCTTGG-1	BP9	case	3	Treg
TACGGTATCCACGTGG-1	BP9	case	1	Memory CD4 T
TACGGTATCCTCTAGC-1	BP9	case	7	Eosinophil
TACTCATAGGGTATCG-1	BP9	case	3	Treg
TACTCATCAACACCCG-1	BP9	case	1	Memory CD4 T
TACTCATGTGTGGCTC-1	BP9	case	1	Memory CD4 T
TACTCGCAGAGGACGG-1	BP9	case	3	Treg
TACTCGCCACCTCGGA-1	BP9	case	2	Effector CD8 T
TACTCGCGTTAAGAAC-1	BP9	case	7	Eosinophil
TACTCGCTCAACCAAC-1	BP9	case	2	Effector CD8 T
TACTCGCTCGCGTAGC-1	BP9	case	3	Treg
TACTTACCATGACATC-1	BP9	case	1	Memory CD4 T
TACTTACGTTGAACTC-1	BP9	case	2	Effector CD8 T
TACTTACTCAAAGTAG-1	BP9	case	2	Effector CD8 T
TACTTACTCAGTACGT-1	BP9	case	4	Macrophage
TACTTACTCCACGCAG-1	BP9	case	4	Macrophage
TACTTACTCCTCCTAG-1	BP9	case	12	Proliferating T
TACTTGTAGGAGTTGC-1	BP9	case	1	Memory CD4 T
TAGACCACATACTCTT-1	BP9	case	2	Effector CD8 T
TAGACCAGTGCATCTA-1	BP9	case	5	Neutrophil
TAGACCAGTTCGTCTC-1	BP9	case	10	DC
TAGAGCTAGTACACCT-1	BP9	case	4	Macrophage
TAGAGCTGTAGTAGTA-1	BP9	case	2	Effector CD8 T
TAGAGCTGTTGTCGCG-1	BP9	case	1	Memory CD4 T
TAGCCGGCAATTCCTT-1	BP9	case	12	Proliferating T
TAGCCGGTCTGCGGCA-1	BP9	case	3	Treg
TAGGCATAGCAGGCTA-1	BP9	case	1	Memory CD4 T
TAGGCATAGCTAGGCA-1	BP9	case	1	Memory CD4 T
TAGGCATAGTGATCGG-1	BP9	case	2	Effector CD8 T
TAGGCATCAGCCTGTG-1	BP9	case	7	Eosinophil
TAGTGGTAGTGTGGCA-1	BP9	case	3	Treg
TAGTGGTCAAGTAATG-1	BP9	case	5	Neutrophil
TAGTGGTCATTCTTAC-1	BP9	case	4	Macrophage
TAGTGGTTCAACCATG-1	BP9	case	3	Treg
TAGTGGTTCCTTTCTC-1	BP9	case	2	Effector CD8 T
TAGTGGTTCGTGGACC-1	BP9	case	4	Macrophage
TAGTTGGAGTTCGCGC-1	BP9	case	4	Macrophage
TAGTTGGCAGCGATCC-1	BP9	case	1	Memory CD4 T
TAGTTGGTCCAAAGTC-1	BP9	case	1	Memory CD4 T
TAGTTGGTCGCGATCG-1	BP9	case	3	Treg
TAGTTGGTCTTCATGT-1	BP9	case	1	Memory CD4 T
TAGTTGGTCTTGAGGT-1	BP9	case	3	Treg
TATCAGGAGTGGGTTG-1	BP9	case	8	pDC
TATCAGGCAAGTCTAC-1	BP9	case	5	Neutrophil
TATCAGGCAGTCGATT-1	BP9	case	4	Macrophage
TATCAGGCAGTTAACC-1	BP9	case	3	Treg
TATCAGGTCATCTGCC-1	BP9	case	1	Memory CD4 T
TATCTCAAGTATGACA-1	BP9	case	5	Neutrophil
TATGCCCCACCAGTTA-1	BP9	case	5	Neutrophil
TATGCCCCATAAAGGT-1	BP9	case	3	Treg
TATTACCAGGACAGAA-1	BP9	case	11	Unknown
TATTACCGTCGTTGTA-1	BP9	case	6	Th2/Tc2
TATTACCGTGTCAATC-1	BP9	case	4	Macrophage
TCAACGAAGCGTGTCC-1	BP9	case	1	Memory CD4 T
TCAACGAAGTTACCCA-1	BP9	case	12	Proliferating T
TCAACGACAAGGACTG-1	BP9	case	1	Memory CD4 T
TCAACGACAGCTTAAC-1	BP9	case	6	Th2/Tc2
TCAACGATCTGCTGCT-1	BP9	case	3	Treg
TCAACGATCTTAACCT-1	BP9	case	12	Proliferating T
TCAATCTCATGCAATC-1	BP9	case	2	Effector CD8 T
TCACAAGGTCATGCAT-1	BP9	case	7	Eosinophil
TCACAAGTCATTATCC-1	BP9	case	1	Memory CD4 T
TCACGAACATCCCACT-1	BP9	case	2	Effector CD8 T
TCACGAAGTTAAAGAC-1	BP9	case	2	Effector CD8 T
TCACGAAGTTTAGCTG-1	BP9	case	3	Treg
TCACGAATCATGTGGT-1	BP9	case	1	Memory CD4 T
TCAGATGAGTACGCCC-1	BP9	case	3	Treg
TCAGATGGTCCGAAGA-1	BP9	case	4	Macrophage
TCAGCAAAGAATTCCC-1	BP9	case	3	Treg
TCAGCAACATCCCATC-1	BP9	case	2	Effector CD8 T
TCAGCAATCCAAATGC-1	BP9	case	2	Effector CD8 T
TCAGCAATCCAATGGT-1	BP9	case	13	Keratinocyte
TCAGCTCGTCTAGTCA-1	BP9	case	10	DC
TCAGGATCAGCTATTG-1	BP9	case	12	Proliferating T
TCAGGATCATGCAATC-1	BP9	case	3	Treg
TCAGGATTCCAGAGGA-1	BP9	case	3	Treg
TCAGGTAAGTTAAGTG-1	BP9	case	13	Keratinocyte
TCAGGTACACAAGACG-1	BP9	case	12	Proliferating T
TCAGGTAGTCCCGACA-1	BP9	case	10	DC
TCAGGTAGTGTGGTTT-1	BP9	case	5	Neutrophil
TCATTACAGAGTAAGG-1	BP9	case	3	Treg
TCATTACAGGATATAC-1	BP9	case	1	Memory CD4 T
TCATTACAGGCTAGGT-1	BP9	case	6	Th2/Tc2
TCATTACGTTGCCTCT-1	BP9	case	4	Macrophage
TCATTACTCAGTGCAT-1	BP9	case	2	Effector CD8 T
TCATTACTCCACGTGG-1	BP9	case	4	Macrophage
TCATTACTCTCCCTGA-1	BP9	case	2	Effector CD8 T
TCCACACAGTCCCACG-1	BP9	case	1	Memory CD4 T
TCCACACAGTCGAGTG-1	BP9	case	10	DC
TCCACACCAGTCAGCC-1	BP9	case	2	Effector CD8 T
TCCACACCATCCAACA-1	BP9	case	1	Memory CD4 T
TCCACACGTTAAGATG-1	BP9	case	4	Macrophage
TCCCGATAGACAAAGG-1	BP9	case	2	Effector CD8 T
TCCCGATAGAGCTGGT-1	BP9	case	1	Memory CD4 T
TCCCGATGTTTGGCGC-1	BP9	case	10	DC
TCCCGATTCCGTAGTA-1	BP9	case	2	Effector CD8 T
TCCCGATTCCTTGCCA-1	BP9	case	1	Memory CD4 T
TCCCGATTCTCCAACC-1	BP9	case	2	Effector CD8 T
TCGAGGCGTATAATGG-1	BP9	case	3	Treg
TCGAGGCTCAAGGTAA-1	BP9	case	2	Effector CD8 T
TCGCGAGAGAAAGTGG-1	BP9	case	2	Effector CD8 T
TCGCGAGAGCTGATAA-1	BP9	case	3	Treg
TCGCGAGCAGATGAGC-1	BP9	case	6	Th2/Tc2
TCGCGTTAGACCTAGG-1	BP9	case	11	Unknown
TCGCGTTCAGCCACCA-1	BP9	case	5	Neutrophil
TCGCGTTGTACTTGAC-1	BP9	case	3	Treg
TCGCGTTTCAATAAGG-1	BP9	case	2	Effector CD8 T
TCGCGTTTCACATACG-1	BP9	case	3	Treg
TCGCGTTTCGGTGTCG-1	BP9	case	2	Effector CD8 T
TCGGGACAGCCCGAAA-1	BP9	case	2	Effector CD8 T
TCGGGACGTACCGCTG-1	BP9	case	6	Th2/Tc2
TCGGGACGTGTGTGCC-1	BP9	case	1	Memory CD4 T
TCGGGACGTGTTAAGA-1	BP9	case	12	Proliferating T
TCGGGACTCTAGAGTC-1	BP9	case	4	Macrophage
TCGGTAAAGGGTGTGT-1	BP9	case	8	pDC
TCGGTAAGTAAGTAGT-1	BP9	case	2	Effector CD8 T
TCGGTAATCGGTTCGG-1	BP9	case	4	Macrophage
TCGTACCCACTTACGA-1	BP9	case	1	Memory CD4 T
TCGTACCTCATGGTCA-1	BP9	case	2	Effector CD8 T
TCGTACCTCGTTTAGG-1	BP9	case	4	Macrophage
TCGTAGAAGCCACGTC-1	BP9	case	10	DC
TCGTAGAAGCTAGGCA-1	BP9	case	1	Memory CD4 T
TCTATTGAGGCTATCT-1	BP9	case	5	Neutrophil
TCTATTGGTCGGGTCT-1	BP9	case	2	Effector CD8 T
TCTATTGGTGTATGGG-1	BP9	case	1	Memory CD4 T
TCTATTGTCTGCCCTA-1	BP9	case	2	Effector CD8 T
TCTCATAGTCACTGGC-1	BP9	case	2	Effector CD8 T
TCTCATATCATCGGAT-1	BP9	case	2	Effector CD8 T
TCTCTAACACTTAAGC-1	BP9	case	3	Treg
TCTCTAACATCACGAT-1	BP9	case	3	Treg
TCTCTAAGTGAGGGTT-1	BP9	case	1	Memory CD4 T
TCTCTAATCGACGGAA-1	BP9	case	3	Treg
TCTCTAATCTCTGCTG-1	BP9	case	1	Memory CD4 T
TCTGGAAAGATGTCGG-1	BP9	case	4	Macrophage
TCTGGAAAGTCGCCGT-1	BP9	case	1	Memory CD4 T
TCTGGAACATTCCTGC-1	BP9	case	2	Effector CD8 T
TCTGGAATCCACGAAT-1	BP9	case	12	Proliferating T
TCTTCGGTCAACACCA-1	BP9	case	1	Memory CD4 T
TCTTTCCAGAGATGAG-1	BP9	case	1	Memory CD4 T
TCTTTCCAGGGCATGT-1	BP9	case	4	Macrophage
TCTTTCCCAGGCTGAA-1	BP9	case	12	Proliferating T
TCTTTCCGTAAATGAC-1	BP9	case	2	Effector CD8 T
TCTTTCCTCACAAACC-1	BP9	case	5	Neutrophil
TGAAAGAAGTCGTTTG-1	BP9	case	3	Treg
TGAAAGACAGGGTACA-1	BP9	case	3	Treg
TGAAAGAGTCAGATAA-1	BP9	case	2	Effector CD8 T
TGAAAGAGTTACGACT-1	BP9	case	6	Th2/Tc2
TGACAACGTAGCGTAG-1	BP9	case	1	Memory CD4 T
TGACAACGTCATATCG-1	BP9	case	10	DC
TGACAACTCGCCTGAG-1	BP9	case	3	Treg
TGACAACTCTGAAAGA-1	BP9	case	1	Memory CD4 T
TGACGGCAGAGCTATA-1	BP9	case	9	NK
TGACGGCAGGGATCTG-1	BP9	case	9	NK
TGACGGCCATCCCATC-1	BP9	case	4	Macrophage
TGACGGCTCGACGGAA-1	BP9	case	1	Memory CD4 T
TGACGGCTCTCAACTT-1	BP9	case	2	Effector CD8 T
TGACTAGAGTAACCCT-1	BP9	case	3	Treg
TGACTAGAGTTCGCAT-1	BP9	case	7	Eosinophil
TGACTAGCAGTCAGCC-1	BP9	case	3	Treg
TGACTAGTCAAACCGT-1	BP9	case	12	Proliferating T
TGACTAGTCCATGCTC-1	BP9	case	4	Macrophage
TGACTTTAGCGTCTAT-1	BP9	case	2	Effector CD8 T
TGACTTTCAGATGAGC-1	BP9	case	1	Memory CD4 T
TGACTTTCAGTATAAG-1	BP9	case	4	Macrophage
TGACTTTCAGTCAGCC-1	BP9	case	2	Effector CD8 T
TGACTTTGTCTGATTG-1	BP9	case	2	Effector CD8 T
TGACTTTTCCGTAGTA-1	BP9	case	10	DC
TGAGAGGAGTAGCCGA-1	BP9	case	5	Neutrophil
TGAGAGGCATAGGATA-1	BP9	case	12	Proliferating T
TGAGAGGGTACCGCTG-1	BP9	case	12	Proliferating T
TGAGAGGGTAGCGTCC-1	BP9	case	6	Th2/Tc2
TGAGAGGGTGGAAAGA-1	BP9	case	1	Memory CD4 T
TGAGAGGGTGGGTATG-1	BP9	case	6	Th2/Tc2
TGAGAGGTCATTCACT-1	BP9	case	8	pDC
TGAGCATGTAGGCTGA-1	BP9	case	9	NK
TGAGCCGCATCCAACA-1	BP9	case	12	Proliferating T
TGAGCCGGTCATACTG-1	BP9	case	1	Memory CD4 T
TGAGCCGGTTGCGTTA-1	BP9	case	2	Effector CD8 T
TGAGCCGTCCAGAAGG-1	BP9	case	7	Eosinophil
TGAGCCGTCCGCAAGC-1	BP9	case	1	Memory CD4 T
TGAGGGACACCACGTG-1	BP9	case	2	Effector CD8 T
TGAGGGAGTCTAGCCG-1	BP9	case	3	Treg
TGCACCTCAAATACAG-1	BP9	case	3	Treg
TGCACCTCAATTCCTT-1	BP9	case	3	Treg
TGCACCTCATTACCTT-1	BP9	case	4	Macrophage
TGCACCTGTACTTAGC-1	BP9	case	2	Effector CD8 T
TGCACCTGTATAGGTA-1	BP9	case	7	Eosinophil
TGCACCTTCCATGAGT-1	BP9	case	2	Effector CD8 T
TGCACCTTCCTAAGTG-1	BP9	case	3	Treg
TGCACCTTCTTGTACT-1	BP9	case	13	Keratinocyte
TGCCAAAGTTTGACTG-1	BP9	case	4	Macrophage
TGCCAAATCTCAAGTG-1	BP9	case	2	Effector CD8 T
TGCCCATCATGGATGG-1	BP9	case	2	Effector CD8 T
TGCCCTATCGTTACGA-1	BP9	case	2	Effector CD8 T
TGCGCAGAGACAGGCT-1	BP9	case	2	Effector CD8 T
TGCGCAGGTTCCACAA-1	BP9	case	6	Th2/Tc2
TGCGCAGTCTCAAGTG-1	BP9	case	12	Proliferating T
TGCGGGTGTACATCCA-1	BP9	case	6	Th2/Tc2
TGCGGGTTCATCTGCC-1	BP9	case	7	Eosinophil
TGCGGGTTCTGTTGAG-1	BP9	case	2	Effector CD8 T
TGCGTGGCACGTCAGC-1	BP9	case	4	Macrophage
TGCGTGGGTGAGGGTT-1	BP9	case	5	Neutrophil
TGCGTGGGTGTTGAGG-1	BP9	case	5	Neutrophil
TGCGTGGTCTGGGCCA-1	BP9	case	1	Memory CD4 T
TGCTGCTAGTACGTAA-1	BP9	case	6	Th2/Tc2
TGCTGCTTCCCGACTT-1	BP9	case	4	Macrophage
TGCTGCTTCTTTCCTC-1	BP9	case	12	Proliferating T
TGGACGCAGATATGGT-1	BP9	case	6	Th2/Tc2
TGGACGCCACAGGAGT-1	BP9	case	3	Treg
TGGACGCCACTTCGAA-1	BP9	case	13	Keratinocyte
TGGACGCGTCTAAACC-1	BP9	case	2	Effector CD8 T
TGGACGCGTGTCAATC-1	BP9	case	2	Effector CD8 T
TGGACGCTCTGAGTGT-1	BP9	case	3	Treg
TGGCCAGAGAAGAAGC-1	BP9	case	1	Memory CD4 T
TGGCCAGAGTCGATAA-1	BP9	case	3	Treg
TGGCCAGTCCCAAGAT-1	BP9	case	4	Macrophage
TGGCCAGTCTACTTAC-1	BP9	case	4	Macrophage
TGGCGCAAGCGATAGC-1	BP9	case	4	Macrophage
TGGCGCAGTCTCATCC-1	BP9	case	4	Macrophage
TGGCTGGAGTGATCGG-1	BP9	case	1	Memory CD4 T
TGGCTGGAGTGGAGTC-1	BP9	case	12	Proliferating T
TGGCTGGTCTTCAACT-1	BP9	case	2	Effector CD8 T
TGGGAAGGTAGCGTAG-1	BP9	case	1	Memory CD4 T
TGGGAAGGTTCGAATC-1	BP9	case	2	Effector CD8 T
TGGGCGTAGATGAGAG-1	BP9	case	12	Proliferating T
TGGGCGTAGTGAAGTT-1	BP9	case	2	Effector CD8 T
TGGGCGTCAAGGGTCA-1	BP9	case	7	Eosinophil
TGGGCGTCACAGGCCT-1	BP9	case	6	Th2/Tc2
TGGGCGTCAGATGGCA-1	BP9	case	2	Effector CD8 T
TGGGCGTGTAGTACCT-1	BP9	case	1	Memory CD4 T
TGGGCGTTCCTAAGTG-1	BP9	case	2	Effector CD8 T
TGGGCGTTCTGGCGAC-1	BP9	case	3	Treg
TGGTTAGCAAAGGAAG-1	BP9	case	7	Eosinophil
TGGTTAGCACACGCTG-1	BP9	case	4	Macrophage
TGGTTCCCACGAAACG-1	BP9	case	4	Macrophage
TGGTTCCCATCCAACA-1	BP9	case	1	Memory CD4 T
TGTATTCAGTGAAGAG-1	BP9	case	11	Unknown
TGTATTCCACGACTCG-1	BP9	case	1	Memory CD4 T
TGTATTCGTTAAAGAC-1	BP9	case	7	Eosinophil
TGTATTCTCCTTTACA-1	BP9	case	1	Memory CD4 T
TGTATTCTCGATCCCT-1	BP9	case	6	Th2/Tc2
TGTATTCTCTGAGTGT-1	BP9	case	2	Effector CD8 T
TGTCCCAAGAGGACGG-1	BP9	case	12	Proliferating T
TGTCCCACATCACGAT-1	BP9	case	1	Memory CD4 T
TGTCCCAGTCACCTAA-1	BP9	case	4	Macrophage
TGTCCCAGTGCTGTAT-1	BP9	case	4	Macrophage
TGTCCCAGTGTGACCC-1	BP9	case	1	Memory CD4 T
TGTGGTAAGCCAGAAC-1	BP9	case	2	Effector CD8 T
TGTGGTACAAACCTAC-1	BP9	case	4	Macrophage
TGTGGTACAATCCGAT-1	BP9	case	1	Memory CD4 T
TGTGGTAGTCCATGAT-1	BP9	case	1	Memory CD4 T
TGTGGTATCGCACTCT-1	BP9	case	1	Memory CD4 T
TGTGGTATCTTAACCT-1	BP9	case	4	Macrophage
TGTGTTTAGAGGGCTT-1	BP9	case	2	Effector CD8 T
TGTGTTTCACAGGCCT-1	BP9	case	2	Effector CD8 T
TGTGTTTCATGCTAGT-1	BP9	case	2	Effector CD8 T
TGTGTTTTCGTGGTCG-1	BP9	case	1	Memory CD4 T
TGTGTTTTCTCATTCA-1	BP9	case	2	Effector CD8 T
TGTTCCGAGGTAGCCA-1	BP9	case	10	DC
TGTTCCGCACAACGCC-1	BP9	case	1	Memory CD4 T
TGTTCCGGTGCCTGGT-1	BP9	case	4	Macrophage
TGTTCCGTCATATCGG-1	BP9	case	12	Proliferating T
TGTTCCGTCCATTCTA-1	BP9	case	2	Effector CD8 T
TGTTCCGTCCCAAGAT-1	BP9	case	1	Memory CD4 T
TTAGGACTCGTCGTTC-1	BP9	case	3	Treg
TTAGGCAAGACAGAGA-1	BP9	case	4	Macrophage
TTAGGCACACTGTTAG-1	BP9	case	11	Unknown
TTAGGCACAGCGTTCG-1	BP9	case	2	Effector CD8 T
TTAGGCAGTTAAAGTG-1	BP9	case	2	Effector CD8 T
TTAGGCATCAACCAAC-1	BP9	case	11	Unknown
TTAGGCATCAGTACGT-1	BP9	case	6	Th2/Tc2
TTAGGCATCGCTTGTC-1	BP9	case	2	Effector CD8 T
TTAGTTCAGGCTCATT-1	BP9	case	7	Eosinophil
TTAGTTCCAAGTTCTG-1	BP9	case	9	NK
TTAGTTCCAGGCTGAA-1	BP9	case	12	Proliferating T
TTAGTTCGTAGCGTCC-1	BP9	case	12	Proliferating T
TTAGTTCGTTAGGGTG-1	BP9	case	4	Macrophage
TTAGTTCTCAGAGACG-1	BP9	case	1	Memory CD4 T
TTATGCTAGGCAAAGA-1	BP9	case	3	Treg
TTATGCTCATTCTTAC-1	BP9	case	3	Treg
TTATGCTGTCAGGACA-1	BP9	case	2	Effector CD8 T
TTATGCTGTTCTGTTT-1	BP9	case	2	Effector CD8 T
TTCCCAGAGGGTATCG-1	BP9	case	4	Macrophage
TTCCCAGCACATGACT-1	BP9	case	1	Memory CD4 T
TTCGAAGCATGAGCGA-1	BP9	case	10	DC
TTCGAAGGTGTCCTCT-1	BP9	case	4	Macrophage
TTCGAAGTCCCTAACC-1	BP9	case	1	Memory CD4 T
TTCGGTCGTTAGAACA-1	BP9	case	6	Th2/Tc2
TTCTACAAGCAGCGTA-1	BP9	case	6	Th2/Tc2
TTCTACAGTGCACCAC-1	BP9	case	4	Macrophage
TTCTACATCAGCCTAA-1	BP9	case	2	Effector CD8 T
TTCTACATCCTAAGTG-1	BP9	case	3	Treg
TTCTACATCGAACGGA-1	BP9	case	4	Macrophage
TTCTCAAGTTTGTGTG-1	BP9	case	1	Memory CD4 T
TTCTCAATCTGGCGTG-1	BP9	case	2	Effector CD8 T
TTCTCCTAGCTGATAA-1	BP9	case	1	Memory CD4 T
TTCTCCTCAATAAGCA-1	BP9	case	5	Neutrophil
TTCTCCTCACAACTGT-1	BP9	case	1	Memory CD4 T
TTCTCCTCATGGTTGT-1	BP9	case	4	Macrophage
TTCTCCTGTATCAGTC-1	BP9	case	1	Memory CD4 T
TTCTCCTGTTCGAATC-1	BP9	case	4	Macrophage
TTCTTAGAGACTAGGC-1	BP9	case	1	Memory CD4 T
TTCTTAGAGGATGCGT-1	BP9	case	4	Macrophage
TTCTTAGCAAATCCGT-1	BP9	case	6	Th2/Tc2
TTGAACGAGAAGCCCA-1	BP9	case	3	Treg
TTGAACGAGGCTCAGA-1	BP9	case	4	Macrophage
TTGAACGCATCCGGGT-1	BP9	case	7	Eosinophil
TTGAACGCATGTTCCC-1	BP9	case	3	Treg
TTGACTTTCTTGAGGT-1	BP9	case	4	Macrophage
TTGCCGTAGTCTTGCA-1	BP9	case	7	Eosinophil
TTGCCGTGTAATCACC-1	BP9	case	3	Treg
TTGCGTCCATCCAACA-1	BP9	case	2	Effector CD8 T
TTGCGTCTCAAGCCTA-1	BP9	case	2	Effector CD8 T
TTGGAACAGCGTGTCC-1	BP9	case	2	Effector CD8 T
TTGGAACAGTGAAGTT-1	BP9	case	2	Effector CD8 T
TTGGAACGTCTAAAGA-1	BP9	case	1	Memory CD4 T
TTGGAACGTTCAGGCC-1	BP9	case	1	Memory CD4 T
TTGGAACTCTCCTATA-1	BP9	case	13	Keratinocyte
TTGGCAAAGACGCACA-1	BP9	case	3	Treg
TTGGCAAAGAGATGAG-1	BP9	case	4	Macrophage
TTGGCAATCAAAGACA-1	BP9	case	3	Treg
TTGGCAATCGCAAGCC-1	BP9	case	5	Neutrophil
TTGTAGGGTTTCCACC-1	BP9	case	4	Macrophage
TTGTAGGTCAGGTAAA-1	BP9	case	4	Macrophage
TTGTAGGTCCCTTGCA-1	BP9	case	9	NK
TTGTAGGTCCGAATGT-1	BP9	case	6	Th2/Tc2
TTGTAGGTCTAACTGG-1	BP9	case	4	Macrophage
TTGTAGGTCTTAACCT-1	BP9	case	7	Eosinophil
TTTACTGCAACGATGG-1	BP9	case	1	Memory CD4 T
TTTACTGCAAGTCATC-1	BP9	case	4	Macrophage
TTTACTGGTCCGAATT-1	BP9	case	2	Effector CD8 T
TTTACTGGTTCCACTC-1	BP9	case	2	Effector CD8 T
TTTACTGTCCACTGGG-1	BP9	case	3	Treg
TTTATGCAGTGTGAAT-1	BP9	case	10	DC
TTTATGCAGTTAGGTA-1	BP9	case	2	Effector CD8 T
TTTATGCGTTCGAATC-1	BP9	case	10	DC
TTTATGCTCGGAGCAA-1	BP9	case	1	Memory CD4 T
TTTCCTCAGGATCGCA-1	BP9	case	6	Th2/Tc2
TTTCCTCCAAAGTCAA-1	BP9	case	2	Effector CD8 T
TTTCCTCGTATATGGA-1	BP9	case	3	Treg
TTTCCTCGTGTAAGTA-1	BP9	case	4	Macrophage
TTTCCTCTCACAATGC-1	BP9	case	1	Memory CD4 T
TTTGCGCAGTACGTTC-1	BP9	case	3	Treg
TTTGCGCGTCAGGACA-1	BP9	case	4	Macrophage
TTTGGTTCATGTCGAT-1	BP9	case	5	Neutrophil
TTTGTCAGTGTGAATA-1	BP9	case	1	Memory CD4 T
TTTGTCATCAATAAGG-1	BP9	case	4	Macrophage
AAACCCAAGTACGAGC-2	BP10	case	4	Macrophage
AAACCCACAACATACC-2	BP10	case	4	Macrophage
AAACCCACATTGACTG-2	BP10	case	4	Macrophage
AAACCCATCGTTAGAC-2	BP10	case	5	Neutrophil
AAACCCATCGTTATCT-2	BP10	case	7	Eosinophil
AAACGAAAGACACACG-2	BP10	case	6	Th2/Tc2
AAACGAAAGCAATAAC-2	BP10	case	8	pDC
AAACGAAAGTTTGAGA-2	BP10	case	4	Macrophage
AAACGAACAAGACTGG-2	BP10	case	5	Neutrophil
AAACGAACAGTAGAGC-2	BP10	case	5	Neutrophil
AAACGAATCAAACGTC-2	BP10	case	4	Macrophage
AAACGAATCGAGCCAC-2	BP10	case	7	Eosinophil
AAACGAATCTCTTGCG-2	BP10	case	11	Unknown
AAACGCTCAATGAACA-2	BP10	case	5	Neutrophil
AAACGCTCACACAGCC-2	BP10	case	7	Eosinophil
AAACGCTCAGGGAATC-2	BP10	case	5	Neutrophil
AAACGCTGTAGACGTG-2	BP10	case	5	Neutrophil
AAACGCTTCCCTATTA-2	BP10	case	7	Eosinophil
AAAGAACAGACCTCCG-2	BP10	case	1	Memory CD4 T
AAAGAACCAATAGAGT-2	BP10	case	2	Effector CD8 T
AAAGAACGTGAATTAG-2	BP10	case	5	Neutrophil
AAAGGATGTGGCCACT-2	BP10	case	2	Effector CD8 T
AAAGGATTCACCTGGG-2	BP10	case	5	Neutrophil
AAAGGATTCAGTGGGA-2	BP10	case	7	Eosinophil
AAAGGATTCGCTATTT-2	BP10	case	2	Effector CD8 T
AAAGGGCAGAAGCGCT-2	BP10	case	5	Neutrophil
AAAGGGCAGACATCAA-2	BP10	case	5	Neutrophil
AAAGGGCAGTAAACGT-2	BP10	case	5	Neutrophil
AAAGGGCAGTAGTGCG-2	BP10	case	7	Eosinophil
AAAGGGCCAGAATCGG-2	BP10	case	7	Eosinophil
AAAGGGCGTCAGGTAG-2	BP10	case	9	NK
AAAGGGCTCAGCTGAT-2	BP10	case	4	Macrophage
AAAGGGCTCTTTCAGT-2	BP10	case	4	Macrophage
AAAGGGCTCTTTGGAG-2	BP10	case	6	Th2/Tc2
AAAGGTAAGACTCTAC-2	BP10	case	8	pDC
AAAGGTAAGGGCATGT-2	BP10	case	5	Neutrophil
AAAGGTAAGTGGAAGA-2	BP10	case	12	Proliferating T
AAAGGTACAACTAGAA-2	BP10	case	1	Memory CD4 T
AAAGGTACAAGACGAC-2	BP10	case	5	Neutrophil
AAAGGTACACGTCATA-2	BP10	case	3	Treg
AAAGGTAGTTCGTACA-2	BP10	case	4	Macrophage
AAAGGTATCCACTGGG-2	BP10	case	4	Macrophage
AAAGTCCAGCTGGCTC-2	BP10	case	4	Macrophage
AAAGTCCAGGCTAAAT-2	BP10	case	5	Neutrophil
AAAGTCCCACTCTGCT-2	BP10	case	5	Neutrophil
AAAGTCCCATCCCGTT-2	BP10	case	5	Neutrophil
AAAGTCCCATTCTCTA-2	BP10	case	9	NK
AAAGTCCCATTGCCGG-2	BP10	case	5	Neutrophil
AAAGTCCTCTTGGTCC-2	BP10	case	7	Eosinophil
AAAGTGAAGTTCCATG-2	BP10	case	1	Memory CD4 T
AAAGTGACAAGTCCAT-2	BP10	case	6	Th2/Tc2
AAAGTGACACGAGAAC-2	BP10	case	1	Memory CD4 T
AAAGTGAGTAATGTGA-2	BP10	case	5	Neutrophil
AAAGTGAGTGGGCTCT-2	BP10	case	7	Eosinophil
AAATGGAAGGATTCAA-2	BP10	case	1	Memory CD4 T
AAATGGACACTTGACA-2	BP10	case	10	DC
AAATGGACAGAGAGGG-2	BP10	case	5	Neutrophil
AAATGGAGTCCTTAAG-2	BP10	case	3	Treg
AAATGGAGTTAAGAAC-2	BP10	case	7	Eosinophil
AAATGGATCACTCACC-2	BP10	case	4	Macrophage
AAATGGATCCCACAGG-2	BP10	case	1	Memory CD4 T
AAATGGATCGCTAAAC-2	BP10	case	3	Treg
AAATGGATCTGAGAGG-2	BP10	case	11	Unknown
AACAAAGAGACTGGGT-2	BP10	case	3	Treg
AACAAAGAGGCAATGC-2	BP10	case	4	Macrophage
AACAAAGAGGTGCTGA-2	BP10	case	3	Treg
AACAAAGAGGTGGTTG-2	BP10	case	3	Treg
AACAAAGCAAACAGGC-2	BP10	case	5	Neutrophil
AACAAAGCAGAGAAAG-2	BP10	case	7	Eosinophil
AACAAAGCAGCTGCCA-2	BP10	case	5	Neutrophil
AACAAAGCATGGACAG-2	BP10	case	2	Effector CD8 T
AACAAAGTCACTTCTA-2	BP10	case	3	Treg
AACAAAGTCGCAGAGA-2	BP10	case	5	Neutrophil
AACAACCGTAATCAGA-2	BP10	case	7	Eosinophil
AACAACCGTTGCTCCT-2	BP10	case	1	Memory CD4 T
AACAACCTCGCCAACG-2	BP10	case	6	Th2/Tc2
AACAACCTCGCGTCGA-2	BP10	case	5	Neutrophil
AACAACCTCTTCCACG-2	BP10	case	5	Neutrophil
AACAAGAAGGGTCTTT-2	BP10	case	7	Eosinophil
AACAAGAAGTCCCAAT-2	BP10	case	4	Macrophage
AACAAGACATATACCG-2	BP10	case	5	Neutrophil
AACAAGAGTATCGAAA-2	BP10	case	5	Neutrophil
AACAAGATCCACGGGT-2	BP10	case	1	Memory CD4 T
AACAAGATCGGTGTTA-2	BP10	case	5	Neutrophil
AACAAGATCTACAGGT-2	BP10	case	4	Macrophage
AACACACCACTGGAAG-2	BP10	case	6	Th2/Tc2
AACACACCATGCGTGC-2	BP10	case	5	Neutrophil
AACACACGTAACACGG-2	BP10	case	5	Neutrophil
AACACACGTATCGCTA-2	BP10	case	5	Neutrophil
AACACACGTATCGTGT-2	BP10	case	12	Proliferating T
AACACACTCTACACTT-2	BP10	case	1	Memory CD4 T
AACAGGGAGCCGAATG-2	BP10	case	4	Macrophage
AACAGGGCAACTCGTA-2	BP10	case	5	Neutrophil
AACAGGGCACAAGCAG-2	BP10	case	5	Neutrophil
AACAGGGCACCCAACG-2	BP10	case	4	Macrophage
AACAGGGTCTAGTGAC-2	BP10	case	5	Neutrophil
AACCAACAGACATACA-2	BP10	case	4	Macrophage
AACCAACAGACATAGT-2	BP10	case	5	Neutrophil
AACCAACGTATCGAAA-2	BP10	case	11	Unknown
AACCAACGTATGCGGA-2	BP10	case	5	Neutrophil
AACCAACGTCCTCCTA-2	BP10	case	2	Effector CD8 T
AACCAACTCGCACGGT-2	BP10	case	5	Neutrophil
AACCACAAGCCTTGAT-2	BP10	case	3	Treg
AACCACACAAAGGTTA-2	BP10	case	5	Neutrophil
AACCACACAACTGATC-2	BP10	case	6	Th2/Tc2
AACCACACAATGCAAA-2	BP10	case	7	Eosinophil
AACCACACACCTGCTT-2	BP10	case	4	Macrophage
AACCACACACGTTGGC-2	BP10	case	2	Effector CD8 T
AACCACAGTCGCTGCA-2	BP10	case	1	Memory CD4 T
AACCACAGTTGCATCA-2	BP10	case	5	Neutrophil
AACCACATCCGCATAA-2	BP10	case	7	Eosinophil
AACCACATCTGATTCT-2	BP10	case	5	Neutrophil
AACCACATCTGCTGAA-2	BP10	case	3	Treg
AACCATGAGCGCCATC-2	BP10	case	3	Treg
AACCATGAGTAGCAAT-2	BP10	case	7	Eosinophil
AACCATGAGTCTGGTT-2	BP10	case	6	Th2/Tc2
AACCATGGTACTGGGA-2	BP10	case	5	Neutrophil
AACCATGGTCCGTTTC-2	BP10	case	5	Neutrophil
AACCATGGTGAGCCAA-2	BP10	case	5	Neutrophil
AACCATGGTGGAACAC-2	BP10	case	4	Macrophage
AACCATGGTTCAGGTT-2	BP10	case	11	Unknown
AACCATGGTTCTCCAC-2	BP10	case	5	Neutrophil
AACCATGGTTGGGATG-2	BP10	case	7	Eosinophil
AACCCAAAGATTAGTG-2	BP10	case	7	Eosinophil
AACCCAAAGTGCAACG-2	BP10	case	1	Memory CD4 T
AACCCAACAGGAATAT-2	BP10	case	1	Memory CD4 T
AACCCAACATCGATCA-2	BP10	case	4	Macrophage
AACCCAAGTAACACGG-2	BP10	case	3	Treg
AACCCAAGTCACCCTT-2	BP10	case	4	Macrophage
AACCCAAGTGCATGAG-2	BP10	case	7	Eosinophil
AACCCAAGTGTGATGG-2	BP10	case	5	Neutrophil
AACCCAATCTAAGCCA-2	BP10	case	4	Macrophage
AACCTTTAGGCAATGC-2	BP10	case	5	Neutrophil
AACCTTTGTATCGCAT-2	BP10	case	4	Macrophage
AACCTTTTCGTTAGAC-2	BP10	case	3	Treg
AACCTTTTCTCGTTTA-2	BP10	case	3	Treg
AACGAAAAGCCACAAG-2	BP10	case	5	Neutrophil
AACGAAAAGTCGCGAA-2	BP10	case	4	Macrophage
AACGAAACAAGAAACT-2	BP10	case	1	Memory CD4 T
AACGAAAGTGAATGAT-2	BP10	case	1	Memory CD4 T
AACGAAAGTTCGATTG-2	BP10	case	5	Neutrophil
AACGGGACAACCGCCA-2	BP10	case	5	Neutrophil
AACGGGAGTCTGTCAA-2	BP10	case	5	Neutrophil
AACGGGAGTCTTGAGT-2	BP10	case	7	Eosinophil
AACGTCACATGACAAA-2	BP10	case	1	Memory CD4 T
AACTTCTAGACGGTCA-2	BP10	case	8	pDC
AACTTCTCAAATGGTA-2	BP10	case	5	Neutrophil
AACTTCTCAAGATCCT-2	BP10	case	5	Neutrophil
AACTTCTGTCCACACG-2	BP10	case	4	Macrophage
AACTTCTGTTCGAACT-2	BP10	case	4	Macrophage
AACTTCTTCAAGTCGT-2	BP10	case	3	Treg
AACTTCTTCAGATTGC-2	BP10	case	3	Treg
AACTTCTTCGAGAACG-2	BP10	case	5	Neutrophil
AAGAACAAGAATTCAG-2	BP10	case	4	Macrophage
AAGAACAAGGCTGTAG-2	BP10	case	5	Neutrophil
AAGAACAAGTGCGTCC-2	BP10	case	5	Neutrophil
AAGAACACAATTTCCT-2	BP10	case	4	Macrophage
AAGAACAGTCAAAGAT-2	BP10	case	5	Neutrophil
AAGAACAGTCAAAGTA-2	BP10	case	4	Macrophage
AAGAACAGTGCACGCT-2	BP10	case	7	Eosinophil
AAGAACAGTGCTCTCT-2	BP10	case	7	Eosinophil
AAGAACATCGATAACC-2	BP10	case	1	Memory CD4 T
AAGAACATCGTCGCTT-2	BP10	case	2	Effector CD8 T
AAGACAAAGTTGGAGC-2	BP10	case	2	Effector CD8 T
AAGACAACATCGCTAA-2	BP10	case	4	Macrophage
AAGACAACATGCGTGC-2	BP10	case	5	Neutrophil
AAGACAAGTAGAGTTA-2	BP10	case	7	Eosinophil
AAGACAAGTCAGTCGC-2	BP10	case	7	Eosinophil
AAGACAATCCTCAGGG-2	BP10	case	4	Macrophage
AAGACTCGTAAGCGGT-2	BP10	case	5	Neutrophil
AAGACTCGTGTCGCTG-2	BP10	case	5	Neutrophil
AAGACTCTCCGTATGA-2	BP10	case	1	Memory CD4 T
AAGATAGAGTTTAGGA-2	BP10	case	4	Macrophage
AAGATAGGTATAATGG-2	BP10	case	4	Macrophage
AAGATAGGTTGAGTCT-2	BP10	case	6	Th2/Tc2
AAGATAGTCAGTCAGT-2	BP10	case	5	Neutrophil
AAGATAGTCCAGCTCT-2	BP10	case	5	Neutrophil
AAGATAGTCGCAGAGA-2	BP10	case	5	Neutrophil
AAGATAGTCTCGCCTA-2	BP10	case	5	Neutrophil
AAGCATCAGCTGAAGC-2	BP10	case	4	Macrophage
AAGCATCGTCCACGCA-2	BP10	case	7	Eosinophil
AAGCATCGTGCCTATA-2	BP10	case	6	Th2/Tc2
AAGCATCTCTTGGTCC-2	BP10	case	5	Neutrophil
AAGCCATAGCTACGTT-2	BP10	case	7	Eosinophil
AAGCCATCAGTTACCA-2	BP10	case	7	Eosinophil
AAGCCATGTCATCGGC-2	BP10	case	4	Macrophage
AAGCCATTCCGTTGGG-2	BP10	case	3	Treg
AAGCGAGAGCATTGAA-2	BP10	case	5	Neutrophil
AAGCGAGCAAGACCTT-2	BP10	case	4	Macrophage
AAGCGAGCAGCTGTAT-2	BP10	case	7	Eosinophil
AAGCGAGGTGCCTTTC-2	BP10	case	4	Macrophage
AAGCGAGTCGACACCG-2	BP10	case	5	Neutrophil
AAGCGAGTCGTGCATA-2	BP10	case	4	Macrophage
AAGCGAGTCGTTCTCG-2	BP10	case	5	Neutrophil
AAGCGTTAGCAGTACG-2	BP10	case	6	Th2/Tc2
AAGCGTTCATTGGATC-2	BP10	case	4	Macrophage
AAGCGTTGTTATTCCT-2	BP10	case	5	Neutrophil
AAGCGTTTCCAATGCA-2	BP10	case	5	Neutrophil
AAGGAATAGAAGCGCT-2	BP10	case	7	Eosinophil
AAGGAATCAGATCACT-2	BP10	case	7	Eosinophil
AAGGAATTCCGACATA-2	BP10	case	2	Effector CD8 T
AAGGAATTCTCTATAC-2	BP10	case	5	Neutrophil
AAGGTAAAGAGAGAAC-2	BP10	case	6	Th2/Tc2
AAGGTAAAGTTCATGC-2	BP10	case	5	Neutrophil
AAGGTAACAACTGGTT-2	BP10	case	5	Neutrophil
AAGGTAACAGAATGTA-2	BP10	case	5	Neutrophil
AAGGTAACATACGCAT-2	BP10	case	7	Eosinophil
AAGGTAATCCGTGTGG-2	BP10	case	5	Neutrophil
AAGGTAATCGTCAAAC-2	BP10	case	5	Neutrophil
AAGTACCAGTCACTCA-2	BP10	case	5	Neutrophil
AAGTACCCAGCTGCCA-2	BP10	case	5	Neutrophil
AAGTACCGTATTCCGA-2	BP10	case	5	Neutrophil
AAGTACCTCACTACGA-2	BP10	case	7	Eosinophil
AAGTACCTCCGTGGCA-2	BP10	case	4	Macrophage
AAGTCGTAGTCTGGAG-2	BP10	case	5	Neutrophil
AAGTCGTGTATGTGTC-2	BP10	case	5	Neutrophil
AAGTCGTTCTCCGCAT-2	BP10	case	5	Neutrophil
AAGTGAAAGGCAGTCA-2	BP10	case	1	Memory CD4 T
AAGTGAACAAATCAGA-2	BP10	case	4	Macrophage
AAGTGAACACGCACCA-2	BP10	case	5	Neutrophil
AAGTGAAGTTCAAGGG-2	BP10	case	5	Neutrophil
AAGTGAATCGGCATCG-2	BP10	case	4	Macrophage
AAGTGAATCGTAACAC-2	BP10	case	1	Memory CD4 T
AAGTGAATCTACCTTA-2	BP10	case	4	Macrophage
AAGTTCGAGAGCCGAT-2	BP10	case	12	Proliferating T
AAGTTCGAGAGTTGCG-2	BP10	case	4	Macrophage
AAGTTCGAGGGCCCTT-2	BP10	case	5	Neutrophil
AAGTTCGCAAGCAATA-2	BP10	case	2	Effector CD8 T
AAGTTCGCACAACCGC-2	BP10	case	2	Effector CD8 T
AAGTTCGCACACCTAA-2	BP10	case	4	Macrophage
AAGTTCGCACGGCCAT-2	BP10	case	7	Eosinophil
AAGTTCGGTAAGATAC-2	BP10	case	4	Macrophage
AAGTTCGGTTGCTCAA-2	BP10	case	1	Memory CD4 T
AAGTTCGTCAAAGCCT-2	BP10	case	7	Eosinophil
AAGTTCGTCTTGCGCT-2	BP10	case	5	Neutrophil
AATAGAGGTCGCATTA-2	BP10	case	5	Neutrophil
AATCACGAGACTTGTC-2	BP10	case	5	Neutrophil
AATCACGAGAGTTGCG-2	BP10	case	5	Neutrophil
AATCACGCAGGATTCT-2	BP10	case	1	Memory CD4 T
AATCACGGTATCGTTG-2	BP10	case	5	Neutrophil
AATCACGTCTCCTACG-2	BP10	case	5	Neutrophil
AATCACGTCTCTAGGA-2	BP10	case	5	Neutrophil
AATCACGTCTGGGTCG-2	BP10	case	5	Neutrophil
AATCGACAGCCTATTG-2	BP10	case	5	Neutrophil
AATCGACCAGAACCGA-2	BP10	case	5	Neutrophil
AATCGACCAGTTCACA-2	BP10	case	4	Macrophage
AATCGACGTTCCTAAG-2	BP10	case	2	Effector CD8 T
AATCGACTCATCGCTC-2	BP10	case	3	Treg
AATCGACTCCTAGCCT-2	BP10	case	5	Neutrophil
AATCGTGCAACTACGT-2	BP10	case	5	Neutrophil
AATCGTGGTTGCCATA-2	BP10	case	9	NK
AATCGTGTCAAGCCCG-2	BP10	case	1	Memory CD4 T
AATCGTGTCCCTCGAT-2	BP10	case	7	Eosinophil
AATGAAGAGCAACAAT-2	BP10	case	6	Th2/Tc2
AATGAAGAGGTCACAG-2	BP10	case	3	Treg
AATGAAGCATCCGTTC-2	BP10	case	3	Treg
AATGAAGGTCTCTCTG-2	BP10	case	7	Eosinophil
AATGAAGGTGAGTAGC-2	BP10	case	6	Th2/Tc2
AATGAAGGTGTCGCTG-2	BP10	case	2	Effector CD8 T
AATGAAGGTTCCAGGC-2	BP10	case	8	pDC
AATGACCCACCAGACC-2	BP10	case	5	Neutrophil
AATGACCCATCTTTCA-2	BP10	case	5	Neutrophil
AATGACCGTGGAACAC-2	BP10	case	7	Eosinophil
AATGACCGTGTTGACT-2	BP10	case	1	Memory CD4 T
AATGACCTCATTACCT-2	BP10	case	4	Macrophage
AATGACCTCCTTTAGT-2	BP10	case	1	Memory CD4 T
AATGACCTCGTACCTC-2	BP10	case	4	Macrophage
AATGCCAAGGCACCAA-2	BP10	case	1	Memory CD4 T
AATGCCAAGGCACTCC-2	BP10	case	6	Th2/Tc2
AATGCCACAAATCGTC-2	BP10	case	5	Neutrophil
AATGCCACAGCGGTTC-2	BP10	case	5	Neutrophil
AATGCCAGTATCCCAA-2	BP10	case	2	Effector CD8 T
AATGCCAGTTCTCCCA-2	BP10	case	1	Memory CD4 T
AATGGAAAGGATTCAA-2	BP10	case	5	Neutrophil
AATGGAAAGGTCGACA-2	BP10	case	3	Treg
AATGGAAAGTCACTGT-2	BP10	case	4	Macrophage
AATGGAACAGCCTACG-2	BP10	case	1	Memory CD4 T
AATGGAAGTCCTGTTC-2	BP10	case	5	Neutrophil
AATGGAAGTCGTGGAA-2	BP10	case	7	Eosinophil
AATGGAAGTTCGCGTG-2	BP10	case	5	Neutrophil
AATGGAATCAAGCCCG-2	BP10	case	5	Neutrophil
AATGGAATCCTTCTTC-2	BP10	case	3	Treg
AATGGCTAGATTGACA-2	BP10	case	1	Memory CD4 T
AATGGCTGTTCGCGTG-2	BP10	case	5	Neutrophil
AATGGCTTCACTACTT-2	BP10	case	2	Effector CD8 T
AATGGCTTCGCAAGAG-2	BP10	case	7	Eosinophil
AATGGCTTCGTCTCAC-2	BP10	case	5	Neutrophil
AATGGCTTCTGGGTCG-2	BP10	case	7	Eosinophil
AATTCCTAGGCAGGTT-2	BP10	case	5	Neutrophil
AATTCCTGTGACCGAA-2	BP10	case	1	Memory CD4 T
AATTCCTTCCGTGTAA-2	BP10	case	10	DC
AATTTCCGTAAGTCAA-2	BP10	case	5	Neutrophil
AATTTCCTCCAACCGG-2	BP10	case	7	Eosinophil
AATTTCCTCCATCCGT-2	BP10	case	5	Neutrophil
ACAAAGAAGGAGAGGC-2	BP10	case	7	Eosinophil
ACAAAGACAATCTCTT-2	BP10	case	2	Effector CD8 T
ACAAAGACACTTTATC-2	BP10	case	7	Eosinophil
ACAAAGACATACTTTC-2	BP10	case	5	Neutrophil
ACAAAGAGTAGCGAGT-2	BP10	case	10	DC
ACAAAGAGTAGTGTGG-2	BP10	case	5	Neutrophil
ACAAAGATCGACCCAG-2	BP10	case	5	Neutrophil
ACAACCAAGCCTCTCT-2	BP10	case	7	Eosinophil
ACAACCACACCGTGAC-2	BP10	case	5	Neutrophil
ACAACCACACTAGGCC-2	BP10	case	3	Treg
ACAACCAGTAGAGCTG-2	BP10	case	1	Memory CD4 T
ACAACCAGTAGGTGCA-2	BP10	case	5	Neutrophil
ACAACCATCCGTTGAA-2	BP10	case	5	Neutrophil
ACAACCATCGCTGTCT-2	BP10	case	4	Macrophage
ACAAGCTAGAGCGACT-2	BP10	case	7	Eosinophil
ACAAGCTCACTAAACC-2	BP10	case	12	Proliferating T
ACACAGTAGAGAAGGT-2	BP10	case	7	Eosinophil
ACACAGTAGTAATACG-2	BP10	case	5	Neutrophil
ACACAGTCAGACACCC-2	BP10	case	5	Neutrophil
ACACAGTGTAGATTAG-2	BP10	case	5	Neutrophil
ACACAGTGTTCCGGTG-2	BP10	case	7	Eosinophil
ACACAGTTCACTCGAA-2	BP10	case	1	Memory CD4 T
ACACAGTTCTTCGGTC-2	BP10	case	4	Macrophage
ACACCAAAGACGAAGA-2	BP10	case	5	Neutrophil
ACACCAAAGTATGACA-2	BP10	case	5	Neutrophil
ACACCAACACATCCCT-2	BP10	case	4	Macrophage
ACACCAAGTATTAAGG-2	BP10	case	3	Treg
ACACCAATCACCTCGT-2	BP10	case	2	Effector CD8 T
ACACGCGAGACAACTA-2	BP10	case	4	Macrophage
ACACGCGAGCGGATCA-2	BP10	case	4	Macrophage
ACACGCGAGCTCTGTA-2	BP10	case	3	Treg
ACACGCGAGTTACGAA-2	BP10	case	3	Treg
ACACTGAAGCTCACTA-2	BP10	case	5	Neutrophil
ACACTGACAACTCGTA-2	BP10	case	12	Proliferating T
ACACTGACACCTCGTT-2	BP10	case	11	Unknown
ACACTGAGTCAAGCCC-2	BP10	case	8	pDC
ACACTGAGTGTTTACG-2	BP10	case	1	Memory CD4 T
ACACTGATCGTGCGAC-2	BP10	case	5	Neutrophil
ACAGAAACAATACGCT-2	BP10	case	5	Neutrophil
ACAGAAACAGCAGTCC-2	BP10	case	5	Neutrophil
ACAGAAACATGAAAGT-2	BP10	case	4	Macrophage
ACAGAAATCCATTCAT-2	BP10	case	7	Eosinophil
ACAGCCGCACCTCTAC-2	BP10	case	4	Macrophage
ACAGCCGCAGCCTATA-2	BP10	case	6	Th2/Tc2
ACAGCCGGTCTGATCA-2	BP10	case	5	Neutrophil
ACAGGGAAGAACCCGA-2	BP10	case	4	Macrophage
ACAGGGAAGCATGCAG-2	BP10	case	5	Neutrophil
ACAGGGAAGGGCAACT-2	BP10	case	12	Proliferating T
ACAGGGAAGTAGGGTC-2	BP10	case	4	Macrophage
ACAGGGAAGTAGTCCT-2	BP10	case	5	Neutrophil
ACAGGGACAAACTCGT-2	BP10	case	1	Memory CD4 T
ACAGGGATCGTGGCTG-2	BP10	case	7	Eosinophil
ACATCCCAGGAAAGTG-2	BP10	case	7	Eosinophil
[truncated: 17,724 more rows]
