# Supplementary material for: Single-cell transcriptomics analysis of bullous pemphigoid unveils immune-stromal crosstalk in type 2 inflammatory disease
Source: Nat Commun. 2024 Jul 15;15:5949. doi: 10.1038/s41467-024-50283-3 (PMC11251189; doi:10.1038/s41467-024-50283-3)
Supplement: Supplementary file 4 — Supplementary Data 1-15 [file 41467_2024_50283_MOESM4_ESM.zip › Supplementary Data/Supplementary Data 14.xlsx]

## Sheet: Sheet1
Supplementary Data 14: Marker genes of clusters derived from all blister cells.
p_val	avg_log2FC	pct.1	pct.2	p_val_adj	cluster	gene
0	1.56955	0.921	0.494	0	1	IL7R
0	1.16438	0.858	0.369	0	1	GIMAP7
0	4.32699	0.971	0.222	0	2	CCL5
0	3.37695	0.859	0.067	0	2	GZMK
0	3.32388	0.922	0.179	0	2	NKG7
0	2.98572	0.921	0.178	0	2	GZMA
0	2.76825	0.667	0.046	0	2	GZMH
0	2.30756	0.782	0.112	0	2	CD8A
0	2.18988	0.5	0.193	0	2	GNLY
0	1.78226	0.709	0.17	0	2	LYAR
0	1.72357	0.689	0.106	0	2	CD8B
0	1.64271	0.945	0.5	0	2	CST7
0	1.57793	0.761	0.262	0	2	GZMM
0	1.46409	0.57	0.097	0	2	PRF1
0	1.39187	0.498	0.198	0	2	CMC1
0	1.34724	0.581	0.145	0	2	LINC01871
0	1.31075	0.62	0.126	0	2	CTSW
0	1.25392	0.469	0.055	0	2	LAG3
0	1.1671	0.644	0.289	0	2	DUSP2
0	1.14937	0.897	0.596	0	2	FYN
0	1.1049	0.568	0.223	0	2	SYNE1
0	1.08379	0.541	0.243	0	2	APOBEC3G
0	1.04221	0.338	0.048	0	2	TRGC2
0	1.0322	0.725	0.379	0	2	RARRES3
0	1.02582	0.755	0.464	0	2	RUNX3
0	1.01612	0.813	0.475	0	2	CD7
0	2.66916	0.81	0.155	0	3	IL2RA
0	2.15075	0.799	0.068	0	3	FOXP3
0	1.9619	0.639	0.297	0	3	TNFRSF4
0	1.80247	0.647	0.249	0	3	HPGD
0	1.76476	0.998	0.712	0	3	IL32
0	1.73226	0.573	0.058	0	3	RTKN2
0	1.73105	0.795	0.284	0	3	TIGIT
0	1.59319	0.654	0.181	0	3	LINC01943
0	1.54493	0.745	0.222	0	3	CTLA4
0	1.479	0.964	0.558	0	3	TRAC
0	1.46158	0.791	0.232	0	3	CD27
0	1.29471	0.763	0.373	0	3	GLRX
0	1.27897	0.449	0.075	0	3	AC133644.2
0	1.24032	0.631	0.26	0	3	TNFRSF18
0	1.1956	0.703	0.353	0	3	BATF
0	1.19086	0.671	0.175	0	3	GBP5
0	1.16438	0.376	0.112	0	3	MAGEH1
0	1.15811	0.849	0.458	0	3	CD247
0	1.1552	0.434	0.094	0	3	LINC02195
1.73621e-181	1.13624	0.606	0.37	4.27697e-177	3	TRBC1
0	1.13284	0.871	0.519	0	3	UGP2
0	1.11796	0.801	0.406	0	3	GBP2
0	1.11719	0.901	0.585	0	3	TRBC2
0	1.07336	0.6	0.236	0	3	PMAIP1
0	1.07064	0.778	0.367	0	3	MIR4435-2HG
0	1.06891	0.88	0.551	0	3	CYTOR
0	1.04946	0.503	0.086	0	3	IKZF2
0	1.03951	0.738	0.392	0	3	TTC39C
0	1.02791	0.854	0.465	0	3	SYNE2
0	1.026	0.418	0.066	0	3	LAIR2
0	1.00918	0.613	0.32	0	3	CORO1B
0	3.99317	0.584	0.048	0	4	THBS1
0	3.87461	0.966	0.271	0	4	CST3
0	3.78573	0.252	0.025	0	4	SPP1
0	3.70014	0.537	0.022	0	4	RNASE1
0	3.60783	0.818	0.048	0	4	MRC1
0	3.60408	0.933	0.213	0	4	LYZ
0	3.57153	0.991	0.765	0	4	HLA-DRA
0	3.27233	0.265	0.021	0	4	MMP12
0	3.26715	0.835	0.139	0	4	HLA-DRB5
0	3.18749	0.977	0.693	0	4	HLA-DRB1
0	3.08945	0.964	0.671	0	4	HLA-DPA1
0	3.03204	0.829	0.07	0	4	TGFBI
0	3.0171	0.654	0.056	0	4	EREG
0	2.96247	0.839	0.358	0	4	HLA-DQA1
0	2.90123	0.93	0.576	0	4	HLA-DQB1
0	2.85829	0.957	0.722	0	4	HLA-DPB1
0	2.84468	0.547	0.057	0	4	HLA-DQA2
0	2.78538	0.986	0.818	0	4	CD74
0	2.76682	0.547	0.084	0	4	CTSL
0	2.7128	0.531	0.017	0	4	VCAN
0	2.69258	0.553	0.015	0	4	CYP1B1
0	2.68864	0.297	0.034	0	4	SERPINB2
0	2.5797	0.945	0.428	0	4	TIMP1
0	2.45121	0.392	0.028	0	4	CXCL3
0	2.42142	0.637	0.037	0	4	CLEC10A
0	2.39956	0.892	0.296	0	4	CTSB
0	2.37738	0.767	0.131	0	4	IER3
0	2.36139	0.932	0.197	0	4	GSN
0	2.35589	0.503	0.048	0	4	IL1B
0	2.35201	0.51	0.013	0	4	F13A1
0	2.34149	0.988	0.636	0	4	LGALS1
0	2.29006	0.995	0.974	0	4	FTL
0	2.28882	0.967	0.245	0	4	FCER1G
0	2.27819	0.814	0.028	0	4	SDC2
0	2.25766	0.964	0.553	0	4	CSTB
0	2.25663	0.721	0.099	0	4	MS4A6A
0	2.20997	0.898	0.313	0	4	HLA-DMA
0	2.17871	0.758	0.041	0	4	CPVL
0	2.17772	0.584	0.051	0	4	SLC7A11
0	2.15934	0.895	0.162	0	4	CDKN1A
0	2.10814	0.831	0.223	0	4	IFITM3
0	2.07888	0.813	0.073	0	4	FCGR2A
0	2.05168	0.887	0.208	0	4	CTSH
0	2.04849	0.946	0.203	0	4	AIF1
0	2.04713	0.972	0.571	0	4	TYMP
2.70474e-187	2.04448	0.266	0.081	6.66285e-183	4	CCL17
0	2.02264	0.793	0.061	0	4	FGL2
0	2.02189	0.407	0.036	0	4	CXCL2
0	2.02049	0.589	0.04	0	4	CD14
0	2.0111	0.517	0.02	0	4	MAFB
0	2.00321	0.999	0.906	0	4	VIM
0	2.00101	0.743	0.074	0	4	ANPEP
0	1.98972	0.438	0.039	0	4	CD1C
0	1.97522	0.598	0.071	0	4	AC020656.1
3.28274e-92	1.96558	0.058	0.003	8.0867e-88	4	PPBP
0	1.92805	0.984	0.807	0	4	S100A10
0	1.91253	0.35	0.007	0	4	CD163
2.63533e-274	1.8518	0.18	0.009	6.49187e-270	4	CCL2
0	1.82679	0.881	0.497	0	4	LMNA
0	1.81305	0.951	0.629	0	4	ANXA2
0	1.80928	0.705	0.085	0	4	C15orf48
0	1.79007	0.801	0.158	0	4	HLA-DMB
0	1.78833	0.916	0.427	0	4	PSAP
0	1.76875	0.977	0.34	0	4	TYROBP
0	1.7661	0.86	0.269	0	4	CTSZ
0	1.76336	0.724	0.083	0	4	ABL2
0	1.74929	0.908	0.559	0	4	TUBA1B
0	1.72947	0.907	0.55	0	4	CALR
0	1.67219	0.88	0.11	0	4	SPI1
0	1.66373	0.586	0.021	0	4	EMP1
0	1.6633	0.771	0.032	0	4	CSF1R
0	1.65598	0.747	0.196	0	4	INSIG1
0	1.64476	0.953	0.573	0	4	CD63
0	1.62637	0.409	0.015	0	4	ALOX15
0	1.62491	0.832	0.387	0	4	RGCC
0	1.61841	0.948	0.539	0	4	ANXA5
0	1.6166	0.865	0.185	0	4	CEBPD
0	1.57389	0.659	0.022	0	4	MS4A7
0	1.56045	0.751	0.135	0	4	IL1RN
0	1.55721	0.889	0.169	0	4	PLAUR
0	1.52517	0.4	0.01	0	4	MMP19
1.83131e-127	1.52082	0.083	0.004	4.51124e-123	4	MMP10
0	1.51013	0.851	0.168	0	4	FCGRT
1.36258e-283	1.50341	0.315	0.07	3.35658e-279	4	FCER1A
0	1.49493	0.836	0.205	0	4	SPINT2
0	1.49038	0.887	0.365	0	4	LGALS3
0	1.49029	0.699	0.023	0	4	EPB41L3
0	1.48891	0.904	0.503	0	4	GSTP1
0	1.46365	0.921	0.481	0	4	AP2S1
0	1.46344	0.636	0.009	0	4	FPR3
0	1.45469	0.895	0.111	0	4	RAB31
0	1.44981	0.858	0.208	0	4	GRN
0	1.4372	0.769	0.091	0	4	RNASE6
0	1.43547	0.768	0.089	0	4	KLF4
2.38869e-150	1.41976	0.096	0.004	5.88431e-146	4	CXCL5
0	1.41374	0.946	0.668	0	4	GPR183
0	1.41316	0.831	0.144	0	4	CCDC88A
0	1.38607	0.658	0.229	0	4	FABP5
0	1.38242	0.787	0.122	0	4	CD68
0	1.37229	0.788	0.148	0	4	ARHGAP18
0	1.3537	0.71	0.128	0	4	BLVRB
0	1.35245	0.678	0.051	0	4	CD86
0	1.35161	0.769	0.274	0	4	YWHAH
0	1.34043	0.673	0.046	0	4	CD93
0	1.34035	0.839	0.292	0	4	NPC2
0	1.33923	0.503	0.05	0	4	CD36
0	1.33768	0.791	0.088	0	4	SNX8
0	1.33157	0.514	0.05	0	4	THBD
0	1.3298	0.57	0.117	0	4	PHLDA1
0	1.32092	0.408	0.018	0	4	MMP9
0	1.31898	0.867	0.203	0	4	CD83
0	1.30535	0.857	0.334	0	4	C1orf162
0	1.29453	0.818	0.195	0	4	YBX3
0	1.27025	0.371	0.004	0	4	FCER2
0	1.26311	0.991	0.924	0	4	S100A6
0	1.25997	0.504	0.052	0	4	PTGS2
0	1.25819	0.906	0.579	0	4	SLC2A3
0	1.25175	0.963	0.685	0	4	RAC1
0	1.25145	0.869	0.239	0	4	METRNL
0	1.2484	0.743	0.122	0	4	PPIF
0	1.2481	0.638	0.058	0	4	FCGR2B
0	1.23816	0.935	0.572	0	4	GPX4
0	1.23185	0.538	0.042	0	4	NRP1
0	1.2248	1	0.993	0	4	ACTB
0	1.22424	0.474	0.025	0	4	LGALS2
0	1.22015	0.311	0.014	0	4	CD1A
0	1.22004	0.895	0.565	0	4	ITGB2
0	1.21856	0.445	0.131	0	4	LIPA
0	1.2142	0.488	0.044	0	4	SLC16A10
4.26786e-122	1.20345	0.071	0.002	1.05135e-117	4	MMP1
0	1.20056	0.46	0.021	0	4	SEMA6B
0	1.19992	0.883	0.393	0	4	RBPJ
5.92878775009496e-323	1.19922	0.402	0.091	1.46049757435839e-318	4	G0S2
0	1.19435	0.577	0.149	0	4	ATF5
0	1.18708	0.807	0.228	0	4	ATP13A3
0	1.18602	0.827	0.144	0	4	QSOX1
0	1.18503	0.825	0.553	0	4	CTSC
3.07779e-279	1.18482	0.231	0.029	7.58182e-275	4	S100B
0	1.18331	0.944	0.615	0	4	PKM
0	1.18044	0.719	0.124	0	4	PEA15
0	1.18016	0.838	0.54	0	4	HSPA5
0	1.17867	0.671	0.025	0	4	FAM129B
0	1.17779	0.814	0.303	0	4	SYNGR2
0	1.17567	0.527	0.011	0	4	RGL1
5.06519e-241	1.16353	0.12	0.001	1.24776e-236	4	CCL13
0	1.15446	0.999	0.925	0	4	TMSB10
5.89948e-176	1.14627	0.198	0.036	1.45328e-171	4	CXCL1
0	1.14523	0.891	0.193	0	4	ETS2
0	1.14032	0.623	0.078	0	4	ATF3
0	1.13964	0.203	0.004	0	4	C1QB
0	1.13855	0.889	0.393	0	4	LIMS1
0	1.13051	0.734	0.153	0	4	DPYSL2
0	1.1228	0.842	0.438	0	4	REL
0	1.11808	0.759	0.117	0	4	CSF2RA
0	1.11116	0.393	0.064	0	4	IL4I1
0	1.11069	0.432	0.078	0	4	AC245014.3
0	1.10965	0.866	0.434	0	4	ATP1B3
0	1.10929	0.744	0.084	0	4	DSE
0	1.10819	0.984	0.839	0	4	S100A11
0	1.09536	0.785	0.285	0	4	TUBA1C
0	1.09062	0.575	0.032	0	4	LMO2
0	1.0887	0.887	0.543	0	4	HSP90B1
0	1.08556	0.624	0.111	0	4	CCL3
0	1.07817	0.953	0.613	0	4	GNG5
0	1.07434	0.909	0.517	0	4	FKBP1A
0	1.07061	0.353	0.005	0	4	NRG1
0	1.07047	0.652	0.07	0	4	RASGEF1B
0	1.07018	0.737	0.082	0	4	EMILIN2
0	1.0687	0.663	0.115	0	4	AP1B1
0	1.06491	0.212	0.005	0	4	C1QA
0	1.06338	0.904	0.402	0	4	EFHD2
0	1.06117	0.342	0.007	0	4	SLAMF9
0	1.0604	0.384	0.014	0	4	STAB1
0	1.05888	0.6	0.086	0	4	CIITA
0	1.04526	0.66	0.028	0	4	PLXDC2
0	1.04145	0.777	0.084	0	4	B3GNT5
0	1.03771	0.737	0.117	0	4	CTNNA1
0	1.03744	0.699	0.227	0	4	SERPINB9
0	1.03378	0.991	0.937	0	4	SH3BGRL3
0	1.03285	0.876	0.448	0	4	H2AFY
0	1.0324	0.706	0.329	0	4	SDF2L1
0	1.00941	0.577	0.062	0	4	MPEG1
0	1.00695	0.818	0.297	0	4	MGAT1
0	1.00535	0.343	0.009	0	4	CD300E
0	1.0047	0.831	0.429	0	4	RNH1
0	1.00139	0.523	0.031	0	4	GGT5
0	1.00097	0.493	0.098	0	4	AC103591.3
0	1.00042	0.339	0.012	0	4	PKIB
0	4.97201	0.977	0.246	0	5	CXCL8
0	4.92251	0.816	0.221	0	5	CCL4L2
0	4.91037	0.811	0.202	0	5	CCL3L1
0	4.46248	0.776	0.141	0	5	S100A8
0	4.01123	0.859	0.171	0	5	S100A9
0	3.95244	0.269	0.007	0	5	PI3
0	3.8709	0.729	0.143	0	5	PHACTR1
0	3.85915	0.821	0.195	0	5	BCL2A1
0	3.81153	0.633	0.061	0	5	CSF3R
0	3.7973	0.985	0.561	0	5	NAMPT
0	3.79036	0.77	0.16	0	5	IL1R2
0	3.66457	0.782	0.342	0	5	SOD2
0	3.63989	0.808	0.148	0	5	IL1RN
0	3.50731	0.666	0.081	0	5	TREM1
0	3.39976	0.677	0.258	0	5	PLEK
0	3.37111	0.724	0.162	0	5	CLEC7A
0	3.35969	0.6	0.144	0	5	CLEC4A
0	3.21621	0.622	0.235	0	5	SGK1
0	3.18108	0.561	0.05	0	5	AQP9
0	3.17642	0.664	0.146	0	5	FPR1
0	3.17594	0.633	0.165	0	5	IGSF6
0	3.16304	0.574	0.079	0	5	TLR2
0	3.15007	0.464	0.046	0	5	FPR2
0	3.14857	0.97	0.936	0	5	NEAT1
0	3.13957	0.611	0.166	0	5	MARCKS
0	3.12409	0.803	0.609	0	5	LITAF
0	3.07001	0.704	0.296	0	5	IRS2
0	3.06322	0.4	0.009	0	5	CMTM2
0	3.04447	0.521	0.081	0	5	SLC11A1
0	3.00937	0.543	0.086	0	5	G0S2
0	2.96313	0.603	0.321	0	5	ASAH1
0	2.95186	0.756	0.32	0	5	GLUL
0	2.91695	0.489	0.188	0	5	ABHD5
0	2.90396	0.423	0.113	0	5	MNDA
0	2.89813	0.649	0.282	0	5	LST1
0	2.89209	0.575	0.244	0	5	PELI1
0	2.87697	0.543	0.127	0	5	ITGAX
0	2.8485	0.96	0.842	0	5	SAT1
0	2.84577	0.501	0.125	0	5	IL1RAP
0	2.82268	0.536	0.118	0	5	SERPINA1
0	2.81507	0.355	0.049	0	5	HCAR3
0	2.81464	0.337	0.041	0	5	HCAR2
0	2.76913	0.433	0.157	0	5	SLC25A37
0	2.76488	0.627	0.416	0	5	LCP2
0	2.75822	0.547	0.108	0	5	C5AR1
0	2.75747	0.989	0.976	0	5	SRGN
0	2.75038	0.542	0.153	0	5	NCF2
0	2.73455	0.606	0.351	0	5	IVNS1ABP
0	2.72353	0.879	0.847	0	5	IFITM2
4.23964e-270	2.62461	0.31	0.146	1.04439e-265	5	C15orf48
1.61278e-226	2.61214	0.137	0.003	3.97293e-222	5	SLPI
0	2.60328	0.656	0.453	0	5	CEBPB
0	2.588	1	0.996	0	5	FTH1
0	2.55571	0.398	0.252	0	5	CCL4
0	2.52799	0.376	0.036	0	5	SMIM25
0	2.50777	0.641	0.257	0	5	AIF1
0	2.50267	0.525	0.337	0	5	RNF13
0	2.476	0.555	0.445	0	5	RNF149
0	2.46431	0.504	0.179	0	5	CXCL16
0	2.44631	0.428	0.142	0	5	B3GNT5
0	2.4252	0.306	0.042	0	5	S100P
1.17172e-254	2.38823	0.362	0.155	2.88641e-250	5	CCL3
0	2.38469	0.532	0.481	0	5	BRI3
0	2.37149	0.454	0.313	0	5	SEC14L1
0	2.35987	0.72	0.623	0	5	SDCBP
0	2.33783	0.594	0.399	0	5	PTPRE
0	2.33647	0.344	0.091	0	5	IRAK3
0	2.33015	0.385	0.153	0	5	RIPK2
0	2.30283	0.807	0.377	0	5	TYROBP
0	2.28813	0.39	0.152	0	5	TRIB1
1.1775e-253	2.28439	0.234	0.037	2.90065e-249	5	CXCL1
0	2.27429	0.559	0.25	0	5	ETS2
0	2.27258	0.69	0.699	0	5	DUSP1
0	2.25993	0.5	0.232	0	5	PLAUR
0	2.24774	0.313	0.079	0	5	LILRB3
0	2.24231	0.406	0.282	0	5	SH3BP5
0	2.24122	0.499	0.371	0	5	HIF1A
0	2.23256	0.39	0.211	0	5	MBOAT7
0	2.20431	0.396	0.211	0	5	LYN
0	2.2025	0.478	0.469	0	5	CLEC2B
0	2.1958	0.403	0.19	0	5	ICAM1
0	2.19024	0.327	0.159	0	5	CPD
0	2.18943	0.391	0.193	0	5	GK
0	2.18836	0.329	0.094	0	5	CFD
0	2.16532	0.263	0.022	0	5	CLEC4E
0	2.15149	0.258	0.08	0	5	CASS4
0	2.12853	0.252	0.089	0	5	NLRP3
0	2.09726	0.488	0.602	0	5	CD69
0	2.08857	0.198	0.003	0	5	FCGR3B
0	2.07743	0.444	0.445	0	5	RIPOR2
0	2.07697	0.39	0.211	0	5	MXD1
0	2.06948	0.46	0.466	0	5	JMJD1C
0	2.05495	0.317	0.169	0	5	ELL2
0	2.04983	0.529	0.453	0	5	ATP2B1
0	2.04849	0.506	0.428	0	5	VASP
0	2.04826	0.338	0.234	0	5	NABP1
0	2.04543	0.375	0.264	0	5	PER1
0	2.04247	0.3	0.066	0	5	AC245128.3
0	2.03784	0.414	0.314	0	5	CSRNP1
0	2.02483	0.414	0.129	0	5	ANPEP
0	2.01985	0.339	0.248	0	5	ATP2B1-AS1
0	2.01634	0.308	0.214	0	5	CDC42EP3
0	2.01626	0.405	0.4	0	5	TAGAP
0	2.01035	0.419	0.286	0	5	ATP13A3
0	2.0032	0.432	0.27	0	5	CD83
0	1.99923	0.354	0.215	0	5	QSOX1
0	1.9875	0.291	0.193	0	5	GCA
0	1.97832	0.247	0.059	0	5	AC015912.3
0	1.97355	0.353	0.273	0	5	PLK3
0	1.97206	0.275	0.076	0	5	PTAFR
0	1.96476	0.118	0.058	0	5	IFIT2
0	1.96359	0.425	0.314	0	5	FOSL2
0	1.96089	0.293	0.218	0	5	IL18R1
0	1.95948	0.383	0.267	0	5	CYSTM1
0	1.9517	0.357	0.195	0	5	RNF19B
1.11732e-207	1.95045	0.229	0.095	2.7524e-203	5	PTGS2
0	1.94724	0.448	0.184	0	5	IER3
0	1.94267	0.511	0.471	0	5	ZFP36L1
0	1.91838	0.331	0.229	0	5	ATP6V1B2
0	1.90432	0.364	0.339	0	5	GPCPD1
0	1.90396	0.405	0.139	0	5	FCGR2A
0	1.89818	0.207	0.009	0	5	KCNJ15
0	1.88914	0.878	0.855	0	5	S100A11
0	1.88501	0.417	0.426	0	5	ADGRE5
0	1.88256	0.359	0.375	0	5	PTEN
0	1.88103	0.328	0.35	0	5	PHF20L1
0	1.86984	0.758	0.844	0	5	PNRC1
0	1.86957	0.255	0.122	0	5	ACSL1
0	1.86229	0.177	0.007	0	5	CXCR2
0	1.86082	0.425	0.252	0	5	CEBPD
0	1.85742	0.413	0.539	0	5	ANP32A
0	1.83363	0.258	0.161	0	5	ZFYVE16
0	1.82753	0.473	0.575	0	5	CTSS
0	1.82745	0.415	0.464	0	5	PDE4B
0	1.82562	0.676	0.773	0	5	NFKBIA
1.36465081532777e-317	1.81321	0.28	0.106	3.36168081847844e-313	5	CD93
0	1.80524	0.969	0.978	0	5	H3F3A
0	1.78952	0.441	0.487	0	5	CD55
0	1.78584	0.62	0.619	0	5	SLC2A3
0	1.78274	0.989	0.975	0	5	FTL
0	1.78213	0.484	0.461	0	5	EFHD2
0	1.78081	0.278	0.151	0	5	ACTN1
0	1.75668	0.316	0.232	0	5	KDM6B
0	1.7536	0.192	0.23	0	5	KATNBL1
0	1.74977	0.23	0.083	0	5	MPP1
4.74513e-199	1.74654	0.12	0.008	1.16892e-194	5	EDN1
0	1.73971	0.185	0.031	0	5	VNN2
0	1.73447	0.222	0.074	0	5	DOCK5
0	1.73291	0.476	0.574	0	5	TALDO1
1.00113e-175	1.73235	0.168	0.042	2.46618e-171	5	S100A12
0	1.72607	0.321	0.296	0	5	IFNGR1
0	1.71199	0.195	0.079	0	5	MTRNR2L1
0	1.70914	0.299	0.226	0	5	FLOT1
6.91434e-306	1.70533	0.193	0.047	1.70328e-301	5	TLR4
0	1.70134	0.27	0.153	0	5	IL1R1
0	1.70119	0.567	0.548	0	5	FOS
0	1.69734	0.622	0.731	0	5	MCL1
0	1.69417	0.215	0.129	0	5	RBM47
0	1.68621	0.319	0.33	0	5	SPAG9
0	1.68579	0.251	0.175	0	5	DDIT3
0	1.68476	0.385	0.495	0	5	RILPL2
0	1.66068	0.803	0.883	0	5	KLF6
0	1.65529	0.213	0.08	0	5	C3AR1
0	1.65454	0.397	0.385	0	5	RGS2
3.00084e-283	1.6518	0.181	0.028	7.39228e-279	5	LUCAT1
0	1.64217	0.453	0.593	0	5	FAM49B
0	1.64211	0.341	0.325	0	5	NFIL3
0	1.64081	0.191	0.047	0	5	STX3
2.68445e-207	1.63702	0.271	0.09	6.61288e-203	5	CD14
0	1.63354	0.806	0.89	0	5	LAPTM5
0	1.62262	0.274	0.19	0	5	PPIF
0	1.61966	0.277	0.27	0	5	PLSCR1
0	1.60803	0.477	0.619	0	5	NOP10
0	1.60025	0.204	0.118	0	5	RNF144B
4.61075e-256	1.59845	0.152	0.011	1.13581e-251	5	TNFAIP6
0	1.5943	0.209	0.177	0	5	TDP2
0	1.59388	0.274	0.274	0	5	ZNF267
0	1.59109	0.239	0.189	0	5	DDX60L
9.17176463535423e-315	1.58401	0.311	0.234	2.25937250027316e-310	5	BASP1
1.35154e-300	1.57798	0.228	0.114	3.32939e-296	5	VEGFA
0	1.57387	0.61	0.744	0	5	ARPC5
1.33537e-275	1.56893	0.212	0.091	3.28956e-271	5	EGR2
0	1.56781	0.234	0.2	0	5	SNX10
0	1.56665	0.781	0.926	0	5	ITM2B
5.56422e-117	1.55865	0.182	0.096	1.37069e-112	5	IL1B
9.43235e-298	1.55842	0.3	0.198	2.32356e-293	5	RAB31
0	1.55841	0.174	0.051	0	5	SIRPB1
0	1.53729	0.335	0.388	0	5	GPR65
1.88606e-302	1.5352	0.537	0.312	4.64612e-298	5	FCER1G
0	1.5351	0.211	0.184	0	5	ATG2A
0	1.53215	0.303	0.287	0	5	NINJ1
0	1.52359	0.229	0.23	0	5	TUT7
0	1.52311	0.371	0.394	0	5	UPP1
0	1.52278	0.209	0.131	0	5	DENND3
0	1.52244	0.114	0.11	0	5	IFIT3
0	1.5161	0.244	0.253	0	5	RALGDS
0	1.51481	0.368	0.58	0	5	TUBA1A
2.32728e-153	1.50645	0.156	0.055	5.73303e-149	5	CSF1
0	1.50305	0.249	0.294	0	5	NCF1
0	1.50098	0.198	0.095	0	5	LPCAT1
5.56138e-270	1.50002	0.128	0.005	1.36999e-265	5	MME
0	1.49332	0.194	0.074	0	5	PILRA
7.87216e-223	1.49303	0.132	0.007	1.93923e-218	5	VNN3
0	1.49218	0.537	0.719	0	5	DAZAP2
0	1.48371	0.938	0.983	0	5	H3F3B
0	1.48044	0.216	0.109	0	5	SLC43A2
0	1.47994	0.204	0.13	0	5	SLC12A6
0	1.4783	0.199	0.186	0	5	NBN
0	1.47136	0.213	0.168	0	5	FOXO3
0	1.46733	0.56	0.741	0	5	LRRFIP1
2.13917e-259	1.46297	0.148	0.047	5.26963e-255	5	PLAU
2.2186e-282	1.46194	0.2	0.081	5.46529e-278	5	CCR1
0	1.46175	0.436	0.659	0	5	UBE2B
0	1.46142	0.218	0.247	0	5	HOTAIRM1
7.90505033345994e-321	1.45678	0.159	0.051	1.94733009914452e-316	5	FGD4
0	1.45515	0.308	0.439	0	5	ZFAND5
0	1.44632	0.275	0.27	0	5	APLP2
0	1.43825	0.185	0.095	0	5	FGR
0	1.43681	0.176	0.098	0	5	ASPH
0	1.43531	0.175	0.129	0	5	RALB
0	1.43497	0.212	0.173	0	5	ARHGAP26
0	1.43109	0.452	0.649	0	5	MAP1LC3B
0	1.42584	0.461	0.6	0	5	CTSC
0	1.42513	0.468	0.621	0	5	ATP6V0B
0	1.42363	0.315	0.344	0	5	PICALM
0	1.41918	0.352	0.449	0	5	ARRB2
0	1.41718	0.28	0.4	0	5	TANK
0	1.41707	0.144	0.08	0	5	NFXL1
0	1.41562	0.185	0.091	0	5	SLC15A3
0	1.41556	0.453	0.56	0	5	CMTM6
0	1.40869	0.182	0.15	0	5	BCL6
0	1.40099	0.185	0.203	0	5	TNFSF13B
0	1.4008	0.226	0.253	0	5	CYTH4
0	1.39583	0.213	0.203	0	5	THEMIS2
9.70469e-223	1.39543	0.119	0.031	2.39065e-218	5	AC023157.3
2.33551e-287	1.39447	0.145	0.019	5.75329e-283	5	DGAT2
0	1.3938	0.318	0.479	0	5	VMP1
2.92139e-272	1.39328	0.148	0.045	7.19655e-268	5	CCRL2
2.28013e-170	1.38994	0.094	0.003	5.61688e-166	5	CD177
0	1.38511	0.745	0.911	0	5	CD44
0	1.38194	0.191	0.14	0	5	PTPN12
0	1.38081	0.175	0.117	0	5	OSGIN2
0	1.37985	0.201	0.204	0	5	TOM1
9.3938e-95	1.37599	0.154	0.074	2.31407e-90	5	CXCL2
7.68522e-293	1.36827	0.176	0.079	1.89318e-288	5	PDLIM7
0	1.36791	0.254	0.265	0	5	GRINA
0	1.36625	0.176	0.13	0	5	MCOLN1
0	1.36605	0.281	0.397	0	5	SORL1
0	1.36414	0.291	0.413	0	5	ATXN1
0	1.35887	0.454	0.603	0	5	TPM4
0	1.35474	0.417	0.644	0	5	YPEL5
0	1.35292	0.074	0.078	0	5	IFIT1
0	1.35035	0.184	0.167	0	5	AHCTF1
0	1.34293	0.333	0.395	0	5	FOSB
0	1.34046	0.354	0.521	0	5	NFE2L2
0	1.32973	0.256	0.409	0	5	DNTTIP2
7.06379e-277	1.32923	0.287	0.196	1.74009e-272	5	SPI1
0	1.32396	0.189	0.159	0	5	TBXAS1
0	1.32122	0.383	0.594	0	5	EVI2B
0	1.32104	0.369	0.503	0	5	TNFRSF1B
0	1.31811	0.764	0.9	0	5	CXCR4
0	1.31552	0.194	0.236	0	5	AC020916.1
3.71754e-220	1.31192	0.276	0.3	9.15779e-216	5	IFITM3
0	1.30535	0.216	0.295	0	5	PNPLA8
1.19471e-284	1.30158	0.137	0.044	2.94306e-280	5	DOCK4
0	1.30089	0.117	0.038	0	5	LRRK2
0	1.29619	0.444	0.684	0	5	PPP1CB
0	1.29416	0.212	0.247	0	5	TMEM154
0	1.29399	0.251	0.369	0	5	PLEKHB2
0	1.29231	0.184	0.238	0	5	XPO6
0	1.29112	0.237	0.272	0	5	GABARAPL1
0	1.29094	0.199	0.321	0	5	MX2
2.94752e-159	1.29023	0.145	0.035	7.26092e-155	5	ADGRG3
0	1.28941	0.319	0.576	0	5	SQSTM1
0	1.28502	0.162	0.137	0	5	TMEM71
0	1.28493	0.274	0.437	0	5	PREX1
0	1.28293	0.143	0.107	0	5	PPP1R3B
0	1.2786	0.246	0.328	0	5	GNAQ
0	1.27791	0.178	0.188	0	5	PHC2
0	1.27104	0.174	0.224	0	5	ABTB1
4.36822e-243	1.26892	0.105	0.026	1.07607e-238	5	ARHGEF40
5.7604e-167	1.26799	0.104	0.009	1.41902e-162	5	STEAP4
0	1.26622	0.262	0.414	0	5	CHD1
0	1.26402	0.21	0.255	0	5	FNIP1
2.22327e-170	1.26236	0.165	0.068	5.47679e-166	5	EGR3
0	1.26221	0.283	0.424	0	5	MYO1F
0	1.25575	0.298	0.418	0	5	IRF2BP2
1.14733e-195	1.25491	0.114	0.031	2.82634e-191	5	AL034397.3
0	1.25316	0.186	0.24	0	5	SNRK
0	1.25187	0.212	0.29	0	5	CSGALNACT2
0	1.25127	0.154	0.118	0	5	TNFRSF1A
0	1.24746	0.172	0.114	0	5	SIRPA
7.89794e-150	1.24678	0.078	0.019	1.94558e-145	5	PROK2
0	1.24567	0.445	0.742	0	5	SMAP2
0	1.24351	0.162	0.133	0	5	RXRA
0	1.24307	0.271	0.319	0	5	ADAM8
0	1.24091	0.441	0.647	0	5	PPP1R15A
0	1.2401	0.216	0.277	0	5	ERGIC1
0	1.23348	0.635	0.745	0	5	ALOX5AP
0	1.22853	0.315	0.449	0	5	BNIP3L
0	1.22686	0.615	0.778	0	5	SAMSN1
3.07742e-155	1.22634	0.109	0.03	7.58091e-151	5	ADM
0	1.22581	0.201	0.289	0	5	ADPGK
0	1.22279	0.534	0.797	0	5	CD53
0	1.22032	0.439	0.712	0	5	HCLS1
0	1.22024	0.312	0.37	0	5	MAP3K8
0	1.21715	0.181	0.224	0	5	ADIPOR1
1.11299e-251	1.21566	0.173	0.12	2.74174e-247	5	FNDC3B
0	1.21351	0.258	0.542	0	5	CTSD
0	1.21024	0.224	0.335	0	5	RAB1A
0	1.20837	0.338	0.512	0	5	RASSF5
0	1.20834	0.263	0.386	0	5	ATP6V0D1
0	1.19794	0.459	0.74	0	5	CCNL1
0	1.19499	0.148	0.124	0	5	C15orf39
0	1.19118	0.176	0.208	0	5	SKAP2
1.30439e-174	1.19003	0.148	0.083	3.21324e-170	5	HBEGF
0	1.18979	0.195	0.227	0	5	SLC6A6
0	1.18486	0.549	0.716	0	5	KLF2
0	1.18318	0.181	0.273	0	5	CTBS
0	1.17966	0.188	0.227	0	5	MYLIP
0	1.17808	0.538	0.784	0	5	RHOA
0	1.17381	0.144	0.104	0	5	DENND5A
0	1.17369	0.1	0.096	0	5	SNAPC1
0	1.17335	0.362	0.552	0	5	CKLF
0	1.17314	0.119	0.105	0	5	EIF1AY
0	1.17215	0.151	0.177	0	5	NSMAF
0	1.17093	0.24	0.422	0	5	IDI1
0	1.17091	0.17	0.3	0	5	YIPF4
0	1.17089	0.151	0.119	0	5	PGS1
0	1.16392	0.171	0.156	0	5	TIMP2
0	1.1614	0.395	0.689	0	5	SMCHD1
0	1.1571	0.535	0.764	0	5	TNFAIP3
6.19241e-144	1.15533	0.133	0.087	1.52544e-139	5	GGT5
0	1.14973	0.172	0.266	0	5	IFRD1
0	1.1497	0.298	0.319	0	5	METRNL
0	1.14908	0.135	0.112	0	5	C9orf72
2.22823606274402e-320	1.14775	0.313	0.511	5.48903671696362e-316	5	TIMP1
0	1.14767	0.167	0.304	0	5	ECHDC1
0	1.144	0.174	0.19	0	5	CCDC71L
2.09765451254818e-319	1.1422	0.218	0.23	5.16736212621119e-315	5	MAFF
0	1.13962	0.219	0.345	0	5	ETF1
2.5055e-252	1.13942	0.148	0.09	6.17205e-248	5	LILRB2
0	1.13918	0.143	0.119	0	5	DDX3Y
0	1.13888	0.136	0.094	0	5	AMPD2
0	1.13871	0.115	0.057	0	5	TLR1
5.00333e-219	1.13734	0.117	0.049	1.23252e-214	5	MIR29B2CHG
0	1.13619	0.224	0.29	0	5	JARID2
0	1.13368	0.163	0.264	0	5	FAM45A
0	1.13331	0.26	0.446	0	5	VSIR
1.02738e-175	1.13224	0.093	0.002	2.53085e-171	5	LINC01506
0	1.12851	0.158	0.181	0	5	RIT1
0	1.12836	0.146	0.176	0	5	FBXL5
0	1.1268	0.174	0.208	0	5	NUMB
6.26286e-217	1.12022	0.141	0.083	1.54279e-212	5	ITGAM
0	1.11836	0.107	0.052	0	5	SESN2
0	1.11459	0.31	0.47	0	5	LIMS1
1.07128e-247	1.1096	0.129	0.069	2.63898e-243	5	TNFAIP2
0	1.10956	0.214	0.343	0	5	LY96
0	1.10244	0.413	0.678	0	5	UBALD2
8.56014e-180	1.10165	0.113	0.043	2.1087e-175	5	OSM
0	1.10114	0.181	0.259	0	5	LYST
0	1.09947	0.149	0.172	0	5	TRIM25
0	1.09868	0.148	0.134	0	5	HCK
0	1.09865	0.197	0.253	0	5	PIK3R5
0	1.09835	0.468	0.721	0	5	CAP1
0	1.09432	0.176	0.302	0	5	LAMP2
0	1.0941	0.128	0.113	0	5	USP32
0	1.08746	0.432	0.742	0	5	PCBP1
0	1.08542	0.622	0.832	0	5	LCP1
0	1.08052	0.367	0.641	0	5	PAK2
0	1.07968	0.211	0.328	0	5	TCIRG1
0	1.07621	0.435	0.639	0	5	CD63
2.44857e-151	1.07473	0.106	0.028	6.03182e-147	5	MCEMP1
1.47821e-206	1.06842	0.236	0.201	3.64143e-202	5	CD68
0	1.0665	0.235	0.414	0	5	CSNK1D
4.74889e-103	1.05707	0.091	0.021	1.16984e-98	5	APOBEC3A
1.0354e-243	1.05631	0.141	0.113	2.5506e-239	5	ADAM9
2.18723e-192	1.05391	0.11	0.034	5.38802e-188	5	RAB20
0	1.05379	0.188	0.314	0	5	DNAJB9
0	1.04916	0.141	0.158	0	5	MIR22HG
0	1.04426	0.188	0.326	0	5	WBP2
0	1.04173	0.158	0.246	0	5	NRBF2
0	1.03908	0.325	0.59	0	5	CHMP2A
0	1.03704	0.205	0.332	0	5	RASSF2
0	1.03664	0.221	0.357	0	5	GNA13
2.63454e-125	1.03643	0.084	0.029	6.48992e-121	5	TGM2
0	1.03642	0.187	0.201	0	5	IFNGR2
0	1.03634	0.425	0.745	0	5	ELF1
0	1.0273	0.193	0.225	0	5	RNF130
0	1.02533	0.396	0.672	0	5	ACTR3
0	1.02523	0.185	0.309	0	5	MAP2K3
0	1.02504	0.3	0.572	0	5	FMNL1
1.71007e-142	1.02368	0.184	0.132	4.21258e-138	5	ADGRE2
0	1.02196	0.423	0.695	0	5	IQGAP1
0	1.02164	0.361	0.64	0	5	USP15
2.18175e-242	1.01686	0.092	0.06	5.37453e-238	5	TP53INP2
0	1.01462	0.186	0.287	0	5	TET2
2.8446e-239	1.00522	0.12	0.097	7.0074e-235	5	ALOX5
0	1.00496	0.194	0.369	0	5	SERINC3
7.32737e-261	1.00419	0.092	0.044	1.80502e-256	5	JDP2
0	1.00395	0.107	0.1	0	5	PPM1F
0	1.00335	0.146	0.2	0	5	UBE2D1
0	1.00144	0.194	0.346	0	5	IL4R
0	1.00131	0.22	0.457	0	5	PTGER4
4.16369e-105	1.65108	0.096	0.029	1.02568e-100	6	CXCL13
0	1.47343	0.853	0.273	0	6	LMO4
0	1.39799	0.866	0.27	0	6	GATA3
5.1811e-209	1.26139	0.49	0.162	1.27631e-204	6	CD8B
0	1.23741	0.584	0.147	0	6	NBAS
0	1.23397	0.862	0.327	0	6	GPR171
0	1.07913	0.998	0.728	0	6	IL32
0	1.05851	0.431	0.019	0	6	HPGDS
0	5.44135	0.715	0.02	0	7	CLC
0	4.3766	0.957	0.355	0	7	AREG
0	4.10574	0.814	0.027	0	7	HDC
0	3.79851	0.827	0.056	0	7	ATP10D
0	3.5116	0.806	0.186	0	7	CSF2RB
0	3.49182	0.771	0.019	0	7	IL1RL1
0	3.47769	0.678	0.006	0	7	GCSAML
0	3.20923	0.797	0.145	0	7	DUSP6
0	3.17444	0.558	0.004	0	7	GATA2
0	3.13757	0.644	0.01	0	7	AKAP12
0	2.99423	0.622	0.167	0	7	RFLNB
0	2.93902	0.754	0.144	0	7	IL3RA
0	2.72405	0.463	0.057	0	7	SOCS2
0	2.66853	0.598	0.038	0	7	MCTP2
0	2.6459	0.947	0.751	0	7	SAMSN1
0	2.59945	0.707	0.487	0	7	BIRC3
0	2.49821	0.48	0.002	0	7	CPA3
1.33939e-55	2.36116	0.28	0.168	3.29945e-51	7	CCL3
1.55582e-294	2.35636	0.181	0.235	3.8326e-290	7	HSPA1A
0	2.33812	0.331	0.001	0	7	AL031429.1
0	2.33352	0.652	0.127	0	7	CD9
0	2.25027	0.791	0.652	0	7	SELENOK
3.02e-200	2.21673	0.305	0.084	7.43946e-196	7	EGR1
0	2.16732	0.602	0.109	0	7	ADGRE2
0	2.13845	0.731	0.365	0	7	RGS2
0	2.12092	0.659	0.398	0	7	PRNP
0	2.10908	0.514	0.069	0	7	MMP25
0	2.10502	0.544	0.156	0	7	CHPT1
0	2.0958	0.525	0.167	0	7	SLAMF1
0	2.06055	0.527	0.105	0	7	FCGR2B
2.02581934390545e-317	1.9508	0.324	0.062	4.99040337177668e-313	7	IL17RB
0	1.94217	0.885	0.8	0	7	STK17B
0	1.93608	0.711	0.472	0	7	PAG1
0	1.89763	0.411	0.078	0	7	GK5
1.82586e-268	1.88353	0.374	0.046	4.49783e-264	7	CSF1
0	1.87559	0.551	0.284	0	7	RUNX1
0	1.86941	0.932	0.829	0	7	TXNIP
0	1.84215	0.74	0.47	0	7	RHOH
0	1.83211	0.664	0.365	0	7	GPR65
0	1.82484	0.504	0.196	0	7	HIPK2
0	1.81664	0.518	0.253	0	7	ATP2A3
0	1.80099	0.556	0.37	0	7	SOCS1
0	1.79698	0.533	0.356	0	7	PRKX
0	1.77993	0.34	0.009	0	7	NTRK1
0	1.75245	0.996	0.997	0	7	FTH1
0	1.72596	0.465	0.189	0	7	PDE4A
0	1.72257	0.436	0.296	0	7	GLO1
0	1.69894	0.602	0.375	0	7	RHBDD2
0	1.69608	0.509	0.309	0	7	GNAQ
0	1.69413	0.535	0.458	0	7	BTG2
0	1.69306	0.303	0.018	0	7	KLF5
0	1.69148	0.626	0.192	0	7	ABHD5
0	1.69049	0.444	0.385	0	7	SFXN1
0	1.6809	0.423	0.065	0	7	LPCAT2
6.2294e-246	1.67828	0.609	0.59	1.53455e-241	7	CD69
0	1.66728	0.715	0.52	0	7	LAPTM4A
0	1.64888	0.349	0.076	0	7	STARD4
0	1.64809	0.421	0.1	0	7	RAB32
0	1.64597	0.349	0.021	0	7	YES1
8.92974e-266	1.62068	0.473	0.294	2.19975e-261	7	PLIN2
6.33619e-100	1.6183	0.097	0.01	1.56086e-95	7	ALDH1A2
0	1.60381	0.529	0.272	0	7	BHLHE40
0	1.59166	0.764	0.635	0	7	BZW1
0	1.59023	0.348	0.14	0	7	TMEM120A
0	1.58744	0.368	0.158	0	7	WDR11
0	1.57956	0.478	0.294	0	7	BCL2L11
2.75206e-179	1.55883	0.365	0.084	6.77943e-175	7	FCER1A
0	1.55845	0.937	0.849	0	7	SAT1
6.01171e-286	1.55813	0.441	0.172	1.48092e-281	7	CCDC71L
5.23144e-115	1.55762	0.218	0.037	1.28871e-110	7	INHBA
0	1.54711	0.379	0.025	0	7	ADGRG3
8.1691945720894e-309	1.53821	0.712	0.312	2.0124e-304	7	IRS2
0	1.52829	0.577	0.504	0	7	METTL9
6.73267e-270	1.52757	0.675	0.255	1.65853e-265	7	ETS2
0	1.50958	0.912	0.885	0	7	CXCR4
0	1.50108	0.461	0.308	0	7	TNFSF10
0	1.50027	0.505	0.337	0	7	PIM1
2.22329540628561e-322	1.48868	0.38	0.076	5.47686590384397e-318	7	GPAT3
5.01306e-244	1.4803	0.599	0.335	1.23492e-239	7	ZEB2
6.5593720440663e-315	1.45922	0.508	0.246	1.61583570933529e-310	7	BACH1
9.14396e-164	1.45723	0.302	0.063	2.25252e-159	7	EGR3
0	1.44832	0.793	0.716	0	7	AKAP13
0	1.43392	0.463	0.351	0	7	LGALS8
5.97163e-124	1.42743	0.11	0.007	1.47105e-119	7	IL13
2.00592e-273	1.41676	0.412	0.158	4.94138e-269	7	PGD
7.55176e-261	1.40813	0.613	0.306	1.8603e-256	7	FOSL2
0	1.40454	0.504	0.356	0	7	CLINT1
3.44476e-269	1.39579	0.514	0.326	8.48582e-265	7	MYADM
1.87224e-249	1.39167	0.597	0.387	4.61209e-245	7	C1orf162
0	1.38494	0.326	0.064	0	7	SEMA7A
0	1.38263	0.89	0.882	0	7	LAPTM5
0	1.38019	0.407	0.214	0	7	IL17RA
0	1.37996	0.355	0.107	0	7	NDFIP2
0	1.37943	0.991	0.964	0	7	MT-ND2
0	1.37666	0.491	0.32	0	7	MAX
0	1.37593	0.488	0.372	0	7	PTPN7
2.4754e-167	1.37199	0.392	0.205	6.09789e-163	7	NR4A3
0	1.36626	0.991	0.977	0	7	SRGN
7.092e-278	1.36317	0.209	0.002	1.74704e-273	7	TCN1
0	1.3533	0.789	0.622	0	7	SDCBP
6.53152e-305	1.35017	0.24	0.032	1.60897e-300	7	TNFSF11
3.20145e-275	1.34785	0.46	0.236	7.88646e-271	7	PTMS
1.59932e-248	1.34318	0.575	0.416	3.93975e-244	7	ADGRE5
0	1.34167	0.624	0.488	0	7	RASSF5
9.8638e-221	1.33496	0.473	0.229	2.42985e-216	7	TMEM154
2.75258e-96	1.32764	0.057	0.032	6.78071e-92	7	HSPA1B
0	1.32631	0.341	0.122	0	7	SPTBN1
5.70472e-301	1.32601	0.426	0.333	1.4053e-296	7	ANKRD28
4.65896e-291	1.32448	0.214	0.001	1.14769e-286	7	MS4A3
1.16201e-189	1.3199	0.489	0.212	2.86249e-185	7	MXD1
6.21002e-272	1.31705	0.849	0.727	1.52978e-267	7	ALOX5AP
0	1.30866	0.83	0.811	0	7	LCP1
4.58514e-248	1.30864	0.329	0.108	1.1295e-243	7	GALC
0	1.30399	0.389	0.229	0	7	FOXN2
3.03741e-162	1.28906	0.261	0.048	7.48236e-158	7	CKAP4
4.67706e-199	1.28822	0.573	0.453	1.15215e-194	7	ATP2B1
0	1.28684	0.525	0.419	0	7	STMP1
2.25108e-297	1.28306	0.616	0.56	5.54531e-293	7	UGP2
3.25527e-257	1.28028	0.194	0.012	8.01902e-253	7	PTGER3
0	1.27872	0.299	0.076	0	7	SCCPDH
3.7541e-139	1.27869	0.434	0.387	9.24785e-135	7	FOSB
0	1.27656	0.313	0.172	0	7	SLC39A10
0	1.27507	0.903	0.583	0	7	NAMPT
5.16009e-245	1.27019	0.388	0.112	1.27114e-240	7	LAT2
1.44906e-271	1.25822	0.329	0.15	3.56961e-267	7	PNPLA6
0	1.25814	0.38	0.247	0	7	NFATC3
1.01002e-194	1.25574	0.285	0.044	2.48808e-190	7	TMCC3
3.20612e-244	1.24931	0.245	0.027	7.89796e-240	7	EPAS1
3.68128e-273	1.24686	0.265	0.048	9.06845e-269	7	TMEM164
0	1.24294	0.688	0.692	0	7	IKZF1
0	1.24237	0.349	0.166	0	7	CDK17
6.90224e-306	1.23983	0.427	0.268	1.7003e-301	7	MED13L
2.80267e-250	1.2362	0.473	0.31	6.9041e-246	7	SLC7A5
8.36069e-301	1.23321	0.463	0.283	2.05957e-296	7	TLE4
6.64503e-224	1.22417	0.372	0.179	1.63694e-219	7	CCNG2
1.66229e-231	1.21922	0.307	0.104	4.0949e-227	7	PIK3CB
1.86413e-299	1.21177	0.404	0.293	4.59209e-295	7	SLC35E1
2.84487e-203	1.21042	0.569	0.38	7.00806e-199	7	UPP1
0	1.21024	0.325	0.183	0	7	SLC1A5
0	1.2073	0.405	0.306	0	7	COMMD8
1.05553e-281	1.20722	0.489	0.344	2.60019e-277	7	RAB8B
4.48051e-188	1.20608	0.657	0.344	1.10373e-183	7	GLUL
1.37555e-248	1.20388	0.324	0.134	3.38854e-244	7	MAPK14
1.3334e-293	1.20249	0.651	0.552	3.28469e-289	7	SYTL3
0	1.20023	0.415	0.252	0	7	TNIK
0	1.19877	0.404	0.338	0	7	HERC1
9.17949e-144	1.19757	0.328	0.226	2.26127e-139	7	AC020916.1
3.85625e-215	1.19621	0.32	0.11	9.49948e-211	7	CHD7
3.178e-270	1.19353	0.285	0.073	7.82868e-266	7	RASGRP3
4.64938e-157	1.19192	0.365	0.101	1.14533e-152	7	CFD
6.18915321850695e-313	1.19011	0.329	0.168	1.524636003847e-308	7	PDLIM5
7.78691e-237	1.18708	0.79	0.609	1.91823e-232	7	CD63
5.9875e-161	1.18687	0.497	0.177	1.47496e-156	7	FPR1
5.66536080433978e-309	1.18354	0.335	0.183	1.3956e-304	7	ACSL4
0	1.18268	0.246	0.005	0	7	SLC18A2
2.0127e-212	1.18233	0.694	0.459	4.95808e-208	7	CEBPB
7.44625e-270	1.18225	0.226	0.012	1.83431e-265	7	CNR2
4.61107e-277	1.1771	0.457	0.364	1.13589e-272	7	PIM2
1.68265e-236	1.1726	0.454	0.312	4.14503e-232	7	RASSF2
0	1.16789	0.297	0.216	0	7	TFDP1
0	1.16629	0.292	0.084	0	7	BTK
2.45241e-250	1.16142	0.295	0.221	6.04127e-246	7	AHR
2.89247e-289	1.15902	0.25	0.039	7.1253e-285	7	CHRM3-AS2
3.01587e-263	1.15087	0.444	0.342	7.4293e-259	7	PCNX1
9.77092e-268	1.15008	0.618	0.548	2.40697e-263	7	NR3C1
3.61005e-282	1.14416	0.288	0.082	8.89299e-278	7	SSBP2
4.32257e-135	1.14409	0.676	0.693	1.06482e-130	7	ANXA1
1.16084181554669e-314	1.14016	0.506	0.432	2.85961772841772e-310	7	TACC1
4.03426e-184	1.13653	0.474	0.304	9.93801e-180	7	ADAM8
3.15186e-187	1.13539	0.536	0.314	7.7643e-183	7	NFIL3
3.19842e-281	1.13515	0.237	0.063	7.87898e-277	7	TEX30
9.11054e-54	1.13267	0.066	0.027	2.24429e-49	7	HSPA6
4.81419e-203	1.13234	0.313	0.219	1.18593e-198	7	TLE3
3.6064e-234	1.13155	0.282	0.106	8.884e-230	7	SSFA2
1.91736e-192	1.12859	0.498	0.386	4.72323e-188	7	RAB11FIP1
1.10885e-167	1.12265	0.338	0.137	2.73154e-163	7	LAIR1
8.00789e-238	1.11288	0.411	0.306	1.97266e-233	7	RASA2
2.75823e-181	1.10884	0.324	0.173	6.79462e-177	7	TBL1X
8.35874e-273	1.10796	0.211	0.003	2.05909e-268	7	ITGA2B
1.0782e-278	1.10687	0.339	0.202	2.65603e-274	7	VCPIP1
7.21811e-258	1.08668	0.196	0.016	1.77811e-253	7	RHEX
6.53695e-213	1.08336	0.296	0.106	1.61031e-208	7	SOS2
4.94065645841247e-324	1.08294	0.717	0.689	1.21708131196533e-319	7	PTP4A2
1.83456e-302	1.08072	0.282	0.164	4.51924e-298	7	CASP3
1.64374e-109	1.0794	0.123	0.007	4.0492e-105	7	CCL23
2.27264079566147e-315	1.07919	0.292	0.139	5.59842333603246e-311	7	SWAP70
1.47986e-244	1.07759	0.219	0.021	3.64549e-240	7	CCR3
6.124e-104	1.07714	0.384	0.2	1.50859e-99	7	RNF19B
1.84446e-211	1.07396	0.254	0.022	4.54364e-207	7	CR1
9.1095094320998e-311	1.07003	0.389	0.329	2.24404e-306	7	ZBTB7A
2.66733e-193	1.06678	0.919	0.933	6.57069e-189	7	S100A6
9.62776e-171	1.06299	0.25	0.069	2.3717e-166	7	RNF103
4.03514e-95	1.0603	0.398	0.196	9.94016e-91	7	RAB31
6.50512e-233	1.06029	0.349	0.266	1.60247e-228	7	PTP4A1
3.33791e-189	1.04987	0.274	0.112	8.2226e-185	7	RAPGEF2
4.00678e-84	1.04835	0.257	0.168	9.87029e-80	7	PHLDA1
8.85625e-107	1.04818	0.211	0.084	2.18165e-102	7	TMEM176B
6.50905e-177	1.04689	0.405	0.273	1.60344e-172	7	PTPN6
2.71217e-208	1.04597	0.154	0.001	6.68115e-204	7	CYP11A1
1.57066e-253	1.0425	0.815	0.802	3.86916e-249	7	EMP3
5.93712e-138	1.04235	0.504	0.376	1.46255e-133	7	HIF1A
2.0316e-299	1.04104	0.295	0.164	5.00464e-295	7	NAA60
9.63575e-11	1.03638	0.244	0.268	2.37367e-06	7	CCL4
1.2422e-225	1.03612	0.269	0.119	3.06005e-221	7	LRMP
6.33141e-276	1.03446	0.69	0.626	1.55968e-271	7	MAP1LC3B
2.107e-131	1.03376	0.495	0.226	5.19039e-127	7	BASP1
1.09318e-174	1.0244	0.332	0.191	2.69294e-170	7	CAMK1D
3.76227e-122	1.0212	0.3	0.114	9.26797e-118	7	FNDC3B
4.12107e-154	1.01853	0.199	0.041	1.01519e-149	7	FAM19A2
1.30242e-136	1.01735	0.109	0.004	3.20838e-132	7	IL4
9.56514e-271	1.01439	0.537	0.563	2.35628e-266	7	CYLD
1.58662e-186	1.01177	0.349	0.214	3.90849e-182	7	NCF4
1.59704e-283	1.01056	0.511	0.503	3.93415e-279	7	GSTO1
5.53792e-126	1.00912	0.342	0.162	1.36421e-121	7	FOXO3
1.13306e-264	1.00664	0.604	0.852	2.79118e-260	7	HSP90AA1
0	4.67528	0.99	0.037	0	8	JCHAIN
0	4.58316	0.99	0.244	0	8	GZMB
0	3.81238	0.403	0.026	0	8	PTGDS
0	3.63048	0.984	0.386	0	8	PPP1R14B
0	3.50278	0.979	0.072	0	8	TCF4
0	3.29236	0.986	0.135	0	8	PLAC8
0	3.18913	0.981	0.034	0	8	IGKC
0	3.16455	0.972	0.066	0	8	IRF8
0	3.13863	0.961	0.068	0	8	SERPINF1
0	2.99402	0.971	0.042	0	8	TSPAN13
0	2.98514	0.982	0.329	0	8	IRF7
0	2.9482	0.883	0.023	0	8	TPM2
0	2.91677	0.987	0.613	0	8	LTB
0	2.84974	0.966	0.033	0	8	PLD4
0	2.77385	0.428	0.01	0	8	TCL1A
0	2.70358	0.976	0.331	0	8	C12orf75
0	2.67634	0.945	0.012	0	8	SCT
0	2.64598	0.942	0.012	0	8	LILRA4
0	2.59173	0.893	0.078	0	8	CLIC3
0	2.52375	0.969	0.173	0	8	CCDC50
0	2.50821	0.913	0.088	0	8	SOX4
0	2.47231	0.941	0.02	0	8	SMPD3
0	2.4459	0.976	0.318	0	8	ITM2C
0	2.33258	0.964	0.13	0	8	CYB561A3
0	2.19053	0.963	0.141	0	8	APP
0	2.17588	0.965	0.2	0	8	UGCG
0	2.13871	0.923	0.027	0	8	MZB1
0	2.11106	0.936	0.185	0	8	IRF4
0	2.08935	0.959	0.089	0	8	MPEG1
0	2.05775	0.987	0.689	0	8	GPR183
0	2.05532	0.938	0.063	0	8	LILRB4
0	2.03002	0.954	0.17	0	8	STMN1
0	2.00944	0.973	0.332	0	8	NPC2
0	2.00559	0.958	0.102	0	8	SLC15A4
0	1.9902	0.925	0.015	0	8	MAP1A
0	1.99018	0.937	0.164	0	8	CXCR3
0	1.94737	0.901	0.026	0	8	SPIB
0	1.94103	0.946	0.109	0	8	GAS6
0	1.93487	0.938	0.031	0	8	BCL11A
0	1.92963	0.996	0.768	0	8	SEC61B
0	1.8525	0.983	0.568	0	8	HSP90B1
0	1.81699	0.951	0.217	0	8	VEGFB
0	1.81354	1	0.832	0	8	CD74
0	1.78243	0.836	0.012	0	8	LAMP5
0	1.77028	0.988	0.659	0	8	SPCS1
0	1.71186	0.964	0.258	0	8	GRN
0	1.70328	0.856	0.03	0	8	ZFAT
0	1.69855	0.884	0.007	0	8	CLEC4C
0	1.6957	0.854	0.009	0	8	DERL3
0	1.67794	0.93	0.2	0	8	NUCB2
0	1.66017	0.911	0.101	0	8	LGMN
0	1.6598	0.879	0.175	0	8	C12orf45
0	1.6398	0.895	0.155	0	8	GRASP
0	1.62619	0.507	0.011	0	8	KRT5
0	1.60195	0.951	0.411	0	8	SELENOS
0	1.59029	0.953	0.437	0	8	PAXX
0	1.58585	0.858	0.276	0	8	ZNF331
0	1.57951	0.814	0.054	0	8	PMEPA1
0	1.56865	0.901	0.22	0	8	LDLRAD4
2.1557e-291	1.53441	0.897	0.364	5.31035e-287	8	RGS2
0	1.49731	0.975	0.663	0	8	HERPUD1
0	1.49292	0.873	0.06	0	8	TRAF4
0	1.4926	0.99	0.723	0	8	ALOX5AP
0	1.49224	0.976	0.59	0	8	VAMP8
0	1.47501	0.875	0.227	0	8	OFD1
0	1.47447	0.945	0.172	0	8	CD68
0	1.44757	0.836	0.076	0	8	OPN3
0	1.44395	0.953	0.145	0	8	IL3RA
0	1.44002	0.912	0.139	0	8	UNC93B1
0	1.41721	0.92	0.259	0	8	RRBP1
0	1.40565	0.941	0.14	0	8	RNASE6
0	1.40521	0.89	0.081	0	8	MEF2C
0	1.39865	0.949	0.197	0	8	CCDC88A
0	1.39672	0.994	0.603	0	8	HLA-DQB1
0	1.39283	0.982	0.359	0	8	HLA-DMA
0	1.3748	0.94	0.324	0	8	PHB
0	1.35803	0.864	0.099	0	8	SMIM3
0	1.35365	0.949	0.315	0	8	CTSZ
0	1.34916	0.882	0.2	0	8	LPIN1
0	1.34401	0.735	0.014	0	8	MYBL2
0	1.33095	0.903	0.295	0	8	FYTTD1
0	1.32436	0.982	0.68	0	8	PARK7
0	1.31802	0.887	0.117	0	8	CD2AP
0	1.31379	0.957	0.516	0	8	UCP2
0	1.30468	0.785	0.011	0	8	COBLL1
2.2022e-295	1.302	0.844	0.259	5.4249e-291	8	TSPYL2
2.90566e-235	1.29809	0.988	0.778	7.15781e-231	8	TXN
0	1.29622	0.828	0.06	0	8	CXXC5
0	1.29375	0.803	0.075	0	8	CD36
0	1.29043	0.876	0.133	0	8	IGF2R
0	1.28471	0.75	0.005	0	8	IGHM
0	1.27184	0.723	0.002	0	8	PTCRA
0	1.26986	0.999	0.694	0	8	HLA-DPA1
0	1.2688	0.942	0.467	0	8	DSTN
0	1.26326	0.544	0.023	0	8	LINC00996
0	1.2618	0.935	0.292	0	8	SLC7A5
0	1.25241	0.887	0.06	0	8	CYBB
0	1.23948	0.982	0.622	0	8	PLP2
0	1.23416	0.772	0.149	0	8	MS4A6A
0	1.23167	0.858	0.137	0	8	RUBCN
0	1.23157	0.767	0.053	0	8	DAB2
0	1.22498	0.843	0.084	0	8	ST6GALNAC4
0	1.21664	0.977	0.727	0	8	PPIB
2.13558e-289	1.21004	0.9	0.415	5.2608e-285	8	BST2
3.90451e-276	1.2023	0.987	0.585	9.61838e-272	8	TUBA1B
0	1.1997	0.842	0.166	0	8	SEL1L3
0	1.19838	0.884	0.171	0	8	PLA2G16
0	1.19079	0.696	0.003	0	8	SHD
2.40486e-300	1.18054	0.917	0.38	5.92413e-296	8	FERMT3
0	1.16471	0.881	0.205	0	8	DCK
0	1.16353	0.931	0.206	0	8	HLA-DMB
0	1.16119	0.994	0.856	0	8	SRP14
0	1.16059	0.964	0.585	0	8	ERP29
9.62373e-267	1.16027	0.978	0.702	2.37071e-262	8	DBI
0	1.15245	0.771	0.029	0	8	GAPT
0	1.15167	0.788	0.032	0	8	P2RY6
0	1.14867	0.656	0.003	0	8	VIPR2
0	1.1473	0.739	0.006	0	8	PROC
5.12446e-303	1.12634	0.902	0.334	1.26236e-298	8	ODC1
0	1.1239	0.685	0.002	0	8	LRRC26
0	1.11136	0.77	0.018	0	8	CIB2
0	1.10979	0.824	0.115	0	8	RPS6KA4
0	1.09963	0.981	0.392	0	8	HLA-DQA1
0	1.09507	0.986	0.782	0	8	SSR4
0	1.09429	0.858	0.193	0	8	HIGD1A
0	1.0893	0.718	0.054	0	8	TP53I11
1.21540148876947e-321	1.08388	0.919	0.308	2.9940200274347e-317	8	FKBP2
0	1.08364	0.955	0.253	0	8	SPINT2
0	1.08218	0.745	0.05	0	8	EGLN3
2.71295313524144e-313	1.08137	0.908	0.289	6.68308875335376e-309	8	GNA15
0	1.07858	0.931	0.247	0	8	PRKCB
0	1.07231	0.829	0.14	0	8	CDYL
8.06693e-298	1.07007	0.945	0.371	1.98721e-293	8	CAPG
4.65686e-288	1.06385	0.953	0.513	1.14717e-283	8	SELENOH
0	1.05822	0.796	0.102	0	8	IDH3A
0	1.05738	0.76	0.045	0	8	P2RY14
2.23924e-297	1.05707	0.951	0.458	5.51614e-293	8	SIVA1
0	1.04618	0.899	0.261	0	8	CBX6
0	1.03967	0.894	0.174	0	8	THEMIS2
0	1.03837	0.73	0.008	0	8	SCAMP5
0	1.03685	0.773	0.09	0	8	CLN8
0	1.03496	0.745	0.036	0	8	CBFA2T3
1.48219693752374e-323	1.02993	0.819	0.19	3.65124393589598e-319	8	NR4A3
0	1.02828	0.996	0.876	0	8	MYL12A
0	1.02672	0.958	0.344	0	8	CTSB
5.98086226916663e-318	1.0259	0.906	0.286	1.47332561138651e-313	8	EIF4A3
0	1.02451	0.82	0.195	0	8	OTULINL
7.25945e-283	1.02085	0.899	0.303	1.78829e-278	8	B4GALT1
0	1.0179	0.671	0.005	0	8	SLC32A1
0	1.01615	0.854	0.184	0	8	SLC20A1
0	1.012	0.975	0.329	0	8	CST3
1.69405e-258	1.00882	0.835	0.263	4.17312e-254	8	CCDC186
0	1.00583	0.719	0.007	0	8	BLNK
0	1.00476	0.587	0.014	0	8	RASD1
0	1.00308	0.733	0.069	0	8	POLB
0	3.99016	0.813	0.217	0	9	GNLY
0	3.60393	0.811	0.028	0	9	XCL2
0	3.52586	0.793	0.016	0	9	XCL1
0	2.98547	0.947	0.169	0	9	CTSW
0	2.58206	0.612	0.036	0	9	KLRD1
0	2.38326	0.668	0.016	0	9	KLRC1
0	2.29158	0.8	0.086	0	9	HOPX
7.47972e-269	2.14456	0.841	0.224	1.84255e-264	9	KLRB1
0	2.13804	0.644	0.016	0	9	TRDC
1.48308625568625e-318	2.11987	0.747	0.142	3.65343468225752e-314	9	PRF1
2.67631e-176	1.90095	0.764	0.264	6.59283e-172	9	NKG7
4.50044379514375e-313	1.69863	0.54	0.029	1.10863932449571e-308	9	LINC00996
2.25993e-209	1.65465	0.911	0.508	5.56711e-205	9	CD7
2.83498e-158	1.63963	0.624	0.191	6.98369e-154	9	LINC01871
1.1944e-186	1.63682	0.76	0.291	2.94229e-182	9	TNFRSF18
3.85468e-275	1.62025	0.611	0.099	9.49562e-271	9	FXYD7
2.04723e-141	1.58653	0.499	0.23	5.04315e-137	9	CMC1
2.3662e-273	1.38945	0.343	0.005	5.82889e-269	9	SPINK2
3.31062e-237	1.37961	0.654	0.123	8.15539e-233	9	MATK
1.74792e-128	1.34812	0.714	0.261	4.30584e-124	9	GZMB
1.73028e-272	1.27734	0.365	0.009	4.26237e-268	9	KLRF1
3.90522e-162	1.2427	0.555	0.18	9.62012e-158	9	SLC1A5
2.2732e-148	1.23318	0.903	0.562	5.59979e-144	9	ID2
1.80437e-251	1.19733	0.479	0.036	4.44489e-247	9	TXK
4.9975e-109	1.18224	0.447	0.104	1.23108e-104	9	RAMP1
6.76972e-144	1.17801	0.655	0.291	1.66765e-139	9	CD96
1.67226e-214	1.17169	0.703	0.154	4.11944e-210	9	PLAC8
1.82156e-102	1.16488	0.736	0.353	4.48722e-98	9	MAP3K8
4.09561e-301	1.13771	0.363	0.003	1.00891e-296	9	KIR2DL4
9.16638e-147	1.04428	0.56	0.138	2.25804e-142	9	SAMD3
1.90151e-113	1.04367	0.938	0.621	4.68418e-109	9	IFITM1
7.39419e-105	1.01161	0.58	0.23	1.82148e-100	9	IL2RB
0	4.54139	0.961	0.171	0	10	CCL22
3.94118e-282	4.09503	0.792	0.091	9.7087e-278	10	CCL17
0	3.9964	1	0.782	0	10	TXN
0	3.45746	0.971	0.124	0	10	FSCN1
0	3.12425	0.989	0.079	0	10	LAMP3
0	2.91168	0.768	0.056	0	10	IDO1
0	2.8593	0.979	0.284	0	10	MARCKSL1
0	2.76587	1	0.746	0	10	HLA-DPB1
0	2.60443	0.934	0.24	0	10	CCR7
0	2.58082	0.992	0.544	0	10	GSTP1
0	2.56457	0.995	0.181	0	10	CSF2RA
0	2.49392	0.921	0.099	0	10	RAMP1
5.23616e-255	2.47083	0.729	0.095	1.28988e-250	10	CSTA
0	2.39688	1	0.836	0	10	CD74
7.80765e-290	2.37076	0.992	0.406	1.92334e-285	10	HLA-DQA1
3.10718e-298	2.31224	0.997	0.701	7.65424e-294	10	HLA-DPA1
2.58017e-293	2.2887	0.979	0.274	6.35599e-289	10	GSN
0	2.26844	0.953	0.464	0	10	PPA1
7.41392783667097e-317	2.24486	1	0.789	1.82634698328553e-312	10	HLA-DRA
0	2.23205	0.971	0.248	0	10	DAPP1
0	2.2308	0.984	0.478	0	10	REL
0	2.2289	0.945	0.088	0	10	IL4I1
0	2.2161	0.913	0.14	0	10	ALDH2
9.15852e-284	2.2109	0.979	0.227	2.25611e-279	10	BASP1
0	2.1797	0.908	0.024	0	10	LAD1
0	2.16556	0.989	0.565	0	10	ID2
6.51273e-261	2.11384	0.982	0.679	1.60435e-256	10	CRIP1
0	2.11323	0.958	0.062	0	10	GPR157
4.38495e-301	2.11185	0.982	0.194	1.08019e-296	10	MARCKS
0	2.11015	0.984	0.61	0	10	GPX4
0	2.08999	0.916	0.077	0	10	RASSF4
0	2.08864	0.939	0.333	0	10	NUB1
3.27813e-227	2.05316	0.995	0.723	8.07535e-223	10	HLA-DRB1
0	2.03386	0.697	0.035	0	10	EBI3
5.18698e-272	1.98163	0.997	0.673	1.27776e-267	10	LGALS1
4.16619e-243	1.97462	0.882	0.237	1.0263e-238	10	GADD45A
8.36005e-247	1.96971	0.984	0.552	2.05941e-242	10	CST7
6.21040516822447e-321	1.96948	0.921	0.151	1.52987120914042e-316	10	MAP3K13
7.62059e-207	1.93924	0.982	0.612	1.87726e-202	10	HLA-DQB1
0	1.9226	0.982	0.354	0	10	SYNGR2
7.74977e-243	1.891	0.968	0.272	1.90908e-238	10	CD83
1.23588e-301	1.87257	0.937	0.192	3.04448e-297	10	TBC1D4
2.0493241019912e-315	1.85928	0.976	0.337	5.04830499284513e-311	10	NFKB1
7.4928e-233	1.85049	0.676	0.192	1.84578e-228	10	PLA2G16
1.91647e-260	1.84769	0.995	0.613	4.72104e-256	10	TYMP
1.44163e-206	1.81203	0.879	0.188	3.5513e-202	10	TNFSF13B
1.79875e-206	1.80816	0.705	0.079	4.43103e-202	10	TMEM176B
0	1.80687	0.826	0.063	0	10	MGLL
4.91256e-237	1.80407	0.995	0.49	1.21016e-232	10	BIRC3
1.45758e-257	1.78209	0.992	0.238	3.59059e-253	10	CDKN1A
4.77426e-229	1.75189	0.692	0.06	1.17609e-224	10	TMEM176A
0	1.74845	0.987	0.706	0	10	LSP1
0	1.73791	0.797	0.013	0	10	LIMCH1
8.99385e-283	1.73143	0.992	0.714	2.21554e-278	10	RAC1
2.41647507380954e-320	1.72874	0.842	0.08	5.95274469682241e-316	10	CD40
1.19603e-28	1.67139	0.313	0.114	2.94631e-24	10	HLA-DQA2
3.73064e-148	1.66836	0.439	0.035	9.19006e-144	10	CD1B
1.00764e-290	1.63104	0.911	0.196	2.48221e-286	10	RAB9A
8.80945e-237	1.6126	0.992	0.688	2.17012e-232	10	H2AFZ
5.01137e-226	1.59765	0.918	0.289	1.2345e-221	10	MTHFD2
2.22082e-205	1.58199	0.705	0.083	5.47076e-201	10	PPP1R14A
2.14766e-190	1.58087	0.953	0.329	5.29055e-186	10	CTSZ
0	1.58048	0.845	0.029	0	10	NRP2
4.66385e-272	1.56719	1	0.933	1.14889e-267	10	TMSB10
7.37525e-226	1.55869	0.884	0.348	1.81682e-221	10	KIF2A
0	1.55507	0.924	0.124	0	10	CERS6
1.45811e-194	1.52993	0.871	0.188	3.59191e-190	10	ATF5
1.92407e-175	1.52457	0.903	0.28	4.73975e-171	10	CTSH
4.35031e-246	1.51356	0.842	0.107	1.07166e-241	10	CFP
4.78404e-142	1.49804	0.892	0.29	1.1785e-137	10	LYZ
0	1.49512	0.889	0.062	0	10	CLIC2
1.24223e-240	1.49041	0.95	0.251	3.06011e-236	10	GRINA
3.22341e-164	1.48948	0.987	0.662	7.94054e-160	10	ANXA2
1.38839e-237	1.46889	0.908	0.183	3.42015e-233	10	PEA15
1.87977e-189	1.46589	0.961	0.403	4.63062e-185	10	TUBB
1.0389e-244	1.46544	1	0.994	2.55923e-240	10	ACTB
7.29956e-162	1.45219	0.529	0.044	1.79817e-157	10	CD1E
5.15924e-275	1.45017	0.858	0.109	1.27093e-270	10	POGLUT1
5.93182e-164	1.44153	0.908	0.35	1.46125e-159	10	BID
2.8152e-209	1.43989	0.939	0.235	6.93495e-205	10	PTMS
1.16854e-218	1.43159	0.982	0.562	2.87859e-214	10	GABARAPL2
2.14595e-211	1.42862	0.718	0.106	5.28633e-207	10	MTHFR
1.29828e-216	1.41603	0.989	0.649	3.19818e-212	10	GNG5
3.7301e-154	1.41388	0.984	0.595	9.18873e-150	10	TUBA1B
3.63599e-176	1.41327	1	0.916	8.95689e-172	10	VIM
3.02403e-217	1.41265	0.892	0.336	7.44939e-213	10	HMGN3
2.57344e-168	1.40313	0.963	0.624	6.33941e-164	10	RPS27L
6.69654e-251	1.40266	0.882	0.114	1.64963e-246	10	CD86
5.56859e-223	1.40258	0.937	0.211	1.37177e-218	10	DPYSL2
1.25363e-190	1.39567	0.889	0.395	3.0882e-186	10	ANXA6
3.49067e-236	1.38835	0.892	0.263	8.59892e-232	10	GRSF1
8.16916e-239	1.3822	0.905	0.156	2.01239e-234	10	DUSP5
4.24201024030293e-313	1.37684	0.837	0.06	1.04497680259622e-308	10	TNFAIP2
4.86168e-202	1.37654	0.997	0.773	1.19763e-197	10	SEC61B
3.09652e-216	1.37482	0.992	0.407	7.62796e-212	10	TYROBP
5.8226e-195	1.37176	0.939	0.357	1.43434e-190	10	MYO1G
7.29079e-248	1.36703	0.868	0.121	1.79601e-243	10	KYNU
3.65996e-223	1.3502	0.924	0.265	9.01594e-219	10	SINHCAF
3.2157e-277	1.33663	0.845	0.1	7.92155e-273	10	ARHGAP10
9.56382e-187	1.33226	0.945	0.497	2.35595e-182	10	GDI2
5.05422e-233	1.33028	0.874	0.135	1.24506e-228	10	ALCAM
8.9682e-66	1.32001	0.597	0.217	2.20923e-61	10	HLA-DRB5
4.58065e-230	1.3153	0.892	0.151	1.1284e-225	10	ETV3
4.9193e-137	1.31468	0.926	0.416	1.21182e-132	10	ZFAND5
1.93103e-156	1.31169	0.832	0.283	4.7569e-152	10	SMS
1.25448e-163	1.30543	0.942	0.335	3.09028e-159	10	TUBA1C
1.07153e-184	1.2986	0.916	0.215	2.6396e-180	10	CCDC88A
9.73659e-161	1.27635	0.539	0.043	2.39851e-156	10	VMO1
1.24667e-196	1.27221	0.913	0.202	3.07104e-192	10	NR4A3
1.34906e-262	1.26681	0.839	0.095	3.32327e-258	10	TSPAN33
8.3804e-173	1.26383	0.995	0.541	2.06443e-168	10	CMTM6
3.1648e-117	1.25581	0.9	0.385	7.79617e-113	10	CAPG
6.87277e-235	1.24792	0.768	0.078	1.69304e-230	10	NET1
6.77403e-169	1.24502	0.939	0.333	1.66872e-164	10	ATOX1
4.80736e-272	1.23653	0.908	0.123	1.18424e-267	10	IL13RA1
2.49289e-226	1.23588	0.863	0.151	6.14098e-222	10	REPIN1
1.54124e-212	1.23484	0.997	0.912	3.79669e-208	10	PFN1
2.15644e-139	1.22425	0.882	0.385	5.31216e-135	10	MALT1
1.74148e-253	1.22336	0.811	0.082	4.28996e-249	10	LY75
2.1044e-165	1.22278	0.984	0.661	5.18397e-161	10	CFLAR
8.92145e-301	1.22163	0.8	0.052	2.19771e-296	10	SPECC1
5.1849e-132	1.2165	0.942	0.345	1.27725e-127	10	CST3
3.17006e-186	1.21404	0.926	0.306	7.80913e-182	10	RFTN1
9.11177e-174	1.20451	1	0.99	2.24459e-169	10	TMSB4X
4.55476e-305	1.2036	0.808	0.055	1.12202e-300	10	PTGIR
7.74801e-167	1.20252	0.929	0.308	1.90864e-162	10	FYTTD1
4.59543e-230	1.20195	0.458	0.007	1.13204e-225	10	NCCRP1
1.74154e-181	1.19627	0.376	0.007	4.29011e-177	10	CCL19
6.42654e-111	1.18372	0.921	0.466	1.58311e-106	10	DUSP4
3.55443e-191	1.18084	0.4	0.007	8.75597e-187	10	AOC1
6.03862e-193	1.17951	0.924	0.243	1.48755e-188	10	RELB
1.0716e-187	1.17387	0.937	0.258	2.63979e-183	10	UBE2F
1.07869e-224	1.16913	0.808	0.103	2.65725e-220	10	MAP3K14
8.1423e-213	1.16384	0.789	0.104	2.00577e-208	10	MTSS1
2.30371e-170	1.15864	0.742	0.145	5.67496e-166	10	MCM5
5.04232e-157	1.14875	0.939	0.323	1.24213e-152	10	IER5
6.90476e-192	1.14281	0.903	0.203	1.70092e-187	10	IRF4
6.46337e-187	1.14274	0.639	0.067	1.59219e-182	10	MIR155HG
2.2138e-134	1.13905	0.874	0.27	5.45347e-130	10	PMAIP1
2.87015e-285	1.13105	0.721	0.036	7.07034e-281	10	NAV1
0	1.1308	0.745	0.021	0	10	TVP23A
2.43369e-255	1.12518	0.861	0.105	5.99515e-251	10	GRK3
5.49194e-136	1.11902	0.966	0.566	1.35289e-131	10	MOB1A
2.03632e-121	1.11632	0.861	0.39	5.01626e-117	10	LAP3
9.76214e-124	1.11346	0.776	0.366	2.40481e-119	10	PDCL3
3.74164e-145	1.11269	0.932	0.386	9.21716e-141	10	PTPN1
5.25949e-252	1.10507	0.545	0.015	1.29562e-247	10	ANXA3
3.03992e-88	1.10418	0.192	0.005	7.48854e-84	10	TUBB2B
1.2177e-187	1.10059	0.839	0.174	2.99967e-183	10	BZW2
4.84137e-243	1.09936	0.803	0.081	1.19262e-238	10	HOMER2
1.86963e-103	1.09925	0.284	0.012	4.60564e-99	10	AL031316.1
2.38436e-178	1.08305	0.945	0.269	5.87364e-174	10	SPINT2
2.90104e-256	1.08274	0.832	0.087	7.14641e-252	10	NECTIN2
3.44977e-187	1.08204	0.866	0.178	8.49816e-183	10	TRAF1
5.69988e-138	1.06516	0.918	0.338	1.40411e-133	10	CEP350
1.58479e-118	1.06347	0.911	0.383	3.90397e-114	10	RAB11FIP1
0	1.06039	0.797	0.038	0	10	CD274
1.16043415317172e-309	1.05395	0.766	0.039	2.85861e-305	10	TRIP10
3.74954e-180	1.05245	0.792	0.134	9.23661e-176	10	TUBB6
2.84067e-143	1.04515	0.908	0.31	6.99771e-139	10	RAP2B
2.83525e-278	1.04389	0.797	0.059	6.98435e-274	10	RAB30
2.89413e-259	1.04005	0.684	0.044	7.1294e-255	10	DSC2
1.36282e-263	1.03894	0.611	0.019	3.35718e-259	10	DSG2
6.96637e-181	1.03827	0.816	0.152	1.7161e-176	10	GPR137B
3.52798e-239	1.03157	0.929	0.196	8.69083e-235	10	CXCL16
1.35543e-131	1.03123	0.974	0.708	3.33896e-127	10	DBI
9.63581e-256	1.03122	0.792	0.073	2.37369e-251	10	TOMM34
1.40987e-88	1.02989	0.945	0.552	3.47308e-84	10	TUBA1A
3.49398e-101	1.02765	0.945	0.597	8.60707e-97	10	PSME2
1.05477e-212	1.02421	0.595	0.036	2.59833e-208	10	CBR3
1.50998e-228	1.021	0.753	0.073	3.71969e-224	10	ZBTB10
2.01952e-119	1.01021	0.829	0.281	4.97489e-115	10	LGALS9
2.26169e-280	1.00602	0.708	0.035	5.57144e-276	10	FLT3
3.8785e-112	1.00389	0.939	0.53	9.5543e-108	10	OSTF1
9.41425e-12	2.48367	0.042	0.074	2.31911e-07	11	IGKC
1.0875e-44	2.30541	0.483	0.257	2.67894e-40	11	CCL3L1
3.95074e-42	2.26851	0.458	0.275	9.73224e-38	11	CCL4L2
2.50089e-60	2.16389	0.566	0.313	6.16069e-56	11	CXCL8
1.71172e-16	2.0426	0.385	0.235	4.21664e-12	11	S100A9
1.40989e-11	1.95566	0.28	0.201	3.47312e-07	11	S100A8
1.96446e-21	1.9291	0.322	0.265	4.83924e-17	11	CCL4
3.42613e-16	1.81178	0.14	0.03	8.43994e-12	11	PI3
5.85768e-20	1.78312	0.287	0.127	1.44298e-15	11	G0S2
1.80285e-18	1.70963	0.231	0.16	4.44113e-14	11	C15orf48
1.11704e-13	1.70616	0.245	0.173	2.75173e-09	11	CCL3
3.2608e-120	1.69023	0.469	0.63	8.03266e-116	11	LITAF
9.19328e-120	1.66783	0.731	0.942	2.26467e-115	11	NEAT1
2.18819e-29	1.62913	0.395	0.216	5.39039e-25	11	IL1R2
7.80864e-37	1.59864	0.374	0.206	1.92358e-32	11	MARCKS
2.5239e-35	1.59665	0.357	0.271	6.21738e-31	11	SGK1
1.09973e-37	1.57626	0.353	0.197	2.70908e-33	11	PHACTR1
1.46545e-38	1.56381	0.416	0.253	3.60999e-34	11	BCL2A1
8.23297e-109	1.53404	0.325	0.488	2.02811e-104	11	BRI3
3.50603e-76	1.49344	0.633	0.601	8.63676e-72	11	NAMPT
2.23458e-60	1.45714	0.259	0.349	5.50467e-56	11	ASAH1
4.70455e-48	1.45486	0.371	0.384	1.15892e-43	11	SOD2
2.63384e-164	1.40585	0.315	0.621	6.48819e-160	11	PLCG2
1.10265e-43	1.40409	0.28	0.285	2.71628e-39	11	CD83
1.95531e-32	1.40358	0.266	0.209	4.81671e-28	11	CXCL16
6.50025e-105	1.37947	0.503	0.701	1.60127e-100	11	DUSP1
3.26348e-20	1.35731	0.252	0.135	8.03925e-16	11	TREM1
1.22783e-88	1.35666	0.661	0.857	3.02464e-84	11	SAT1
2.8278e-22	1.35627	0.374	0.209	6.96599e-18	11	IL1RN
1.74884e-10	1.35238	0.077	0.054	4.3081e-06	11	S100A12
2.90323e-21	1.33632	0.175	0.114	7.15181e-17	11	IRAK3
4.9125e-10	1.32381	0.136	0.066	1.21015e-05	11	S100P
1.78334e-55	1.28657	0.287	0.376	4.39308e-51	11	IVNS1ABP
7.3181e-23	1.28602	0.259	0.113	1.80274e-18	11	CSF3R
1.07169e-69	1.28558	0.297	0.478	2.63999e-65	11	ZFP36L1
3.92562e-44	1.25401	0.976	0.997	9.67038e-40	11	FTH1
2.30913e-39	1.2538	0.147	0.171	5.68832e-35	11	ZFYVE16
3.50949e-21	1.25146	0.234	0.165	8.64529e-17	11	ITGAX
1.02679e-65	1.24509	0.154	0.227	2.52938e-61	11	KATNBL1
1.78513e-17	1.23205	0.22	0.125	4.3975e-13	11	TLR2
1.14648e-140	1.23081	0.262	0.531	2.82424e-136	11	ANP32A
1.2017e-31	1.22101	0.332	0.362	2.96026e-27	11	GLUL
7.64986e-42	1.21852	0.133	0.138	1.88447e-37	11	SLC15A4
1.7748e-26	1.21645	0.248	0.21	4.37205e-22	11	IGSF6
4.49909e-62	1.21223	0.101	0.17	1.10831e-57	11	TTN
7.66355e-67	1.19785	0.266	0.356	1.88784e-62	11	RNF13
6.36023e-29	1.18747	0.119	0.054	1.56678e-24	11	CCRL2
1.36592e-10	1.18572	0.115	0.107	3.3648e-06	11	PTGS2
8.68276e-55	1.18054	0.206	0.279	2.13891e-50	11	CYSTM1
1.35799e-93	1.17801	0.406	0.635	3.34528e-89	11	SDCBP
8.66657e-35	1.17491	0.206	0.229	2.13492e-30	11	MXD1
3.69199e-12	1.15558	0.206	0.097	9.09485e-08	11	AQP9
3.36293e-28	1.15389	0.245	0.189	8.28424e-24	11	NCF2
1.12897e-57	1.14138	0.378	0.474	2.78111e-53	11	CEBPB
2.16643e-128	1.12803	0.29	0.555	5.33678e-124	11	SQSTM1
1.40118e-36	1.12409	0.252	0.276	3.45166e-32	11	PELI1
2.44223e-47	1.11877	0.441	0.551	6.0162e-43	11	FOS
6.00046e-53	1.09931	0.22	0.295	1.47815e-48	11	SH3BP5
6.71608e-36	1.09555	0.185	0.212	1.65444e-31	11	GK
1.03923e-60	1.08913	0.322	0.437	2.56003e-56	11	LCP2
4.83563e-17	1.08615	0.297	0.215	1.19121e-12	11	CLEC7A
1.9635e-51	1.06369	0.175	0.276	4.83688e-47	11	PER1
4.66412e-16	1.02797	0.213	0.161	1.14896e-11	11	IL1RAP
1.62046e-47	1.02072	0.231	0.327	3.99183e-43	11	SEC14L1
2.17891e-10	1.01854	0.084	0.077	5.36754e-06	11	AC015912.3
6.13386e-55	1.00566	0.182	0.282	1.51101e-50	11	PLK3
1.15616e-59	1.00461	0.252	0.385	2.8481e-55	11	HIF1A
3.34883e-13	1.00283	0.199	0.157	8.2495e-09	11	SERPINA1
1.51588e-08	1.00236	0.077	0.024	0.000373423	11	TNFAIP6
0	3.29835	0.973	0.193	0	12	STMN1
0	3.2615	0.938	0.577	0	12	HIST1H4C
0	2.8332	0.969	0.563	0	12	HMGB2
0	2.54719	0.911	0.025	0	12	PCLAF
7.37334492039519e-314	2.54475	0.953	0.407	1.81634978769015e-309	12	TUBB
4.72644e-231	2.53135	0.981	0.597	1.16431e-226	12	TUBA1B
0	2.22603	0.93	0.327	0	12	DUT
0	2.21189	0.852	0.017	0	12	TYMS
1.37427299240642e-309	2.20286	0.992	0.69	3.38538e-305	12	H2AFZ
1.28212e-295	2.18868	0.763	0.025	3.15837e-291	12	TOP2A
0	2.18046	0.984	0.702	0	12	HMGN2
0	2.16869	0.856	0.017	0	12	MKI67
1.16153e-265	2.12311	0.805	0.041	2.86132e-261	12	CENPF
6.10979e-278	2.10664	0.934	0.197	1.50509e-273	12	PTTG1
6.38935753569222e-310	2.02311	0.696	0.004	1.57395e-305	12	UBE2C
1.0294e-248	1.97371	0.829	0.154	2.53583e-244	12	PCNA
9.14287e-268	1.9412	0.821	0.065	2.25225e-263	12	NUSAP1
2.69674e-256	1.72286	0.825	0.084	6.64315e-252	12	CKS1B
1.43098354577359e-310	1.69215	0.802	0.016	3.52508e-306	12	TK1
6.55716e-240	1.67631	0.988	0.862	1.61529e-235	12	HMGB1
0	1.62615	0.778	0.006	0	12	BIRC5
7.4661e-171	1.62117	0.782	0.123	1.8392e-166	12	CKS2
1.81636e-215	1.6199	0.977	0.632	4.47442e-211	12	SLC25A5
1.7564e-286	1.60834	0.689	0.006	4.32672e-282	12	RRM2
2.59081e-101	1.60448	0.953	0.537	6.3822e-97	12	MT2A
1.70727e-253	1.60262	0.7	0.015	4.20569e-249	12	ASPM
3.25723e-223	1.5871	0.988	0.685	8.02386e-219	12	RAN
2.40951e-185	1.52746	0.984	0.613	5.93559e-181	12	H2AFV
9.01603e-181	1.50804	0.942	0.423	2.22101e-176	12	RANBP1
1.17844e-07	1.46475	0.035	0.074	0.00290296	12	IGKC
6.07901e-190	1.44332	0.984	0.836	1.4975e-185	12	PPIA
3.65298e-143	1.43865	0.981	0.913	8.99875e-139	12	PFN1
8.90806e-120	1.41965	0.875	0.266	2.19441e-115	12	SMC4
1.11344e-149	1.39751	0.938	0.362	2.74284e-145	12	RPA3
5.09538e-280	1.38885	0.665	0.005	1.2552e-275	12	CCNB2
1.04101e-153	1.38581	1	0.94	2.56442e-149	12	GAPDH
1.33137e-07	1.3822	0.016	0.004	0.00327971	12	IGHG4
4.76583e-132	1.37051	0.926	0.373	1.17401e-127	12	ANP32E
7.34536e-250	1.35627	0.646	0.008	1.80946e-245	12	CDK1
2.08831e-244	1.35445	0.747	0.022	5.14434e-240	12	CDKN3
2.57305e-122	1.32006	0.969	0.567	6.33844e-118	12	CALM3
1.24069e-180	1.29606	0.821	0.094	3.05632e-176	12	SMC2
1.54102e-113	1.28631	0.856	0.277	3.79615e-109	12	TMPO
5.81938e-101	1.26887	0.953	0.64	1.43355e-96	12	PRDX1
2.24861e-114	1.26829	0.93	0.382	5.53921e-110	12	PSMA2
2.43957e-98	1.25788	0.809	0.21	6.00964e-94	12	MT1E
2.44418e-93	1.25137	0.875	0.45	6.02099e-89	12	ARL6IP1
2.45648e-62	1.24883	0.934	0.711	6.0513e-58	12	RPS17
7.49598e-139	1.24662	0.401	0.01	1.84656e-134	12	HIST1H1B
5.93838e-111	1.2408	0.914	0.435	1.46286e-106	12	NASP
2.32442e-102	1.23965	0.934	0.519	5.72598e-98	12	JPT1
6.02979e-267	1.2366	0.739	0.016	1.48538e-262	12	ZWINT
2.24316e-123	1.23361	0.716	0.15	5.5258e-119	12	KPNA2
3.07535e-133	1.23322	0.957	0.702	7.57583e-129	12	ANP32B
1.32831e-113	1.23183	0.942	0.487	3.27216e-109	12	SNRPE
2.62682e-214	1.22227	0.665	0.02	6.47092e-210	12	TPX2
4.46346e-87	1.21176	0.973	0.768	1.09953e-82	12	ENO1
8.5077e-100	1.20813	0.942	0.591	2.09579e-95	12	PGAM1
1.35356e-118	1.19573	0.981	0.653	3.33437e-114	12	SNRPG
3.04537e-122	1.18836	0.965	0.66	7.50197e-118	12	ATP5MC3
3.35375e-40	1.18686	0.72	0.334	8.26164e-36	12	TNFRSF4
4.19935e-70	1.18671	0.973	0.744	1.03447e-65	12	IL32
3.30161e-125	1.17278	0.907	0.302	8.13319e-121	12	NUDT1
3.39034e-93	1.17041	0.965	0.791	8.35176e-89	12	CORO1A
2.96745e-97	1.15912	0.961	0.601	7.31001e-93	12	NUCKS1
2.37492e-151	1.1541	0.981	0.839	5.85038e-147	12	CHCHD2
1.00734e-182	1.14983	0.56	0.013	2.48149e-178	12	CCNB1
7.54968e-104	1.14252	0.942	0.507	1.85979e-99	12	PRDX2
2.7424e-86	1.13928	0.728	0.192	6.75562e-82	12	RPS4Y1
1.07589e-154	1.13419	0.619	0.035	2.65036e-150	12	CENPE
2.99626e-29	1.12948	0.56	0.231	7.38099e-25	12	IL2RA
6.41968e-109	1.12915	0.942	0.491	1.58142e-104	12	MRPL51
2.43521e-213	1.12864	0.786	0.053	5.9989e-209	12	CENPW
6.08826e-122	1.12619	0.984	0.92	1.49978e-117	12	CFL1
3.51143e-134	1.1235	0.794	0.118	8.65006e-130	12	CENPM
4.55968e-104	1.11892	0.911	0.323	1.12323e-99	12	CARHSP1
4.88346e-107	1.11421	0.946	0.502	1.20299e-102	12	SNRPD1
4.94133e-92	1.10218	0.953	0.5	1.21725e-87	12	PSMA4
3.06705e-160	1.0924	0.767	0.081	7.55536e-156	12	MAD2L1
2.20335e-68	1.08028	0.957	0.652	5.42774e-64	12	PKM
4.12515e-112	1.07106	0.973	0.726	1.01619e-107	12	COX8A
3.60395e-146	1.07073	0.782	0.103	8.87797e-142	12	DTYMK
3.52166e-100	1.07061	0.957	0.568	8.67525e-96	12	SNRPF
1.94374e-242	1.0618	0.646	0.009	4.78821e-238	12	CCNA2
6.11571e-97	1.06105	0.93	0.405	1.50654e-92	12	LSM5
1.79417e-92	1.0609	0.949	0.6	4.41976e-88	12	COX5A
3.04136e-71	1.05866	0.774	0.353	7.49208e-67	12	UBE2S
3.87068e-99	1.05847	0.802	0.201	9.53503e-95	12	NME1
3.64488e-64	1.05623	0.981	0.706	8.9788e-60	12	TPI1
6.98653e-73	1.05414	0.595	0.174	1.72106e-68	12	HIST1H1D
3.67238e-79	1.04846	0.93	0.463	9.04654e-75	12	CACYBP
2.40906e-129	1.04615	0.7	0.083	5.93448e-125	12	MCM7
1.99747e-190	1.04293	0.654	0.024	4.92058e-186	12	UBE2T
4.14314e-107	1.04135	0.798	0.19	1.02062e-102	12	DNAJC9
2.89272e-86	1.0401	0.957	0.628	7.12593e-82	12	PPP1CA
1.02445e-94	1.03798	0.903	0.348	2.52362e-90	12	LSM4
8.41021e-101	1.03763	0.864	0.258	2.07177e-96	12	SKA2
6.49031e-82	1.03609	0.946	0.578	1.59882e-77	12	UQCRQ
1.01938e-119	1.03108	0.844	0.185	2.51114e-115	12	PHF19
3.55463e-73	1.03074	0.895	0.412	8.75648e-69	12	HSPD1
3.83758e-304	1.03067	0.665	0.003	9.45349e-300	12	GTSE1
7.44808e-102	1.02411	0.844	0.245	1.83476e-97	12	DDX39A
6.1239e-60	1.02345	0.84	0.479	1.50856e-55	12	TUBB4B
1.68957e-87	1.02034	0.953	0.596	4.16208e-83	12	CBX3
9.62942e-198	1.0192	0.475	0.003	2.37211e-193	12	CDC20
8.07391e-73	1.0182	0.946	0.599	1.98893e-68	12	PSME2
6.15262e-205	1.01594	0.681	0.023	1.51564e-200	12	CLSPN
2.48488e-73	1.01502	0.977	0.819	6.12126e-69	12	LDHA
1.00955e-128	1.01135	0.728	0.095	2.48692e-124	12	HMGB3
9.05074e-80	1.00912	0.84	0.339	2.22956e-75	12	IDH2
5.65123e-73	1.00703	0.953	0.626	1.39212e-68	12	NDUFA13
3.13528e-110	1.00559	0.984	0.796	7.72345e-106	12	COX6C
2.88718e-135	1.0012	0.732	0.09	7.11229e-131	12	TMEM106C
1.05626e-197	7.24024	0.756	0.009	2.60199e-193	13	KRT14
6.55076e-207	6.5806	0.689	0.018	1.61371e-202	13	S100A2
6.66692e-137	6.08834	0.578	0.003	1.64233e-132	13	KRT16
1.33368e-147	6.05422	0.633	0.003	3.28538e-143	13	KRT6A
4.8626e-108	5.67788	0.489	0.005	1.19785e-103	13	KRT17
2.38708e-150	5.24119	0.689	0.029	5.88034e-146	13	KRT5
2.7502e-150	5.15525	0.656	0.005	6.77484e-146	13	SFN
4.86135e-43	4.41683	0.211	0	1.19755e-38	13	S100A7
5.31332e-69	4.40952	0.322	0	1.30888e-64	13	KRT6B
9.13055e-98	4.31218	0.433	0	2.24922e-93	13	LY6D
8.21118e-88	4.29324	0.4	0	2.02274e-83	13	SERPINB4
1.67148e-166	4.08208	0.467	0.281	4.11752e-162	13	FABP5
7.25294e-96	3.88855	0.456	0.001	1.78669e-91	13	LGALS7B
4.52591e-107	3.79271	0.511	0.002	1.11491e-102	13	S100A14
1.07361e-82	3.72124	0.378	0.002	2.64474e-78	13	DMKN
1.03446e-56	3.62842	0.267	0	2.54829e-52	13	KRT6C
4.21267e-53	3.48304	0.267	0.001	1.03775e-48	13	SPRR1B
8.74834e-166	3.38426	0.411	0.09	2.15507e-161	13	PERP
2.62788e-112	3.33064	0.522	0.001	6.47353e-108	13	S100A16
1.49406e-52	3.26602	0.233	0	3.68046e-48	13	SBSN
1.075e-37	3.07602	0.756	0.234	2.64816e-33	13	S100A9
6.79711e-67	3.05036	0.289	0.001	1.6744e-62	13	DSP
1.63892e-70	2.85189	0.322	0.001	4.03731e-66	13	LGALS7
1.79645e-32	2.83634	0.256	0.018	4.42538e-28	13	IFI27
1.01094e-47	2.75721	0.211	0	2.49036e-43	13	SERPINB3
9.78952e-119	2.6981	0.411	0.228	2.41155e-114	13	HSPB1
4.19889e-29	2.69138	0.678	0.2	1.03436e-24	13	S100A8
5.63146e-94	2.55532	0.744	0.551	1.38725e-89	13	GSTP1
5.03421e-47	2.4721	0.222	0	1.24013e-42	13	DSC3
6.70007e-36	2.20188	0.378	0.106	1.6505e-31	13	CSTA
3.07375e-30	2.19124	0.133	0.001	7.57188e-26	13	KRTDAP
1.79697e-71	2.15829	0.822	0.786	4.42666e-67	13	TXN
1.6755e-26	2.15729	0.111	0.003	4.12744e-22	13	KRT1
5.07729e-34	2.12999	0.144	0.005	1.25074e-29	13	GJB2
4.09693e-55	2.08979	0.256	0.275	1.00924e-50	13	NDRG1
7.7326e-46	2.06207	0.189	0.002	1.90485e-41	13	FXYD3
3.194e-106	2.04243	0.267	0.052	7.86809e-102	13	PDLIM1
4.73151e-84	2.01697	0.378	0.716	1.16556e-79	13	RPS17
1.55488e-56	1.99978	0.233	0.001	3.83029e-52	13	CCL27
5.62555e-36	1.98118	0.433	0.543	1.3858e-31	13	MT2A
8.05331e-43	1.94432	0.2	0.002	1.98385e-38	13	NDUFA4L2
1.90734e-78	1.93087	0.244	0.316	4.69854e-74	13	AQP3
6.58911e-34	1.91149	0.411	0.271	1.62316e-29	13	YBX3
2.58176e-61	1.90551	0.622	0.669	6.35991e-57	13	ANXA2
1.16232e-85	1.86479	0.611	0.595	2.86326e-81	13	DYNLL1
5.28044e-39	1.81738	0.889	0.857	1.30078e-34	13	S100A11
4.65032e-32	1.81232	0.578	0.604	1.14556e-27	13	CSTB
2.20164e-61	1.80641	0.1	0.026	5.42352e-57	13	LYPD3
1.12738e-78	1.75412	0.378	0.414	2.77718e-74	13	TXNDC17
2.39863e-33	1.75367	0.122	0.008	5.90879e-29	13	TMEM45A
1.00893e-59	1.71403	0.189	0.018	2.48539e-55	13	C19orf33
1.58996e-76	1.6616	0.244	0.584	3.91671e-72	13	KRT10
1.24993e-30	1.65935	0.156	0	3.07907e-26	13	SERPINB5
9.41116e-35	1.65091	0.167	0	2.31835e-30	13	SPINK5
6.84932e-58	1.64689	0.733	0.821	1.68726e-53	13	LDHA
7.5887e-25	1.63962	0.122	0	1.8694e-20	13	DSG1
5.58679e-13	1.62813	0.056	0	1.37625e-08	13	CALML5
6.23639e-83	1.57234	0.322	0.449	1.53627e-78	13	CLTB
3.96965e-13	1.53826	0.278	0.157	9.77882e-09	13	CD9
1.39053e-19	1.53748	0.078	0.001	3.42543e-15	13	DEFB1
1.11749e-16	1.52978	0.089	0.007	2.75284e-12	13	TM4SF1
8.20258e-56	1.52471	0.167	0.018	2.02062e-51	13	PHGDH
1.36131e-49	1.52132	0.322	0.462	3.35344e-45	13	SERPINB1
3.47316e-70	1.49433	0.4	0.488	8.55577e-66	13	DSTN
5.52434e-25	1.48102	0.144	0.001	1.36087e-20	13	TMEM54
1.52861e-40	1.47784	0.3	0.347	3.76559e-36	13	TUBA1C
1.18906e-36	1.46102	0.756	0.829	2.92914e-32	13	S100A10
6.21344e-14	1.46081	0.211	0.037	1.53062e-09	13	AL445524.1
2.20985e-59	1.4555	0.144	0.014	5.44375e-55	13	JUP
3.08907e-50	1.43361	0.3	0.375	7.60961e-46	13	MT1X
2.25029e-23	1.43047	0.111	0	5.54336e-19	13	IVL
1.75813e-17	1.42815	0.089	0.002	4.33098e-13	13	DSG3
5.84086e-14	1.4239	0.067	0	1.43884e-09	13	FGFBP1
6.36259e-33	1.42097	0.156	0.024	1.56736e-28	13	CA2
9.32246e-56	1.40594	0.211	0.209	2.29649e-51	13	NME1
9.9044e-61	1.39941	0.5	0.672	2.43985e-56	13	TSPO
1.65328e-20	1.39648	0.089	0	4.0727e-16	13	SPRR2A
2.6958e-15	1.3871	0.111	0.011	6.64083e-11	13	PRSS3
3.94893e-21	1.37378	0.1	0.013	9.72779e-17	13	ANGPTL4
8.98419e-17	1.36186	0.078	0.001	2.21316e-12	13	CXCL14
1.05434e-64	1.35557	0.367	0.754	2.59725e-60	13	RPL36A
8.04635e-18	1.34683	0.222	0.108	1.98214e-13	13	HOPX
1.47577e-54	1.34448	0.744	0.882	3.63541e-50	13	RPL7
8.29996e-64	1.3405	0.156	0.033	2.04461e-59	13	FAM213A
1.01541e-68	1.33641	0.467	0.638	2.50137e-64	13	SLC25A5
2.25029e-23	1.32672	0.111	0	5.54336e-19	13	PKP1
1.99199e-27	1.31609	0.133	0	4.90708e-23	13	TRIM29
2.29669e-32	1.31429	0.944	0.941	5.65767e-28	13	GAPDH
3.29801e-22	1.30792	0.1	0	8.12432e-18	13	PKP3
7.37867e-26	1.30756	0.144	0.001	1.81766e-21	13	CAV1
1.08939e-43	1.30571	0.778	0.856	2.68359e-39	13	RPLP0
4.26618e-12	1.29668	0.111	0.02	1.05093e-07	13	TACSTD2
4.78651e-17	1.28264	0.078	0	1.17911e-12	13	RND3
1.57235e-12	1.28055	0.078	0.007	3.87334e-08	13	APOE
1.83612e-39	1.26984	0.278	0.485	4.52309e-35	13	TUBA4A
1.12112e-44	1.26776	0.233	0.239	2.76177e-40	13	RHOC
4.12337e-34	1.2582	0.144	0.147	1.01575e-29	13	TUBB6
7.26058e-11	1.25172	0.411	0.297	1.78857e-06	13	IFITM3
2.7445e-50	1.24807	0.422	0.617	6.7608e-46	13	PRELID1
2.61978e-79	1.23486	0.367	0.513	6.45356e-75	13	VDAC2
1.06241e-67	1.21785	0.344	0.766	2.61713e-63	13	RPL17
1.0129e-23	1.20736	0.444	0.693	2.49518e-19	13	ANXA1
5.22902e-21	1.20635	0.1	0	1.28812e-16	13	CASP14
1.13423e-16	1.20473	0.089	0	2.79407e-12	13	SDC1
5.60839e-12	1.19588	0.067	0.001	1.38157e-07	13	NUPR1
5.82125e-16	1.19537	0.078	0	1.43401e-11	13	KLK11
1.2785e-56	1.19488	0.167	0.331	3.14946e-52	13	CARHSP1
8.20456e-36	1.19441	0.467	0.656	2.02111e-31	13	PKM
3.11623e-72	1.18815	0.333	0.534	7.67653e-68	13	CYCS
1.05636e-53	1.1803	0.722	0.839	2.60223e-49	13	PPIA
4.35625e-41	1.17283	0.167	0.257	1.07312e-36	13	VKORC1
7.59236e-26	1.17257	0.122	0.079	1.8703e-21	13	EGLN3
2.54947e-16	1.17034	0.078	0.005	6.28036e-12	13	CRABP2
5.60627e-61	1.15328	0.178	0.217	1.38105e-56	13	UCHL3
2.77701e-61	1.15319	0.4	0.658	6.84088e-57	13	POLR2L
1.82474e-64	1.15212	0.267	0.407	4.49506e-60	13	EIF6
1.41293e-15	1.15063	0.122	0.091	3.4806e-11	13	PHLDA2
9.40582e-37	1.14878	0.111	0.093	2.31703e-32	13	CKS1B
3.79793e-76	1.1403	0.267	0.501	9.35583e-72	13	LSM3
3.58344e-15	1.1394	0.067	0.006	8.82744e-11	13	KCNK7
1.44415e-42	1.11684	0.178	0.148	3.55752e-38	13	CISD1
1.62586e-60	1.10968	0.311	0.476	4.00513e-56	13	SLIRP
3.66913e-63	1.09938	0.244	0.367	9.03854e-59	13	ATP5MC1
3.25732e-58	1.09263	0.089	0.199	8.02408e-54	13	ELOVL1
4.33944e-07	1.07653	0.033	0	0.0106898	13	CRCT1
1.4895e-46	1.07339	0.133	0.13	3.66924e-42	13	CTNNBIP1
1.17679e-67	1.06799	0.311	0.544	2.89891e-63	13	SELENOW
1.03846e-36	1.06724	0.078	0.014	2.55813e-32	13	STAP2
6.44435e-15	1.05994	0.089	0.001	1.5875e-10	13	RAB25
5.84086e-14	1.05851	0.067	0	1.43884e-09	13	SERPINB13
1.23339e-25	1.05733	0.167	0.218	3.03833e-21	13	MT1E
1.79263e-36	1.05669	0.211	0.343	4.41598e-32	13	HSBP1
2.7281e-53	1.05241	0.522	0.777	6.72041e-49	13	GUK1
2.75835e-44	1.04587	0.278	0.485	6.79492e-40	13	TUBB4B
1.83765e-47	1.0445	0.189	0.207	4.52687e-43	13	IMPDH2
4.38064e-58	1.03761	0.211	0.34	1.07913e-53	13	CCT2
1.18117e-09	1.03193	0.133	0.025	2.9097e-05	13	ANXA3
1.72665e-60	1.01619	0.478	0.725	4.25342e-56	13	UQCRH
4.64087e-26	1.01345	0.167	0.247	1.14323e-21	13	ALDOA
6.29159e-15	1.01244	0.067	0.134	1.54987e-10	13	FNIP2
2.59877e-34	1.00985	0.1	0.005	6.40182e-30	13	KCTD1
2.75343e-50	1.00836	0.1	0.124	6.78281e-46	13	RUVBL2
2.49944e-18	1.00411	0.089	0.02	6.15711e-14	13	ID1
2.27748e-57	1.00185	0.2	0.391	5.61035e-53	13	PFDN2
