# Supplementary material for: Single-cell transcriptomics analysis of bullous pemphigoid unveils immune-stromal crosstalk in type 2 inflammatory disease
Source: Nat Commun. 2024 Jul 15;15:5949. doi: 10.1038/s41467-024-50283-3 (PMC11251189; doi:10.1038/s41467-024-50283-3)
Supplement: Supplementary file 4 — Supplementary Data 1-15 [file 41467_2024_50283_MOESM4_ESM.zip › Supplementary Data/Supplementary Data 15.xlsx]

## Sheet: Supplementary Data 15.update
Supplementary Data 15: Information of pathways in figure 3a from CellChat database.
pathway_name	pathway_name_full	interaction_name	ligand	receptor	evidence	KEGG_name	annotation
ADGRE5	Adhesion G Protein-Coupled Receptor E5	ADGRE5 - CD55	ADGRE5	CD55	PMID: 11297558		Cell-Cell Contact
AGRN	Agrin	AGRN - DAG1	AGRN	DAG1	KEGG: hsa04512	ECM-receptor interaction	ECM-Receptor
ALCAM	Activated Leukocyte Cell Adhesion Molecule	ALCAM - CD6	ALCAM	CD6	KEGG: hsa04514	Cell adhesion molecules	Cell-Cell Contact
ANGPTL	Angiopoietin Like family	ANGPTL3 - (ITGAV+ITGB3)	ANGPTL3	ITGAV_ITGB3	PMID: 11877390		Secreted Signaling
ANGPTL	Angiopoietin Like family	ANGPTL1 - (ITGA1+ITGB1)	ANGPTL1	ITGA1_ITGB1	PMID: 24478758		Secreted Signaling
ANGPTL	Angiopoietin Like family	ANGPTL2 - (ITGA5+ITGB1)	ANGPTL2	ITGA5_ITGB1	PMID: 24478758		Secreted Signaling
ANGPTL	Angiopoietin Like family	ANGPTL2 - TLR4	ANGPTL2	TLR4	PMID: 24478758		Secreted Signaling
ANGPTL	Angiopoietin Like family	ANGPTL2 - PIRB	ANGPTL2	LILRB3	PMID: 24478758		Secreted Signaling
ANGPTL	Angiopoietin Like family	ANGPTL1 - PIRB	ANGPTL1	LILRB3	PMID: 24478758		Secreted Signaling
ANGPTL	Angiopoietin Like family	ANGPTL7 - PIRB	ANGPTL7	LILRB3	PMID: 24478758		Secreted Signaling
ANGPTL	Angiopoietin Like family	ANGPTL4 - SDC1	ANGPTL4	SDC1	PMID: 29017031		Secreted Signaling
ANGPTL	Angiopoietin Like family	ANGPTL4 - SDC2	ANGPTL4	SDC2	PMID: 29017031		Secreted Signaling
ANGPTL	Angiopoietin Like family	ANGPTL4 - SDC3	ANGPTL4	SDC3	PMID: 29017031		Secreted Signaling
ANGPTL	Angiopoietin Like family	ANGPTL4 - SDC4	ANGPTL4	SDC4	PMID: 29017031		Secreted Signaling
ANGPTL	Angiopoietin Like family	ANGPTL4 - (ITGA5+ITGB1)	ANGPTL4	ITGA5_ITGB1	PMID: 30049845		Secreted Signaling
ANGPTL	Angiopoietin Like family	ANGPTL4 - (ITGAV+ITGB3)	ANGPTL4	ITGAV_ITGB3	PMID: 30049845		Secreted Signaling
ANGPTL	Angiopoietin Like family	ANGPTL4 - CDH5	ANGPTL4	CDH5	PMID: 30049845		Secreted Signaling
ANGPTL	Angiopoietin Like family	ANGPTL4 - CDH11	ANGPTL4	CDH11	PMID: 30049845		Secreted Signaling
ANNEXIN	Annexin A1	ANXA1 - FPR2	ANXA1	FPR2	PMID: 23230437		Secreted Signaling
ANNEXIN	Annexin A1	ANXA1 - FPR1	ANXA1	FPR1	PMID: 23230437		Secreted Signaling
APP	Amyloid Beta Precursor Protein	APP - CD74	APP	CD74	PMID: 19849849		Cell-Cell Contact
BAG	BAG Family Molecular Chaperone Regulator	BAG6 - NCR3-PS	BAG6	NCR3	PMID: 30021652		Secreted Signaling
BAG	BAG Family Molecular Chaperone Regulator	BAG6 - NCR3-PS	BAG6	NCR3	PMID: 30021652		Secreted Signaling
CADM	Cell Adhesion Molecule	CADM3 - CADM3	CADM3	CADM3	KEGG: hsa04514	Cell adhesion molecules	Cell-Cell Contact
CADM	Cell Adhesion Molecule	CADM1 - CADM1	CADM1	CADM1	PMID: 24503895		Cell-Cell Contact
CALCR	Calcitonin Receptor	ADM - CALCR	ADM	CALCR	KEGG: hsa04080	Neuroactive ligand-receptor interaction	Secreted Signaling
CALCR	Calcitonin Receptor	ADM - CALCRL	ADM	CALCRL	KEGG: hsa04080	Neuroactive ligand-receptor interaction	Secreted Signaling
CALCR	Calcitonin Receptor	CALCA - CALCR	CALCA	CALCR	KEGG: hsa04080	Neuroactive ligand-receptor interaction	Secreted Signaling
CALCR	Calcitonin Receptor	CALCA - CALCRL	CALCA	CALCRL	KEGG: hsa04080	Neuroactive ligand-receptor interaction	Secreted Signaling
CALCR	Calcitonin Receptor	CALCB - CALCR	CALCB	CALCR	KEGG: hsa04080	Neuroactive ligand-receptor interaction	Secreted Signaling
CALCR	Calcitonin Receptor	CALCB - CALCRL	CALCB	CALCRL	KEGG: hsa04080	Neuroactive ligand-receptor interaction	Secreted Signaling
CALCR	Calcitonin Receptor	IAPP - CALCR	IAPP	CALCR	KEGG: hsa04080	Neuroactive ligand-receptor interaction	Secreted Signaling
CALCR	Calcitonin Receptor	IAPP - CALCRL	IAPP	CALCRL	KEGG: hsa04080	Neuroactive ligand-receptor interaction	Secreted Signaling
CCL	Cytokine-cytokine receptor interaction	CCL5 - CCR1	CCL5	CCR1	KEGG: hsa04060	Cytokine-cytokine receptor interaction	Secreted Signaling
CCL	Cytokine-cytokine receptor interaction	CCL3 - CCR1	CCL3	CCR1	KEGG: hsa04060	Cytokine-cytokine receptor interaction	Secreted Signaling
CCL	Cytokine-cytokine receptor interaction	CCL3L1 - CCR1	CCL3L1	CCR1	KEGG: hsa04060	Cytokine-cytokine receptor interaction	Secreted Signaling
CCL	Cytokine-cytokine receptor interaction	CCL3L3 - CCR1	CCL3L3	CCR1	KEGG: hsa04060	Cytokine-cytokine receptor interaction	Secreted Signaling
CCL	Cytokine-cytokine receptor interaction	CCL8 - CCR1	CCL8	CCR1	KEGG: hsa04060	Cytokine-cytokine receptor interaction	Secreted Signaling
CCL	Cytokine-cytokine receptor interaction	CCL7 - CCR1	CCL7	CCR1	KEGG: hsa04060	Cytokine-cytokine receptor interaction	Secreted Signaling
CCL	Cytokine-cytokine receptor interaction	CCL13 - CCR1	CCL13	CCR1	KEGG: hsa04060	Cytokine-cytokine receptor interaction	Secreted Signaling
CCL	Cytokine-cytokine receptor interaction	CCL14 - CCR1	CCL14	CCR1	KEGG: hsa04060	Cytokine-cytokine receptor interaction	Secreted Signaling
CCL	Cytokine-cytokine receptor interaction	CCL15 - CCR1	CCL15	CCR1	KEGG: hsa04060	Cytokine-cytokine receptor interaction	Secreted Signaling
CCL	Cytokine-cytokine receptor interaction	CCL16 - CCR1	CCL16	CCR1	KEGG: hsa04060	Cytokine-cytokine receptor interaction	Secreted Signaling
CCL	Cytokine-cytokine receptor interaction	CCL23 - CCR1	CCL23	CCR1	KEGG: hsa04060	Cytokine-cytokine receptor interaction	Secreted Signaling
CCL	Cytokine-cytokine receptor interaction	CCL8 - CCR2	CCL8	CCR2	KEGG: hsa04060	Cytokine-cytokine receptor interaction	Secreted Signaling
CCL	Cytokine-cytokine receptor interaction	CCL7 - CCR2	CCL7	CCR2	KEGG: hsa04060	Cytokine-cytokine receptor interaction	Secreted Signaling
CCL	Cytokine-cytokine receptor interaction	CCL2 - CCR2	CCL2	CCR2	KEGG: hsa04060	Cytokine-cytokine receptor interaction	Secreted Signaling
CCL	Cytokine-cytokine receptor interaction	CCL27 - CCR2	CCL27	CCR2	KEGG: hsa04060	Cytokine-cytokine receptor interaction	Secreted Signaling
CCL	Cytokine-cytokine receptor interaction	CCL5 - CCR3	CCL5	CCR3	KEGG: hsa04060	Cytokine-cytokine receptor interaction	Secreted Signaling
CCL	Cytokine-cytokine receptor interaction	CCL7 - CCR3	CCL7	CCR3	KEGG: hsa04060	Cytokine-cytokine receptor interaction	Secreted Signaling
CCL	Cytokine-cytokine receptor interaction	CCL11 - CCR3	CCL11	CCR3	KEGG: hsa04060	Cytokine-cytokine receptor interaction	Secreted Signaling
CCL	Cytokine-cytokine receptor interaction	CCL24 - CCR3	CCL24	CCR3	KEGG: hsa04060	Cytokine-cytokine receptor interaction	Secreted Signaling
CCL	Cytokine-cytokine receptor interaction	CCL26 - CCR3	CCL26	CCR3	KEGG: hsa04060	Cytokine-cytokine receptor interaction	Secreted Signaling
CCL	Cytokine-cytokine receptor interaction	CCL28 - CCR3	CCL28	CCR3	KEGG: hsa04060	Cytokine-cytokine receptor interaction	Secreted Signaling
CCL	Cytokine-cytokine receptor interaction	CCL27 - CCR3	CCL27	CCR3	KEGG: hsa04060	Cytokine-cytokine receptor interaction	Secreted Signaling
CCL	Cytokine-cytokine receptor interaction	CCL17 - CCR4	CCL17	CCR4	KEGG: hsa04060	Cytokine-cytokine receptor interaction	Secreted Signaling
CCL	Cytokine-cytokine receptor interaction	CCL22 - CCR4	CCL22	CCR4	KEGG: hsa04060	Cytokine-cytokine receptor interaction	Secreted Signaling
CCL	Cytokine-cytokine receptor interaction	CCL5 - CCR4	CCL5	CCR4	KEGG: hsa04060	Cytokine-cytokine receptor interaction	Secreted Signaling
CCL	Cytokine-cytokine receptor interaction	CCL4 - CCR5	CCL4	CCR5	KEGG: hsa04060	Cytokine-cytokine receptor interaction	Secreted Signaling
CCL	Cytokine-cytokine receptor interaction	CCL5 - CCR5	CCL5	CCR5	KEGG: hsa04060	Cytokine-cytokine receptor interaction	Secreted Signaling
CCL	Cytokine-cytokine receptor interaction	CCL3 - CCR5	CCL3	CCR5	KEGG: hsa04060	Cytokine-cytokine receptor interaction	Secreted Signaling
CCL	Cytokine-cytokine receptor interaction	CCL20 - CCR6	CCL20	CCR6	KEGG: hsa04060	Cytokine-cytokine receptor interaction	Secreted Signaling
CCL	Cytokine-cytokine receptor interaction	CCL19 - CCR7	CCL19	CCR7	KEGG: hsa04060	Cytokine-cytokine receptor interaction	Secreted Signaling
CCL	Cytokine-cytokine receptor interaction	CCL21 - CCR7	CCL21	CCR7	KEGG: hsa04060	Cytokine-cytokine receptor interaction	Secreted Signaling
CCL	Cytokine-cytokine receptor interaction	CCL19 - ACKR4	CCL19	ACKR4	KEGG: hsa04060	Cytokine-cytokine receptor interaction	Secreted Signaling
CCL	Cytokine-cytokine receptor interaction	CCL21 - ACKR4	CCL21	ACKR4	KEGG: hsa04060	Cytokine-cytokine receptor interaction	Secreted Signaling
CCL	Cytokine-cytokine receptor interaction	CCL1 - CCR8	CCL1	CCR8	KEGG: hsa04060	Cytokine-cytokine receptor interaction	Secreted Signaling
CCL	Cytokine-cytokine receptor interaction	CCL25 - CCR9	CCL25	CCR9	KEGG: hsa04060	Cytokine-cytokine receptor interaction	Secreted Signaling
CCL	Cytokine-cytokine receptor interaction	CCL25 - ACKR4	CCL25	ACKR4	KEGG: hsa04060	Cytokine-cytokine receptor interaction	Secreted Signaling
CCL	Cytokine-cytokine receptor interaction	CCL28 - CCR10	CCL28	CCR10	KEGG: hsa04060	Cytokine-cytokine receptor interaction	Secreted Signaling
CCL	Cytokine-cytokine receptor interaction	CCL27 - CCR10	CCL27	CCR10	KEGG: hsa04060	Cytokine-cytokine receptor interaction	Secreted Signaling
CCL	Cytokine-cytokine receptor interaction	CCL1 - ACKR4	CCL1	ACKR4	KEGG: hsa04060	Cytokine-cytokine receptor interaction	Secreted Signaling
CCL	Cytokine-cytokine receptor interaction	CCL13 - ACKR4	CCL13	ACKR4	PMID: 26740381		Secreted Signaling
CCL	Cytokine-cytokine receptor interaction	CCL8 - ACKR4	CCL8	ACKR4	PMID: 26740381		Secreted Signaling
CCL	Cytokine-cytokine receptor interaction	CCL1 - ACKR1	CCL1	ACKR1	PMID: 26740381		Secreted Signaling
CCL	Cytokine-cytokine receptor interaction	CCL2 - ACKR1	CCL2	ACKR1	PMID: 26740381		Secreted Signaling
CCL	Cytokine-cytokine receptor interaction	CCL5 - ACKR1	CCL5	ACKR1	PMID: 26740381		Secreted Signaling
CCL	Cytokine-cytokine receptor interaction	CCL8 - ACKR1	CCL8	ACKR1	PMID: 26740381		Secreted Signaling
CCL	Cytokine-cytokine receptor interaction	CCL13 - ACKR1	CCL13	ACKR1	PMID: 26740381		Secreted Signaling
CCL	Cytokine-cytokine receptor interaction	CCL14 - ACKR1	CCL14	ACKR1	PMID: 26740381		Secreted Signaling
CCL	Cytokine-cytokine receptor interaction	CCL16 - ACKR1	CCL16	ACKR1	PMID: 26740381		Secreted Signaling
CCL	Cytokine-cytokine receptor interaction	CCL18 - ACKR1	CCL18	ACKR1	PMID: 26740381		Secreted Signaling
CCL	Cytokine-cytokine receptor interaction	CCL2 - ACKR2	CCL2	ACKR2	PMID: 26740381		Secreted Signaling
CCL	Cytokine-cytokine receptor interaction	CCL3 - ACKR2	CCL3	ACKR2	PMID: 26740381		Secreted Signaling
CCL	Cytokine-cytokine receptor interaction	CCL3L1 - ACKR2	CCL3L1	ACKR2	PMID: 26740381		Secreted Signaling
CCL	Cytokine-cytokine receptor interaction	CCL4 - ACKR2	CCL4	ACKR2	PMID: 26740381		Secreted Signaling
CCL	Cytokine-cytokine receptor interaction	CCL5 - ACKR2	CCL5	ACKR2	PMID: 26740381		Secreted Signaling
CCL	Cytokine-cytokine receptor interaction	CCL7 - ACKR2	CCL7	ACKR2	PMID: 26740381		Secreted Signaling
CCL	Cytokine-cytokine receptor interaction	CCL8 - ACKR2	CCL8	ACKR2	PMID: 26740381		Secreted Signaling
CCL	Cytokine-cytokine receptor interaction	CCL7 - ACKR1	CCL7	ACKR1	PMID: 26740381		Secreted Signaling
CCL	Cytokine-cytokine receptor interaction	CCL11 - ACKR1	CCL11	ACKR1	PMID: 26740381		Secreted Signaling
CCL	Cytokine-cytokine receptor interaction	CCL11 - ACKR2	CCL11	ACKR2	PMID: 26740381		Secreted Signaling
CCL	Cytokine-cytokine receptor interaction	CCL13 - ACKR2	CCL13	ACKR2	PMID: 26740381		Secreted Signaling
CCL	Cytokine-cytokine receptor interaction	CCL22 - ACKR2	CCL22	ACKR2	PMID: 26740381		Secreted Signaling
CCL	Cytokine-cytokine receptor interaction	CCL24 - ACKR2	CCL24	ACKR2	PMID: 26740381		Secreted Signaling
CCL	Cytokine-cytokine receptor interaction	CCL26 - ACKR2	CCL26	ACKR2	PMID: 26740381		Secreted Signaling
CCL	Cytokine-cytokine receptor interaction	CCL17 - ACKR1	CCL17	ACKR1	PMID: 26740381		Secreted Signaling
CCL	Cytokine-cytokine receptor interaction	CCL14 - ACKR2	CCL14	ACKR2	PMID: 26740381		Secreted Signaling
CCL	Cytokine-cytokine receptor interaction	CCL17 - ACKR2	CCL17	ACKR2	PMID: 26740381		Secreted Signaling
CD137	TNF Receptor Superfamily Member 9	TNFSF9 - TNFRSF9	TNFSF9	TNFRSF9	KEGG: hsa04060	Cytokine-cytokine receptor interaction	Secreted Signaling
CD226	CD226 Molecule	CD226 - NECTIN2	CD226	NECTIN2	PMID: 24440149		Cell-Cell Contact
CD226	CD226 Molecule	CD226 - PVR	CD226	PVR	PMID: 24440149		Cell-Cell Contact
CD23	Fc Epsilon Receptor II	FCER2A - (ITGAV+ITGB3)	FCER2	ITGAV_ITGB3	PMID: 10037797		Cell-Cell Contact
CD23	Fc Epsilon Receptor II	FCER2A - CR2	FCER2	CR2	PMID: 16785534		Cell-Cell Contact
CD23	Fc Epsilon Receptor II	FCER2A - (ITGAM+ITGB2)	FCER2	ITGAM_ITGB2	PMID: 7621072		Cell-Cell Contact
CD23	Fc Epsilon Receptor II	FCER2A - (ITGAX+ITGB2)	FCER2	ITGAX_ITGB2	PMID: 7621072		Cell-Cell Contact
CD39	Ectonucleoside Triphosphate Diphosphohydrolase 1	ENTPD1 - ADORA1	ENTPD1	ADORA1	PMID: 21677139		Cell-Cell Contact
CD39	Ectonucleoside Triphosphate Diphosphohydrolase 1	ENTPD1 - ADORA2A	ENTPD1	ADORA2A	PMID: 21677139		Cell-Cell Contact
CD39	Ectonucleoside Triphosphate Diphosphohydrolase 1	ENTPD1 - ADORA2B	ENTPD1	ADORA2B	PMID: 21677139		Cell-Cell Contact
CD39	Ectonucleoside Triphosphate Diphosphohydrolase 1	ENTPD1 - TMIGD3	ENTPD1	TMIGD3	PMID: 21677139		Cell-Cell Contact
CD40	CD40 Molecule	CD40LG - CD40	CD40LG	CD40	KEGG: hsa04514	Cell adhesion molecules	Cell-Cell Contact
CD40	CD40 Molecule	CD40LG - (ITGA2B+ITGB3)	CD40LG	ITGA2B_ITGB3	PMID: 28676852		Secreted Signaling
CD40	CD40 Molecule	CD40LG - (ITGA5+ITGB1)	CD40LG	ITGA5_ITGB1	PMID: 28676852		Secreted Signaling
CD40	CD40 Molecule	CD40LG - (ITGAM+ITGB2)	CD40LG	ITGAM_ITGB2	PMID: 28676852		Secreted Signaling
CD45	Protein Tyrosine Phosphatase Receptor Type C	PTPRC - CD22	PTPRC	CD22	PMID: 12115612		Cell-Cell Contact
CD45	Protein Tyrosine Phosphatase Receptor Type C	PTPRC - MRC1	PTPRC	MRC1	PMID: 27601670; PMID: 10575006		Cell-Cell Contact
CD46	CD46 Molecule	CD46 - JAG1	CD46	JAG1	PMID: 23086448		Cell-Cell Contact
CD6	CD6 Molecule	CD6 - ALCAM	CD6	ALCAM	PMID: 23602662		Cell-Cell Contact
CD80	CD80 Molecule	CD80 - CD274	CD80	CD274	PMID: 17629517; PMID: 18585785		Cell-Cell Contact
CD80	CD80 Molecule	CD80 - CD28	CD80	CD28	PMID: 23954143		Cell-Cell Contact
CD80	CD80 Molecule	CD80 - CTLA4	CD80	CTLA4	PMID: 23954143		Cell-Cell Contact
CD86	CD86 Molecule	CD86 - CD28	CD86	CD28	PMID: 23954143		Cell-Cell Contact
CD86	CD86 Molecule	CD86 - CTLA4	CD86	CTLA4	PMID: 23954143		Cell-Cell Contact
CD96	CD96 Molecule	CD96 - PVR	CD96	PVR	PMID: 15034010		Cell-Cell Contact
CD96	CD96 Molecule	CD96 - NECTIN1	CD96	NECTIN1	PMID: 17971293		Cell-Cell Contact
CD99	CD99 Molecule (Xg Blood Group)	CD99 - CD99	CD99	CD99	KEGG: hsa04514	Cell adhesion molecules	Cell-Cell Contact
CD99	CD99 Molecule (Xg Blood Group)	CD99 - CD99L2	CD99	CD99L2	KEGG: hsa04514	Cell adhesion molecules	Cell-Cell Contact
CD99	CD99 Molecule (Xg Blood Group)	CD99 - PILRA	CD99	PILRA	PMID: 18234675		Cell-Cell Contact
CDH	Choline Dehydrogenase	CDH15 - CDH15	CDH15	CDH15	KEGG: hsa04514	Cell adhesion molecules	Cell-Cell Contact
CDH	Choline Dehydrogenase	CDH4 - CDH4	CDH4	CDH4	KEGG: hsa04514	Cell adhesion molecules	Cell-Cell Contact
CDH	Choline Dehydrogenase	CDH2 - CDH2	CDH2	CDH2	KEGG: hsa04514	Cell adhesion molecules	Cell-Cell Contact
CDH	Choline Dehydrogenase	CDH1 - CDH1	CDH1	CDH1	KEGG: hsa04514	Cell adhesion molecules	Cell-Cell Contact
CDH1	Cadherin 1	CDH1 - (ITGA1+ITGB1)	CDH1	ITGA2_ITGB1	PMID: 12392763		Cell-Cell Contact
CDH1	Cadherin 1	CDH1 - KLRG1	CDH1	KLRG1	PMID: 19604491		Cell-Cell Contact
CDH1	Cadherin 1	CDH1 - (ITGAE+ITGB7)	CDH1	ITGAE_ITGB7	PMID: 9425167		Cell-Cell Contact
CHAD	Chondroadherin	CHAD - (ITGA2+ITGB1)	CHAD	ITGA2_ITGB1	KEGG: hsa04512	ECM-receptor interaction	ECM-Receptor
CLEC	C-Type Lectin Domain Family 2 Member	CLEC2D - KLRB1	CLEC2D	KLRB1	PMID: 24223577		Cell-Cell Contact
CLEC	C-Type Lectin Domain Family 2 Member	CLEC2A - KLRB1	CLEC2A	KLRB1	PMID: 24223577		Cell-Cell Contact
CLEC	C-Type Lectin Domain Family 2 Member	CLEC2B - KLRB1	CLEC2B	KLRB1	PMID: 24223577		Cell-Cell Contact
CLEC	C-Type Lectin Domain Family 2 Member	CLEC2C - KLRB1	CD69	KLRB1	PMID: 24223577		Cell-Cell Contact
CLEC	C-Type Lectin Domain Family 2 Member	CLEC2L - KLRB1	CLEC2L	KLRB1	PMID: 24223577		Cell-Cell Contact
CLEC	C-Type Lectin Domain Family 2 Member	CLEC1B - KLRB1	CLEC1B	KLRB1	PMID: 24223577		Cell-Cell Contact
CNTN	Contactin	NFASC - (CNTN1+CNTNAP1)	NFASC	CNTN1_CNTNAP1	KEGG: hsa04514	Cell adhesion molecules	Cell-Cell Contact
CNTN	Contactin	CNTN2 - (CNTN2+CNTNAP2)	CNTN2	CNTN2_CNTNAP2	KEGG: hsa04514	Cell adhesion molecules	Cell-Cell Contact
CNTN	Contactin	CNTN2 - L1CAM	CNTN2	L1CAM	KEGG: hsa04514	Cell adhesion molecules	Cell-Cell Contact
CNTN	Contactin	CNTN2 - CNTN2	CNTN2	CNTN2	KEGG: hsa04514	Cell adhesion molecules	Cell-Cell Contact
CNTN	Contactin	CNTN1 - NRCAM	CNTN1	NRCAM	KEGG: hsa04514	Cell adhesion molecules	Cell-Cell Contact
COLLAGEN	COLLAGEN	COL1A1 - (ITGA1+ITGB1)	COL1A1	ITGA1_ITGB1	KEGG: hsa04512	ECM-receptor interaction	ECM-Receptor
COLLAGEN	COLLAGEN	COL1A2 - (ITGA1+ITGB1)	COL1A2	ITGA1_ITGB1	KEGG: hsa04512	ECM-receptor interaction	ECM-Receptor
COLLAGEN	COLLAGEN	COL2A1 - (ITGA1+ITGB1)	COL2A1	ITGA1_ITGB1	KEGG: hsa04512	ECM-receptor interaction	ECM-Receptor
COLLAGEN	COLLAGEN	COL4A1 - (ITGA1+ITGB1)	COL4A1	ITGA1_ITGB1	KEGG: hsa04512	ECM-receptor interaction	ECM-Receptor
COLLAGEN	COLLAGEN	COL4A2 - (ITGA1+ITGB1)	COL4A2	ITGA1_ITGB1	KEGG: hsa04512	ECM-receptor interaction	ECM-Receptor
COLLAGEN	COLLAGEN	COL4A3 - (ITGA1+ITGB1)	COL4A3	ITGA1_ITGB1	KEGG: hsa04512	ECM-receptor interaction	ECM-Receptor
COLLAGEN	COLLAGEN	COL4A4 - (ITGA1+ITGB1)	COL4A4	ITGA1_ITGB1	KEGG: hsa04512	ECM-receptor interaction	ECM-Receptor
COLLAGEN	COLLAGEN	COL4A5 - (ITGA1+ITGB1)	COL4A5	ITGA1_ITGB1	KEGG: hsa04512	ECM-receptor interaction	ECM-Receptor
COLLAGEN	COLLAGEN	COL4A6 - (ITGA1+ITGB1)	COL4A6	ITGA1_ITGB1	KEGG: hsa04512	ECM-receptor interaction	ECM-Receptor
COLLAGEN	COLLAGEN	COL6A1 - (ITGA1+ITGB1)	COL6A1	ITGA1_ITGB1	KEGG: hsa04512	ECM-receptor interaction	ECM-Receptor
COLLAGEN	COLLAGEN	COL6A2 - (ITGA1+ITGB1)	COL6A2	ITGA1_ITGB1	KEGG: hsa04512	ECM-receptor interaction	ECM-Receptor
COLLAGEN	COLLAGEN	COL6A3 - (ITGA1+ITGB1)	COL6A3	ITGA1_ITGB1	KEGG: hsa04512	ECM-receptor interaction	ECM-Receptor
COLLAGEN	COLLAGEN	COL6A5 - (ITGA1+ITGB1)	COL6A5	ITGA1_ITGB1	KEGG: hsa04512	ECM-receptor interaction	ECM-Receptor
COLLAGEN	COLLAGEN	COL6A6 - (ITGA1+ITGB1)	COL6A6	ITGA1_ITGB1	KEGG: hsa04512	ECM-receptor interaction	ECM-Receptor
COLLAGEN	COLLAGEN	COL9A1 - (ITGA1+ITGB1)	COL9A1	ITGA1_ITGB1	KEGG: hsa04512	ECM-receptor interaction	ECM-Receptor
COLLAGEN	COLLAGEN	COL9A2 - (ITGA1+ITGB1)	COL9A2	ITGA1_ITGB1	KEGG: hsa04512	ECM-receptor interaction	ECM-Receptor
COLLAGEN	COLLAGEN	COL9A3 - (ITGA1+ITGB1)	COL9A3	ITGA1_ITGB1	KEGG: hsa04512	ECM-receptor interaction	ECM-Receptor
COLLAGEN	COLLAGEN	COL1A1 - (ITGA2+ITGB1)	COL1A1	ITGA2_ITGB1	KEGG: hsa04512	ECM-receptor interaction	ECM-Receptor
COLLAGEN	COLLAGEN	COL1A2 - (ITGA2+ITGB1)	COL1A2	ITGA2_ITGB1	KEGG: hsa04512	ECM-receptor interaction	ECM-Receptor
COLLAGEN	COLLAGEN	COL2A1 - (ITGA2+ITGB1)	COL2A1	ITGA2_ITGB1	KEGG: hsa04512	ECM-receptor interaction	ECM-Receptor
COLLAGEN	COLLAGEN	COL4A1 - (ITGA2+ITGB1)	COL4A1	ITGA2_ITGB1	KEGG: hsa04512	ECM-receptor interaction	ECM-Receptor
COLLAGEN	COLLAGEN	COL4A2 - (ITGA2+ITGB1)	COL4A2	ITGA2_ITGB1	KEGG: hsa04512	ECM-receptor interaction	ECM-Receptor
COLLAGEN	COLLAGEN	COL4A3 - (ITGA2+ITGB1)	COL4A3	ITGA2_ITGB1	KEGG: hsa04512	ECM-receptor interaction	ECM-Receptor
COLLAGEN	COLLAGEN	COL4A4 - (ITGA2+ITGB1)	COL4A4	ITGA2_ITGB1	KEGG: hsa04512	ECM-receptor interaction	ECM-Receptor
COLLAGEN	COLLAGEN	COL4A5 - (ITGA2+ITGB1)	COL4A5	ITGA2_ITGB1	KEGG: hsa04512	ECM-receptor interaction	ECM-Receptor
COLLAGEN	COLLAGEN	COL4A6 - (ITGA2+ITGB1)	COL4A6	ITGA2_ITGB1	KEGG: hsa04512	ECM-receptor interaction	ECM-Receptor
COLLAGEN	COLLAGEN	COL6A1 - (ITGA2+ITGB1)	COL6A1	ITGA2_ITGB1	KEGG: hsa04512	ECM-receptor interaction	ECM-Receptor
COLLAGEN	COLLAGEN	COL6A2 - (ITGA2+ITGB1)	COL6A2	ITGA2_ITGB1	KEGG: hsa04512	ECM-receptor interaction	ECM-Receptor
COLLAGEN	COLLAGEN	COL6A3 - (ITGA2+ITGB1)	COL6A3	ITGA2_ITGB1	KEGG: hsa04512	ECM-receptor interaction	ECM-Receptor
COLLAGEN	COLLAGEN	COL6A5 - (ITGA2+ITGB1)	COL6A5	ITGA2_ITGB1	KEGG: hsa04512	ECM-receptor interaction	ECM-Receptor
COLLAGEN	COLLAGEN	COL6A6 - (ITGA2+ITGB1)	COL6A6	ITGA2_ITGB1	KEGG: hsa04512	ECM-receptor interaction	ECM-Receptor
COLLAGEN	COLLAGEN	COL9A1 - (ITGA2+ITGB1)	COL9A1	ITGA2_ITGB1	KEGG: hsa04512	ECM-receptor interaction	ECM-Receptor
COLLAGEN	COLLAGEN	COL9A2 - (ITGA2+ITGB1)	COL9A2	ITGA2_ITGB1	KEGG: hsa04512	ECM-receptor interaction	ECM-Receptor
COLLAGEN	COLLAGEN	COL9A3 - (ITGA2+ITGB1)	COL9A3	ITGA2_ITGB1	KEGG: hsa04512	ECM-receptor interaction	ECM-Receptor
COLLAGEN	COLLAGEN	COL1A1 - (ITGA3+ITGB1)	COL1A1	ITGA3_ITGB1	KEGG: hsa04512	ECM-receptor interaction	ECM-Receptor
COLLAGEN	COLLAGEN	COL1A2 - (ITGA3+ITGB1)	COL1A2	ITGA3_ITGB1	KEGG: hsa04512	ECM-receptor interaction	ECM-Receptor
COLLAGEN	COLLAGEN	COL2A1 - (ITGA3+ITGB1)	COL2A1	ITGA3_ITGB1	KEGG: hsa04512	ECM-receptor interaction	ECM-Receptor
COLLAGEN	COLLAGEN	COL4A1 - (ITGA3+ITGB1)	COL4A1	ITGA3_ITGB1	KEGG: hsa04512	ECM-receptor interaction	ECM-Receptor
COLLAGEN	COLLAGEN	COL4A2 - (ITGA3+ITGB1)	COL4A2	ITGA3_ITGB1	KEGG: hsa04512	ECM-receptor interaction	ECM-Receptor
COLLAGEN	COLLAGEN	COL4A3 - (ITGA3+ITGB1)	COL4A3	ITGA3_ITGB1	KEGG: hsa04512	ECM-receptor interaction	ECM-Receptor
COLLAGEN	COLLAGEN	COL4A4 - (ITGA3+ITGB1)	COL4A4	ITGA3_ITGB1	KEGG: hsa04512	ECM-receptor interaction	ECM-Receptor
COLLAGEN	COLLAGEN	COL4A5 - (ITGA3+ITGB1)	COL4A5	ITGA3_ITGB1	KEGG: hsa04512	ECM-receptor interaction	ECM-Receptor
COLLAGEN	COLLAGEN	COL4A6 - (ITGA3+ITGB1)	COL4A6	ITGA3_ITGB1	KEGG: hsa04512	ECM-receptor interaction	ECM-Receptor
COLLAGEN	COLLAGEN	COL6A1 - (ITGA3+ITGB1)	COL6A1	ITGA3_ITGB1	KEGG: hsa04512	ECM-receptor interaction	ECM-Receptor
COLLAGEN	COLLAGEN	COL6A2 - (ITGA3+ITGB1)	COL6A2	ITGA3_ITGB1	KEGG: hsa04512	ECM-receptor interaction	ECM-Receptor
COLLAGEN	COLLAGEN	COL6A3 - (ITGA3+ITGB1)	COL6A3	ITGA3_ITGB1	KEGG: hsa04512	ECM-receptor interaction	ECM-Receptor
COLLAGEN	COLLAGEN	COL6A5 - (ITGA3+ITGB1)	COL6A5	ITGA3_ITGB1	KEGG: hsa04512	ECM-receptor interaction	ECM-Receptor
COLLAGEN	COLLAGEN	COL6A6 - (ITGA3+ITGB1)	COL6A6	ITGA3_ITGB1	KEGG: hsa04512	ECM-receptor interaction	ECM-Receptor
COLLAGEN	COLLAGEN	COL9A1 - (ITGA3+ITGB1)	COL9A1	ITGA3_ITGB1	KEGG: hsa04512	ECM-receptor interaction	ECM-Receptor
COLLAGEN	COLLAGEN	COL9A2 - (ITGA3+ITGB1)	COL9A2	ITGA3_ITGB1	KEGG: hsa04512	ECM-receptor interaction	ECM-Receptor
COLLAGEN	COLLAGEN	COL9A3 - (ITGA3+ITGB1)	COL9A3	ITGA3_ITGB1	KEGG: hsa04512	ECM-receptor interaction	ECM-Receptor
COLLAGEN	COLLAGEN	COL1A1 - (ITGA9+ITGB1)	COL1A1	ITGA9_ITGB1	KEGG: hsa04512	ECM-receptor interaction	ECM-Receptor
COLLAGEN	COLLAGEN	COL1A2 - (ITGA9+ITGB1)	COL1A2	ITGA9_ITGB1	KEGG: hsa04512	ECM-receptor interaction	ECM-Receptor
COLLAGEN	COLLAGEN	COL2A1 - (ITGA9+ITGB1)	COL2A1	ITGA9_ITGB1	KEGG: hsa04512	ECM-receptor interaction	ECM-Receptor
COLLAGEN	COLLAGEN	COL4A1 - (ITGA9+ITGB1)	COL4A1	ITGA9_ITGB1	KEGG: hsa04512	ECM-receptor interaction	ECM-Receptor
COLLAGEN	COLLAGEN	COL4A2 - (ITGA9+ITGB1)	COL4A2	ITGA9_ITGB1	KEGG: hsa04512	ECM-receptor interaction	ECM-Receptor
COLLAGEN	COLLAGEN	COL4A3 - (ITGA9+ITGB1)	COL4A3	ITGA9_ITGB1	KEGG: hsa04512	ECM-receptor interaction	ECM-Receptor
COLLAGEN	COLLAGEN	COL4A4 - (ITGA9+ITGB1)	COL4A4	ITGA9_ITGB1	KEGG: hsa04512	ECM-receptor interaction	ECM-Receptor
COLLAGEN	COLLAGEN	COL4A5 - (ITGA9+ITGB1)	COL4A5	ITGA9_ITGB1	KEGG: hsa04512	ECM-receptor interaction	ECM-Receptor
COLLAGEN	COLLAGEN	COL4A6 - (ITGA9+ITGB1)	COL4A6	ITGA9_ITGB1	KEGG: hsa04512	ECM-receptor interaction	ECM-Receptor
COLLAGEN	COLLAGEN	COL6A1 - (ITGA9+ITGB1)	COL6A1	ITGA9_ITGB1	KEGG: hsa04512	ECM-receptor interaction	ECM-Receptor
COLLAGEN	COLLAGEN	COL6A2 - (ITGA9+ITGB1)	COL6A2	ITGA9_ITGB1	KEGG: hsa04512	ECM-receptor interaction	ECM-Receptor
COLLAGEN	COLLAGEN	COL6A3 - (ITGA9+ITGB1)	COL6A3	ITGA9_ITGB1	KEGG: hsa04512	ECM-receptor interaction	ECM-Receptor
COLLAGEN	COLLAGEN	COL6A5 - (ITGA9+ITGB1)	COL6A5	ITGA9_ITGB1	KEGG: hsa04512	ECM-receptor interaction	ECM-Receptor
COLLAGEN	COLLAGEN	COL6A6 - (ITGA9+ITGB1)	COL6A6	ITGA9_ITGB1	KEGG: hsa04512	ECM-receptor interaction	ECM-Receptor
COLLAGEN	COLLAGEN	COL9A1 - (ITGA9+ITGB1)	COL9A1	ITGA9_ITGB1	KEGG: hsa04512	ECM-receptor interaction	ECM-Receptor
COLLAGEN	COLLAGEN	COL9A2 - (ITGA9+ITGB1)	COL9A2	ITGA9_ITGB1	KEGG: hsa04512	ECM-receptor interaction	ECM-Receptor
COLLAGEN	COLLAGEN	COL9A3 - (ITGA9+ITGB1)	COL9A3	ITGA9_ITGB1	KEGG: hsa04512	ECM-receptor interaction	ECM-Receptor
COLLAGEN	COLLAGEN	COL1A1 - (ITGA10+ITGB1)	COL1A1	ITGA10_ITGB1	KEGG: hsa04512	ECM-receptor interaction	ECM-Receptor
COLLAGEN	COLLAGEN	COL1A2 - (ITGA10+ITGB1)	COL1A2	ITGA10_ITGB1	KEGG: hsa04512	ECM-receptor interaction	ECM-Receptor
COLLAGEN	COLLAGEN	COL2A1 - (ITGA10+ITGB1)	COL2A1	ITGA10_ITGB1	KEGG: hsa04512	ECM-receptor interaction	ECM-Receptor
COLLAGEN	COLLAGEN	COL4A1 - (ITGA10+ITGB1)	COL4A1	ITGA10_ITGB1	KEGG: hsa04512	ECM-receptor interaction	ECM-Receptor
COLLAGEN	COLLAGEN	COL4A2 - (ITGA10+ITGB1)	COL4A2	ITGA10_ITGB1	KEGG: hsa04512	ECM-receptor interaction	ECM-Receptor
COLLAGEN	COLLAGEN	COL4A3 - (ITGA10+ITGB1)	COL4A3	ITGA10_ITGB1	KEGG: hsa04512	ECM-receptor interaction	ECM-Receptor
COLLAGEN	COLLAGEN	COL4A4 - (ITGA10+ITGB1)	COL4A4	ITGA10_ITGB1	KEGG: hsa04512	ECM-receptor interaction	ECM-Receptor
COLLAGEN	COLLAGEN	COL4A5 - (ITGA10+ITGB1)	COL4A5	ITGA10_ITGB1	KEGG: hsa04512	ECM-receptor interaction	ECM-Receptor
COLLAGEN	COLLAGEN	COL4A6 - (ITGA10+ITGB1)	COL4A6	ITGA10_ITGB1	KEGG: hsa04512	ECM-receptor interaction	ECM-Receptor
COLLAGEN	COLLAGEN	COL6A1 - (ITGA10+ITGB1)	COL6A1	ITGA10_ITGB1	KEGG: hsa04512	ECM-receptor interaction	ECM-Receptor
COLLAGEN	COLLAGEN	COL6A2 - (ITGA10+ITGB1)	COL6A2	ITGA10_ITGB1	KEGG: hsa04512	ECM-receptor interaction	ECM-Receptor
COLLAGEN	COLLAGEN	COL6A3 - (ITGA10+ITGB1)	COL6A3	ITGA10_ITGB1	KEGG: hsa04512	ECM-receptor interaction	ECM-Receptor
COLLAGEN	COLLAGEN	COL6A5 - (ITGA10+ITGB1)	COL6A5	ITGA10_ITGB1	KEGG: hsa04512	ECM-receptor interaction	ECM-Receptor
COLLAGEN	COLLAGEN	COL6A6 - (ITGA10+ITGB1)	COL6A6	ITGA10_ITGB1	KEGG: hsa04512	ECM-receptor interaction	ECM-Receptor
COLLAGEN	COLLAGEN	COL9A1 - (ITGA10+ITGB1)	COL9A1	ITGA10_ITGB1	KEGG: hsa04512	ECM-receptor interaction	ECM-Receptor
COLLAGEN	COLLAGEN	COL9A2 - (ITGA10+ITGB1)	COL9A2	ITGA10_ITGB1	KEGG: hsa04512	ECM-receptor interaction	ECM-Receptor
COLLAGEN	COLLAGEN	COL9A3 - (ITGA10+ITGB1)	COL9A3	ITGA10_ITGB1	KEGG: hsa04512	ECM-receptor interaction	ECM-Receptor
COLLAGEN	COLLAGEN	COL1A1 - (ITGA11+ITGB1)	COL1A1	ITGA11_ITGB1	KEGG: hsa04512	ECM-receptor interaction	ECM-Receptor
COLLAGEN	COLLAGEN	COL1A2 - (ITGA11+ITGB1)	COL1A2	ITGA11_ITGB1	KEGG: hsa04512	ECM-receptor interaction	ECM-Receptor
COLLAGEN	COLLAGEN	COL2A1 - (ITGA11+ITGB1)	COL2A1	ITGA11_ITGB1	KEGG: hsa04512	ECM-receptor interaction	ECM-Receptor
COLLAGEN	COLLAGEN	COL4A1 - (ITGA11+ITGB1)	COL4A1	ITGA11_ITGB1	KEGG: hsa04512	ECM-receptor interaction	ECM-Receptor
COLLAGEN	COLLAGEN	COL4A2 - (ITGA11+ITGB1)	COL4A2	ITGA11_ITGB1	KEGG: hsa04512	ECM-receptor interaction	ECM-Receptor
COLLAGEN	COLLAGEN	COL4A3 - (ITGA11+ITGB1)	COL4A3	ITGA11_ITGB1	KEGG: hsa04512	ECM-receptor interaction	ECM-Receptor
COLLAGEN	COLLAGEN	COL4A4 - (ITGA11+ITGB1)	COL4A4	ITGA11_ITGB1	KEGG: hsa04512	ECM-receptor interaction	ECM-Receptor
COLLAGEN	COLLAGEN	COL4A5 - (ITGA11+ITGB1)	COL4A5	ITGA11_ITGB1	KEGG: hsa04512	ECM-receptor interaction	ECM-Receptor
COLLAGEN	COLLAGEN	COL4A6 - (ITGA11+ITGB1)	COL4A6	ITGA11_ITGB1	KEGG: hsa04512	ECM-receptor interaction	ECM-Receptor
COLLAGEN	COLLAGEN	COL6A1 - (ITGA11+ITGB1)	COL6A1	ITGA11_ITGB1	KEGG: hsa04512	ECM-receptor interaction	ECM-Receptor
COLLAGEN	COLLAGEN	COL6A2 - (ITGA11+ITGB1)	COL6A2	ITGA11_ITGB1	KEGG: hsa04512	ECM-receptor interaction	ECM-Receptor
COLLAGEN	COLLAGEN	COL6A3 - (ITGA11+ITGB1)	COL6A3	ITGA11_ITGB1	KEGG: hsa04512	ECM-receptor interaction	ECM-Receptor
COLLAGEN	COLLAGEN	COL6A5 - (ITGA11+ITGB1)	COL6A5	ITGA11_ITGB1	KEGG: hsa04512	ECM-receptor interaction	ECM-Receptor
COLLAGEN	COLLAGEN	COL6A6 - (ITGA11+ITGB1)	COL6A6	ITGA11_ITGB1	KEGG: hsa04512	ECM-receptor interaction	ECM-Receptor
COLLAGEN	COLLAGEN	COL9A1 - (ITGA11+ITGB1)	COL9A1	ITGA11_ITGB1	KEGG: hsa04512	ECM-receptor interaction	ECM-Receptor
COLLAGEN	COLLAGEN	COL9A2 - (ITGA11+ITGB1)	COL9A2	ITGA11_ITGB1	KEGG: hsa04512	ECM-receptor interaction	ECM-Receptor
COLLAGEN	COLLAGEN	COL9A3 - (ITGA11+ITGB1)	COL9A3	ITGA11_ITGB1	KEGG: hsa04512	ECM-receptor interaction	ECM-Receptor
COLLAGEN	COLLAGEN	COL1A1 - (ITGAV+ITGB8)	COL1A1	ITGAV_ITGB8	KEGG: hsa04512	ECM-receptor interaction	ECM-Receptor
COLLAGEN	COLLAGEN	COL1A2 - (ITGAV+ITGB8)	COL1A2	ITGAV_ITGB8	KEGG: hsa04512	ECM-receptor interaction	ECM-Receptor
COLLAGEN	COLLAGEN	COL2A1 - (ITGAV+ITGB8)	COL2A1	ITGAV_ITGB8	KEGG: hsa04512	ECM-receptor interaction	ECM-Receptor
COLLAGEN	COLLAGEN	COL4A1 - (ITGAV+ITGB8)	COL4A1	ITGAV_ITGB8	KEGG: hsa04512	ECM-receptor interaction	ECM-Receptor
COLLAGEN	COLLAGEN	COL4A2 - (ITGAV+ITGB8)	COL4A2	ITGAV_ITGB8	KEGG: hsa04512	ECM-receptor interaction	ECM-Receptor
COLLAGEN	COLLAGEN	COL4A3 - (ITGAV+ITGB8)	COL4A3	ITGAV_ITGB8	KEGG: hsa04512	ECM-receptor interaction	ECM-Receptor
COLLAGEN	COLLAGEN	COL4A4 - (ITGAV+ITGB8)	COL4A4	ITGAV_ITGB8	KEGG: hsa04512	ECM-receptor interaction	ECM-Receptor
COLLAGEN	COLLAGEN	COL4A5 - (ITGAV+ITGB8)	COL4A5	ITGAV_ITGB8	KEGG: hsa04512	ECM-receptor interaction	ECM-Receptor
COLLAGEN	COLLAGEN	COL4A6 - (ITGAV+ITGB8)	COL4A6	ITGAV_ITGB8	KEGG: hsa04512	ECM-receptor interaction	ECM-Receptor
COLLAGEN	COLLAGEN	COL6A1 - (ITGAV+ITGB8)	COL6A1	ITGAV_ITGB8	KEGG: hsa04512	ECM-receptor interaction	ECM-Receptor
COLLAGEN	COLLAGEN	COL6A2 - (ITGAV+ITGB8)	COL6A2	ITGAV_ITGB8	KEGG: hsa04512	ECM-receptor interaction	ECM-Receptor
COLLAGEN	COLLAGEN	COL6A3 - (ITGAV+ITGB8)	COL6A3	ITGAV_ITGB8	KEGG: hsa04512	ECM-receptor interaction	ECM-Receptor
COLLAGEN	COLLAGEN	COL6A5 - (ITGAV+ITGB8)	COL6A5	ITGAV_ITGB8	KEGG: hsa04512	ECM-receptor interaction	ECM-Receptor
COLLAGEN	COLLAGEN	COL6A6 - (ITGAV+ITGB8)	COL6A6	ITGAV_ITGB8	KEGG: hsa04512	ECM-receptor interaction	ECM-Receptor
COLLAGEN	COLLAGEN	COL9A1 - (ITGAV+ITGB8)	COL9A1	ITGAV_ITGB8	KEGG: hsa04512	ECM-receptor interaction	ECM-Receptor
COLLAGEN	COLLAGEN	COL9A2 - (ITGAV+ITGB8)	COL9A2	ITGAV_ITGB8	KEGG: hsa04512	ECM-receptor interaction	ECM-Receptor
COLLAGEN	COLLAGEN	COL9A3 - (ITGAV+ITGB8)	COL9A3	ITGAV_ITGB8	KEGG: hsa04512	ECM-receptor interaction	ECM-Receptor
COLLAGEN	COLLAGEN	COL1A1 - CD44	COL1A1	CD44	KEGG: hsa04512	ECM-receptor interaction	ECM-Receptor
COLLAGEN	COLLAGEN	COL1A2 - CD44	COL1A2	CD44	KEGG: hsa04512	ECM-receptor interaction	ECM-Receptor
COLLAGEN	COLLAGEN	COL2A1 - CD44	COL2A1	CD44	KEGG: hsa04512	ECM-receptor interaction	ECM-Receptor
COLLAGEN	COLLAGEN	COL4A1 - CD44	COL4A1	CD44	KEGG: hsa04512	ECM-receptor interaction	ECM-Receptor
COLLAGEN	COLLAGEN	COL4A2 - CD44	COL4A2	CD44	KEGG: hsa04512	ECM-receptor interaction	ECM-Receptor
COLLAGEN	COLLAGEN	COL4A3 - CD44	COL4A3	CD44	KEGG: hsa04512	ECM-receptor interaction	ECM-Receptor
COLLAGEN	COLLAGEN	COL4A4 - CD44	COL4A4	CD44	KEGG: hsa04512	ECM-receptor interaction	ECM-Receptor
COLLAGEN	COLLAGEN	COL4A5 - CD44	COL4A5	CD44	KEGG: hsa04512	ECM-receptor interaction	ECM-Receptor
COLLAGEN	COLLAGEN	COL4A6 - CD44	COL4A6	CD44	KEGG: hsa04512	ECM-receptor interaction	ECM-Receptor
COLLAGEN	COLLAGEN	COL6A1 - CD44	COL6A1	CD44	KEGG: hsa04512	ECM-receptor interaction	ECM-Receptor
COLLAGEN	COLLAGEN	COL6A2 - CD44	COL6A2	CD44	KEGG: hsa04512	ECM-receptor interaction	ECM-Receptor
COLLAGEN	COLLAGEN	COL6A3 - CD44	COL6A3	CD44	KEGG: hsa04512	ECM-receptor interaction	ECM-Receptor
COLLAGEN	COLLAGEN	COL6A5 - CD44	COL6A5	CD44	KEGG: hsa04512	ECM-receptor interaction	ECM-Receptor
COLLAGEN	COLLAGEN	COL6A6 - CD44	COL6A6	CD44	KEGG: hsa04512	ECM-receptor interaction	ECM-Receptor
COLLAGEN	COLLAGEN	COL9A1 - CD44	COL9A1	CD44	KEGG: hsa04512	ECM-receptor interaction	ECM-Receptor
COLLAGEN	COLLAGEN	COL9A2 - CD44	COL9A2	CD44	KEGG: hsa04512	ECM-receptor interaction	ECM-Receptor
COLLAGEN	COLLAGEN	COL9A3 - CD44	COL9A3	CD44	KEGG: hsa04512	ECM-receptor interaction	ECM-Receptor
COLLAGEN	COLLAGEN	COL1A1 - SDC1	COL1A1	SDC1	KEGG: hsa04512	ECM-receptor interaction	ECM-Receptor
COLLAGEN	COLLAGEN	COL1A2 - SDC1	COL1A2	SDC1	KEGG: hsa04512	ECM-receptor interaction	ECM-Receptor
COLLAGEN	COLLAGEN	COL2A1 - SDC1	COL2A1	SDC1	KEGG: hsa04512	ECM-receptor interaction	ECM-Receptor
COLLAGEN	COLLAGEN	COL4A1 - SDC1	COL4A1	SDC1	KEGG: hsa04512	ECM-receptor interaction	ECM-Receptor
COLLAGEN	COLLAGEN	COL4A2 - SDC1	COL4A2	SDC1	KEGG: hsa04512	ECM-receptor interaction	ECM-Receptor
COLLAGEN	COLLAGEN	COL4A3 - SDC1	COL4A3	SDC1	KEGG: hsa04512	ECM-receptor interaction	ECM-Receptor
COLLAGEN	COLLAGEN	COL4A4 - SDC1	COL4A4	SDC1	KEGG: hsa04512	ECM-receptor interaction	ECM-Receptor
COLLAGEN	COLLAGEN	COL4A5 - SDC1	COL4A5	SDC1	KEGG: hsa04512	ECM-receptor interaction	ECM-Receptor
COLLAGEN	COLLAGEN	COL4A6 - SDC1	COL4A6	SDC1	KEGG: hsa04512	ECM-receptor interaction	ECM-Receptor
COLLAGEN	COLLAGEN	COL6A1 - SDC1	COL6A1	SDC1	KEGG: hsa04512	ECM-receptor interaction	ECM-Receptor
COLLAGEN	COLLAGEN	COL6A2 - SDC1	COL6A2	SDC1	KEGG: hsa04512	ECM-receptor interaction	ECM-Receptor
COLLAGEN	COLLAGEN	COL6A3 - SDC1	COL6A3	SDC1	KEGG: hsa04512	ECM-receptor interaction	ECM-Receptor
COLLAGEN	COLLAGEN	COL6A5 - SDC1	COL6A5	SDC1	KEGG: hsa04512	ECM-receptor interaction	ECM-Receptor
COLLAGEN	COLLAGEN	COL6A6 - SDC1	COL6A6	SDC1	KEGG: hsa04512	ECM-receptor interaction	ECM-Receptor
COLLAGEN	COLLAGEN	COL9A1 - SDC1	COL9A1	SDC1	KEGG: hsa04512	ECM-receptor interaction	ECM-Receptor
COLLAGEN	COLLAGEN	COL9A2 - SDC1	COL9A2	SDC1	KEGG: hsa04512	ECM-receptor interaction	ECM-Receptor
COLLAGEN	COLLAGEN	COL9A3 - SDC1	COL9A3	SDC1	KEGG: hsa04512	ECM-receptor interaction	ECM-Receptor
COLLAGEN	COLLAGEN	COL1A1 - SDC4	COL1A1	SDC4	KEGG: hsa04512	ECM-receptor interaction	ECM-Receptor
COLLAGEN	COLLAGEN	COL1A2 - SDC4	COL1A2	SDC4	KEGG: hsa04512	ECM-receptor interaction	ECM-Receptor
COLLAGEN	COLLAGEN	COL2A1 - SDC4	COL2A1	SDC4	KEGG: hsa04512	ECM-receptor interaction	ECM-Receptor
COLLAGEN	COLLAGEN	COL4A1 - SDC4	COL4A1	SDC4	KEGG: hsa04512	ECM-receptor interaction	ECM-Receptor
COLLAGEN	COLLAGEN	COL4A2 - SDC4	COL4A2	SDC4	KEGG: hsa04512	ECM-receptor interaction	ECM-Receptor
COLLAGEN	COLLAGEN	COL4A3 - SDC4	COL4A3	SDC4	KEGG: hsa04512	ECM-receptor interaction	ECM-Receptor
COLLAGEN	COLLAGEN	COL4A4 - SDC4	COL4A4	SDC4	KEGG: hsa04512	ECM-receptor interaction	ECM-Receptor
COLLAGEN	COLLAGEN	COL4A5 - SDC4	COL4A5	SDC4	KEGG: hsa04512	ECM-receptor interaction	ECM-Receptor
COLLAGEN	COLLAGEN	COL4A6 - SDC4	COL4A6	SDC4	KEGG: hsa04512	ECM-receptor interaction	ECM-Receptor
COLLAGEN	COLLAGEN	COL6A1 - SDC4	COL6A1	SDC4	KEGG: hsa04512	ECM-receptor interaction	ECM-Receptor
COLLAGEN	COLLAGEN	COL6A2 - SDC4	COL6A2	SDC4	KEGG: hsa04512	ECM-receptor interaction	ECM-Receptor
COLLAGEN	COLLAGEN	COL6A3 - SDC4	COL6A3	SDC4	KEGG: hsa04512	ECM-receptor interaction	ECM-Receptor
COLLAGEN	COLLAGEN	COL6A5 - SDC4	COL6A5	SDC4	KEGG: hsa04512	ECM-receptor interaction	ECM-Receptor
COLLAGEN	COLLAGEN	COL6A6 - SDC4	COL6A6	SDC4	KEGG: hsa04512	ECM-receptor interaction	ECM-Receptor
COLLAGEN	COLLAGEN	COL9A1 - SDC4	COL9A1	SDC4	KEGG: hsa04512	ECM-receptor interaction	ECM-Receptor
COLLAGEN	COLLAGEN	COL9A2 - SDC4	COL9A2	SDC4	KEGG: hsa04512	ECM-receptor interaction	ECM-Receptor
COLLAGEN	COLLAGEN	COL9A3 - SDC4	COL9A3	SDC4	KEGG: hsa04512	ECM-receptor interaction	ECM-Receptor
COLLAGEN	COLLAGEN	COL1A1 - GP6	COL1A1	GP6	KEGG: hsa04512	ECM-receptor interaction	ECM-Receptor
COLLAGEN	COLLAGEN	COL1A2 - GP6	COL1A2	GP6	KEGG: hsa04512	ECM-receptor interaction	ECM-Receptor
COLLAGEN	COLLAGEN	COL2A1 - GP6	COL2A1	GP6	KEGG: hsa04512	ECM-receptor interaction	ECM-Receptor
COLLAGEN	COLLAGEN	COL4A1 - GP6	COL4A1	GP6	KEGG: hsa04512	ECM-receptor interaction	ECM-Receptor
COLLAGEN	COLLAGEN	COL4A2 - GP6	COL4A2	GP6	KEGG: hsa04512	ECM-receptor interaction	ECM-Receptor
COLLAGEN	COLLAGEN	COL4A3 - GP6	COL4A3	GP6	KEGG: hsa04512	ECM-receptor interaction	ECM-Receptor
COLLAGEN	COLLAGEN	COL4A4 - GP6	COL4A4	GP6	KEGG: hsa04512	ECM-receptor interaction	ECM-Receptor
COLLAGEN	COLLAGEN	COL4A5 - GP6	COL4A5	GP6	KEGG: hsa04512	ECM-receptor interaction	ECM-Receptor
COLLAGEN	COLLAGEN	COL4A6 - GP6	COL4A6	GP6	KEGG: hsa04512	ECM-receptor interaction	ECM-Receptor
COLLAGEN	COLLAGEN	COL6A1 - GP6	COL6A1	GP6	KEGG: hsa04512	ECM-receptor interaction	ECM-Receptor
COLLAGEN	COLLAGEN	COL6A2 - GP6	COL6A2	GP6	KEGG: hsa04512	ECM-receptor interaction	ECM-Receptor
COLLAGEN	COLLAGEN	COL6A3 - GP6	COL6A3	GP6	KEGG: hsa04512	ECM-receptor interaction	ECM-Receptor
COLLAGEN	COLLAGEN	COL6A5 - GP6	COL6A5	GP6	KEGG: hsa04512	ECM-receptor interaction	ECM-Receptor
COLLAGEN	COLLAGEN	COL6A6 - GP6	COL6A6	GP6	KEGG: hsa04512	ECM-receptor interaction	ECM-Receptor
COLLAGEN	COLLAGEN	COL9A1 - GP6	COL9A1	GP6	KEGG: hsa04512	ECM-receptor interaction	ECM-Receptor
COLLAGEN	COLLAGEN	COL9A2 - GP6	COL9A2	GP6	KEGG: hsa04512	ECM-receptor interaction	ECM-Receptor
COLLAGEN	COLLAGEN	COL9A3 - GP6	COL9A3	GP6	KEGG: hsa04512	ECM-receptor interaction	ECM-Receptor
COMPLEMENT	COMPLEMENT	C3 - C3AR1	C3	C3AR1	KEGG: hsa04080	Neuroactive ligand-receptor interaction	Secreted Signaling
COMPLEMENT	COMPLEMENT	HC - C5AR1	C5	C5AR1	KEGG: hsa04080	Neuroactive ligand-receptor interaction	Secreted Signaling
COMPLEMENT	COMPLEMENT	C3 - CR2	C3	CR2	PMID: 16234578		Secreted Signaling
COMPLEMENT	COMPLEMENT	C3 - (ITGAM+ITGB2)	C3	ITGAM_ITGB2	PMID: 16234578		Secreted Signaling
COMPLEMENT	COMPLEMENT	C3 - (ITGAX+ITGB2)	C3	ITGAX_ITGB2	PMID: 16234578		Secreted Signaling
COMPLEMENT	COMPLEMENT	C4A - C3AR1	C4A	C3AR1	PMID: 16234578		Secreted Signaling
COMPLEMENT	COMPLEMENT	C4A - CR2	C4A	CR2	PMID: 16234578		Secreted Signaling
CSF	Colony Stimulating Factor	IL34 - CSF1R	IL34	CSF1R	KEGG: hsa04060	Cytokine-cytokine receptor interaction	Secreted Signaling
CSF	Colony Stimulating Factor	IL34 - CSF1R	IL34	CSF1R	KEGG: hsa04060	Cytokine-cytokine receptor interaction	Secreted Signaling
CSF	Colony Stimulating Factor	CSF1 - CSF1R	CSF1	CSF1R	KEGG: hsa04060	Cytokine-cytokine receptor interaction	Secreted Signaling
CSF	Colony Stimulating Factor	CSF1 - CSF1R	CSF1	CSF1R	KEGG: hsa04060	Cytokine-cytokine receptor interaction	Secreted Signaling
CXCL	Cytokine-cytokine receptor interaction	CXCL1 - CXCR1	CXCL1	CXCR1	KEGG: hsa04060	Cytokine-cytokine receptor interaction	Secreted Signaling
CXCL	Cytokine-cytokine receptor interaction	CXCL2 - CXCR1	CXCL2	CXCR1	KEGG: hsa04060	Cytokine-cytokine receptor interaction	Secreted Signaling
CXCL	Cytokine-cytokine receptor interaction	CXCL3 - CXCR1	CXCL3	CXCR1	KEGG: hsa04060	Cytokine-cytokine receptor interaction	Secreted Signaling
CXCL	Cytokine-cytokine receptor interaction	CXCL5 - CXCR1	CXCL5	CXCR1	KEGG: hsa04060	Cytokine-cytokine receptor interaction	Secreted Signaling
CXCL	Cytokine-cytokine receptor interaction	CXCL6 - CXCR1	CXCL6	CXCR1	KEGG: hsa04060	Cytokine-cytokine receptor interaction	Secreted Signaling
CXCL	Cytokine-cytokine receptor interaction	CXCL8 - CXCR1	CXCL8	CXCR1	KEGG: hsa04060	Cytokine-cytokine receptor interaction	Secreted Signaling
CXCL	Cytokine-cytokine receptor interaction	CXCL1 - CXCR2	CXCL1	CXCR2	KEGG: hsa04060	Cytokine-cytokine receptor interaction	Secreted Signaling
CXCL	Cytokine-cytokine receptor interaction	CXCL2 - CXCR2	CXCL2	CXCR2	KEGG: hsa04060	Cytokine-cytokine receptor interaction	Secreted Signaling
CXCL	Cytokine-cytokine receptor interaction	CXCL3 - CXCR2	CXCL3	CXCR2	KEGG: hsa04060	Cytokine-cytokine receptor interaction	Secreted Signaling
CXCL	Cytokine-cytokine receptor interaction	CXCL5 - CXCR2	CXCL5	CXCR2	KEGG: hsa04060	Cytokine-cytokine receptor interaction	Secreted Signaling
CXCL	Cytokine-cytokine receptor interaction	CXCL6 - CXCR2	CXCL6	CXCR2	KEGG: hsa04060	Cytokine-cytokine receptor interaction	Secreted Signaling
CXCL	Cytokine-cytokine receptor interaction	CXCL8 - CXCR2	CXCL8	CXCR2	KEGG: hsa04060	Cytokine-cytokine receptor interaction	Secreted Signaling
CXCL	Cytokine-cytokine receptor interaction	PPBP - CXCR2	PPBP	CXCR2	KEGG: hsa04060	Cytokine-cytokine receptor interaction	Secreted Signaling
CXCL	Cytokine-cytokine receptor interaction	PF4V1 - CXCR3	PF4V1	CXCR3	KEGG: hsa04060	Cytokine-cytokine receptor interaction	Secreted Signaling
CXCL	Cytokine-cytokine receptor interaction	CXCL9 - CXCR3	CXCL9	CXCR3	KEGG: hsa04060	Cytokine-cytokine receptor interaction	Secreted Signaling
CXCL	Cytokine-cytokine receptor interaction	CXCL10 - CXCR3	CXCL10	CXCR3	KEGG: hsa04060	Cytokine-cytokine receptor interaction	Secreted Signaling
CXCL	Cytokine-cytokine receptor interaction	CXCL11 - CXCR3	CXCL11	CXCR3	KEGG: hsa04060	Cytokine-cytokine receptor interaction	Secreted Signaling
CXCL	Cytokine-cytokine receptor interaction	CXCL13 - CXCR3	CXCL13	CXCR3	KEGG: hsa04060	Cytokine-cytokine receptor interaction	Secreted Signaling
CXCL	Cytokine-cytokine receptor interaction	PF4 - CXCR3	PF4	CXCR3	KEGG: hsa04060	Cytokine-cytokine receptor interaction	Secreted Signaling
CXCL	Cytokine-cytokine receptor interaction	CXCL12 - CXCR4	CXCL12	CXCR4	KEGG: hsa04060	Cytokine-cytokine receptor interaction	Secreted Signaling
CXCL	Cytokine-cytokine receptor interaction	CXCL11 - ACKR3	CXCL11	ACKR3	KEGG: hsa04060	Cytokine-cytokine receptor interaction	Secreted Signaling
CXCL	Cytokine-cytokine receptor interaction	CXCL12 - ACKR3	CXCL12	ACKR3	KEGG: hsa04060	Cytokine-cytokine receptor interaction	Secreted Signaling
CXCL	Cytokine-cytokine receptor interaction	CXCL13 - CXCR5	CXCL13	CXCR5	KEGG: hsa04060	Cytokine-cytokine receptor interaction	Secreted Signaling
CXCL	Cytokine-cytokine receptor interaction	CXCL16 - CXCR6	CXCL16	CXCR6	KEGG: hsa04060	Cytokine-cytokine receptor interaction	Secreted Signaling
CXCL	Cytokine-cytokine receptor interaction	CXCL1 - ACKR1	CXCL1	ACKR1	PMID: 26740381		Secreted Signaling
CXCL	Cytokine-cytokine receptor interaction	CXCL2 - ACKR1	CXCL2	ACKR1	PMID: 26740381		Secreted Signaling
CXCL	Cytokine-cytokine receptor interaction	CXCL3 - ACKR1	CXCL3	ACKR1	PMID: 26740381		Secreted Signaling
CXCL	Cytokine-cytokine receptor interaction	CXCL5 - ACKR1	CXCL5	ACKR1	PMID: 26740381		Secreted Signaling
CXCL	Cytokine-cytokine receptor interaction	CXCL6 - ACKR1	CXCL6	ACKR1	PMID: 26740381		Secreted Signaling
CXCL	Cytokine-cytokine receptor interaction	CXCL8 - ACKR1	CXCL8	ACKR1	PMID: 26740381		Secreted Signaling
CXCL	Cytokine-cytokine receptor interaction	CXCL9 - ACKR1	CXCL9	ACKR1	PMID: 26740381		Secreted Signaling
CXCL	Cytokine-cytokine receptor interaction	CXCL10 - ACKR1	CXCL10	ACKR1	PMID: 26740381		Secreted Signaling
CXCL	Cytokine-cytokine receptor interaction	CXCL11 - ACKR1	CXCL11	ACKR1	PMID: 26740381		Secreted Signaling
CXCL	Cytokine-cytokine receptor interaction	CXCL13 - ACKR1	CXCL13	ACKR1	PMID: 26740381		Secreted Signaling
DESMOSOME	Desmocollin1-Desmoglein1	DSC1 - DSG1	DSC1	DSG1	PMID: 27298358		Cell-Cell Contact
DESMOSOME	Desmocollin1-Desmoglein1	DSC1 - DSG2	DSC1	DSG2	PMID: 27298358		Cell-Cell Contact
DESMOSOME	Desmocollin1-Desmoglein1	DSC2 - DSG1	DSC2	DSG1	PMID: 27298358		Cell-Cell Contact
DESMOSOME	Desmocollin1-Desmoglein1	DSC2 - DSG2	DSC2	DSG2	PMID: 27298358		Cell-Cell Contact
DESMOSOME	Desmocollin1-Desmoglein1	DSG1 - DSC3	DSG1	DSC3	PMID: 27298358		Cell-Cell Contact
DESMOSOME	Desmocollin1-Desmoglein1	DSG2 - DSC3	DSG2	DSC3	PMID: 27298358		Cell-Cell Contact
EDN	Endothelin	EDN1 - EDNRA	EDN1	EDNRA	KEGG: hsa04080	Neuroactive ligand-receptor interaction	Secreted Signaling
EDN	Endothelin	EDN2 - EDNRA	EDN2	EDNRA	KEGG: hsa04080	Neuroactive ligand-receptor interaction	Secreted Signaling
EDN	Endothelin	EDN3 - EDNRA	EDN3	EDNRA	KEGG: hsa04080	Neuroactive ligand-receptor interaction	Secreted Signaling
EDN	Endothelin	EDN1 - EDNRB	EDN1	EDNRB	KEGG: hsa04080	Neuroactive ligand-receptor interaction	Secreted Signaling
EDN	Endothelin	EDN2 - EDNRB	EDN2	EDNRB	KEGG: hsa04080	Neuroactive ligand-receptor interaction	Secreted Signaling
EDN	Endothelin	EDN3 - EDNRB	EDN3	EDNRB	KEGG: hsa04080	Neuroactive ligand-receptor interaction	Secreted Signaling
EGF	Epidermal Growth Factor	EGF - EGFR	EGF	EGFR	KEGG: hsa04012	ErbB signaling pathway	Secreted Signaling
EGF	Epidermal Growth Factor	EGF - (EGFR+ERBB2)	EGF	EGFR_ERBB2	KEGG: hsa04012	ErbB signaling pathway	Secreted Signaling
EGF	Epidermal Growth Factor	TGFA - EGFR	TGFA	EGFR	KEGG: hsa04012	ErbB signaling pathway	Secreted Signaling
EGF	Epidermal Growth Factor	TGFA - (EGFR+ERBB2)	TGFA	EGFR_ERBB2	KEGG: hsa04012	ErbB signaling pathway	Secreted Signaling
EGF	Epidermal Growth Factor	AREG - EGFR	AREG	EGFR	KEGG: hsa04012	ErbB signaling pathway	Secreted Signaling
EGF	Epidermal Growth Factor	AREG - (EGFR+ERBB2)	AREG	EGFR_ERBB2	KEGG: hsa04012	ErbB signaling pathway	Secreted Signaling
EGF	Epidermal Growth Factor	BTC - EGFR	BTC	EGFR	KEGG: hsa04012	ErbB signaling pathway	Secreted Signaling
EGF	Epidermal Growth Factor	BTC - (EGFR+ERBB2)	BTC	EGFR_ERBB2	KEGG: hsa04012	ErbB signaling pathway	Secreted Signaling
EGF	Epidermal Growth Factor	BTC - ERBB4	BTC	ERBB4	KEGG: hsa04012	ErbB signaling pathway	Secreted Signaling
EGF	Epidermal Growth Factor	BTC - (ERBB2+ERBB4)	BTC	ERBB2_ERBB4	KEGG: hsa04012	ErbB signaling pathway	Secreted Signaling
EGF	Epidermal Growth Factor	HBEGF - EGFR	HBEGF	EGFR	KEGG: hsa04012	ErbB signaling pathway	Secreted Signaling
EGF	Epidermal Growth Factor	HBEGF - (EGFR+ERBB2)	HBEGF	EGFR_ERBB2	KEGG: hsa04012	ErbB signaling pathway	Secreted Signaling
EGF	Epidermal Growth Factor	HBEGF - ERBB4	HBEGF	ERBB4	KEGG: hsa04012	ErbB signaling pathway	Secreted Signaling
EGF	Epidermal Growth Factor	HBEGF - (ERBB2+ERBB4)	HBEGF	ERBB2_ERBB4	KEGG: hsa04012	ErbB signaling pathway	Secreted Signaling
EGF	Epidermal Growth Factor	EREG - EGFR	EREG	EGFR	KEGG: hsa04012	ErbB signaling pathway	Secreted Signaling
EGF	Epidermal Growth Factor	EREG - (EGFR+ERBB2)	EREG	EGFR_ERBB2	KEGG: hsa04012	ErbB signaling pathway	Secreted Signaling
EGF	Epidermal Growth Factor	EREG - ERBB4	EREG	ERBB4	KEGG: hsa04012	ErbB signaling pathway	Secreted Signaling
EGF	Epidermal Growth Factor	EREG - (ERBB2+ERBB4)	EREG	ERBB2_ERBB4	KEGG: hsa04012	ErbB signaling pathway	Secreted Signaling
EPHA	Ephrin family - EPH Receptor family	EFNA1 - EPHA1	EFNA1	EPHA1	PMID: 15114347		Cell-Cell Contact
EPHA	Ephrin family - EPH Receptor family	EFNA1 - EPHA2	EFNA1	EPHA2	PMID: 15114347		Cell-Cell Contact
EPHA	Ephrin family - EPH Receptor family	EFNA1 - EPHA3	EFNA1	EPHA3	PMID: 15114347		Cell-Cell Contact
EPHA	Ephrin family - EPH Receptor family	EFNA1 - EPHA4	EFNA1	EPHA4	PMID: 15114347		Cell-Cell Contact
EPHA	Ephrin family - EPH Receptor family	EFNA1 - EPHA5	EFNA1	EPHA5	PMID: 15114347		Cell-Cell Contact
EPHA	Ephrin family - EPH Receptor family	EFNA1 - EPHA7	EFNA1	EPHA7	PMID: 15114347		Cell-Cell Contact
EPHA	Ephrin family - EPH Receptor family	EFNA1 - EPHA8	EFNA1	EPHA8	PMID: 15114347		Cell-Cell Contact
EPHA	Ephrin family - EPH Receptor family	EFNA2 - EPHA1	EFNA2	EPHA1	PMID: 15114347		Cell-Cell Contact
EPHA	Ephrin family - EPH Receptor family	EFNA2 - EPHA2	EFNA2	EPHA2	PMID: 15114347		Cell-Cell Contact
EPHA	Ephrin family - EPH Receptor family	EFNA2 - EPHA3	EFNA2	EPHA3	PMID: 15114347		Cell-Cell Contact
EPHA	Ephrin family - EPH Receptor family	EFNA2 - EPHA4	EFNA2	EPHA4	PMID: 15114347		Cell-Cell Contact
EPHA	Ephrin family - EPH Receptor family	EFNA2 - EPHA5	EFNA2	EPHA5	PMID: 15114347		Cell-Cell Contact
EPHA	Ephrin family - EPH Receptor family	EFNA2 - EPHA7	EFNA2	EPHA7	PMID: 15114347		Cell-Cell Contact
EPHA	Ephrin family - EPH Receptor family	EFNA2 - EPHA8	EFNA2	EPHA8	PMID: 15114347		Cell-Cell Contact
EPHA	Ephrin family - EPH Receptor family	EFNA3 - EPHA1	EFNA3	EPHA1	PMID: 15114347		Cell-Cell Contact
EPHA	Ephrin family - EPH Receptor family	EFNA3 - EPHA2	EFNA3	EPHA2	PMID: 15114347		Cell-Cell Contact
EPHA	Ephrin family - EPH Receptor family	EFNA3 - EPHA3	EFNA3	EPHA3	PMID: 15114347		Cell-Cell Contact
EPHA	Ephrin family - EPH Receptor family	EFNA3 - EPHA4	EFNA3	EPHA4	PMID: 15114347		Cell-Cell Contact
EPHA	Ephrin family - EPH Receptor family	EFNA3 - EPHA5	EFNA3	EPHA5	PMID: 15114347		Cell-Cell Contact
EPHA	Ephrin family - EPH Receptor family	EFNA3 - EPHA7	EFNA3	EPHA7	PMID: 15114347		Cell-Cell Contact
EPHA	Ephrin family - EPH Receptor family	EFNA3 - EPHA8	EFNA3	EPHA8	PMID: 15114347		Cell-Cell Contact
EPHA	Ephrin family - EPH Receptor family	EFNA4 - EPHA1	EFNA4	EPHA1	PMID: 15114347		Cell-Cell Contact
EPHA	Ephrin family - EPH Receptor family	EFNA4 - EPHA2	EFNA4	EPHA2	PMID: 15114347		Cell-Cell Contact
EPHA	Ephrin family - EPH Receptor family	EFNA4 - EPHA3	EFNA4	EPHA3	PMID: 15114347		Cell-Cell Contact
EPHA	Ephrin family - EPH Receptor family	EFNA4 - EPHA4	EFNA4	EPHA4	PMID: 15114347		Cell-Cell Contact
EPHA	Ephrin family - EPH Receptor family	EFNA4 - EPHA5	EFNA4	EPHA5	PMID: 15114347		Cell-Cell Contact
EPHA	Ephrin family - EPH Receptor family	EFNA4 - EPHA7	EFNA4	EPHA7	PMID: 15114347		Cell-Cell Contact
EPHA	Ephrin family - EPH Receptor family	EFNA4 - EPHA8	EFNA4	EPHA8	PMID: 15114347		Cell-Cell Contact
EPHA	Ephrin family - EPH Receptor family	EFNA5 - EPHA1	EFNA5	EPHA1	PMID: 15114347		Cell-Cell Contact
EPHA	Ephrin family - EPH Receptor family	EFNA5 - EPHA2	EFNA5	EPHA2	PMID: 15114347		Cell-Cell Contact
EPHA	Ephrin family - EPH Receptor family	EFNA5 - EPHA3	EFNA5	EPHA3	PMID: 15114347		Cell-Cell Contact
EPHA	Ephrin family - EPH Receptor family	EFNA5 - EPHA4	EFNA5	EPHA4	PMID: 15114347		Cell-Cell Contact
EPHA	Ephrin family - EPH Receptor family	EFNA5 - EPHA5	EFNA5	EPHA5	PMID: 15114347		Cell-Cell Contact
EPHA	Ephrin family - EPH Receptor family	EFNA5 - EPHA7	EFNA5	EPHA7	PMID: 15114347		Cell-Cell Contact
EPHA	Ephrin family - EPH Receptor family	EFNA5 - EPHA8	EFNA5	EPHA8	PMID: 15114347		Cell-Cell Contact
EPHA	Ephrin family - EPH Receptor family	EFNA5 - EPHB2	EFNA5	EPHB2	PMID:15107857; PMID: 15114347		Cell-Cell Contact
EPHB	Ephrin family - EPH Receptor family	EFNB1 - EPHA4	EFNB1	EPHA4	PMID: 15114347		Cell-Cell Contact
EPHB	Ephrin family - EPH Receptor family	EFNB1 - EPHB1	EFNB1	EPHB1	PMID: 15114347		Cell-Cell Contact
EPHB	Ephrin family - EPH Receptor family	EFNB1 - EPHB2	EFNB1	EPHB2	PMID: 15114347		Cell-Cell Contact
EPHB	Ephrin family - EPH Receptor family	EFNB1 - EPHB3	EFNB1	EPHB3	PMID: 15114347		Cell-Cell Contact
EPHB	Ephrin family - EPH Receptor family	EFNB1 - EPHB4	EFNB1	EPHB4	PMID: 15114347		Cell-Cell Contact
EPHB	Ephrin family - EPH Receptor family	EFNB2 - EPHA4	EFNB2	EPHA4	PMID: 15114347		Cell-Cell Contact
EPHB	Ephrin family - EPH Receptor family	EFNB2 - EPHB1	EFNB2	EPHB1	PMID: 15114347		Cell-Cell Contact
EPHB	Ephrin family - EPH Receptor family	EFNB2 - EPHB2	EFNB2	EPHB2	PMID: 15114347		Cell-Cell Contact
EPHB	Ephrin family - EPH Receptor family	EFNB2 - EPHB3	EFNB2	EPHB3	PMID: 15114347		Cell-Cell Contact
EPHB	Ephrin family - EPH Receptor family	EFNB2 - EPHB4	EFNB2	EPHB4	PMID: 15114347		Cell-Cell Contact
EPHB	Ephrin family - EPH Receptor family	EFNB3 - EPHA4	EFNB3	EPHA4	PMID: 15114347		Cell-Cell Contact
EPHB	Ephrin family - EPH Receptor family	EFNB3 - EPHB1	EFNB3	EPHB1	PMID: 15114347		Cell-Cell Contact
EPHB	Ephrin family - EPH Receptor family	EFNB3 - EPHB2	EFNB3	EPHB2	PMID: 15114347		Cell-Cell Contact
EPHB	Ephrin family - EPH Receptor family	EFNB3 - EPHB3	EFNB3	EPHB3	PMID: 15114347		Cell-Cell Contact
EPHB	Ephrin family - EPH Receptor family	EFNB3 - EPHB4	EFNB3	EPHB4	PMID: 15114347		Cell-Cell Contact
EPHB	Ephrin family - EPH Receptor family	EFNB3 - EPHB6	EFNB3	EPHB6	PMID: 15114347		Cell-Cell Contact
ESAM	Endothelial Cell Adhesion Molecule	ESAM - ESAM	ESAM	ESAM	KEGG: hsa04514; PMID: 11279107	Cell adhesion molecules	Cell-Cell Contact
FGF	Fibroblast Growth Factors	FGF1 - FGFR1	FGF1	FGFR1	PMC: 4393358		Secreted Signaling
FGF	Fibroblast Growth Factors	FGF1 - FGFR2	FGF1	FGFR2	PMC: 4393358		Secreted Signaling
FGF	Fibroblast Growth Factors	FGF1 - FGFR3	FGF1	FGFR3	PMC: 4393358		Secreted Signaling
FGF	Fibroblast Growth Factors	FGF1 - FGFR4	FGF1	FGFR4	PMC: 4393358		Secreted Signaling
FGF	Fibroblast Growth Factors	FGF2 - FGFR1	FGF2	FGFR1	PMC: 4393358		Secreted Signaling
FGF	Fibroblast Growth Factors	FGF2 - FGFR2	FGF2	FGFR2	PMC: 4393358		Secreted Signaling
FGF	Fibroblast Growth Factors	FGF2 - FGFR3	FGF2	FGFR3	PMC: 4393358		Secreted Signaling
FGF	Fibroblast Growth Factors	FGF2 - FGFR4	FGF2	FGFR4	PMC: 4393358		Secreted Signaling
FGF	Fibroblast Growth Factors	FGF4 - FGFR1	FGF4	FGFR1	PMC: 4393358		Secreted Signaling
FGF	Fibroblast Growth Factors	FGF4 - FGFR2	FGF4	FGFR2	PMC: 4393358		Secreted Signaling
FGF	Fibroblast Growth Factors	FGF4 - FGFR3	FGF4	FGFR3	PMC: 4393358		Secreted Signaling
FGF	Fibroblast Growth Factors	FGF4 - FGFR4	FGF4	FGFR4	PMC: 4393358		Secreted Signaling
FGF	Fibroblast Growth Factors	FGF5 - FGFR1	FGF5	FGFR1	PMC: 4393358		Secreted Signaling
FGF	Fibroblast Growth Factors	FGF5 - FGFR2	FGF5	FGFR2	PMC: 4393358		Secreted Signaling
FGF	Fibroblast Growth Factors	FGF5 - FGFR3	FGF5	FGFR3	PMC: 4393358		Secreted Signaling
FGF	Fibroblast Growth Factors	FGF5 - FGFR4	FGF5	FGFR4	PMC: 4393358		Secreted Signaling
FGF	Fibroblast Growth Factors	FGF6 - FGFR1	FGF6	FGFR1	PMC: 4393358		Secreted Signaling
FGF	Fibroblast Growth Factors	FGF6 - FGFR2	FGF6	FGFR2	PMC: 4393358		Secreted Signaling
FGF	Fibroblast Growth Factors	FGF6 - FGFR3	FGF6	FGFR3	PMC: 4393358		Secreted Signaling
FGF	Fibroblast Growth Factors	FGF6 - FGFR4	FGF6	FGFR4	PMC: 4393358		Secreted Signaling
FGF	Fibroblast Growth Factors	FGF7 - FGFR1	FGF7	FGFR1	PMC: 4393358		Secreted Signaling
FGF	Fibroblast Growth Factors	FGF7 - FGFR2	FGF7	FGFR2	PMC: 4393358		Secreted Signaling
FGF	Fibroblast Growth Factors	FGF3 - FGFR1	FGF3	FGFR1	PMC: 4393358		Secreted Signaling
FGF	Fibroblast Growth Factors	FGF3 - FGFR2	FGF3	FGFR2	PMC: 4393358		Secreted Signaling
FGF	Fibroblast Growth Factors	FGF10 - FGFR1	FGF10	FGFR1	PMC: 4393358		Secreted Signaling
FGF	Fibroblast Growth Factors	FGF10 - FGFR2	FGF10	FGFR2	PMC: 4393358		Secreted Signaling
FGF	Fibroblast Growth Factors	FGF22 - FGFR2	FGF22	FGFR2	PMC: 4393358		Secreted Signaling
FGF	Fibroblast Growth Factors	FGF8 - FGFR1	FGF8	FGFR1	PMC: 4393358		Secreted Signaling
FGF	Fibroblast Growth Factors	FGF8 - FGFR2	FGF8	FGFR2	PMC: 4393358		Secreted Signaling
FGF	Fibroblast Growth Factors	FGF8 - FGFR3	FGF8	FGFR3	PMC: 4393358		Secreted Signaling
FGF	Fibroblast Growth Factors	FGF8 - FGFR4	FGF8	FGFR4	PMC: 4393358		Secreted Signaling
FGF	Fibroblast Growth Factors	FGF17 - FGFR1	FGF17	FGFR1	PMC: 4393358		Secreted Signaling
FGF	Fibroblast Growth Factors	FGF17 - FGFR2	FGF17	FGFR2	PMC: 4393358		Secreted Signaling
FGF	Fibroblast Growth Factors	FGF17 - FGFR3	FGF17	FGFR3	PMC: 4393358		Secreted Signaling
FGF	Fibroblast Growth Factors	FGF17 - FGFR4	FGF17	FGFR4	PMC: 4393358		Secreted Signaling
FGF	Fibroblast Growth Factors	FGF18 - FGFR1	FGF18	FGFR1	PMC: 4393358		Secreted Signaling
FGF	Fibroblast Growth Factors	FGF18 - FGFR2	FGF18	FGFR2	PMC: 4393358		Secreted Signaling
FGF	Fibroblast Growth Factors	FGF18 - FGFR3	FGF18	FGFR3	PMC: 4393358		Secreted Signaling
FGF	Fibroblast Growth Factors	FGF18 - FGFR4	FGF18	FGFR4	PMC: 4393358		Secreted Signaling
FGF	Fibroblast Growth Factors	FGF9 - FGFR1	FGF9	FGFR1	PMC: 4393358		Secreted Signaling
FGF	Fibroblast Growth Factors	FGF9 - FGFR2	FGF9	FGFR2	PMC: 4393358		Secreted Signaling
FGF	Fibroblast Growth Factors	FGF9 - FGFR3	FGF9	FGFR3	PMC: 4393358		Secreted Signaling
FGF	Fibroblast Growth Factors	FGF9 - FGFR4	FGF9	FGFR4	PMC: 4393358		Secreted Signaling
FGF	Fibroblast Growth Factors	FGF20 - FGFR1	FGF20	FGFR1	PMC: 4393358		Secreted Signaling
FGF	Fibroblast Growth Factors	FGF20 - FGFR2	FGF20	FGFR2	PMC: 4393358		Secreted Signaling
FGF	Fibroblast Growth Factors	FGF20 - FGFR3	FGF20	FGFR3	PMC: 4393358		Secreted Signaling
FGF	Fibroblast Growth Factors	FGF20 - FGFR4	FGF20	FGFR4	PMC: 4393358		Secreted Signaling
FGF	Fibroblast Growth Factors	FGF16 - FGFR1	FGF16	FGFR1	PMC: 4393358		Secreted Signaling
FGF	Fibroblast Growth Factors	FGF16 - FGFR2	FGF16	FGFR2	PMC: 4393358		Secreted Signaling
FGF	Fibroblast Growth Factors	FGF16 - FGFR3	FGF16	FGFR3	PMC: 4393358		Secreted Signaling
FGF	Fibroblast Growth Factors	FGF16 - FGFR4	FGF16	FGFR4	PMC: 4393358		Secreted Signaling
FGF	Fibroblast Growth Factors	FGF15 - FGFR1	FGF19	FGFR1	PMC: 4393358		Secreted Signaling
FGF	Fibroblast Growth Factors	FGF15 - FGFR2	FGF19	FGFR2	PMC: 4393358		Secreted Signaling
FGF	Fibroblast Growth Factors	FGF15 - FGFR3	FGF19	FGFR3	PMC: 4393358		Secreted Signaling
FGF	Fibroblast Growth Factors	FGF15 - FGFR4	FGF19	FGFR4	PMC: 4393358		Secreted Signaling
FGF	Fibroblast Growth Factors	FGF21 - FGFR1	FGF21	FGFR1	PMC: 4393358		Secreted Signaling
FGF	Fibroblast Growth Factors	FGF21 - FGFR3	FGF21	FGFR3	PMC: 4393358		Secreted Signaling
FGF	Fibroblast Growth Factors	FGF23 - FGFR1	FGF23	FGFR1	PMC: 4393358		Secreted Signaling
FGF	Fibroblast Growth Factors	FGF23 - FGFR3	FGF23	FGFR3	PMC: 4393358		Secreted Signaling
FGF	Fibroblast Growth Factors	FGF23 - FGFR4	FGF23	FGFR4	PMC: 4393358		Secreted Signaling
FN1	Fibronectin 1	FN1 - (ITGA3+ITGB1)	FN1	ITGA3_ITGB1	KEGG: hsa04512	ECM-receptor interaction	ECM-Receptor
FN1	Fibronectin 1	FN1 - (ITGA4+ITGB1)	FN1	ITGA4_ITGB1	KEGG: hsa04512	ECM-receptor interaction	ECM-Receptor
FN1	Fibronectin 1	FN1 - (ITGA5+ITGB1)	FN1	ITGA5_ITGB1	KEGG: hsa04512	ECM-receptor interaction	ECM-Receptor
FN1	Fibronectin 1	FN1 - (ITGA8+ITGB1)	FN1	ITGA8_ITGB1	KEGG: hsa04512	ECM-receptor interaction	ECM-Receptor
FN1	Fibronectin 1	FN1 - (ITGAV+ITGB1)	FN1	ITGAV_ITGB1	KEGG: hsa04512	ECM-receptor interaction	ECM-Receptor
FN1	Fibronectin 1	FN1 - (ITGA4+ITGB7)	FN1	ITGA4_ITGB7	KEGG: hsa04512	ECM-receptor interaction	ECM-Receptor
FN1	Fibronectin 1	FN1 - (ITGAV+ITGB3)	FN1	ITGAV_ITGB3	KEGG: hsa04512	ECM-receptor interaction	ECM-Receptor
FN1	Fibronectin 1	FN1 - (ITGA2B+ITGB3)	FN1	ITGA2B_ITGB3	KEGG: hsa04512	ECM-receptor interaction	ECM-Receptor
FN1	Fibronectin 1	FN1 - (ITGAV+ITGB6)	FN1	ITGAV_ITGB6	KEGG: hsa04512	ECM-receptor interaction	ECM-Receptor
FN1	Fibronectin 1	FN1 - (ITGAV+ITGB8)	FN1	ITGAV_ITGB8	KEGG: hsa04512	ECM-receptor interaction	ECM-Receptor
FN1	Fibronectin 1	FN1 - CD44	FN1	CD44	KEGG: hsa04512	ECM-receptor interaction	ECM-Receptor
FN1	Fibronectin 1	FN1 - SDC1	FN1	SDC1	KEGG: hsa04512	ECM-receptor interaction	ECM-Receptor
FN1	Fibronectin 1	FN1 - SDC4	FN1	SDC4	KEGG: hsa04512	ECM-receptor interaction	ECM-Receptor
GALECTIN	Galectin 14 Pseudogene	LGALS9 - CD44	LGALS9	CD44	PMID: 25065622		Secreted Signaling
GALECTIN	Galectin 14 Pseudogene	LGALS9 - HAVCR2	LGALS9	HAVCR2	PMID: 27192565		Secreted Signaling
GALECTIN	Galectin 14 Pseudogene	LGALS9 - CD45	LGALS9	PTPRC	PMID: 30120235		Secreted Signaling
GAS	Gastrin	GAS6 - AXL	GAS6	AXL	PMID: 27801848		Secreted Signaling
GAS	Gastrin	GAS6 - MERTK	GAS6	MERTK	PMID: 27801848		Secreted Signaling
GAS	Gastrin	GAS6 - TYRO3	GAS6	TYRO3	PMID: 27801848		Secreted Signaling
GRN	Granulin Precursor	GRN - SORT1	GRN	SORT1	PMID: 29555433		Secreted Signaling
HSPG	Heparan Sulfate Proteoglycan	HSPG2 - DAG1	HSPG2	DAG1	KEGG: hsa04512	ECM-receptor interaction	ECM-Receptor
ICAM	Intercellular Adhesion Molecule	ICAM1 - (ITGAL+ITGB2)	ICAM1	ITGAL_ITGB2	KEGG: hsa04514	Cell adhesion molecules	Cell-Cell Contact
ICAM	Intercellular Adhesion Molecule	ICAM2 - (ITGAL+ITGB2)	ICAM2	ITGAL_ITGB2	KEGG: hsa04514	Cell adhesion molecules	Cell-Cell Contact
ICAM	Intercellular Adhesion Molecule	ICAM1 - (ITGAM+ITGB2)	ICAM1	ITGAM_ITGB2	KEGG: hsa04514	Cell adhesion molecules	Cell-Cell Contact
ICAM	Intercellular Adhesion Molecule	ICAM2 - (ITGAM+ITGB2)	ICAM2	ITGAM_ITGB2	KEGG: hsa04514	Cell adhesion molecules	Cell-Cell Contact
ICAM	Intercellular Adhesion Molecule	ICAM5 - CD209	ICAM5	CD209	PMID: 15795245		Cell-Cell Contact
ICAM	Intercellular Adhesion Molecule	ICAM1 - (ITGAX+ITGB2)	ICAM1	ITGAX_ITGB2	PMID: 16252253		Cell-Cell Contact
ICAM	Intercellular Adhesion Molecule	ICAM1 - SPN	ICAM1	SPN	PMID: 1683685		Cell-Cell Contact
ICAM	Intercellular Adhesion Molecule	ICAM1 - ITGAL	ICAM1	ITGAL	PMID: 23602662		Cell-Cell Contact
IFN-II	Interferon Gamma	IFNG - (IFNGR1+IFNGR2)	IFNG	IFNGR1_IFNGR2	KEGG: hsa04060	Cytokine-cytokine receptor interaction	Secreted Signaling
IGF	Insulin Like Growth Factor 1	IGF1 - IGF1R	IGF1	IGF1R	PMID: 14604834		Secreted Signaling
IGF	Insulin Like Growth Factor 1	IGF2 - IGF1R	IGF2	IGF1R	PMID: 14604834		Secreted Signaling
IGF	Insulin Like Growth Factor 1	IGF2 - IGF2R	IGF2	IGF2R	PMID: 14604834		Secreted Signaling
IGF	Insulin Like Growth Factor 1	IGFL3 - IGFLR1	IGFL3	IGFLR1	PMID: 21454693		Secreted Signaling
IGF	Insulin Like Growth Factor 1	IGF1 - (ITGAV+ITGB3)	IGF1	ITGAV_ITGB3	PMID: 28190785; PMID: 28873464		Secreted Signaling
IGF	Insulin Like Growth Factor 1	IGF1 - (ITGA6+ITGB4)	IGF1	ITGA6_ITGB4	PMID: 28190785; PMID: 28873464		Secreted Signaling
IGF	Insulin Like Growth Factor 1	IGF2 - (ITGAV+ITGB3)	IGF2	ITGAV_ITGB3	PMID: 28190785; PMID: 28873464		Secreted Signaling
IGF	Insulin Like Growth Factor 1	IGF2 - (ITGA6+ITGB4)	IGF2	ITGA6_ITGB4	PMID: 28190785; PMID: 28873464		Secreted Signaling
IL1	Interleukin 1	IL1A - (IL1R1+IL1RAP)	IL1A	IL1R1_IL1RAP	KEGG: hsa04060	Cytokine-cytokine receptor interaction	Secreted Signaling
IL1	Interleukin 1	IL1B - (IL1R1+IL1RAP)	IL1B	IL1R1_IL1RAP	KEGG: hsa04060	Cytokine-cytokine receptor interaction	Secreted Signaling
IL1	Interleukin 1	IL1A - IL1R2	IL1A	IL1R2	KEGG: hsa04060	Cytokine-cytokine receptor interaction	Secreted Signaling
IL1	Interleukin 1	IL1B - IL1R2	IL1B	IL1R2	KEGG: hsa04060	Cytokine-cytokine receptor interaction	Secreted Signaling
IL1	Interleukin 1	IL1F5 - (IL1RL2+IL1RAP)	IL36RN	IL1RL2_IL1RAP	KEGG: hsa04060	Cytokine-cytokine receptor interaction	Secreted Signaling
IL1	Interleukin 1	IL1F6 - (IL1RL2+IL1RAP)	IL36A	IL1RL2_IL1RAP	KEGG: hsa04060	Cytokine-cytokine receptor interaction	Secreted Signaling
IL1	Interleukin 1	IL1F8 - (IL1RL2+IL1RAP)	IL36B	IL1RL2_IL1RAP	KEGG: hsa04060	Cytokine-cytokine receptor interaction	Secreted Signaling
IL1	Interleukin 1	IL1F9 - (IL1RL2+IL1RAP)	IL36G	IL1RL2_IL1RAP	KEGG: hsa04060	Cytokine-cytokine receptor interaction	Secreted Signaling
IL1	Interleukin 1	IL1F10 - (IL1RL2+IL1RAP)	IL1F10	IL1RL2_IL1RAP	KEGG: hsa04060	Cytokine-cytokine receptor interaction	Secreted Signaling
IL1	Interleukin 1	IL37 - (IL18R1+IL18RAP)	IL37	IL18R1_IL18RAP	KEGG: hsa04060	Cytokine-cytokine receptor interaction	Secreted Signaling
IL1	Interleukin 1	IL18 - (IL18R1+IL18RAP)	IL18	IL18R1_IL18RAP	KEGG: hsa04060	Cytokine-cytokine receptor interaction	Secreted Signaling
IL1	Interleukin 1	IL33 - (IL1RL1+IL1RAP)	IL33	IL1RL1_IL1RAP	KEGG: hsa04060	Cytokine-cytokine receptor interaction	Secreted Signaling
IL10	Interleukin 10	IL10 - (IL10RA+IL10RB)	IL10	IL10RA_IL10RB	KEGG: hsa04060	Cytokine-cytokine receptor interaction	Secreted Signaling
IL10	Interleukin 10	IL19 - (IL20RA+IL20RB)	IL19	IL20RA_IL20RB	KEGG: hsa04060	Cytokine-cytokine receptor interaction	Secreted Signaling
IL10	Interleukin 10	IL20 - (IL20RA+IL20RB)	IL20	IL20RA_IL20RB	KEGG: hsa04060	Cytokine-cytokine receptor interaction	Secreted Signaling
IL10	Interleukin 10	IL24 - (IL20RA+IL20RB)	IL24	IL20RA_IL20RB	KEGG: hsa04060	Cytokine-cytokine receptor interaction	Secreted Signaling
IL10	Interleukin 10	IL20 - (IL22RA1+IL20RB)	IL20	IL22RA1_IL20RB	KEGG: hsa04060	Cytokine-cytokine receptor interaction	Secreted Signaling
IL10	Interleukin 10	IL24 - (IL22RA1+IL20RB)	IL24	IL22RA1_IL20RB	KEGG: hsa04060	Cytokine-cytokine receptor interaction	Secreted Signaling
IL10	Interleukin 10	IL22 - (IL22RA1+IL10RB)	IL22	IL22RA1_IL10RB	KEGG: hsa04060	Cytokine-cytokine receptor interaction	Secreted Signaling
IL10	Interleukin 10	IL26 - (IL20RA+IL10RB)	IL26	IL20RA_IL10RB	KEGG: hsa04060	Cytokine-cytokine receptor interaction	Secreted Signaling
IL16	Interleukin 16	IL16 - CD4	IL16	CD4	KEGG: hsa04060	Cytokine-cytokine receptor interaction	Secreted Signaling
IL2	Interleukin 2	IL2 - (IL2RA+IL2RB+IL2RG)	IL2	IL2RA_IL2RB_IL2RG	KEGG: hsa04060	Cytokine-cytokine receptor interaction	Secreted Signaling
IL2	Interleukin 2	IL2 - (IL2RB+IL2RG)	IL2	IL2RB_IL2RG	KEGG: hsa04060	Cytokine-cytokine receptor interaction	Secreted Signaling
IL2	Interleukin 2	IL4 - (IL4R+IL2RG)	IL4	IL4R_IL2RG	KEGG: hsa04060	Cytokine-cytokine receptor interaction	Secreted Signaling
IL2	Interleukin 2	IL7 - (IL7R+IL2RG)	IL7	IL7R_IL2RG	KEGG: hsa04060	Cytokine-cytokine receptor interaction	Secreted Signaling
IL2	Interleukin 2	IL9 - (IL9R+IL2RG)	IL9	IL9R_IL2RG	KEGG: hsa04060	Cytokine-cytokine receptor interaction	Secreted Signaling
IL2	Interleukin 2	IL15 - (IL15RA+IL2RB)	IL15	IL15RA_IL2RB	KEGG: hsa04060	Cytokine-cytokine receptor interaction	Secreted Signaling
IL2	Interleukin 2	IL21 - (IL21R+IL2RG)	IL21	IL21R_IL2RG	KEGG: hsa04060	Cytokine-cytokine receptor interaction	Secreted Signaling
IL2	Interleukin 2	TSLP - (IL7R+CRLF2)	TSLP	IL7R_CRLF2	KEGG: hsa04060	Cytokine-cytokine receptor interaction	Secreted Signaling
IL4	Interleukin 4	IL3 - (IL3RA+CSF2RB)	IL3	IL3RA_CSF2RB	KEGG: hsa04060	Cytokine-cytokine receptor interaction	Secreted Signaling
IL4	Interleukin 4	IL5 - (IL5RA+CSF2RB)	IL5	IL5RA_CSF2RB	KEGG: hsa04060	Cytokine-cytokine receptor interaction	Secreted Signaling
IL4	Interleukin 4	CSF2 - (CSF2RA+CSF2RB)	CSF2	CSF2RA_CSF2RB	KEGG: hsa04060	Cytokine-cytokine receptor interaction	Secreted Signaling
IL4	Interleukin 4	IL4 - IL4R	IL4	IL4R	KEGG: hsa04060	Cytokine-cytokine receptor interaction	Secreted Signaling
IL4	Interleukin 4	IL4 - (IL4R+IL13RA1)	IL4	IL4R_IL13RA1	KEGG: hsa04060	Cytokine-cytokine receptor interaction	Secreted Signaling
IL4	Interleukin 4	IL4 - (IL4R+IL13RA2)	IL4	IL4R_IL13RA2	KEGG: hsa04060	Cytokine-cytokine receptor interaction	Secreted Signaling
IL4	Interleukin 4	IL13 - (IL4R+IL13RA1)	IL13	IL4R_IL13RA1	KEGG: hsa04060	Cytokine-cytokine receptor interaction	Secreted Signaling
IL4	Interleukin 4	IL13 - (IL4R+IL13RA2)	IL13	IL4R_IL13RA2	KEGG: hsa04060	Cytokine-cytokine receptor interaction	Secreted Signaling
IL4	Interleukin 4	IL13 - IL13RA1	IL13	IL13RA1	KEGG: hsa04060	Cytokine-cytokine receptor interaction	Secreted Signaling
IL4	Interleukin 4	IL13 - IL13RA2	IL13	IL13RA2	KEGG: hsa04060	Cytokine-cytokine receptor interaction	Secreted Signaling
IL6	Interleukin 6	IL6 - (IL6R+IL6ST)	IL6	IL6R_IL6ST	KEGG: hsa04060	Cytokine-cytokine receptor interaction	Secreted Signaling
IL6	Interleukin 6	IL11 - (IL11RA+IL6ST)	IL11	IL11R complex	KEGG: hsa04060	Cytokine-cytokine receptor interaction	Secreted Signaling
IL6	Interleukin 6	IL31 - (IL31RA+OSMR)	IL31	IL31RA_OSMR	KEGG: hsa04060	Cytokine-cytokine receptor interaction	Secreted Signaling
ITGB2	Integrin Subunit Beta 2	ITGB2 - CD226	ITGB2	CD226	KEGG: hsa04514	Cell adhesion molecules	Cell-Cell Contact
ITGB2	Integrin Subunit Beta 2	ITGB2 - ICAM1	ITGB2	ICAM1	KEGG: hsa04514	Cell adhesion molecules	Cell-Cell Contact
ITGB2	Integrin Subunit Beta 2	ITGB2 - ICAM2	ITGB2	ICAM2	KEGG: hsa04514	Cell adhesion molecules	Cell-Cell Contact
JAM	Junctional Adhesion Molecule	JAM2 - (ITGAV+ITGB1)	JAM2	ITGAV_ITGB1	KEGG: hsa04514	Cell adhesion molecules	Cell-Cell Contact
JAM	Junctional Adhesion Molecule		JAM3	ITGAM_ITGB2	KEGG: hsa04514; PMID: 16118203	Cell adhesion molecules
JAM	Junctional Adhesion Molecule	F11R - F11R	F11R	F11R	KEGG: hsa04514	Cell adhesion molecules	Cell-Cell Contact
JAM	Junctional Adhesion Molecule	F11R - JAM2	F11R	JAM2	KEGG: hsa04514	Cell adhesion molecules	Cell-Cell Contact
JAM	Junctional Adhesion Molecule	F11R - JAM3	F11R	JAM3	KEGG: hsa04514	Cell adhesion molecules	Cell-Cell Contact
JAM	Junctional Adhesion Molecule	JAM2 - F11R	JAM2	F11R	KEGG: hsa04514	Cell adhesion molecules	Cell-Cell Contact
JAM	Junctional Adhesion Molecule	JAM2 - JAM2	JAM2	JAM2	KEGG: hsa04514	Cell adhesion molecules	Cell-Cell Contact
JAM	Junctional Adhesion Molecule	JAM3 - F11R	JAM3	F11R	KEGG: hsa04514	Cell adhesion molecules	Cell-Cell Contact
JAM	Junctional Adhesion Molecule	JAM3 - JAM2	JAM3	JAM2	KEGG: hsa04514	Cell adhesion molecules	Cell-Cell Contact
JAM	Junctional Adhesion Molecule	JAM3 - JAM3	JAM3	JAM3	KEGG: hsa04514	Cell adhesion molecules	Cell-Cell Contact
JAM	Junctional Adhesion Molecule	JAM2 - JAM3	JAM2	JAM3	PMC1237098; PMID: 11590146		Cell-Cell Contact
JAM	Junctional Adhesion Molecule	JAM1 - (ITGAL+ITGB2)	F11R	ITGAL_ITGB2	PMID: 11812992		Cell-Cell Contact
JAM	Junctional Adhesion Molecule	JAM2 - (ITGA3+ITGB1)	JAM2	ITGA3_ITGB1	PMID: 12070135		Cell-Cell Contact
KIT	KIT Proto-Oncogene	KITL - KIT	KITLG	KIT	KEGG: hsa04080	Neuroactive ligand-receptor interaction	Secreted Signaling
LAMININ	LAMININ	LAMA1 - (ITGA1+ITGB1)	LAMA1	ITGA1_ITGB1	KEGG: hsa04512	ECM-receptor interaction	ECM-Receptor
LAMININ	LAMININ	LAMA2 - (ITGA1+ITGB1)	LAMA2	ITGA1_ITGB1	KEGG: hsa04512	ECM-receptor interaction	ECM-Receptor
LAMININ	LAMININ	LAMA3 - (ITGA1+ITGB1)	LAMA3	ITGA1_ITGB1	KEGG: hsa04512	ECM-receptor interaction	ECM-Receptor
LAMININ	LAMININ	LAMA4 - (ITGA1+ITGB1)	LAMA4	ITGA1_ITGB1	KEGG: hsa04512	ECM-receptor interaction	ECM-Receptor
LAMININ	LAMININ	LAMA5 - (ITGA1+ITGB1)	LAMA5	ITGA1_ITGB1	KEGG: hsa04512	ECM-receptor interaction	ECM-Receptor
LAMININ	LAMININ	LAMB1 - (ITGA1+ITGB1)	LAMB1	ITGA1_ITGB1	KEGG: hsa04512	ECM-receptor interaction	ECM-Receptor
LAMININ	LAMININ	LAMB2 - (ITGA1+ITGB1)	LAMB2	ITGA1_ITGB1	KEGG: hsa04512	ECM-receptor interaction	ECM-Receptor
LAMININ	LAMININ	LAMB3 - (ITGA1+ITGB1)	LAMB3	ITGA1_ITGB1	KEGG: hsa04512	ECM-receptor interaction	ECM-Receptor
LAMININ	LAMININ	LAMC1 - (ITGA1+ITGB1)	LAMC1	ITGA1_ITGB1	KEGG: hsa04512	ECM-receptor interaction	ECM-Receptor
LAMININ	LAMININ	LAMC2 - (ITGA1+ITGB1)	LAMC2	ITGA1_ITGB1	KEGG: hsa04512	ECM-receptor interaction	ECM-Receptor
LAMININ	LAMININ	LAMC3 - (ITGA1+ITGB1)	LAMC3	ITGA1_ITGB1	KEGG: hsa04512	ECM-receptor interaction	ECM-Receptor
LAMININ	LAMININ	LAMA1 - (ITGA2+ITGB1)	LAMA1	ITGA2_ITGB1	KEGG: hsa04512	ECM-receptor interaction	ECM-Receptor
LAMININ	LAMININ	LAMA2 - (ITGA2+ITGB1)	LAMA2	ITGA2_ITGB1	KEGG: hsa04512	ECM-receptor interaction	ECM-Receptor
LAMININ	LAMININ	LAMA3 - (ITGA2+ITGB1)	LAMA3	ITGA2_ITGB1	KEGG: hsa04512	ECM-receptor interaction	ECM-Receptor
LAMININ	LAMININ	LAMA4 - (ITGA2+ITGB1)	LAMA4	ITGA2_ITGB1	KEGG: hsa04512	ECM-receptor interaction	ECM-Receptor
LAMININ	LAMININ	LAMA5 - (ITGA2+ITGB1)	LAMA5	ITGA2_ITGB1	KEGG: hsa04512	ECM-receptor interaction	ECM-Receptor
LAMININ	LAMININ	LAMB1 - (ITGA2+ITGB1)	LAMB1	ITGA2_ITGB1	KEGG: hsa04512	ECM-receptor interaction	ECM-Receptor
LAMININ	LAMININ	LAMB2 - (ITGA2+ITGB1)	LAMB2	ITGA2_ITGB1	KEGG: hsa04512	ECM-receptor interaction	ECM-Receptor
LAMININ	LAMININ	LAMB3 - (ITGA2+ITGB1)	LAMB3	ITGA2_ITGB1	KEGG: hsa04512	ECM-receptor interaction	ECM-Receptor
LAMININ	LAMININ	LAMC1 - (ITGA2+ITGB1)	LAMC1	ITGA2_ITGB1	KEGG: hsa04512	ECM-receptor interaction	ECM-Receptor
LAMININ	LAMININ	LAMC2 - (ITGA2+ITGB1)	LAMC2	ITGA2_ITGB1	KEGG: hsa04512	ECM-receptor interaction	ECM-Receptor
LAMININ	LAMININ	LAMC3 - (ITGA2+ITGB1)	LAMC3	ITGA2_ITGB1	KEGG: hsa04512	ECM-receptor interaction	ECM-Receptor
LAMININ	LAMININ	LAMA1 - (ITGA3+ITGB1)	LAMA1	ITGA3_ITGB1	KEGG: hsa04512	ECM-receptor interaction	ECM-Receptor
LAMININ	LAMININ	LAMA2 - (ITGA3+ITGB1)	LAMA2	ITGA3_ITGB1	KEGG: hsa04512	ECM-receptor interaction	ECM-Receptor
LAMININ	LAMININ	LAMA3 - (ITGA3+ITGB1)	LAMA3	ITGA3_ITGB1	KEGG: hsa04512	ECM-receptor interaction	ECM-Receptor
LAMININ	LAMININ	LAMA4 - (ITGA3+ITGB1)	LAMA4	ITGA3_ITGB1	KEGG: hsa04512	ECM-receptor interaction	ECM-Receptor
LAMININ	LAMININ	LAMA5 - (ITGA3+ITGB1)	LAMA5	ITGA3_ITGB1	KEGG: hsa04512	ECM-receptor interaction	ECM-Receptor
LAMININ	LAMININ	LAMB1 - (ITGA3+ITGB1)	LAMB1	ITGA3_ITGB1	KEGG: hsa04512	ECM-receptor interaction	ECM-Receptor
LAMININ	LAMININ	LAMB2 - (ITGA3+ITGB1)	LAMB2	ITGA3_ITGB1	KEGG: hsa04512	ECM-receptor interaction	ECM-Receptor
LAMININ	LAMININ	LAMB3 - (ITGA3+ITGB1)	LAMB3	ITGA3_ITGB1	KEGG: hsa04512	ECM-receptor interaction	ECM-Receptor
LAMININ	LAMININ	LAMC1 - (ITGA3+ITGB1)	LAMC1	ITGA3_ITGB1	KEGG: hsa04512	ECM-receptor interaction	ECM-Receptor
LAMININ	LAMININ	LAMC2 - (ITGA3+ITGB1)	LAMC2	ITGA3_ITGB1	KEGG: hsa04512	ECM-receptor interaction	ECM-Receptor
LAMININ	LAMININ	LAMC3 - (ITGA3+ITGB1)	LAMC3	ITGA3_ITGB1	KEGG: hsa04512	ECM-receptor interaction	ECM-Receptor
LAMININ	LAMININ	LAMA1 - (ITGA6+ITGB1)	LAMA1	ITGA6_ITGB1	KEGG: hsa04512	ECM-receptor interaction	ECM-Receptor
LAMININ	LAMININ	LAMA2 - (ITGA6+ITGB1)	LAMA2	ITGA6_ITGB1	KEGG: hsa04512	ECM-receptor interaction	ECM-Receptor
LAMININ	LAMININ	LAMA3 - (ITGA6+ITGB1)	LAMA3	ITGA6_ITGB1	KEGG: hsa04512	ECM-receptor interaction	ECM-Receptor
LAMININ	LAMININ	LAMA4 - (ITGA6+ITGB1)	LAMA4	ITGA6_ITGB1	KEGG: hsa04512	ECM-receptor interaction	ECM-Receptor
LAMININ	LAMININ	LAMA5 - (ITGA6+ITGB1)	LAMA5	ITGA6_ITGB1	KEGG: hsa04512	ECM-receptor interaction	ECM-Receptor
LAMININ	LAMININ	LAMB1 - (ITGA6+ITGB1)	LAMB1	ITGA6_ITGB1	KEGG: hsa04512	ECM-receptor interaction	ECM-Receptor
LAMININ	LAMININ	LAMB2 - (ITGA6+ITGB1)	LAMB2	ITGA6_ITGB1	KEGG: hsa04512	ECM-receptor interaction	ECM-Receptor
LAMININ	LAMININ	LAMB3 - (ITGA6+ITGB1)	LAMB3	ITGA6_ITGB1	KEGG: hsa04512	ECM-receptor interaction	ECM-Receptor
LAMININ	LAMININ	LAMC1 - (ITGA6+ITGB1)	LAMC1	ITGA6_ITGB1	KEGG: hsa04512	ECM-receptor interaction	ECM-Receptor
LAMININ	LAMININ	LAMC2 - (ITGA6+ITGB1)	LAMC2	ITGA6_ITGB1	KEGG: hsa04512	ECM-receptor interaction	ECM-Receptor
LAMININ	LAMININ	LAMC3 - (ITGA6+ITGB1)	LAMC3	ITGA6_ITGB1	KEGG: hsa04512	ECM-receptor interaction	ECM-Receptor
LAMININ	LAMININ	LAMA1 - (ITGA7+ITGB1)	LAMA1	ITGA7_ITGB1	KEGG: hsa04512	ECM-receptor interaction	ECM-Receptor
LAMININ	LAMININ	LAMA2 - (ITGA7+ITGB1)	LAMA2	ITGA7_ITGB1	KEGG: hsa04512	ECM-receptor interaction	ECM-Receptor
LAMININ	LAMININ	LAMA3 - (ITGA7+ITGB1)	LAMA3	ITGA7_ITGB1	KEGG: hsa04512	ECM-receptor interaction	ECM-Receptor
LAMININ	LAMININ	LAMA4 - (ITGA7+ITGB1)	LAMA4	ITGA7_ITGB1	KEGG: hsa04512	ECM-receptor interaction	ECM-Receptor
LAMININ	LAMININ	LAMA5 - (ITGA7+ITGB1)	LAMA5	ITGA7_ITGB1	KEGG: hsa04512	ECM-receptor interaction	ECM-Receptor
LAMININ	LAMININ	LAMB1 - (ITGA7+ITGB1)	LAMB1	ITGA7_ITGB1	KEGG: hsa04512	ECM-receptor interaction	ECM-Receptor
LAMININ	LAMININ	LAMB2 - (ITGA7+ITGB1)	LAMB2	ITGA7_ITGB1	KEGG: hsa04512	ECM-receptor interaction	ECM-Receptor
LAMININ	LAMININ	LAMB3 - (ITGA7+ITGB1)	LAMB3	ITGA7_ITGB1	KEGG: hsa04512	ECM-receptor interaction	ECM-Receptor
LAMININ	LAMININ	LAMC1 - (ITGA7+ITGB1)	LAMC1	ITGA7_ITGB1	KEGG: hsa04512	ECM-receptor interaction	ECM-Receptor
LAMININ	LAMININ	LAMC2 - (ITGA7+ITGB1)	LAMC2	ITGA7_ITGB1	KEGG: hsa04512	ECM-receptor interaction	ECM-Receptor
LAMININ	LAMININ	LAMC3 - (ITGA7+ITGB1)	LAMC3	ITGA7_ITGB1	KEGG: hsa04512	ECM-receptor interaction	ECM-Receptor
LAMININ	LAMININ	LAMA1 - (ITGA9+ITGB1)	LAMA1	ITGA9_ITGB1	KEGG: hsa04512	ECM-receptor interaction	ECM-Receptor
LAMININ	LAMININ	LAMA2 - (ITGA9+ITGB1)	LAMA2	ITGA9_ITGB1	KEGG: hsa04512	ECM-receptor interaction	ECM-Receptor
LAMININ	LAMININ	LAMA3 - (ITGA9+ITGB1)	LAMA3	ITGA9_ITGB1	KEGG: hsa04512	ECM-receptor interaction	ECM-Receptor
LAMININ	LAMININ	LAMA4 - (ITGA9+ITGB1)	LAMA4	ITGA9_ITGB1	KEGG: hsa04512	ECM-receptor interaction	ECM-Receptor
LAMININ	LAMININ	LAMA5 - (ITGA9+ITGB1)	LAMA5	ITGA9_ITGB1	KEGG: hsa04512	ECM-receptor interaction	ECM-Receptor
LAMININ	LAMININ	LAMB1 - (ITGA9+ITGB1)	LAMB1	ITGA9_ITGB1	KEGG: hsa04512	ECM-receptor interaction	ECM-Receptor
LAMININ	LAMININ	LAMB2 - (ITGA9+ITGB1)	LAMB2	ITGA9_ITGB1	KEGG: hsa04512	ECM-receptor interaction	ECM-Receptor
LAMININ	LAMININ	LAMB3 - (ITGA9+ITGB1)	LAMB3	ITGA9_ITGB1	KEGG: hsa04512	ECM-receptor interaction	ECM-Receptor
LAMININ	LAMININ	LAMC1 - (ITGA9+ITGB1)	LAMC1	ITGA9_ITGB1	KEGG: hsa04512	ECM-receptor interaction	ECM-Receptor
LAMININ	LAMININ	LAMC2 - (ITGA9+ITGB1)	LAMC2	ITGA9_ITGB1	KEGG: hsa04512	ECM-receptor interaction	ECM-Receptor
LAMININ	LAMININ	LAMC3 - (ITGA9+ITGB1)	LAMC3	ITGA9_ITGB1	KEGG: hsa04512	ECM-receptor interaction	ECM-Receptor
LAMININ	LAMININ	LAMA1 - (ITGAV+ITGB8)	LAMA1	ITGAV_ITGB8	KEGG: hsa04512	ECM-receptor interaction	ECM-Receptor
LAMININ	LAMININ	LAMA2 - (ITGAV+ITGB8)	LAMA2	ITGAV_ITGB8	KEGG: hsa04512	ECM-receptor interaction	ECM-Receptor
LAMININ	LAMININ	LAMA3 - (ITGAV+ITGB8)	LAMA3	ITGAV_ITGB8	KEGG: hsa04512	ECM-receptor interaction	ECM-Receptor
LAMININ	LAMININ	LAMA4 - (ITGAV+ITGB8)	LAMA4	ITGAV_ITGB8	KEGG: hsa04512	ECM-receptor interaction	ECM-Receptor
LAMININ	LAMININ	LAMA5 - (ITGAV+ITGB8)	LAMA5	ITGAV_ITGB8	KEGG: hsa04512	ECM-receptor interaction	ECM-Receptor
LAMININ	LAMININ	LAMB1 - (ITGAV+ITGB8)	LAMB1	ITGAV_ITGB8	KEGG: hsa04512	ECM-receptor interaction	ECM-Receptor
LAMININ	LAMININ	LAMB2 - (ITGAV+ITGB8)	LAMB2	ITGAV_ITGB8	KEGG: hsa04512	ECM-receptor interaction	ECM-Receptor
LAMININ	LAMININ	LAMB3 - (ITGAV+ITGB8)	LAMB3	ITGAV_ITGB8	KEGG: hsa04512	ECM-receptor interaction	ECM-Receptor
LAMININ	LAMININ	LAMC1 - (ITGAV+ITGB8)	LAMC1	ITGAV_ITGB8	KEGG: hsa04512	ECM-receptor interaction	ECM-Receptor
LAMININ	LAMININ	LAMC2 - (ITGAV+ITGB8)	LAMC2	ITGAV_ITGB8	KEGG: hsa04512	ECM-receptor interaction	ECM-Receptor
LAMININ	LAMININ	LAMC3 - (ITGAV+ITGB8)	LAMC3	ITGAV_ITGB8	KEGG: hsa04512	ECM-receptor interaction	ECM-Receptor
LAMININ	LAMININ	LAMA1 - (ITGA6+ITGB4)	LAMA1	ITGA6_ITGB4	KEGG: hsa04512	ECM-receptor interaction	ECM-Receptor
LAMININ	LAMININ	LAMA2 - (ITGA6+ITGB4)	LAMA2	ITGA6_ITGB4	KEGG: hsa04512	ECM-receptor interaction	ECM-Receptor
LAMININ	LAMININ	LAMA3 - (ITGA6+ITGB4)	LAMA3	ITGA6_ITGB4	KEGG: hsa04512	ECM-receptor interaction	ECM-Receptor
LAMININ	LAMININ	LAMA4 - (ITGA6+ITGB4)	LAMA4	ITGA6_ITGB4	KEGG: hsa04512	ECM-receptor interaction	ECM-Receptor
LAMININ	LAMININ	LAMA5 - (ITGA6+ITGB4)	LAMA5	ITGA6_ITGB4	KEGG: hsa04512	ECM-receptor interaction	ECM-Receptor
LAMININ	LAMININ	LAMB1 - (ITGA6+ITGB4)	LAMB1	ITGA6_ITGB4	KEGG: hsa04512	ECM-receptor interaction	ECM-Receptor
LAMININ	LAMININ	LAMB2 - (ITGA6+ITGB4)	LAMB2	ITGA6_ITGB4	KEGG: hsa04512	ECM-receptor interaction	ECM-Receptor
LAMININ	LAMININ	LAMB3 - (ITGA6+ITGB4)	LAMB3	ITGA6_ITGB4	KEGG: hsa04512	ECM-receptor interaction	ECM-Receptor
LAMININ	LAMININ	LAMC1 - (ITGA6+ITGB4)	LAMC1	ITGA6_ITGB4	KEGG: hsa04512	ECM-receptor interaction	ECM-Receptor
LAMININ	LAMININ	LAMC2 - (ITGA6+ITGB4)	LAMC2	ITGA6_ITGB4	KEGG: hsa04512	ECM-receptor interaction	ECM-Receptor
LAMININ	LAMININ	LAMC3 - (ITGA6+ITGB4)	LAMC3	ITGA6_ITGB4	KEGG: hsa04512	ECM-receptor interaction	ECM-Receptor
LAMININ	LAMININ	LAMA1 - CD44	LAMA1	CD44	KEGG: hsa04512	ECM-receptor interaction	ECM-Receptor
LAMININ	LAMININ	LAMA2 - CD44	LAMA2	CD44	KEGG: hsa04512	ECM-receptor interaction	ECM-Receptor
LAMININ	LAMININ	LAMA3 - CD44	LAMA3	CD44	KEGG: hsa04512	ECM-receptor interaction	ECM-Receptor
LAMININ	LAMININ	LAMA4 - CD44	LAMA4	CD44	KEGG: hsa04512	ECM-receptor interaction	ECM-Receptor
LAMININ	LAMININ	LAMA5 - CD44	LAMA5	CD44	KEGG: hsa04512	ECM-receptor interaction	ECM-Receptor
LAMININ	LAMININ	LAMB1 - CD44	LAMB1	CD44	KEGG: hsa04512	ECM-receptor interaction	ECM-Receptor
LAMININ	LAMININ	LAMB2 - CD44	LAMB2	CD44	KEGG: hsa04512	ECM-receptor interaction	ECM-Receptor
LAMININ	LAMININ	LAMB3 - CD44	LAMB3	CD44	KEGG: hsa04512	ECM-receptor interaction	ECM-Receptor
LAMININ	LAMININ	LAMC1 - CD44	LAMC1	CD44	KEGG: hsa04512	ECM-receptor interaction	ECM-Receptor
LAMININ	LAMININ	LAMC2 - CD44	LAMC2	CD44	KEGG: hsa04512	ECM-receptor interaction	ECM-Receptor
LAMININ	LAMININ	LAMC3 - CD44	LAMC3	CD44	KEGG: hsa04512	ECM-receptor interaction	ECM-Receptor
LAMININ	LAMININ	LAMA1 - SV2A	LAMA1	SV2A	KEGG: hsa04512	ECM-receptor interaction	ECM-Receptor
LAMININ	LAMININ	LAMA2 - SV2A	LAMA2	SV2A	KEGG: hsa04512	ECM-receptor interaction	ECM-Receptor
LAMININ	LAMININ	LAMA3 - SV2A	LAMA3	SV2A	KEGG: hsa04512	ECM-receptor interaction	ECM-Receptor
LAMININ	LAMININ	LAMA4 - SV2A	LAMA4	SV2A	KEGG: hsa04512	ECM-receptor interaction	ECM-Receptor
LAMININ	LAMININ	LAMA5 - SV2A	LAMA5	SV2A	KEGG: hsa04512	ECM-receptor interaction	ECM-Receptor
LAMININ	LAMININ	LAMB1 - SV2A	LAMB1	SV2A	KEGG: hsa04512	ECM-receptor interaction	ECM-Receptor
LAMININ	LAMININ	LAMB2 - SV2A	LAMB2	SV2A	KEGG: hsa04512	ECM-receptor interaction	ECM-Receptor
LAMININ	LAMININ	LAMB3 - SV2A	LAMB3	SV2A	KEGG: hsa04512	ECM-receptor interaction	ECM-Receptor
LAMININ	LAMININ	LAMC1 - SV2A	LAMC1	SV2A	KEGG: hsa04512	ECM-receptor interaction	ECM-Receptor
LAMININ	LAMININ	LAMC2 - SV2A	LAMC2	SV2A	KEGG: hsa04512	ECM-receptor interaction	ECM-Receptor
LAMININ	LAMININ	LAMC3 - SV2A	LAMC3	SV2A	KEGG: hsa04512	ECM-receptor interaction	ECM-Receptor
LAMININ	LAMININ	LAMA1 - SV2B	LAMA1	SV2B	KEGG: hsa04512	ECM-receptor interaction	ECM-Receptor
LAMININ	LAMININ	LAMA2 - SV2B	LAMA2	SV2B	KEGG: hsa04512	ECM-receptor interaction	ECM-Receptor
LAMININ	LAMININ	LAMA3 - SV2B	LAMA3	SV2B	KEGG: hsa04512	ECM-receptor interaction	ECM-Receptor
LAMININ	LAMININ	LAMA4 - SV2B	LAMA4	SV2B	KEGG: hsa04512	ECM-receptor interaction	ECM-Receptor
LAMININ	LAMININ	LAMA5 - SV2B	LAMA5	SV2B	KEGG: hsa04512	ECM-receptor interaction	ECM-Receptor
LAMININ	LAMININ	LAMB1 - SV2B	LAMB1	SV2B	KEGG: hsa04512	ECM-receptor interaction	ECM-Receptor
LAMININ	LAMININ	LAMB2 - SV2B	LAMB2	SV2B	KEGG: hsa04512	ECM-receptor interaction	ECM-Receptor
LAMININ	LAMININ	LAMB3 - SV2B	LAMB3	SV2B	KEGG: hsa04512	ECM-receptor interaction	ECM-Receptor
LAMININ	LAMININ	LAMC1 - SV2B	LAMC1	SV2B	KEGG: hsa04512	ECM-receptor interaction	ECM-Receptor
LAMININ	LAMININ	LAMC2 - SV2B	LAMC2	SV2B	KEGG: hsa04512	ECM-receptor interaction	ECM-Receptor
LAMININ	LAMININ	LAMC3 - SV2B	LAMC3	SV2B	KEGG: hsa04512	ECM-receptor interaction	ECM-Receptor
LAMININ	LAMININ	LAMA1 - SV2C	LAMA1	SV2C	KEGG: hsa04512	ECM-receptor interaction	ECM-Receptor
LAMININ	LAMININ	LAMA2 - SV2C	LAMA2	SV2C	KEGG: hsa04512	ECM-receptor interaction	ECM-Receptor
LAMININ	LAMININ	LAMA3 - SV2C	LAMA3	SV2C	KEGG: hsa04512	ECM-receptor interaction	ECM-Receptor
LAMININ	LAMININ	LAMA4 - SV2C	LAMA4	SV2C	KEGG: hsa04512	ECM-receptor interaction	ECM-Receptor
LAMININ	LAMININ	LAMA5 - SV2C	LAMA5	SV2C	KEGG: hsa04512	ECM-receptor interaction	ECM-Receptor
LAMININ	LAMININ	LAMB1 - SV2C	LAMB1	SV2C	KEGG: hsa04512	ECM-receptor interaction	ECM-Receptor
LAMININ	LAMININ	LAMB2 - SV2C	LAMB2	SV2C	KEGG: hsa04512	ECM-receptor interaction	ECM-Receptor
LAMININ	LAMININ	LAMB3 - SV2C	LAMB3	SV2C	KEGG: hsa04512	ECM-receptor interaction	ECM-Receptor
LAMININ	LAMININ	LAMC1 - SV2C	LAMC1	SV2C	KEGG: hsa04512	ECM-receptor interaction	ECM-Receptor
LAMININ	LAMININ	LAMC2 - SV2C	LAMC2	SV2C	KEGG: hsa04512	ECM-receptor interaction	ECM-Receptor
LAMININ	LAMININ	LAMC3 - SV2C	LAMC3	SV2C	KEGG: hsa04512	ECM-receptor interaction	ECM-Receptor
LAMININ	LAMININ	LAMA1 - DAG1	LAMA1	DAG1	KEGG: hsa04512	ECM-receptor interaction	ECM-Receptor
LAMININ	LAMININ	LAMA2 - DAG1	LAMA2	DAG1	KEGG: hsa04512	ECM-receptor interaction	ECM-Receptor
LAMININ	LAMININ	LAMA3 - DAG1	LAMA3	DAG1	KEGG: hsa04512	ECM-receptor interaction	ECM-Receptor
LAMININ	LAMININ	LAMA4 - DAG1	LAMA4	DAG1	KEGG: hsa04512	ECM-receptor interaction	ECM-Receptor
LAMININ	LAMININ	LAMA5 - DAG1	LAMA5	DAG1	KEGG: hsa04512	ECM-receptor interaction	ECM-Receptor
LAMININ	LAMININ	LAMB1 - DAG1	LAMB1	DAG1	KEGG: hsa04512	ECM-receptor interaction	ECM-Receptor
LAMININ	LAMININ	LAMB2 - DAG1	LAMB2	DAG1	KEGG: hsa04512	ECM-receptor interaction	ECM-Receptor
LAMININ	LAMININ	LAMB3 - DAG1	LAMB3	DAG1	KEGG: hsa04512	ECM-receptor interaction	ECM-Receptor
LAMININ	LAMININ	LAMC1 - DAG1	LAMC1	DAG1	KEGG: hsa04512	ECM-receptor interaction	ECM-Receptor
LAMININ	LAMININ	LAMC2 - DAG1	LAMC2	DAG1	KEGG: hsa04512	ECM-receptor interaction	ECM-Receptor
LAMININ	LAMININ	LAMC3 - DAG1	LAMC3	DAG1	KEGG: hsa04512	ECM-receptor interaction	ECM-Receptor
LCK	LCK Proto-Oncogene	LCK - (CD8A+CD8B1)	LCK	CD8 receptor	PMID: 25427562		Cell-Cell Contact
LIGHT	TNF Superfamily Member 14	TNFSF14 - LTBR	TNFSF14	LTBR	KEGG: hsa04060	Cytokine-cytokine receptor interaction	Secreted Signaling
LIGHT	TNF Superfamily Member 14	TNFSF14 - TNFRSF14	TNFSF14	TNFRSF14	KEGG: hsa04060	Cytokine-cytokine receptor interaction	Secreted Signaling
LT	Lymphotoxin Alpha	LTA - TNFRSF1A	LTA	TNFRSF1A	KEGG: hsa04060	Cytokine-cytokine receptor interaction	Secreted Signaling
LT	Lymphotoxin Alpha	LTA - TNFRSF1B	LTA	TNFRSF1B	KEGG: hsa04060	Cytokine-cytokine receptor interaction	Secreted Signaling
LT	Lymphotoxin Alpha	LTA - TNFRSF14	LTA	TNFRSF14	KEGG: hsa04060	Cytokine-cytokine receptor interaction	Secreted Signaling
LT	Lymphotoxin Alpha	LTA - (LTB+LTBR)	LTa1b2	LTBR	PMID: 24248355		Secreted Signaling
MHC-I	Major Histocompatibility Complex, Class I	HLA-A - CD8A	HLA-A	CD8A	KEGG: hsa04514	Cell adhesion molecules	Cell-Cell Contact
MHC-I	Major Histocompatibility Complex, Class I	HLA-B - CD8A	HLA-B	CD8A	KEGG: hsa04514	Cell adhesion molecules	Cell-Cell Contact
MHC-I	Major Histocompatibility Complex, Class I	HLA-C - CD8A	HLA-C	CD8A	KEGG: hsa04514	Cell adhesion molecules	Cell-Cell Contact
MHC-I	Major Histocompatibility Complex, Class I	HLA-E - CD8A	HLA-E	CD8A	KEGG: hsa04514	Cell adhesion molecules	Cell-Cell Contact
MHC-I	Major Histocompatibility Complex, Class I	HLA-F - CD8A	HLA-F	CD8A	KEGG: hsa04514	Cell adhesion molecules	Cell-Cell Contact
MHC-I	Major Histocompatibility Complex, Class I	HLA-G - CD8A	HLA-G	CD8A	KEGG: hsa04514	Cell adhesion molecules	Cell-Cell Contact
MHC-I	Major Histocompatibility Complex, Class I	HLA-A - CD8B	HLA-A	CD8B	KEGG: hsa04514	Cell adhesion molecules	Cell-Cell Contact
MHC-I	Major Histocompatibility Complex, Class I	HLA-B - CD8B	HLA-B	CD8B	KEGG: hsa04514	Cell adhesion molecules	Cell-Cell Contact
MHC-I	Major Histocompatibility Complex, Class I	HLA-C - CD8B	HLA-C	CD8B	KEGG: hsa04514	Cell adhesion molecules	Cell-Cell Contact
MHC-I	Major Histocompatibility Complex, Class I	HLA-E - CD8B	HLA-E	CD8B	KEGG: hsa04514	Cell adhesion molecules	Cell-Cell Contact
MHC-I	Major Histocompatibility Complex, Class I	HLA-F - CD8B	HLA-F	CD8B	KEGG: hsa04514	Cell adhesion molecules	Cell-Cell Contact
MHC-I	Major Histocompatibility Complex, Class I	HLA-G - CD8B	HLA-G	CD8B	KEGG: hsa04514	Cell adhesion molecules	Cell-Cell Contact
MHC-I	Major Histocompatibility Complex, Class I	HLA-A - CD8B2	HLA-A	CD8B2	KEGG: hsa04514	Cell adhesion molecules	Cell-Cell Contact
MHC-I	Major Histocompatibility Complex, Class I	HLA-B - CD8B2	HLA-B	CD8B2	KEGG: hsa04514	Cell adhesion molecules	Cell-Cell Contact
MHC-I	Major Histocompatibility Complex, Class I	HLA-C - CD8B2	HLA-C	CD8B2	KEGG: hsa04514	Cell adhesion molecules	Cell-Cell Contact
MHC-I	Major Histocompatibility Complex, Class I	HLA-E - CD8B2	HLA-E	CD8B2	KEGG: hsa04514	Cell adhesion molecules	Cell-Cell Contact
MHC-I	Major Histocompatibility Complex, Class I	HLA-F - CD8B2	HLA-F	CD8B2	KEGG: hsa04514	Cell adhesion molecules	Cell-Cell Contact
MHC-I	Major Histocompatibility Complex, Class I	HLA-G - CD8B2	HLA-G	CD8B2	KEGG: hsa04514	Cell adhesion molecules	Cell-Cell Contact
MHC-I	Major Histocompatibility Complex, Class I	HLA-E - KLRC1	HLA-E	KLRC1	PMID: 24223577		Cell-Cell Contact
MHC-I	Major Histocompatibility Complex, Class I	ULBP1 - KLRK1	ULBP1	KLRK1	PMID: 24223577		Cell-Cell Contact
MHC-I	Major Histocompatibility Complex, Class I	RAET1E - KLRK1	RAET1E	KLRK1	PMID: 24223577		Cell-Cell Contact
MHC-I	Major Histocompatibility Complex, Class I	RAET1G - KLRK1	RAET1G	KLRK1	PMID: 24223577		Cell-Cell Contact
MHC-I	Major Histocompatibility Complex, Class I	RAET1F - KLRK1	RAET1F	KLRK1	PMID: 24223577		Cell-Cell Contact
MHC-I	Major Histocompatibility Complex, Class I	HLA-E - KLRC2	HLA-E	KLRC2	PMID: 26697006		Cell-Cell Contact
MHC-I	Major Histocompatibility Complex, Class I	HLA-C - KIR2DL1	HLA-C	KIR2DL1	PMID: 28484462		Cell-Cell Contact
MHC-I	Major Histocompatibility Complex, Class I	HLA-C - KIR2DL2	HLA-C	KIR2DL2	PMID: 28484462		Cell-Cell Contact
MHC-I	Major Histocompatibility Complex, Class I	HLA-C - KIR2DL3	HLA-C	KIR2DL3	PMID: 28484462		Cell-Cell Contact
MHC-I	Major Histocompatibility Complex, Class I	HLA-C - KIR2DS1	HLA-C	KIR2DS1	PMID: 28484462		Cell-Cell Contact
MHC-I	Major Histocompatibility Complex, Class I	HLA-C - KIR2DS4	HLA-C	KIR2DS4	PMID: 28484462		Cell-Cell Contact
MHC-I	Major Histocompatibility Complex, Class I	HLA-G - LILRB1	HLA-G	LILRB1	PMID: 28484462		Cell-Cell Contact
MHC-I	Major Histocompatibility Complex, Class I	HLA-G - LILRB2	HLA-G	LILRB2	PMID: 28484462		Cell-Cell Contact
MHC-I	Major Histocompatibility Complex, Class I	HLA-F - KIR3DL1	HLA-F	KIR3DL1	PMID: 28484462		Cell-Cell Contact
MHC-I	Major Histocompatibility Complex, Class I	HLA-F - KIR3DL2	HLA-F	KIR3DL2	PMID: 28484462		Cell-Cell Contact
MHC-I	Major Histocompatibility Complex, Class I	HLA-B - KIR3DL2	HLA-B	KIR3DL2	PMID: 28484462		Cell-Cell Contact
MHC-I	Major Histocompatibility Complex, Class I	HLA-C - KIR3DL3	HLA-C	KIR3DL3	PMID: 28484462		Cell-Cell Contact
MHC-I	Major Histocompatibility Complex, Class I	HLA-A - KIR3DL1	HLA-A	KIR3DL1	PMID: 28484462		Cell-Cell Contact
MHC-I	Major Histocompatibility Complex, Class I	HLA-F - LILRB1	HLA-F	LILRB1	PMID: 28484462		Cell-Cell Contact
MHC-I	Major Histocompatibility Complex, Class I	HLA-E - KLRK1	HLA-E	KLRK1	PMID: 28484462		Cell-Cell Contact
MHC-I	Major Histocompatibility Complex, Class I	HLA-F - KIR3DS1	HLA-F	KIR3DS1	PMID: 28484462		Cell-Cell Contact
MHC-I	Major Histocompatibility Complex, Class I	HLA-E - CD94:NKG2A	HLA-E	CD94:NKG2A	PMID: 28484462		Cell-Cell Contact
MHC-I	Major Histocompatibility Complex, Class I	HLA-E - CD94:NKG2C	HLA-E	CD94:NKG2C	PMID: 28484462		Cell-Cell Contact
MHC-I	Major Histocompatibility Complex, Class I	HLA-E - CD94:NKG2E	HLA-E	CD94:NKG2E	PMID: 28484462		Cell-Cell Contact
MHC-II	Major Histocompatibility Complex, Class II	HLA-DPA1 - CD4	HLA-DPA1	CD4	KEGG: hsa04514	Cell adhesion molecules	Cell-Cell Contact
MHC-II	Major Histocompatibility Complex, Class II	HLA-DPB1 - CD4	HLA-DPB1	CD4	KEGG: hsa04514	Cell adhesion molecules	Cell-Cell Contact
MHC-II	Major Histocompatibility Complex, Class II	HLA-DQA1 - CD4	HLA-DQA1	CD4	KEGG: hsa04514	Cell adhesion molecules	Cell-Cell Contact
MHC-II	Major Histocompatibility Complex, Class II	HLA-DMA - CD4	HLA-DMA	CD4	KEGG: hsa04514	Cell adhesion molecules	Cell-Cell Contact
MHC-II	Major Histocompatibility Complex, Class II	HLA-DMB - CD4	HLA-DMB	CD4	KEGG: hsa04514	Cell adhesion molecules	Cell-Cell Contact
MHC-II	Major Histocompatibility Complex, Class II	HLA-DQA2 - CD4	HLA-DQA2	CD4	KEGG: hsa04514	Cell adhesion molecules	Cell-Cell Contact
MHC-II	Major Histocompatibility Complex, Class II	HLA-DOA - CD4	HLA-DOA	CD4	KEGG: hsa04514	Cell adhesion molecules	Cell-Cell Contact
MHC-II	Major Histocompatibility Complex, Class II	HLA-DOB - CD4	HLA-DOB	CD4	KEGG: hsa04514	Cell adhesion molecules	Cell-Cell Contact
MHC-II	Major Histocompatibility Complex, Class II	HLA-DQB1 - CD4	HLA-DQB1	CD4	KEGG: hsa04514	Cell adhesion molecules	Cell-Cell Contact
MHC-II	Major Histocompatibility Complex, Class II	HLA-DRA - CD4	HLA-DRA	CD4	KEGG: hsa04514	Cell adhesion molecules	Cell-Cell Contact
MHC-II	Major Histocompatibility Complex, Class II	HLA-DRB1 - CD4	HLA-DRB1	CD4	KEGG: hsa04514	Cell adhesion molecules	Cell-Cell Contact
MHC-II	Major Histocompatibility Complex, Class II	HLA-DRB3 - CD4	HLA-DRB3	CD4	KEGG: hsa04514	Cell adhesion molecules	Cell-Cell Contact
MHC-II	Major Histocompatibility Complex, Class II	HLA-DRB4 - CD4	HLA-DRB4	CD4	KEGG: hsa04514	Cell adhesion molecules	Cell-Cell Contact
MHC-II	Major Histocompatibility Complex, Class II	HLA-DRB5 - CD4	HLA-DRB5	CD4	KEGG: hsa04514	Cell adhesion molecules	Cell-Cell Contact
MIF	Macrophage Migration Inhibitory Factor	MIF - ACKR3	MIF	ACKR3	PMID: 26175090		Secreted Signaling
MIF	Macrophage Migration Inhibitory Factor	MIF - (CD74+CXCR4)	MIF	CD74_CXCR4	PMID: 29637711; PMID: 24760155		Secreted Signaling
MIF	Macrophage Migration Inhibitory Factor	MIF - (CD74+CD44)	MIF	CD74_CD44	PMID: 29637711; PMID: 26175090		Secreted Signaling
MIF	Macrophage Migration Inhibitory Factor	MIF - (CD74+CXCR2)	MIF	CD74_CXCR2	PMID: 29637711; PMID: 26175090		Secreted Signaling
MK	Midkine	MDK - ALK	MDK	ALK	PMID: 19459784		Secreted Signaling
MK	Midkine	MDK - ALK	MDK	ALK	PMID: 19459784		Secreted Signaling
MK	Midkine	MDK - ALK	MDK	ALK	PMID: 19459784		Secreted Signaling
MK	Midkine	MDK - SDC1	MDK	SDC1	PMID: 28356350		Secreted Signaling
MK	Midkine	MDK - SDC1	MDK	SDC1	PMID: 28356350		Secreted Signaling
MK	Midkine	MDK - SDC1	MDK	SDC1	PMID: 28356350		Secreted Signaling
MK	Midkine	MDK - SDC2	MDK	SDC2	PMID: 28356350		Secreted Signaling
MK	Midkine	MDK - SDC2	MDK	SDC2	PMID: 28356350		Secreted Signaling
MK	Midkine	MDK - SDC2	MDK	SDC2	PMID: 28356350		Secreted Signaling
MK	Midkine	MDK - SDC4	MDK	SDC4	PMID: 28356350		Secreted Signaling
MK	Midkine	MDK - SDC4	MDK	SDC4	PMID: 28356350		Secreted Signaling
MK	Midkine	MDK - SDC4	MDK	SDC4	PMID: 28356350		Secreted Signaling
MK	Midkine	MDK - PTPRZ1	MDK	PTPRZ1	PMID: 28356350		Secreted Signaling
MK	Midkine	MDK - PTPRZ1	MDK	PTPRZ1	PMID: 28356350		Secreted Signaling
MK	Midkine	MDK - PTPRZ1	MDK	PTPRZ1	PMID: 28356350		Secreted Signaling
MK	Midkine	MDK - (ITGA4+ITGB1)	MDK	ITGA4_ITGB1	PMID: 28356350		Secreted Signaling
MK	Midkine	MDK - (ITGA4+ITGB1)	MDK	ITGA4_ITGB1	PMID: 28356350		Secreted Signaling
MK	Midkine	MDK - (ITGA4+ITGB1)	MDK	ITGA4_ITGB1	PMID: 28356350		Secreted Signaling
MK	Midkine	MDK - (ITGA6+ITGB1)	MDK	ITGA6_ITGB1	PMID: 28356350		Secreted Signaling
MK	Midkine	MDK - (ITGA6+ITGB1)	MDK	ITGA6_ITGB1	PMID: 28356350		Secreted Signaling
MK	Midkine	MDK - (ITGA6+ITGB1)	MDK	ITGA6_ITGB1	PMID: 28356350		Secreted Signaling
MK	Midkine	MDK - LRP1	MDK	LRP1	PMID: 28356350		Secreted Signaling
MK	Midkine	MDK - LRP1	MDK	LRP1	PMID: 28356350		Secreted Signaling
MK	Midkine	MDK - LRP1	MDK	LRP1	PMID: 28356350		Secreted Signaling
MK	Midkine	MDK - NCL	MDK	NCL	PMID: 28356350		Secreted Signaling
MK	Midkine	MDK - NCL	MDK	NCL	PMID: 28356350		Secreted Signaling
MK	Midkine	MDK - NCL	MDK	NCL	PMID: 28356350		Secreted Signaling
MPZ	Myelin Protein Zero	MPZ - MPZL1	MPZ	MPZL1	KEGG: hsa04514	Cell adhesion molecules	Cell-Cell Contact
MPZ	Myelin Protein Zero	MPZ - MPZ	MPZ	MPZ	KEGG: hsa04514	Cell adhesion molecules	Cell-Cell Contact
MPZ	Myelin Protein Zero	MPZL1 - MPZL1	MPZL1	MPZL1	KEGG: hsa04514	Cell adhesion molecules	Cell-Cell Contact
NECTIN	Nectin Cell Adhesion Molecule	NECTIN3 - TIGIT	NECTIN3	TIGIT	KEGG: hsa04514; PMID: 1313846	Cell adhesion molecules	Cell-Cell Contact
NECTIN	Nectin Cell Adhesion Molecule	NECTIN2 - CD226	NECTIN2	CD226	KEGG: hsa04514	Cell adhesion molecules	Cell-Cell Contact
NECTIN	Nectin Cell Adhesion Molecule	NECTIN2 - TIGIT	NECTIN2	TIGIT	KEGG: hsa04514	Cell adhesion molecules	Cell-Cell Contact
NECTIN	Nectin Cell Adhesion Molecule	NECTIN1 - NECTIN3	NECTIN1	NECTIN3	KEGG: hsa04514	Cell adhesion molecules	Cell-Cell Contact
NECTIN	Nectin Cell Adhesion Molecule	NECTIN1 - CADM3	NECTIN1	CADM3	PMID: 23027581		Cell-Cell Contact
NECTIN	Nectin Cell Adhesion Molecule	NECTIN1 - CD96	NECTIN1	CD96	PMID: 23027581		Cell-Cell Contact
NECTIN	Nectin Cell Adhesion Molecule	NECTIN1 - NECTIN4	NECTIN1	NECTIN4	PMID: 23027581		Cell-Cell Contact
NECTIN	Nectin Cell Adhesion Molecule	NECTIN3 - NECTIN1	NECTIN3	NECTIN1	PMID: 23027581		Cell-Cell Contact
NECTIN	Nectin Cell Adhesion Molecule	NECTIN3 - NECTIN2	NECTIN3	NECTIN2	PMID: 23027581		Cell-Cell Contact
NECTIN	Nectin Cell Adhesion Molecule	NECTIN3 - PVR	NECTIN3	PVR	PMID: 23027581		Cell-Cell Contact
NEGR	Major Histocompatibility Complex, Class II	NEGR1 - NEGR1	NEGR1	NEGR1	KEGG: hsa04514	Cell adhesion molecules	Cell-Cell Contact
NOTCH	Delta-Notch pathway	DLK1 - NOTCH1	DLK1	NOTCH1	PMID: 22353464		Cell-Cell Contact
NOTCH	Delta-Notch pathway	DLK1 - NOTCH2	DLK1	NOTCH2	PMID: 22353464		Cell-Cell Contact
NOTCH	Delta-Notch pathway	DLK1 - NOTCH3	DLK1	NOTCH3	PMID: 22353464		Cell-Cell Contact
NOTCH	Delta-Notch pathway	DLK1 - NOTCH4	DLK1	NOTCH4	PMID: 22353464		Cell-Cell Contact
NOTCH	Delta-Notch pathway	DLL1 - NOTCH1	DLL1	NOTCH1	PMID: 22353464		Cell-Cell Contact
NOTCH	Delta-Notch pathway	DLL1 - NOTCH3	DLL1	NOTCH3	PMID: 22353464		Cell-Cell Contact
NOTCH	Delta-Notch pathway	DLL1 - NOTCH4	DLL1	NOTCH4	PMID: 22353464		Cell-Cell Contact
NOTCH	Delta-Notch pathway	DLL3 - NOTCH1	DLL3	NOTCH1	PMID: 22353464		Cell-Cell Contact
NOTCH	Delta-Notch pathway	DLL3 - NOTCH2	DLL3	NOTCH2	PMID: 22353464		Cell-Cell Contact
NOTCH	Delta-Notch pathway	DLL3 - NOTCH3	DLL3	NOTCH3	PMID: 22353464		Cell-Cell Contact
NOTCH	Delta-Notch pathway	DLL3 - NOTCH4	DLL3	NOTCH4	PMID: 22353464		Cell-Cell Contact
NOTCH	Delta-Notch pathway	DLL4 - NOTCH1	DLL4	NOTCH1	PMID: 22353464		Cell-Cell Contact
NOTCH	Delta-Notch pathway	DLL4 - NOTCH2	DLL4	NOTCH2	PMID: 22353464		Cell-Cell Contact
NOTCH	Delta-Notch pathway	DLL4 - NOTCH3	DLL4	NOTCH3	PMID: 22353464		Cell-Cell Contact
NOTCH	Delta-Notch pathway	DLL4 - NOTCH4	DLL4	NOTCH4	PMID: 22353464		Cell-Cell Contact
NOTCH	Delta-Notch pathway	JAG1 - NOTCH1	JAG1	NOTCH1	PMID: 22353464		Cell-Cell Contact
NOTCH	Delta-Notch pathway	JAG1 - NOTCH2	JAG1	NOTCH2	PMID: 22353464		Cell-Cell Contact
NOTCH	Delta-Notch pathway	JAG1 - NOTCH3	JAG1	NOTCH3	PMID: 22353464		Cell-Cell Contact
NOTCH	Delta-Notch pathway	JAG1 - NOTCH4	JAG1	NOTCH4	PMID: 22353464		Cell-Cell Contact
NOTCH	Delta-Notch pathway	JAG2 - NOTCH1	JAG2	NOTCH1	PMID: 22353464		Cell-Cell Contact
NOTCH	Delta-Notch pathway	JAG2 - NOTCH2	JAG2	NOTCH2	PMID: 22353464		Cell-Cell Contact
NOTCH	Delta-Notch pathway	JAG2 - NOTCH3	JAG2	NOTCH3	PMID: 22353464		Cell-Cell Contact
NOTCH	Delta-Notch pathway	JAG2 - NOTCH4	JAG2	NOTCH4	PMID: 22353464		Cell-Cell Contact
NOTCH	Delta-Notch pathway	DLL1 - NOTCH2	DLL1	NOTCH2	PMID: 22353464		Cell-Cell Contact
NRG	Neuregulin	NRG1 - ERBB3	NRG1	ERBB3	KEGG: hsa04012	ErbB signaling pathway	Secreted Signaling
NRG	Neuregulin	NRG1 - (ERBB2+ERBB3)	NRG1	ERBB2_ERBB3	KEGG: hsa04012	ErbB signaling pathway	Secreted Signaling
NRG	Neuregulin	NRG1 - ERBB4	NRG1	ERBB4	KEGG: hsa04012	ErbB signaling pathway	Secreted Signaling
NRG	Neuregulin	NRG1 - (ERBB2+ERBB4)	NRG1	ERBB2_ERBB4	KEGG: hsa04012	ErbB signaling pathway	Secreted Signaling
NRG	Neuregulin	NRG2 - ERBB3	NRG2	ERBB3	KEGG: hsa04012	ErbB signaling pathway	Secreted Signaling
NRG	Neuregulin	NRG2 - (ERBB2+ERBB3)	NRG2	ERBB2_ERBB3	KEGG: hsa04012	ErbB signaling pathway	Secreted Signaling
NRG	Neuregulin	NRG2 - ERBB4	NRG2	ERBB4	KEGG: hsa04012	ErbB signaling pathway	Secreted Signaling
NRG	Neuregulin	NRG2 - (ERBB2+ERBB4)	NRG2	ERBB2_ERBB4	KEGG: hsa04012	ErbB signaling pathway	Secreted Signaling
NRG	Neuregulin	NRG3 - ERBB4	NRG3	ERBB4	KEGG: hsa04012	ErbB signaling pathway	Secreted Signaling
NRG	Neuregulin	NRG3 - (ERBB2+ERBB4)	NRG3	ERBB2_ERBB4	KEGG: hsa04012	ErbB signaling pathway	Secreted Signaling
NRG	Neuregulin	NRG4 - ERBB4	NRG4	ERBB4	KEGG: hsa04012	ErbB signaling pathway	Secreted Signaling
NRG	Neuregulin	NRG4 - (ERBB2+ERBB4)	NRG4	ERBB2_ERBB4	KEGG: hsa04012	ErbB signaling pathway	Secreted Signaling
NRG	Neuregulin	NRG1 - (ITGAV+ITGB3)	NRG1	ITGAV_ITGB3	PMID: 20682778		Secreted Signaling
OCLN	Occludin	OCLN - OCLN	OCLN	OCLN	KEGG: hsa04514	Cell adhesion molecules	Cell-Cell Contact
OSM	Oncostatin M	OSM - (LIFR+IL6ST)	OSM	LIFR_IL6ST	KEGG: hsa04060	Cytokine-cytokine receptor interaction	Secreted Signaling
OSM	Oncostatin M	OSM - (OSMR+IL6ST)	OSM	OSMR_IL6ST	KEGG: hsa04060	Cytokine-cytokine receptor interaction	Secreted Signaling
PARs	Neuroactive ligand-receptor interaction	PRSS3 - F2R	PRSS3	F2R	KEGG: hsa04080	Neuroactive ligand-receptor interaction	Secreted Signaling
PARs	Neuroactive ligand-receptor interaction	CTSG - F2R	CTSG	F2R	KEGG: hsa04080	Neuroactive ligand-receptor interaction	Secreted Signaling
PARs	Neuroactive ligand-receptor interaction	F2 - F2R	F2	F2R	KEGG: hsa04080	Neuroactive ligand-receptor interaction	Secreted Signaling
PARs	Neuroactive ligand-receptor interaction	PLG - F2RL3	PLG	F2R	KEGG: hsa04080	Neuroactive ligand-receptor interaction	Secreted Signaling
PARs	Neuroactive ligand-receptor interaction	GZMA - F2R	GZMA	F2R	KEGG: hsa04080	Neuroactive ligand-receptor interaction	Secreted Signaling
PARs	Neuroactive ligand-receptor interaction	PRSS2 - F2R	PRSS2	F2R	KEGG: hsa04080	Neuroactive ligand-receptor interaction	Secreted Signaling
PARs	Neuroactive ligand-receptor interaction	PRSS1 - F2R	PRSS1	F2R	KEGG: hsa04080	Neuroactive ligand-receptor interaction	Secreted Signaling
PARs	Neuroactive ligand-receptor interaction	PRSS3 - F2RL1	PRSS3	F2RL1	KEGG: hsa04080	Neuroactive ligand-receptor interaction	Secreted Signaling
PARs	Neuroactive ligand-receptor interaction	CTSG - F2RL1	CTSG	F2RL1	KEGG: hsa04080	Neuroactive ligand-receptor interaction	Secreted Signaling
PARs	Neuroactive ligand-receptor interaction	F2 - F2RL1	F2	F2RL1	KEGG: hsa04080	Neuroactive ligand-receptor interaction	Secreted Signaling
PARs	Neuroactive ligand-receptor interaction	PLG - F2RL1	PLG	F2RL1	KEGG: hsa04080	Neuroactive ligand-receptor interaction	Secreted Signaling
PARs	Neuroactive ligand-receptor interaction	GZMA - F2RL1	GZMA	F2RL1	KEGG: hsa04080	Neuroactive ligand-receptor interaction	Secreted Signaling
PARs	Neuroactive ligand-receptor interaction	PRSS2 - F2RL1	PRSS2	F2RL1	KEGG: hsa04080	Neuroactive ligand-receptor interaction	Secreted Signaling
PARs	Neuroactive ligand-receptor interaction	PRSS1 - F2RL1	PRSS1	F2RL1	KEGG: hsa04080	Neuroactive ligand-receptor interaction	Secreted Signaling
PARs	Neuroactive ligand-receptor interaction	PRSS3 - F2RL2	PRSS3	F2RL2	KEGG: hsa04080	Neuroactive ligand-receptor interaction	Secreted Signaling
PARs	Neuroactive ligand-receptor interaction	CTSG - F2RL2	CTSG	F2RL2	KEGG: hsa04080	Neuroactive ligand-receptor interaction	Secreted Signaling
PARs	Neuroactive ligand-receptor interaction	F2 - F2RL2	F2	F2RL2	KEGG: hsa04080	Neuroactive ligand-receptor interaction	Secreted Signaling
PARs	Neuroactive ligand-receptor interaction	PLG - F2RL2	PLG	F2RL2	KEGG: hsa04080	Neuroactive ligand-receptor interaction	Secreted Signaling
PARs	Neuroactive ligand-receptor interaction	GZMA - F2RL2	GZMA	F2RL2	KEGG: hsa04080	Neuroactive ligand-receptor interaction	Secreted Signaling
PARs	Neuroactive ligand-receptor interaction	PRSS2 - F2RL2	PRSS2	F2RL2	KEGG: hsa04080	Neuroactive ligand-receptor interaction	Secreted Signaling
PARs	Neuroactive ligand-receptor interaction	PRSS1 - F2RL2	PRSS1	F2RL2	KEGG: hsa04080	Neuroactive ligand-receptor interaction	Secreted Signaling
PARs	Neuroactive ligand-receptor interaction	PRSS3 - F2RL3	PRSS3	F2RL3	KEGG: hsa04080	Neuroactive ligand-receptor interaction	Secreted Signaling
PARs	Neuroactive ligand-receptor interaction	CTSG - F2RL3	CTSG	F2RL3	KEGG: hsa04080	Neuroactive ligand-receptor interaction	Secreted Signaling
PARs	Neuroactive ligand-receptor interaction	F2 - F2RL3	F2	F2RL3	KEGG: hsa04080	Neuroactive ligand-receptor interaction	Secreted Signaling
PARs	Neuroactive ligand-receptor interaction	GZMA - F2RL3	GZMA	F2RL3	KEGG: hsa04080	Neuroactive ligand-receptor interaction	Secreted Signaling
PARs	Neuroactive ligand-receptor interaction	PLG - F2RL3	PLG	F2RL3	KEGG: hsa04080	Neuroactive ligand-receptor interaction	Secreted Signaling
PARs	Neuroactive ligand-receptor interaction	PRSS2 - F2RL3	PRSS2	F2RL3	KEGG: hsa04080	Neuroactive ligand-receptor interaction	Secreted Signaling
PARs	Neuroactive ligand-receptor interaction	PRSS1 - F2RL3	PRSS1	F2RL3	KEGG: hsa04080	Neuroactive ligand-receptor interaction	Secreted Signaling
PARs	Neuroactive ligand-receptor interaction	PRSS3 - PARD3	PRSS3	PARD3	KEGG: hsa04080	Neuroactive ligand-receptor interaction	Secreted Signaling
PARs	Neuroactive ligand-receptor interaction	CTSG - PARD3	CTSG	PARD3	KEGG: hsa04080	Neuroactive ligand-receptor interaction	Secreted Signaling
PARs	Neuroactive ligand-receptor interaction	F2 - PARD3	F2	PARD3	KEGG: hsa04080	Neuroactive ligand-receptor interaction	Secreted Signaling
PARs	Neuroactive ligand-receptor interaction	GZMA - PARD3	GZMA	PARD3	KEGG: hsa04080	Neuroactive ligand-receptor interaction	Secreted Signaling
PARs	Neuroactive ligand-receptor interaction	PLG - PARD3	PLG	PARD3	KEGG: hsa04080	Neuroactive ligand-receptor interaction	Secreted Signaling
PARs	Neuroactive ligand-receptor interaction	PRSS2 - PARD3	PRSS2	PARD3	KEGG: hsa04080	Neuroactive ligand-receptor interaction	Secreted Signaling
PARs	Neuroactive ligand-receptor interaction	PRSS1 - PARD3	PRSS1	PARD3	KEGG: hsa04080	Neuroactive ligand-receptor interaction	Secreted Signaling
PDGF	Platelet Derived Growth Factor	PDGFA - PDGFRA	PDGFA	PDGFRA	PMID: 15207812		Secreted Signaling
PDGF	Platelet Derived Growth Factor	PDGFA - PDGFRB	PDGFA	PDGFRB	PMID: 15207812		Secreted Signaling
PDGF	Platelet Derived Growth Factor	PDGFB - PDGFRA	PDGFB	PDGFRA	PMID: 15207812		Secreted Signaling
PDGF	Platelet Derived Growth Factor	PDGFB - PDGFRB	PDGFB	PDGFRB	PMID: 15207812		Secreted Signaling
PDGF	Platelet Derived Growth Factor	PDGFC - PDGFRA	PDGFC	PDGFRA	PMID: 15207812		Secreted Signaling
PDGF	Platelet Derived Growth Factor	PDGFD - PDGFRB	PDGFD	PDGFRB	PMID: 15207812		Secreted Signaling
PECAM1	Platelet And Endothelial Cell Adhesion Molecule 1	PECAM1 - PECAM1	PECAM1	PECAM1	KEGG: hsa04514	Cell adhesion molecules	Cell-Cell Contact
PERIOSTIN	Periostin	POSTN - (ITGAV+ITGB3)	POSTN	ITGAV_ITGB3	PMID: 26721738		Secreted Signaling
PERIOSTIN	Periostin	POSTN - (ITGAV+ITGB5)	POSTN	ITGAV_ITGB5	PMID: 26721738		Secreted Signaling
PROS	Protein S	PROS1 - AXL	PROS1	AXL	PMID: 29531161		Secreted Signaling
PROS	Protein S	PROS1 - TYRO3	PROS1	TYRO3	PMID: 30501104		Secreted Signaling
PTN	Pleiotrophin	PTN - PTPRZ1	PTN	PTPRZ1	PMID: 28356350; PMID: 25620911		Secreted Signaling
PTN	Pleiotrophin	PTN - SDC1	PTN	SDC1	PMID: 28356350; PMID: 25620911		Secreted Signaling
PTN	Pleiotrophin	PTN - SDC2	PTN	SDC2	PMID: 28356350; PMID: 25620911		Secreted Signaling
PTN	Pleiotrophin	PTN - SDC3	PTN	SDC3	PMID: 28356350; PMID: 25620911		Secreted Signaling
PTN	Pleiotrophin	PTN - SDC4	PTN	SDC4	PMID: 28356350; PMID: 25620911		Secreted Signaling
PTN	Pleiotrophin	PTN - (ITGAV+ITGB3)	PTN	ITGAV_ITGB3	PMID: 28356350; PMID: 25620911		Secreted Signaling
PTN	Pleiotrophin	PTN - NCL	PTN	NCL	PMID: 28356350; PMID: 25620911		Secreted Signaling
PTN	Pleiotrophin	PTN - ALK	PTN	ALK	PMID: 28356350; PMID: 25620911		Secreted Signaling
PTPRM	Protein Tyrosine Phosphatase Receptor Type M	PTPRM - PTPRM	PTPRM	PTPRM	KEGG: hsa04514	Cell adhesion molecules	Cell-Cell Contact
RESISTIN	Resistin	RETN - TLR4	RETN	TLR4	PMID: 30809105		Secreted Signaling
RESISTIN	Resistin	RETN - CAP1	RETN	CAP1	PMID: 30809105		Secreted Signaling
SELL	Selectin L	SELL - GLYCAM1	SELL	GLYCAM1	KEGG: hsa04514	Cell adhesion molecules	Cell-Cell Contact
SELL	Selectin L	SELL - MADCAM1	SELL	MADCAM1	KEGG: hsa04514	Cell adhesion molecules	Cell-Cell Contact
SELL	Selectin L	SELL - PODXL	SELL	PODXL	PMID: 22814396		Cell-Cell Contact
SELL	Selectin L	SELL - CD34	SELL	CD34	PMID: 7692600; PMID: 8977216		Cell-Cell Contact
SELPLG	Selectin P Ligand		SELPLG	SELL	PMC2431087; PMID: 8892633
SELPLG	Selectin P Ligand	SELPLG - SELE	SELPLG	SELE	PMC4571854		Cell-Cell Contact
SELPLG	Selectin P Ligand	SELPLG - SELP	SELPLG	SELP	PMID: 19118202; PMID: 9829984		Cell-Cell Contact
SEMA3	Semaphorin 3	SEMA3E - PLXND1	SEMA3E	PLXND1	PMID: 22325954		Secreted Signaling
SEMA3	Semaphorin 3	SEMA3A - (NRP1+PLXNA1)	SEMA3A	NRP1_PLXNA1	PMID: 27533782		Secreted Signaling
SEMA3	Semaphorin 3	SEMA3A - (NRP1+PLXNA2)	SEMA3A	NRP1_PLXNA2	PMID: 27533782		Secreted Signaling
SEMA3	Semaphorin 3	SEMA3A - (NRP1+PLXNA3)	SEMA3A	NRP1_PLXNA3	PMID: 27533782		Secreted Signaling
SEMA3	Semaphorin 3	SEMA3A - (NRP1+PLXNA4)	SEMA3A	NRP1_PLXNA4	PMID: 27533782		Secreted Signaling
SEMA3	Semaphorin 3	SEMA3B - (NRP1+PLXNA1)	SEMA3B	NRP1_PLXNA1	PMID: 27533782		Secreted Signaling
SEMA3	Semaphorin 3	SEMA3B - (NRP1+PLXNA2)	SEMA3B	NRP1_PLXNA2	PMID: 27533782		Secreted Signaling
SEMA3	Semaphorin 3	SEMA3B - (NRP1+PLXNA3)	SEMA3B	NRP1_PLXNA3	PMID: 27533782		Secreted Signaling
SEMA3	Semaphorin 3	SEMA3B - (NRP1+PLXNA4)	SEMA3B	NRP1_PLXNA4	PMID: 27533782		Secreted Signaling
SEMA3	Semaphorin 3	SEMA3C - (NRP1+PLXNA1)	SEMA3C	NRP1_PLXNA1	PMID: 27533782		Secreted Signaling
SEMA3	Semaphorin 3	SEMA3C - (NRP1+PLXNA2)	SEMA3C	NRP1_PLXNA2	PMID: 27533782		Secreted Signaling
SEMA3	Semaphorin 3	SEMA3C - (NRP1+PLXNA3)	SEMA3C	NRP1_PLXNA3	PMID: 27533782		Secreted Signaling
SEMA3	Semaphorin 3	SEMA3C - (NRP1+PLXNA4)	SEMA3C	NRP1_PLXNA4	PMID: 27533782		Secreted Signaling
SEMA3	Semaphorin 3	SEMA3D - (NRP1+PLXNA1)	SEMA3D	NRP1_PLXNA1	PMID: 27533782		Secreted Signaling
SEMA3	Semaphorin 3	SEMA3D - (NRP1+PLXNA2)	SEMA3D	NRP1_PLXNA2	PMID: 27533782		Secreted Signaling
SEMA3	Semaphorin 3	SEMA3D - (NRP1+PLXNA3)	SEMA3D	NRP1_PLXNA3	PMID: 27533782		Secreted Signaling
SEMA3	Semaphorin 3	SEMA3D - (NRP1+PLXNA4)	SEMA3D	NRP1_PLXNA4	PMID: 27533782		Secreted Signaling
SEMA3	Semaphorin 3	SEMA3B - (NRP2+PLXNA1)	SEMA3B	NRP2_PLXNA1	PMID: 27533782		Secreted Signaling
SEMA3	Semaphorin 3	SEMA3B - (NRP2+PLXNA2)	SEMA3B	NRP2_PLXNA2	PMID: 27533782		Secreted Signaling
SEMA3	Semaphorin 3	SEMA3B - (NRP2+PLXNA3)	SEMA3B	NRP2_PLXNA3	PMID: 27533782		Secreted Signaling
SEMA3	Semaphorin 3	SEMA3B - (NRP2+PLXNA4)	SEMA3B	NRP2_PLXNA4	PMID: 27533782		Secreted Signaling
SEMA3	Semaphorin 3	SEMA3C - (NRP2+PLXNA1)	SEMA3C	NRP2_PLXNA1	PMID: 27533782		Secreted Signaling
SEMA3	Semaphorin 3	SEMA3C - (NRP2+PLXNA2)	SEMA3C	NRP2_PLXNA2	PMID: 27533782		Secreted Signaling
SEMA3	Semaphorin 3	SEMA3C - (NRP2+PLXNA3)	SEMA3C	NRP2_PLXNA3	PMID: 27533782		Secreted Signaling
SEMA3	Semaphorin 3	SEMA3C - (NRP2+PLXNA4)	SEMA3C	NRP2_PLXNA4	PMID: 27533782		Secreted Signaling
SEMA3	Semaphorin 3	SEMA3D - (NRP2+PLXNA1)	SEMA3D	NRP2_PLXNA1	PMID: 27533782		Secreted Signaling
SEMA3	Semaphorin 3	SEMA3D - (NRP2+PLXNA2)	SEMA3D	NRP2_PLXNA2	PMID: 27533782		Secreted Signaling
SEMA3	Semaphorin 3	SEMA3D - (NRP2+PLXNA3)	SEMA3D	NRP2_PLXNA3	PMID: 27533782		Secreted Signaling
SEMA3	Semaphorin 3	SEMA3D - (NRP2+PLXNA4)	SEMA3D	NRP2_PLXNA4	PMID: 27533782		Secreted Signaling
SEMA3	Semaphorin 3	SEMA3F - (NRP2+PLXNA1)	SEMA3F	NRP2_PLXNA1	PMID: 27533782		Secreted Signaling
SEMA3	Semaphorin 3	SEMA3F - (NRP2+PLXNA2)	SEMA3F	NRP2_PLXNA2	PMID: 27533782		Secreted Signaling
SEMA3	Semaphorin 3	SEMA3F - (NRP2+PLXNA3)	SEMA3F	NRP2_PLXNA3	PMID: 27533782		Secreted Signaling
SEMA3	Semaphorin 3	SEMA3F - (NRP2+PLXNA4)	SEMA3F	NRP2_PLXNA4	PMID: 27533782		Secreted Signaling
SEMA3	Semaphorin 3	SEMA3G - (NRP2+PLXNA1)	SEMA3G	NRP2_PLXNA1	PMID: 27533782		Secreted Signaling
SEMA3	Semaphorin 3	SEMA3G - (NRP2+PLXNA2)	SEMA3G	NRP2_PLXNA2	PMID: 27533782		Secreted Signaling
SEMA3	Semaphorin 3	SEMA3G - (NRP2+PLXNA3)	SEMA3G	NRP2_PLXNA3	PMID: 27533782		Secreted Signaling
SEMA3	Semaphorin 3	SEMA3G - (NRP2+PLXNA4)	SEMA3G	NRP2_PLXNA4	PMID: 27533782		Secreted Signaling
SEMA3	Semaphorin 3	SEMA3C - (NRP1+NRP2)	SEMA3C	NRP1_NRP2	PMID: 27533782		Secreted Signaling
SEMA3	Semaphorin 3	SEMA3C - PLXND1	SEMA3C	PLXND1	PMID: 27533782		Secreted Signaling
SEMA4	Semaphorin 4	SEMA4D - CD72	SEMA4D	CD72	PMID: 22325954		Cell-Cell Contact
SEMA4	Semaphorin 4	SEMA4A - (NRP1+PLXNA1)	SEMA4A	NRP1_PLXNA1	PMID: 27533782		Cell-Cell Contact
SEMA4	Semaphorin 4	SEMA4A - (NRP1+PLXNA2)	SEMA4A	NRP1_PLXNA2	PMID: 27533782		Cell-Cell Contact
SEMA4	Semaphorin 4	SEMA4A - (NRP1+PLXNA3)	SEMA4A	NRP1_PLXNA3	PMID: 27533782		Cell-Cell Contact
SEMA4	Semaphorin 4	SEMA4A - (NRP1+PLXNA4)	SEMA4A	NRP1_PLXNA4	PMID: 27533782		Cell-Cell Contact
SEMA4	Semaphorin 4	SEMA4A - PLXNB1	SEMA4A	PLXNB1	PMID: 27533782		Cell-Cell Contact
SEMA4	Semaphorin 4	SEMA4A - PLXNB2	SEMA4A	PLXNB2	PMID: 27533782		Cell-Cell Contact
SEMA4	Semaphorin 4	SEMA4A - PLXNB3	SEMA4A	PLXNB3	PMID: 27533782		Cell-Cell Contact
SEMA4	Semaphorin 4	SEMA4D - PLXNB1	SEMA4D	PLXNB1	PMID: 27533782		Cell-Cell Contact
SEMA4	Semaphorin 4	SEMA4D - PLXNB2	SEMA4D	PLXNB2	PMID: 27533782		Cell-Cell Contact
SEMA4	Semaphorin 4	SEMA4D - PLXNB3	SEMA4D	PLXNB3	PMID: 27533782		Cell-Cell Contact
SEMA4	Semaphorin 4	SEMA4C - PLXNB2	SEMA4C	PLXNB2	PMID: 27533782		Cell-Cell Contact
SEMA4	Semaphorin 4	SEMA4G - PLXNB2	SEMA4G	PLXNB2	PMID: 27533782		Cell-Cell Contact
SEMA5	Semaphorin 5	SEMA5A - PLXNA1	SEMA5A	PLXNA1	PMID: 27533782		Cell-Cell Contact
SEMA5	Semaphorin 5	SEMA5B - PLXNA1	SEMA5B	PLXNA1	PMID: 27533782		Cell-Cell Contact
SEMA5	Semaphorin 5	SEMA5A - PLXNA3	SEMA5A	PLXNA3	PMID: 27533782		Cell-Cell Contact
SEMA5	Semaphorin 5	SEMA5B - PLXNA3	SEMA5B	PLXNA3	PMID: 27533782		Cell-Cell Contact
SEMA5	Semaphorin 5	SEMA5A - PLXNB3	SEMA5A	PLXNB3	PMID: 27533782		Cell-Cell Contact
SEMA7	Semaphorin 7	SEMA7A - (ITGB1+ITGA1)	SEMA7A	ITGB1_ITGA1	PMID: 22325954		Cell-Cell Contact
SEMA7	Semaphorin 7	SEMA7A - PLXNC1	SEMA7A	PLXNC1	PMID: 27533782		Cell-Cell Contact
SN	Sialic Acid Binding Ig Like Lectin 1	SIGLEC1 - SPN	SIGLEC1	SPN	KEGG: hsa04514; PMID: 11238599	Cell adhesion molecules	Cell-Cell Contact
SPP1	Secreted Phosphoprotein 1	SPP1 - CD44	SPP1	CD44	PMID: 21907263		Secreted Signaling
SPP1	Secreted Phosphoprotein 1	SPP1 - (ITGAV+ITGB3)	SPP1	ITGAV_ITGB3	PMID: 21907263		Secreted Signaling
SPP1	Secreted Phosphoprotein 1	SPP1 - (ITGAV+ITGB1)	SPP1	ITGAV_ITGB1	PMID: 21907263		Secreted Signaling
SPP1	Secreted Phosphoprotein 1	SPP1 - (ITGAV+ITGB5)	SPP1	ITGAV_ITGB5	PMID: 21907263		Secreted Signaling
SPP1	Secreted Phosphoprotein 1	SPP1 - (ITGAV+ITGB6)	SPP1	ITGAV_ITGB6	PMID: 21907263		Secreted Signaling
SPP1	Secreted Phosphoprotein 1	SPP1 - (ITGA4+ITGB1)	SPP1	ITGA4_ITGB1	PMID: 21907263		Secreted Signaling
SPP1	Secreted Phosphoprotein 1	SPP1 - (ITGA9+ITGB1)	SPP1	ITGA9_ITGB1	PMID: 21907263		Secreted Signaling
SPP1	Secreted Phosphoprotein 1	SPP1 - (ITGA8+ITGB1)	SPP1	ITGA8_ITGB1	PMID: 21907263		Secreted Signaling
SPP1	Secreted Phosphoprotein 1	SPP1 - (ITGA5+ITGB1)	SPP1	ITGA5_ITGB1	PMID: 21907263		Secreted Signaling
TENASCIN	Tenascin C	TNC - (ITGA8+ITGB1)	TNC	ITGA8_ITGB1	KEGG: hsa04512	ECM-receptor interaction	ECM-Receptor
TENASCIN	Tenascin C	TNR - (ITGA8+ITGB1)	TNR	ITGA8_ITGB1	KEGG: hsa04512	ECM-receptor interaction	ECM-Receptor
TENASCIN	Tenascin C	TNN - (ITGA8+ITGB1)	TNN	ITGA8_ITGB1	KEGG: hsa04512	ECM-receptor interaction	ECM-Receptor
TENASCIN	Tenascin C	TNXB - (ITGA8+ITGB1)	TNXB	ITGA8_ITGB1	KEGG: hsa04512	ECM-receptor interaction	ECM-Receptor
TENASCIN	Tenascin C	TNC - (ITGA9+ITGB1)	TNC	ITGA9_ITGB1	KEGG: hsa04512	ECM-receptor interaction	ECM-Receptor
TENASCIN	Tenascin C	TNR - (ITGA9+ITGB1)	TNR	ITGA9_ITGB1	KEGG: hsa04512	ECM-receptor interaction	ECM-Receptor
TENASCIN	Tenascin C	TNN - (ITGA9+ITGB1)	TNN	ITGA9_ITGB1	KEGG: hsa04512	ECM-receptor interaction	ECM-Receptor
TENASCIN	Tenascin C	TNXB - (ITGA9+ITGB1)	TNXB	ITGA9_ITGB1	KEGG: hsa04512	ECM-receptor interaction	ECM-Receptor
TENASCIN	Tenascin C	TNC - (ITGAV+ITGB3)	TNC	ITGAV_ITGB3	KEGG: hsa04512	ECM-receptor interaction	ECM-Receptor
TENASCIN	Tenascin C	TNR - (ITGAV+ITGB3)	TNR	ITGAV_ITGB3	KEGG: hsa04512	ECM-receptor interaction	ECM-Receptor
TENASCIN	Tenascin C	TNN - (ITGAV+ITGB3)	TNN	ITGAV_ITGB3	KEGG: hsa04512	ECM-receptor interaction	ECM-Receptor
TENASCIN	Tenascin C	TNXB - (ITGAV+ITGB3)	TNXB	ITGAV_ITGB3	KEGG: hsa04512	ECM-receptor interaction	ECM-Receptor
TENASCIN	Tenascin C	TNC - (ITGA2B+ITGB3)	TNC	ITGA2B_ITGB3	KEGG: hsa04512	ECM-receptor interaction	ECM-Receptor
TENASCIN	Tenascin C	TNR - (ITGA2B+ITGB3)	TNR	ITGA2B_ITGB3	KEGG: hsa04512	ECM-receptor interaction	ECM-Receptor
TENASCIN	Tenascin C	TNN - (ITGA2B+ITGB3)	TNN	ITGA2B_ITGB3	KEGG: hsa04512	ECM-receptor interaction	ECM-Receptor
TENASCIN	Tenascin C	TNXB - (ITGA2B+ITGB3)	TNXB	ITGA2B_ITGB3	KEGG: hsa04512	ECM-receptor interaction	ECM-Receptor
TENASCIN	Tenascin C	TNC - (ITGAV+ITGB6)	TNC	ITGAV_ITGB6	KEGG: hsa04512	ECM-receptor interaction	ECM-Receptor
TENASCIN	Tenascin C	TNR - (ITGAV+ITGB6)	TNR	ITGAV_ITGB6	KEGG: hsa04512	ECM-receptor interaction	ECM-Receptor
TENASCIN	Tenascin C	TNN - (ITGAV+ITGB6)	TNN	ITGAV_ITGB6	KEGG: hsa04512	ECM-receptor interaction	ECM-Receptor
TENASCIN	Tenascin C	TNXB - (ITGAV+ITGB6)	TNXB	ITGAV_ITGB6	KEGG: hsa04512	ECM-receptor interaction	ECM-Receptor
TENASCIN	Tenascin C	TNC - SDC1	TNC	SDC1	KEGG: hsa04512	ECM-receptor interaction	ECM-Receptor
TENASCIN	Tenascin C	TNR - SDC1	TNR	SDC1	KEGG: hsa04512	ECM-receptor interaction	ECM-Receptor
TENASCIN	Tenascin C	TNN - SDC1	TNN	SDC1	KEGG: hsa04512	ECM-receptor interaction	ECM-Receptor
TENASCIN	Tenascin C	TNXB - SDC1	TNXB	SDC1	KEGG: hsa04512	ECM-receptor interaction	ECM-Receptor
TENASCIN	Tenascin C	TNC - SDC4	TNC	SDC4	KEGG: hsa04512	ECM-receptor interaction	ECM-Receptor
TENASCIN	Tenascin C	TNR - SDC4	TNR	SDC4	KEGG: hsa04512	ECM-receptor interaction	ECM-Receptor
TENASCIN	Tenascin C	TNN - SDC4	TNN	SDC4	KEGG: hsa04512	ECM-receptor interaction	ECM-Receptor
TENASCIN	Tenascin C	TNXB - SDC4	TNXB	SDC4	KEGG: hsa04512	ECM-receptor interaction	ECM-Receptor
TGFb	TGFB Induced Factor Homeobox	TGFB1 - (TGFBR1+TGFBR2)	TGFB1	TGFbR1_R2	KEGG: hsa04350	TGF-beta signaling pathway	Secreted Signaling
TGFb	TGFB Induced Factor Homeobox	TGFB2 - (TGFBR1+TGFBR2)	TGFB2	TGFbR1_R2	KEGG: hsa04350	TGF-beta signaling pathway	Secreted Signaling
TGFb	TGFB Induced Factor Homeobox	TGFB3 - (TGFBR1+TGFBR2)	TGFB3	TGFbR1_R2	KEGG: hsa04350	TGF-beta signaling pathway	Secreted Signaling
TGFb	TGFB Induced Factor Homeobox	TGFB1 - (ACVR1B+TGFBR2)	TGFB1	ACVR1B_TGFbR2	PMID: 27449815		Secreted Signaling
TGFb	TGFB Induced Factor Homeobox	TGFB1 - (ACVR1C+TGFBR2)	TGFB1	ACVR1C_TGFbR2	PMID: 27449815		Secreted Signaling
TGFb	TGFB Induced Factor Homeobox	TGFB2 - (ACVR1B+TGFBR2)	TGFB2	ACVR1B_TGFbR2	PMID: 27449815		Secreted Signaling
TGFb	TGFB Induced Factor Homeobox	TGFB2 - (ACVR1C+TGFBR2)	TGFB2	ACVR1C_TGFbR2	PMID: 27449815		Secreted Signaling
TGFb	TGFB Induced Factor Homeobox	TGFB3 - (ACVR1B+TGFBR2)	TGFB3	ACVR1B_TGFbR2	PMID: 27449815		Secreted Signaling
TGFb	TGFB Induced Factor Homeobox	TGFB3 - (ACVR1C+TGFBR2)	TGFB3	ACVR1C_TGFbR2	PMID: 27449815		Secreted Signaling
TGFb	TGFB Induced Factor Homeobox	TGFB1 - (ACVR1+TGFBR1)	TGFB1	ACVR1_TGFbR	PMID: 29376829		Secreted Signaling
TGFb	TGFB Induced Factor Homeobox	TGFB2 - (ACVR1+TGFBR1)	TGFB2	ACVR1_TGFbR	PMID: 29376829		Secreted Signaling
TGFb	TGFB Induced Factor Homeobox	TGFB3 - (ACVR1+TGFBR1)	TGFB3	ACVR1_TGFbR	PMID: 29376829		Secreted Signaling
THBS	Thrombospondin	THBS1 - (ITGA3+ITGB1)	THBS1	ITGA3_ITGB1	KEGG: hsa04512	ECM-receptor interaction	ECM-Receptor
THBS	Thrombospondin	THBS2 - (ITGA3+ITGB1)	THBS2	ITGA3_ITGB1	KEGG: hsa04512	ECM-receptor interaction	ECM-Receptor
THBS	Thrombospondin	THBS3 - (ITGA3+ITGB1)	THBS3	ITGA3_ITGB1	KEGG: hsa04512	ECM-receptor interaction	ECM-Receptor
THBS	Thrombospondin	THBS4 - (ITGA3+ITGB1)	THBS4	ITGA3_ITGB1	KEGG: hsa04512	ECM-receptor interaction	ECM-Receptor
THBS	Thrombospondin	COMP - (ITGA3+ITGB1)	COMP	ITGA3_ITGB1	KEGG: hsa04512	ECM-receptor interaction	ECM-Receptor
THBS	Thrombospondin	THBS1 - (ITGAV+ITGB3)	THBS1	ITGAV_ITGB3	KEGG: hsa04512	ECM-receptor interaction	ECM-Receptor
THBS	Thrombospondin	THBS2 - (ITGAV+ITGB3)	THBS2	ITGAV_ITGB3	KEGG: hsa04512	ECM-receptor interaction	ECM-Receptor
THBS	Thrombospondin	THBS3 - (ITGAV+ITGB3)	THBS3	ITGAV_ITGB3	KEGG: hsa04512	ECM-receptor interaction	ECM-Receptor
THBS	Thrombospondin	THBS4 - (ITGAV+ITGB3)	THBS4	ITGAV_ITGB3	KEGG: hsa04512	ECM-receptor interaction	ECM-Receptor
THBS	Thrombospondin	COMP - (ITGAV+ITGB3)	COMP	ITGAV_ITGB3	KEGG: hsa04512	ECM-receptor interaction	ECM-Receptor
THBS	Thrombospondin	THBS1 - SDC1	THBS1	SDC1	KEGG: hsa04512	ECM-receptor interaction	ECM-Receptor
THBS	Thrombospondin	THBS2 - SDC1	THBS2	SDC1	KEGG: hsa04512	ECM-receptor interaction	ECM-Receptor
THBS	Thrombospondin	THBS3 - SDC1	THBS3	SDC1	KEGG: hsa04512	ECM-receptor interaction	ECM-Receptor
THBS	Thrombospondin	THBS4 - SDC1	THBS4	SDC1	KEGG: hsa04512	ECM-receptor interaction	ECM-Receptor
THBS	Thrombospondin	COMP - SDC1	COMP	SDC1	KEGG: hsa04512	ECM-receptor interaction	ECM-Receptor
THBS	Thrombospondin	THBS1 - SDC4	THBS1	SDC4	KEGG: hsa04512	ECM-receptor interaction	ECM-Receptor
THBS	Thrombospondin	THBS2 - SDC4	THBS2	SDC4	KEGG: hsa04512	ECM-receptor interaction	ECM-Receptor
THBS	Thrombospondin	THBS3 - SDC4	THBS3	SDC4	KEGG: hsa04512	ECM-receptor interaction	ECM-Receptor
THBS	Thrombospondin	THBS4 - SDC4	THBS4	SDC4	KEGG: hsa04512	ECM-receptor interaction	ECM-Receptor
THBS	Thrombospondin	COMP - SDC4	COMP	SDC4	KEGG: hsa04512	ECM-receptor interaction	ECM-Receptor
THBS	Thrombospondin	THBS1 - CD36	THBS1	CD36	KEGG: hsa04512	ECM-receptor interaction	ECM-Receptor
THBS	Thrombospondin	THBS2 - CD36	THBS2	CD36	KEGG: hsa04512	ECM-receptor interaction	ECM-Receptor
THBS	Thrombospondin	THBS3 - CD36	THBS3	CD36	KEGG: hsa04512	ECM-receptor interaction	ECM-Receptor
THBS	Thrombospondin	THBS4 - CD36	THBS4	CD36	KEGG: hsa04512	ECM-receptor interaction	ECM-Receptor
THBS	Thrombospondin	COMP - CD36	COMP	CD36	KEGG: hsa04512	ECM-receptor interaction	ECM-Receptor
THBS	Thrombospondin	THBS1 - CD47	THBS1	CD47	KEGG: hsa04512	ECM-receptor interaction	ECM-Receptor
THBS	Thrombospondin	THBS2 - CD47	THBS2	CD47	KEGG: hsa04512	ECM-receptor interaction	ECM-Receptor
THBS	Thrombospondin	THBS3 - CD47	THBS3	CD47	KEGG: hsa04512	ECM-receptor interaction	ECM-Receptor
THBS	Thrombospondin	THBS4 - CD47	THBS4	CD47	KEGG: hsa04512	ECM-receptor interaction	ECM-Receptor
THBS	Thrombospondin	COMP - CD47	COMP	CD47	KEGG: hsa04512	ECM-receptor interaction	ECM-Receptor
THY1	Thy-1 Cell Surface Antigen	THY1 - (ITGAM+ITGB2)	THY1	ITGAM_ITGB2	PMID: 15850796		Cell-Cell Contact
THY1	Thy-1 Cell Surface Antigen	THY1 - (ITGAX+ITGB2)	THY1	ITGAX_ITGB2	PMID: 15850796		Cell-Cell Contact
THY1	Thy-1 Cell Surface Antigen	THY1 - (ITGAV+ITGB3)	THY1	ITGAV_ITGB3	PMID: 29212879; PMID: 18346467		Cell-Cell Contact
TIGIT	T Cell Immunoreceptor With Ig And ITIM Domains	TIGIT - NECTIN2	TIGIT	NECTIN2	PMID: 1313846; PMID:24987108		Cell-Cell Contact
TIGIT	T Cell Immunoreceptor With Ig And ITIM Domains	TIGIT - PVR	TIGIT	PVR	PMID:24987108		Cell-Cell Contact
TNF	Tumor Necrosis Factor	TNF - TNFRSF1A	TNF	TNFRSF1A	KEGG: hsa04060	Cytokine-cytokine receptor interaction	Secreted Signaling
TNF	Tumor Necrosis Factor	TNF - TNFRSF1B	TNF	TNFRSF1B	KEGG: hsa04060	Cytokine-cytokine receptor interaction	Secreted Signaling
TRAIL	TNF Superfamily Member 10	TNFSF10 - TNFRSF10B	TNFSF10	TNFRSF10A	KEGG: hsa04060	Cytokine-cytokine receptor interaction	Secreted Signaling
TWEAK	TNF Superfamily Member 12	TNFSF12 - TNFRSF12A	TNFSF12	TNFRSF12A	KEGG: hsa04060	Cytokine-cytokine receptor interaction	Secreted Signaling
VCAM	Vascular Cell Adhesion Molecule	VCAM1 - (ITGA4+ITGB1)	ITGA4_ITGB1	VCAM1	KEGG: hsa04514	Cell adhesion molecules	Cell-Cell Contact
VCAM	Vascular Cell Adhesion Molecule	VCAM1 - (ITGA9+ITGB1)	ITGA9_ITGB1	VCAM1	KEGG: hsa04514	Cell adhesion molecules	Cell-Cell Contact
VCAM	Vascular Cell Adhesion Molecule	VCAM1 - (ITGA4+ITGB7)	ITGA4_ITGB7	VCAM1	KEGG: hsa04514	Cell adhesion molecules	Cell-Cell Contact
VEGF	Vascular Endothelial Growth Factor	VEGFA - VEGFR1	VEGFA	FLT1	KEGG: hsa04370; PMID: 16633338	VEGF signaling pathway	Secreted Signaling
VEGF	Vascular Endothelial Growth Factor	VEGFA - VEGFR2	VEGFA	KDR	KEGG: hsa04370; PMID: 16633338	VEGF signaling pathway	Secreted Signaling
VEGF	Vascular Endothelial Growth Factor	VEGFB - VEGFR1	VEGFB	FLT1	KEGG: hsa04370; PMID: 16633338	VEGF signaling pathway	Secreted Signaling
VEGF	Vascular Endothelial Growth Factor	VEGFC - VEGFR3	VEGFC	FLT4	KEGG: hsa04370; PMID: 16633338	VEGF signaling pathway	Secreted Signaling
VEGF	Vascular Endothelial Growth Factor	VEGFC - VEGFR2	VEGFC	KDR	KEGG: hsa04370; PMID: 16633338	VEGF signaling pathway	Secreted Signaling
VEGF	Vascular Endothelial Growth Factor	VEGFD - VEGFR3	VEGFD	FLT4	KEGG: hsa04370; PMID: 16633338	VEGF signaling pathway	Secreted Signaling
VEGF	Vascular Endothelial Growth Factor	VEGFD - VEGFR2	VEGFD	KDR	KEGG: hsa04370; PMID: 16633338	VEGF signaling pathway	Secreted Signaling
VEGF	Vascular Endothelial Growth Factor	PGF - VEGFR1	PGF	FLT1	KEGG: hsa04370; PMID: 16633338	VEGF signaling pathway	Secreted Signaling
VEGF	Vascular Endothelial Growth Factor	VEGFA - VEGFR1R2	VEGFA	FLT1_KDR	PMID: 16633338		Secreted Signaling
VEGF	Vascular Endothelial Growth Factor	VEGFC - VEGFR2R3	VEGFC	FLT4_KDR	PMID: 16633338		Secreted Signaling
VEGF	Vascular Endothelial Growth Factor	VEGFD - VEGFR2R3	VEGFD	FLT4_KDR	PMID: 16633338		Secreted Signaling
VISFATIN	Nicotinamide Phosphoribosyltransferase	NAMPT - INSR	NAMPT	INSR	PMID: 28490838		Secreted Signaling
VISFATIN	Nicotinamide Phosphoribosyltransferase	NAMPT - (ITGA5+ITGB1)	NAMPT	ITGA5_ITGB1	PMID: 28490838		Secreted Signaling
ncWNT	Wnt signaling pathway	WNT5A - FZD1	WNT5A	FZD1	KEGG: hsa04310	Wnt signaling pathway	Secreted Signaling
ncWNT	Wnt signaling pathway	WNT5A - FZD10	WNT5A	FZD10	KEGG: hsa04310	Wnt signaling pathway	Secreted Signaling
ncWNT	Wnt signaling pathway	WNT5A - FZD2	WNT5A	FZD2	KEGG: hsa04310	Wnt signaling pathway	Secreted Signaling
ncWNT	Wnt signaling pathway	WNT5A - FZD3	WNT5A	FZD3	KEGG: hsa04310	Wnt signaling pathway	Secreted Signaling
ncWNT	Wnt signaling pathway	WNT5A - FZD4	WNT5A	FZD4	KEGG: hsa04310	Wnt signaling pathway	Secreted Signaling
ncWNT	Wnt signaling pathway	WNT5A - FZD5	WNT5A	FZD5	KEGG: hsa04310	Wnt signaling pathway	Secreted Signaling
ncWNT	Wnt signaling pathway	WNT5A - FZD6	WNT5A	FZD6	KEGG: hsa04310	Wnt signaling pathway	Secreted Signaling
ncWNT	Wnt signaling pathway	WNT5A - FZD7	WNT5A	FZD7	KEGG: hsa04310	Wnt signaling pathway	Secreted Signaling
ncWNT	Wnt signaling pathway	WNT5A - FZD8	WNT5A	FZD8	KEGG: hsa04310	Wnt signaling pathway	Secreted Signaling
ncWNT	Wnt signaling pathway	WNT5A - FZD9	WNT5A	FZD9	KEGG: hsa04310	Wnt signaling pathway	Secreted Signaling
ncWNT	Wnt signaling pathway	WNT5B - FZD1	WNT5B	FZD1	KEGG: hsa04310	Wnt signaling pathway	Secreted Signaling
ncWNT	Wnt signaling pathway	WNT5B - FZD10	WNT5B	FZD10	KEGG: hsa04310	Wnt signaling pathway	Secreted Signaling
ncWNT	Wnt signaling pathway	WNT5B - FZD2	WNT5B	FZD2	KEGG: hsa04310	Wnt signaling pathway	Secreted Signaling
ncWNT	Wnt signaling pathway	WNT5B - FZD3	WNT5B	FZD3	KEGG: hsa04310	Wnt signaling pathway	Secreted Signaling
ncWNT	Wnt signaling pathway	WNT5B - FZD4	WNT5B	FZD4	KEGG: hsa04310	Wnt signaling pathway	Secreted Signaling
ncWNT	Wnt signaling pathway	WNT5B - FZD5	WNT5B	FZD5	KEGG: hsa04310	Wnt signaling pathway	Secreted Signaling
ncWNT	Wnt signaling pathway	WNT5B - FZD6	WNT5B	FZD6	KEGG: hsa04310	Wnt signaling pathway	Secreted Signaling
ncWNT	Wnt signaling pathway	WNT5B - FZD7	WNT5B	FZD7	KEGG: hsa04310	Wnt signaling pathway	Secreted Signaling
ncWNT	Wnt signaling pathway	WNT5B - FZD8	WNT5B	FZD8	KEGG: hsa04310	Wnt signaling pathway	Secreted Signaling
ncWNT	Wnt signaling pathway	WNT5B - FZD9	WNT5B	FZD9	KEGG: hsa04310	Wnt signaling pathway	Secreted Signaling
ncWNT	Wnt signaling pathway	WNT11 - FZD1	WNT11	FZD1	KEGG: hsa04310	Wnt signaling pathway	Secreted Signaling
ncWNT	Wnt signaling pathway	WNT11 - FZD10	WNT11	FZD10	KEGG: hsa04310	Wnt signaling pathway	Secreted Signaling
ncWNT	Wnt signaling pathway	WNT11 - FZD2	WNT11	FZD2	KEGG: hsa04310	Wnt signaling pathway	Secreted Signaling
ncWNT	Wnt signaling pathway	WNT11 - FZD3	WNT11	FZD3	KEGG: hsa04310	Wnt signaling pathway	Secreted Signaling
ncWNT	Wnt signaling pathway	WNT11 - FZD4	WNT11	FZD4	KEGG: hsa04310	Wnt signaling pathway	Secreted Signaling
ncWNT	Wnt signaling pathway	WNT11 - FZD5	WNT11	FZD5	KEGG: hsa04310	Wnt signaling pathway	Secreted Signaling
ncWNT	Wnt signaling pathway	WNT11 - FZD6	WNT11	FZD6	KEGG: hsa04310	Wnt signaling pathway	Secreted Signaling
ncWNT	Wnt signaling pathway	WNT11 - FZD7	WNT11	FZD7	KEGG: hsa04310	Wnt signaling pathway	Secreted Signaling
ncWNT	Wnt signaling pathway	WNT11 - FZD8	WNT11	FZD8	KEGG: hsa04310	Wnt signaling pathway	Secreted Signaling
ncWNT	Wnt signaling pathway	WNT11 - FZD9	WNT11	FZD9	KEGG: hsa04310	Wnt signaling pathway	Secreted Signaling
ncWNT	Wnt signaling pathway	WNT5A - MCAM	WNT5A	MCAM	PMID: 24335906		Secreted Signaling
