# Supplementary material for: Single-cell transcriptomics analysis of bullous pemphigoid unveils immune-stromal crosstalk in type 2 inflammatory disease
Source: Nat Commun. 2024 Jul 15;15:5949. doi: 10.1038/s41467-024-50283-3 (PMC11251189; doi:10.1038/s41467-024-50283-3)
Supplement: Supplementary file 4 — Supplementary Data 1-15 [file 41467_2024_50283_MOESM4_ESM.zip › Supplementary Data/Supplementary Data 2.xlsx]

## Sheet: Sheet1
Supplementary Data 2: Marker genes of clusters derived from all skin cells.
p_val	avg_log2FC	pct.1	pct.2	p_val_adj	cluster	gene
0	3.79747	0.913	0.298	0	0	S100A8
0	3.73931	0.912	0.434	0	0	KRT16
0	3.67072	0.742	0.121	0	0	KRT6B
0	3.6272	0.71	0.099	0	0	KRT6C
0	3.60299	0.929	0.312	0	0	KRT6A
0	3.29578	0.88	0.251	0	0	S100A9
0	3.21996	0.735	0.102	0	0	SERPINB4
0	3.06979	0.809	0.343	0	0	KRT17
0	3.02302	0.489	0.099	0	0	S100A7
0	2.77836	0.59	0.122	0	0	SPRR1B
0	2.60891	0.103	0.113	0	0	CST6
0	2.16758	0.71	0.214	0	0	GJB2
0	2.12837	0.838	0.376	0	0	CA2
0	1.85565	0.863	0.479	0	0	NDUFA4L2
0	1.72506	0.737	0.278	0	0	ANGPTL4
0	1.72101	0.498	0.065	0	0	SERPINB3
0	1.68402	0.807	0.527	0	0	FABP5
0	1.66615	0.952	0.65	0	0	LY6D
0	1.64521	0.974	0.708	0	0	AQP3
0	1.54788	0.927	0.507	0	0	TMEM45A
0	1.53293	0.816	0.551	0	0	NDRG1
0	1.50536	0.853	0.348	0	0	PDZK1IP1
0	1.39961	0.795	0.397	0	0	EGLN3
0	1.39696	0.997	0.724	0	0	SFN
0	1.38504	0.899	0.447	0	0	SBSN
0	1.38189	0.977	0.893	0	0	LDHA
0	1.3705	0.838	0.465	0	0	SLC2A1
0	1.36863	0.941	0.559	0	0	LYPD3
0	1.35311	0.977	0.813	0	0	CSTB
0	1.33958	0.885	0.55	0	0	KRTDAP
0	1.30291	0.694	0.285	0	0	EHF
0	1.29621	0.921	0.694	0	0	PGK1
0	1.28472	0.99	0.895	0	0	TXN
0	1.28471	0.852	0.478	0	0	S100A2
0	1.2511	0.768	0.401	0	0	IFI27
0	1.24068	0.839	0.395	0	0	DSG3
0	1.22496	0.342	0.084	0	0	IVL
0	1.22219	0.744	0.312	0	0	DSC2
0	1.21161	0.778	0.359	0	0	FGFBP1
0	1.20419	0.681	0.207	0	0	CDH3
0	1.19793	0.986	0.676	0	0	S100A14
0	1.18464	0.969	0.641	0	0	LGALS7
0	1.17796	0.991	0.709	0	0	LGALS7B
0	1.17592	0.996	0.924	0	0	S100A11
0	1.15841	0.606	0.253	0	0	RNF144B
0	1.12799	0.978	0.681	0	0	DSC3
0	1.12427	0.975	0.855	0	0	TPI1
0	1.1231	0.76	0.332	0	0	CRABP2
0	1.1223	0.949	0.629	0	0	KRT14
0	1.11946	0.997	0.973	0	0	GAPDH
0	1.11117	0.622	0.145	0	0	SERPINB13
0	1.08782	0.84	0.445	0	0	CTSC
0	1.08492	0.975	0.797	0	0	ENO1
0	1.06091	0.86	0.518	0	0	UBR4
0	1.04265	0.931	0.703	0	0	PGAM1
0	1.02576	0.569	0.423	0	0	CALML3
0	1.02155	0.796	0.353	0	0	MPZL2
0	1.01003	0.455	0.092	0	0	TMEM45B
0	1.00906	0.5	0.097	0	0	PPP1R3C
0	1.77694	0.995	0.566	0	1	KRT1
0	1.62027	0.999	0.85	0	1	KRT10
0	1.23089	0.998	0.683	0	1	DMKN
0	1.03093	0.561	0.289	0	1	NRARP
0	4.50062	0.828	0.155	0	2	KRT15
0	2.1848	0.963	0.305	0	2	COL17A1
0	1.99732	0.969	0.501	0	2	DST
0	1.93867	0.844	0.241	0	2	POSTN
0	1.87488	0.981	0.465	0	2	S100A2
0	1.82661	0.449	0.303	0	2	SERPINB2
0	1.58529	0.96	0.692	0	2	CXCL14
0	1.52948	0.658	0.249	0	2	SYT8
0	1.34749	0.689	0.174	0	2	ASS1
0	1.29665	0.997	0.627	0	2	KRT14
0	1.29455	0.999	0.606	0	2	KRT5
0	1.06983	0.369	0.103	0	2	IL1R2
0	1.05263	0.687	0.185	0	2	COL7A1
0	2.13816	0.954	0.383	0	3	KRT2
0	2.08639	0.997	0.589	0	3	KRT1
0	1.88589	0.998	0.858	0	3	KRT10
0	1.53878	0.992	0.556	0	3	KRTDAP
0	1.49532	0.933	0.353	0	3	DSC1
0	1.4123	0.998	0.7	0	3	DMKN
0	1.25563	0.795	0.255	0	3	THEM5
0	1.25415	0.515	0.308	0	3	NRARP
0	1.24836	0.998	0.767	0	3	DSP
0	1.22583	0.982	0.63	0	3	DSG1
0	1.19802	0.792	0.269	0	3	CHP2
0	1.07234	0.849	0.442	0	3	KLK11
0	1.06449	0.92	0.591	0	3	CTNNBIP1
0	1.06403	0.964	0.623	0	3	PKP1
0	1.04778	0.941	0.6	0	3	GJA1
0	1.04469	0.353	0.091	0	3	MT4
0	1.01385	0.901	0.627	0	3	MAFB
0	5.32805	0.959	0.074	0	4	TAGLN
0	4.91441	0.868	0.078	0	4	ACTA2
0	4.67627	0.978	0.135	0	4	MYL9
0	4.44771	0.58	0.028	0	4	RGS5
0	4.31809	0.852	0.073	0	4	C11orf96
0	4.09838	0.871	0.08	0	4	TPM2
0	3.46127	0.987	0.494	0	4	CALD1
0	3.26895	0.719	0.14	0	4	RGS16
0	3.11956	0.986	0.25	0	4	IGFBP7
0	3.11921	0.962	0.431	0	4	ADIRF
0	3.11105	0.699	0.221	0	4	CCL2
0	3.07644	0.74	0.214	0	4	IGFBP5
0	3.03999	0.869	0.084	0	4	NR2F2
0	3.02266	0.878	0.299	0	4	TPM1
0	2.9364	0.941	0.216	0	4	TIMP3
0	2.87019	0.485	0.014	0	4	MYH11
0	2.64692	0.776	0.325	0	4	CYR61
0	2.63741	0.824	0.06	0	4	CPE
0	2.63479	0.79	0.136	0	4	LBH
0	2.63148	0.686	0.174	0	4	MT1M
0	2.62291	0.796	0.35	0	4	ID4
0	2.59256	0.815	0.067	0	4	TINAGL1
0	2.57516	0.732	0.01	0	4	LMOD1
0	2.52174	0.841	0.067	0	4	PRRX1
0	2.51739	0.804	0.146	0	4	EPS8
0	2.50743	0.808	0.124	0	4	LHFPL6
0	2.46451	0.735	0.067	0	4	MYLK
0	2.45252	0.596	0.109	0	4	STEAP4
0	2.4121	0.893	0.139	0	4	MGP
0	2.41079	0.677	0.039	0	4	SYNPO2
0	2.38749	0.665	0.041	0	4	MCAM
0	2.32949	0.918	0.321	0	4	SPARC
0	2.2881	0.776	0.097	0	4	ZEB2
0	2.26495	0.669	0.136	0	4	ADAMTS1
0	2.236	0.479	0.022	0	4	RRAD
0	2.23049	0.218	0.003	0	4	RERGL
0	2.21555	0.827	0.15	0	4	SOD3
0	2.1948	0.78	0.251	0	4	MFGE8
0	2.18513	0.961	0.76	0	4	SEPT7
0	2.14049	0.643	0.011	0	4	LGI4
0	2.11031	0.937	0.485	0	4	S100A4
0	2.09661	0.737	0.07	0	4	FXYD1
0	2.05773	0.613	0.354	0	4	RASD1
0	2.04844	0.845	0.315	0	4	IFITM1
0	2.04116	0.452	0.032	0	4	SORBS2
0	2.04104	0.641	0.065	0	4	ISYNA1
0	1.99094	0.755	0.14	0	4	SPARCL1
0	1.97387	0.618	0.162	0	4	PMEPA1
0	1.97333	0.64	0.107	0	4	RASL11A
0	1.96603	0.532	0.012	0	4	ADRA2A
0	1.96336	0.94	0.726	0	4	MT2A
0	1.95442	0.67	0.051	0	4	PDGFRB
0	1.94515	0.947	0.252	0	4	LGALS1
0	1.93933	0.808	0.295	0	4	SELENOM
0	1.92141	0.576	0.03	0	4	HSPB6
0	1.90255	0.745	0.233	0	4	MAP1B
0	1.89004	0.498	0.114	0	4	CTGF
0	1.87708	0.532	0.02	0	4	PPP1R14A
0	1.87013	0.946	0.632	0	4	CAV1
0	1.86868	0.847	0.756	0	4	EGR1
0	1.86181	0.859	0.263	0	4	IFITM2
0	1.85999	0.764	0.535	0	4	SOCS3
0	1.85982	0.892	0.802	0	4	GADD45B
0	1.85841	0.614	0.15	0	4	MYO1B
4.48362e-268	1.82692	0.153	0.028	1.29012e-263	4	CCL19
0	1.8224	0.702	0.272	0	4	COL18A1
0	1.8185	0.501	0.026	0	4	ABCC9
0	1.8126	0.835	0.192	0	4	SERPING1
0	1.8102	0.578	0.171	0	4	FHL1
0	1.79422	0.619	0.175	0	4	FILIP1L
0	1.78864	0.504	0.007	0	4	COX4I2
0	1.76388	0.598	0.271	0	4	ARHGDIB
0	1.76279	0.477	0.02	0	4	PRKAR2B
0	1.75914	0.412	0.087	0	4	C2orf40
0	1.74165	0.679	0.45	0	4	CSRP1
0	1.73954	0.75	0.207	0	4	PLAC9
0	1.73175	0.708	0.364	0	4	NOTCH3
0	1.72317	0.833	0.626	0	4	CD81
0	1.71677	0.332	0.027	0	4	MT1A
0	1.71496	0.989	0.352	0	4	VIM
0	1.70919	0.619	0.071	0	4	RARRES2
0	1.70736	0.548	0.088	0	4	CLEC3B
0	1.67857	0.595	0.135	0	4	SLC2A3
0	1.66928	0.708	0.101	0	4	A2M
0	1.66708	0.399	0.073	0	4	DEPP1
0	1.65923	0.659	0.499	0	4	NR4A1
0	1.65266	0.168	0.007	0	4	CCL8
0	1.64251	0.476	0.07	0	4	GGT5
0	1.63693	0.588	0.061	0	4	EDNRA
0	1.63567	0.587	0.087	0	4	TNS1
0	1.63324	0.548	0.013	0	4	EFHD1
0	1.63185	0.628	0.261	0	4	LPP
0	1.62858	0.569	0.155	0	4	HES4
0	1.62455	0.541	0.089	0	4	COL4A2
0	1.62146	0.71	0.463	0	4	FLNA
0	1.60319	0.739	0.66	0	4	CEBPD
0	1.59746	0.593	0.079	0	4	RBPMS
0	1.59742	0.532	0.047	0	4	RERG
0	1.5855	0.394	0.051	0	4	FABP4
0	1.572	0.513	0.036	0	4	ITIH5
0	1.57097	0.528	0.076	0	4	GPX3
0	1.56529	0.518	0.045	0	4	INPP4B
0	1.54684	0.475	0.043	0	4	RCAN2
0	1.53254	0.836	0.561	0	4	CAVIN1
0	1.51131	0.617	0.094	0	4	AEBP1
0	1.49479	0.498	0.026	0	4	MRGPRF
0	1.4944	0.61	0.222	0	4	PTK2
0	1.48285	0.484	0.025	0	4	PDE5A
0	1.4799	0.742	0.452	0	4	ARID5B
0	1.47807	0.609	0.103	0	4	PCOLCE
0	1.4716	0.466	0.021	0	4	AOC3
0	1.46993	0.515	0.087	0	4	MEF2C
0	1.46823	0.985	0.75	0	4	IFITM3
0	1.46695	0.439	0.047	0	4	COL14A1
0	1.46409	0.633	0.262	0	4	EHD2
0	1.46324	0.595	0.349	0	4	TJP1
0	1.46299	0.711	0.451	0	4	PPP1R12A
0	1.4599	0.533	0.107	0	4	C1QTNF1
0	1.44636	0.484	0.319	0	4	TGFBI
0	1.43977	0.648	0.348	0	4	SORBS3
0	1.43589	0.341	0.007	0	4	AVPR1A
0	1.43463	0.549	0.111	0	4	PLPP3
0	1.43366	0.355	0.005	0	4	GUCY1A2
0	1.4317	0.555	0.227	0	4	KLF2
0	1.43144	0.422	0.008	0	4	FAM162B
0	1.43106	0.516	0.051	0	4	KANK2
0	1.42928	0.624	0.236	0	4	EPAS1
0	1.42303	0.47	0.011	0	4	ITGA7
0	1.4195	0.385	0.074	0	4	FGF7
0	1.41905	0.326	0.036	0	4	TCIM
0	1.40361	0.455	0.008	0	4	MRVI1
0	1.38705	0.532	0.221	0	4	IER5L
0	1.38563	0.512	0.107	0	4	TGFB1I1
0	1.38135	0.437	0.053	0	4	SYTL2
0	1.3799	0.605	0.091	0	4	CXCL12
0	1.37866	0.968	0.966	0	4	JUNB
0	1.37469	0.443	0.049	0	4	TWIST1
0	1.3713	0.607	0.297	0	4	CAVIN3
0	1.36822	0.652	0.172	0	4	SERPINF1
0	1.36811	0.612	0.244	0	4	MGLL
0	1.36428	0.459	0.042	0	4	FRZB
0	1.36068	0.782	0.493	0	4	ITGB1
0	1.35811	0.429	0.074	0	4	COL4A1
0	1.35483	0.601	0.195	0	4	TACC1
0	1.33552	0.432	0.108	0	4	CRISPLD2
0	1.33213	0.485	0.057	0	4	EBF1
0	1.32388	0.99	0.732	0	4	S100A6
0	1.32177	0.496	0.144	0	4	SELENBP1
0	1.31508	0.609	0.304	0	4	EPHX1
0	1.31181	0.469	0.078	0	4	SLC9A3R2
0	1.3082	0.571	0.29	0	4	MAP3K20
0	1.30681	0.414	0.015	0	4	ATP1B2
0	1.30638	0.525	0.349	0	4	AHR
0	1.30361	0.595	0.213	0	4	ARHGAP29
0	1.30275	0.3	0.341	0	4	NET1
0	1.302	0.747	0.57	0	4	MT1E
0	1.30181	0.759	0.626	0	4	MYH9
0	1.29292	0.408	0.086	0	4	SNCG
0	1.29288	0.429	0.017	0	4	GUCY1A1
0	1.28663	0.668	0.336	0	4	LDHB
0	1.27967	0.377	0.002	0	4	FHL5
0	1.27799	0.427	0.024	0	4	GUCY1B1
0	1.2716	0.475	0.061	0	4	SLIT3
0	1.2649	0.137	0.015	0	4	CCL26
0	1.2591	0.622	0.372	0	4	TLN1
0	1.25603	0.504	0.075	0	4	BST2
0	1.25493	0.361	0.004	0	4	TBX2
0	1.25132	0.23	0.002	0	4	PLN
0	1.24892	0.497	0.206	0	4	BCAM
0	1.24836	0.15	0.012	0	4	ACTG2
0	1.24724	0.427	0.157	0	4	NTRK2
0	1.23832	0.375	0.024	0	4	ANGPT2
0	1.2379	0.409	0.021	0	4	PARM1
0	1.23645	0.551	0.304	0	4	BGN
0	1.22206	0.787	0.176	0	4	COL6A2
0	1.21914	0.569	0.332	0	4	VCL
0	1.21875	0.451	0.088	0	4	DLC1
0	1.21767	0.353	0.016	0	4	CCDC102B
0	1.21494	0.939	0.939	0	4	JUN
0	1.21446	0.81	0.723	0	4	JUND
0	1.21236	0.98	0.949	0	4	MTRNR2L12
0	1.21051	0.441	0.077	0	4	ARID5A
0	1.20968	0.213	0.05	0	4	CH25H
0	1.20545	0.344	0.055	0	4	THY1
0	1.20527	0.199	0.058	0	4	CD36
0	1.20525	0.41	0.108	0	4	GEM
0	1.19713	0.358	0.096	0	4	PTP4A3
0	1.19506	0.474	0.166	0	4	CRIM1
0	1.19213	0.933	0.875	0	4	CALM2
0	1.1914	0.244	0.004	0	4	CNN1
0	1.19128	0.41	0.076	0	4	SMOC2
0	1.18769	0.648	0.336	0	4	MYADM
0	1.18715	0.902	0.742	0	4	CD63
0	1.18657	0.408	0.161	0	4	AMOTL2
0	1.18504	0.352	0.028	0	4	ADGRF5
0	1.17801	0.386	0.028	0	4	CLMN
0	1.16864	0.481	0.153	0	4	MXRA7
0	1.16337	0.332	0.014	0	4	GJA4
0	1.15726	0.355	0.027	0	4	SERPINI1
0	1.15294	0.631	0.301	0	4	CNN3
0	1.15053	0.585	0.328	0	4	NDRG2
0	1.14879	0.817	0.769	0	4	RHOB
0	1.14617	0.399	0.151	0	4	PHLDA1
0	1.1448	0.746	0.783	0	4	FOSB
0	1.12569	0.34	0.015	0	4	EGFLAM
0	1.12459	0.359	0.035	0	4	SLC7A2
0	1.11891	0.708	0.54	0	4	CRTAP
0	1.11887	0.333	0.006	0	4	GJC1
0	1.11722	0.505	0.094	0	4	TFPI
0	1.11541	0.563	0.355	0	4	ROCK1
0	1.11272	0.454	0.094	0	4	COX7A1
0	1.11175	0.953	0.954	0	4	ZFP36
0	1.1107	0.699	0.19	0	4	COL6A1
0	1.10735	0.46	0.194	0	4	ARHGAP10
0	1.10641	0.498	0.227	0	4	ROCK2
0	1.1053	0.639	0.446	0	4	STOM
0	1.10441	0.998	0.992	0	4	MALAT1
0	1.10426	0.411	0.058	0	4	MSRB3
0	1.10326	0.471	0.332	0	4	C20orf27
0	1.103	0.8	0.903	0	4	DSTN
0	1.09883	0.372	0.109	0	4	PDK4
0	1.08039	0.344	0.027	0	4	OLFML2B
0	1.06923	0.48	0.118	0	4	COL6A3
0	1.06733	0.444	0.085	0	4	ANXA6
0	1.06471	0.637	0.6	0	4	BTG2
0	1.06433	0.36	0.03	0	4	SEPT4
0	1.06087	0.334	0.011	0	4	ANGPT1
0	1.05831	0.389	0.094	0	4	EPB41L2
0	1.05686	0.34	0.013	0	4	LINC01197
0	1.05568	0.39	0.053	0	4	FADS3
0	1.05128	0.448	0.286	0	4	CCDC3
0	1.04806	0.286	0.004	0	4	CARMN
0	1.048	0.454	0.055	0	4	ESAM
0	1.04797	0.701	0.602	0	4	CD151
0	1.03843	0.462	0.215	0	4	NUDT4
0	1.03698	0.345	0.01	0	4	RASL12
0	1.03491	0.679	0.61	0	4	SH3BGRL
0	1.03475	0.577	0.449	0	4	JAG1
0	1.03472	0.825	0.757	0	4	GNAS
0	1.03171	0.439	0.193	0	4	RRAS
0	1.02655	0.897	0.86	0	4	LAPTM4A
0	1.02411	0.315	0.019	0	4	TEX41
3.20631e-297	1.01398	0.258	0.104	9.22582e-293	4	THBS1
0	1.01353	0.422	0.074	0	4	FERMT2
0	1.00989	0.579	0.156	0	4	TIMP2
0	1.00845	0.241	0.011	0	4	CLSTN2
0	1.00609	0.995	0.886	0	4	FTH1
0	1.00596	0.345	0.051	0	4	SPECC1
0	5.37837	0.819	0.089	0	5	APOD
0	5.35728	0.907	0.193	0	5	CFD
0	5.23497	0.9	0.119	0	5	COL1A1
0	5.16813	0.969	0.352	0	5	DCN
0	4.98643	0.938	0.102	0	5	COL1A2
0	4.55899	0.885	0.086	0	5	COL3A1
0	4.13048	0.106	0.009	0	5	COCH
0	4.117	0.938	0.164	0	5	COL6A2
0	3.75263	0.909	0.174	0	5	COL6A1
0	3.70274	0.713	0.083	0	5	CXCL12
0	3.63308	0.75	0.023	0	5	LUM
0	3.5821	0.495	0.009	0	5	SFRP2
0	3.50832	0.864	0.102	0	5	CCDC80
0	3.48056	0.81	0.041	0	5	MFAP4
0	3.42141	0.77	0.025	0	5	MMP2
0	3.37013	0.783	0.054	0	5	CFH
0	3.2417	0.824	0.092	0	5	COL6A3
0	3.23509	0.797	0.121	0	5	FBLN1
0	3.22474	0.791	0.022	0	5	VCAN
0	3.22092	0.828	0.092	0	5	CTSK
0	3.17524	0.955	0.666	0	5	GSN
0	3.11869	0.717	0.152	0	5	MGP
0	3.02578	0.847	0.134	0	5	C1S
0	2.94631	0.219	0.005	0	5	PLA2G2A
0	2.93517	0.909	0.186	0	5	SERPING1
0	2.93347	0.776	0.094	0	5	PLPP3
0	2.89021	0.853	0.147	0	5	SOD3
0	2.8828	0.844	0.157	0	5	SERPINF1
0	2.8055	0.492	0.008	0	5	PTGDS
0	2.7201	0.497	0.005	0	5	C3
0	2.70097	0.207	0.024	0	5	CCL19
0	2.67125	0.724	0.154	0	5	HTRA1
0	2.52223	0.815	0.138	0	5	LRP1
0	2.51845	0.632	0.124	0	5	NNMT
0	2.49404	0.8	0.088	0	5	PCOLCE
0	2.47658	0.62	0.034	0	5	THY1
0	2.45543	0.824	0.137	0	5	TIMP2
0	2.44367	0.717	0.043	0	5	FBLN2
0	2.43698	0.805	0.203	0	5	PLAC9
0	2.40407	0.405	0.005	0	5	PI16
0	2.39448	0.854	0.326	0	5	SPARC
0	2.37202	0.697	0.141	0	5	C1R
0	2.35319	0.752	0.031	0	5	MXRA8
0	2.33083	0.743	0.203	0	5	IGFBP4
0	2.32332	0.751	0.084	0	5	AEBP1
0	2.28889	0.718	0.082	0	5	FSTL1
0	2.22023	0.225	0.006	0	5	COMP
0	2.20586	0.344	0.019	0	5	WISP2
0	2.20458	0.871	0.394	0	5	TIMP1
0	2.17492	0.901	0.255	0	5	LGALS1
0	2.15988	0.654	0.081	0	5	FN1
0	2.15482	0.611	0.062	0	5	ABI3BP
0	2.14012	0.992	0.731	0	5	S100A6
0	2.13212	0.755	0.327	0	5	CYR61
0	2.12827	0.533	0.089	0	5	CLEC3B
0	2.09158	0.531	0.176	0	5	EFEMP1
0	2.08701	0.55	0.009	0	5	DPT
0	2.08188	0.665	0.005	0	5	PDGFRA
0	2.04039	0.663	0.22	0	5	IGFBP5
0	2.02198	0.615	0.056	0	5	CD248
0	2.01628	0.969	0.353	0	5	VIM
0	2.01329	0.949	0.707	0	5	CXCL14
0	1.98971	0.221	0.01	0	5	C7
0	1.98059	0.631	0.028	0	5	ISLR
0	1.97136	0.808	0.387	0	5	TCF4
0	1.9533	0.867	0.59	0	5	SELENOP
0	1.93795	0.646	0.048	0	5	SLIT3
0	1.92362	0.494	0.015	0	5	ABCA8
0	1.91757	0.811	0.294	0	5	SELENOM
0	1.90714	0.246	0.074	0	5	TNC
0	1.90188	0.876	0.622	0	5	CD81
0	1.89404	0.759	0.073	0	5	PRRX1
0	1.89052	0.425	0.044	0	5	IGFBP6
0	1.88777	0.359	0.012	0	5	MFAP5
0	1.88557	0.537	0.037	0	5	FBN1
0	1.86826	0.789	0.355	0	5	S100A13
0	1.86052	0.545	0.027	0	5	LOX
0	1.85677	0.555	0.072	0	5	SRPX
0	1.85029	0.948	0.739	0	5	CD63
0	1.84953	0.599	0.037	0	5	TWIST1
0	1.84811	0.582	0.035	0	5	TMEM176B
0	1.83841	0.603	0.069	0	5	COL5A2
0	1.83113	0.624	0.023	0	5	OLFML3
0	1.8245	0.512	0.048	0	5	PTN
0	1.80811	0.55	0.036	0	5	TMEM176A
0	1.8059	0.505	0.043	0	5	TNXB
0	1.79325	0.484	0.425	0	5	APCDD1
0	1.78908	0.96	0.87	0	5	CST3
0	1.77367	0.516	0.008	0	5	MEG3
0	1.76621	0.729	0.244	0	5	ZBTB20
0	1.75535	0.558	0.044	0	5	MFAP2
0	1.7501	0.511	0.079	0	5	RARRES2
0	1.74798	0.538	0.11	0	5	CTGF
0	1.74512	0.339	0.014	0	5	ADH1B
0	1.73627	0.514	0.128	0	5	MXRA5
0	1.7239	0.663	0.263	0	5	LTBP4
0	1.66029	0.526	0.602	0	5	APOE
0	1.64201	0.545	0.097	0	5	GEM
0	1.63815	0.485	0.054	0	5	PLEKHH2
0	1.6313	0.558	0.011	0	5	FBLN5
0	1.62941	0.851	0.26	0	5	IGFBP7
0	1.62772	0.487	0.042	0	5	COL5A1
0	1.62393	0.895	0.488	0	5	S100A4
0	1.62072	0.417	0.049	0	5	COL14A1
0	1.61556	0.691	0.239	0	5	CYBRD1
0	1.61125	0.544	0.049	0	5	COL15A1
0	1.61028	0.607	0.113	0	5	PAM
0	1.61006	0.532	0.043	0	5	PRELP
0	1.60299	0.503	0.131	0	5	THBS2
0	1.59999	0.436	0.042	0	5	ELN
0	1.5971	0.471	0.068	0	5	FGF7
0	1.59312	0.5	0.006	0	5	LAMA2
0	1.56813	0.222	0.128	0	5	ASPN
0	1.55954	0.447	0.05	0	5	COL12A1
0	1.55857	0.251	0.083	0	5	CXCL2
0	1.53451	0.54	0.2	0	5	CTSL
0	1.5216	0.393	0.094	0	5	THBS1
0	1.51542	0.512	0.009	0	5	TWIST2
0	1.49727	0.589	0.056	0	5	PDGFRB
0	1.49462	0.552	0.122	0	5	SSPN
0	1.48398	0.281	0.046	0	5	CTHRC1
0	1.46091	0.849	0.586	0	5	ANXA5
0	1.44339	0.241	0.004	0	5	OGN
0	1.43506	0.947	0.874	0	5	CD99
0	1.41792	0.573	0.375	0	5	SOD2
0	1.41615	0.48	0.028	0	5	F10
0	1.4056	0.303	0.015	0	5	IGF1
0	1.40165	0.464	0.057	0	5	FGL2
0	1.38423	0.582	0.225	0	5	SPRY1
0	1.38065	0.427	0.009	0	5	ABCA6
0	1.37787	0.137	0.002	0	5	TNN
0	1.37498	0.652	0.107	0	5	ZEB2
0	1.36873	0.549	0.058	0	5	DAB2
0	1.36333	0.909	0.787	0	5	PSAP
0	1.36317	0.641	0.077	0	5	FXYD1
0	1.35755	0.385	0.004	0	5	SPON1
0	1.35644	0.697	0.237	0	5	EMP3
0	1.35119	0.554	0.148	0	5	SYNE1
0	1.34739	0.47	0.015	0	5	NEGR1
0	1.34239	0.477	0.026	0	5	RCN3
0	1.3422	0.264	0.011	0	5	F13A1
2.51249e-268	1.34067	0.281	0.201	7.22943e-264	5	IGFBP3
0	1.33865	0.604	0.219	0	5	PLPP1
0	1.32876	0.479	0.038	0	5	CDH11
0	1.32559	0.795	0.336	0	5	PMP22
0	1.32378	0.624	0.204	0	5	LAMA4
0	1.32091	0.6	0.288	0	5	MMP14
0	1.31647	0.306	0.02	0	5	DIO2
0	1.31062	0.514	0.047	0	5	FGFR1
0	1.31041	0.42	0.149	0	5	SPON2
0	1.30263	0.335	0.039	0	5	SERPINE2
0	1.3026	0.461	0.017	0	5	DCLK1
0	1.29071	0.322	0.002	0	5	DKK2
0	1.2899	0.461	0.025	0	5	FMOD
0	1.28664	0.594	0.272	0	5	SERPINH1
0	1.28524	0.61	0.354	0	5	RASD1
0	1.28319	0.638	0.301	0	5	EPHX1
0	1.28251	0.435	0.019	0	5	SNED1
0	1.26785	0.779	0.547	0	5	ARL6IP5
0	1.26406	0.55	0.304	0	5	BGN
0	1.25639	0.425	0.022	0	5	COLEC12
0	1.25281	0.494	0.191	0	5	COL16A1
0	1.25067	0.364	0.007	0	5	PDGFRL
0	1.2506	0.117	0.022	0	5	CXCL1
0	1.24262	0.636	0.42	0	5	RRBP1
0	1.24242	0.296	0.011	0	5	ABCA10
0	1.23279	0.442	0.072	0	5	GGT5
0	1.22552	0.373	0.007	0	5	OSR2
0	1.22148	0.42	0.017	0	5	PODN
0	1.21736	0.884	0.711	0	5	EID1
0	1.21327	0.388	0.009	0	5	GSTM5
0	1.21129	0.264	0.085	0	5	EDNRA
0	1.21088	0.489	0.044	0	5	FKBP10
0	1.21043	0.439	0.014	0	5	LPAR1
0	1.21002	0.453	0.115	0	5	MDK
0	1.20955	0.582	0.241	0	5	ADD3
0	1.20537	0.923	0.858	0	5	LAPTM4A
0	1.2017	0.428	0.018	0	5	ANPEP
0	1.1938	0.735	0.272	0	5	IFITM2
0	1.19205	0.812	0.778	0	5	FOSB
0	1.19175	0.52	0.208	0	5	REV3L
0	1.19004	0.486	0.11	0	5	ECM1
0	1.18962	0.788	0.76	0	5	EGR1
0	1.18894	0.426	0.049	0	5	LTBP1
0	1.18819	0.979	0.942	0	5	FTL
0	1.18746	0.242	0.008	0	5	TNFAIP6
0	1.17774	0.369	0.002	0	5	SVEP1
0	1.16815	0.26	0.011	0	5	FIBIN
0	1.16762	0.478	0.111	0	5	SEPT11
0	1.16684	0.31	0.011	0	5	EMID1
0	1.1558	0.384	0.01	0	5	PTGFR
0	1.15529	0.435	0.028	0	5	ANK2
0	1.15002	0.407	0.178	0	5	PMEPA1
0	1.14593	0.52	0.187	0	5	MT1M
0	1.14531	0.328	0.002	0	5	HTRA3
0	1.14513	0.476	0.127	0	5	MRC2
0	1.13958	0.334	0.009	0	5	PDGFD
0	1.13283	0.554	0.277	0	5	CLEC11A
0	1.13092	0.711	0.516	0	5	LY6E
0	1.12147	0.507	0.287	0	5	COL18A1
0	1.11534	0.671	0.349	0	5	IL6ST
0	1.11511	0.424	0.09	0	5	CPE
0	1.11271	0.548	0.201	0	5	LAMB2
0	1.11182	0.353	0.012	0	5	ITGBL1
0	1.10258	0.474	0.058	0	5	EFEMP2
0	1.10015	0.526	0.264	0	5	PLTP
0	1.09694	0.513	0.15	0	5	MXRA7
0	1.09671	0.303	0.004	0	5	LAMC3
0	1.09451	0.376	0.043	0	5	VASN
0	1.09421	0.626	0.338	0	5	MYADM
0	1.09298	0.331	0.017	0	5	TBX18
0	1.09243	0.287	0.042	0	5	PLXDC1
0	1.0909	0.604	0.322	0	5	PIK3R1
0	1.09026	0.526	0.295	0	5	CALU
0	1.0888	0.44	0.068	0	5	MAN1A1
0	1.08865	0.391	0.114	0	5	GAS1
0	1.08437	0.602	0.139	0	5	LHFPL6
0	1.08371	0.697	0.234	0	5	TIMP3
0	1.08365	0.403	0.106	0	5	PDK4
0	1.0794	0.625	0.262	0	5	MFGE8
6.895e-175	1.07709	0.317	0.312	1.98397e-170	5	POSTN
0	1.06657	0.819	0.722	0	5	JUND
0	1.05957	0.396	0.04	0	5	CERCAM
0	1.05506	0.249	0.016	0	5	GPC3
0	1.04432	0.561	0.199	0	5	CYBA
0	1.04188	0.419	0.095	0	5	TNFAIP2
0	1.03929	0.564	0.246	0	5	MAP1B
0	1.03215	0.295	0.002	0	5	SCARA5
0	1.03192	0.522	0.175	0	5	FHL1
0	1.03176	0.725	0.46	0	5	SPTBN1
0	1.03116	0.385	0.1	0	5	AL078639.1
0	1.02946	0.95	0.753	0	5	IFITM3
0	1.02752	0.871	0.503	0	5	CALD1
0	1.02696	0.36	0.11	0	5	ICAM1
0	1.02567	0.416	0.109	0	5	CRISPLD2
0	1.02259	0.941	0.939	0	5	JUN
0	1.01894	0.463	0.188	0	5	RNASE4
0	1.01756	0.447	0.146	0	5	ANTXR1
0	1.01724	0.46	0.194	0	5	PLAGL1
0	1.0025	0.393	0.034	0	5	RUNX1T1
0	1.00243	0.975	0.95	0	5	MTRNR2L12
0	1.00162	0.425	0.116	0	5	CDKN1C
0	2.04225	0.999	0.644	0	6	KRT14
0	1.88178	0.902	0.341	0	6	COL17A1
0	1.77808	0.999	0.625	0	6	KRT5
0	1.33509	0.624	0.271	0	6	SYT8
0	1.31588	0.913	0.527	0	6	DST
0	1.28148	0.971	0.704	0	6	CXCL14
0	1.23819	0.408	0.191	0	6	IGFBP3
0	1.039	0.555	0.22	0	6	COL7A1
0	1.01464	0.963	0.491	0	6	S100A2
7.37179e-80	2.98862	0.01	0.013	2.12116e-75	7	IGKC
3.44662e-45	1.96335	0.012	0.007	9.91731e-41	7	IGHG4
0	1.89214	0.894	0.613	0	7	ATP1A1
0	1.87505	0.664	0.176	0	7	GJB6
0	1.75433	0.63	0.202	0	7	GPX2
0	1.7472	0.727	0.069	0	7	MGST1
0	1.7413	0.81	0.503	0	7	DEFB1
0	1.62549	0.89	0.709	0	7	ATP1B3
7.45438e-194	1.60573	0.31	0.269	2.14492e-189	7	MT1G
0	1.54873	0.589	0.093	0	7	ATP1B1
0	1.52277	0.646	0.05	0	7	KRT23
0	1.52154	0.939	0.718	0	7	MT1X
0	1.41609	0.698	0.369	0	7	CRABP2
0	1.36478	0.725	0.253	0	7	GJB2
0	1.36053	0.797	0.669	0	7	SAT1
0	1.24559	0.603	0.09	0	7	SEMA3C
0	1.22517	0.859	0.526	0	7	CHCHD10
0	1.20278	0.492	0.022	0	7	CDA
0	1.19543	0.458	0.167	0	7	LAMB3
0	1.18157	0.532	0.053	0	7	TFCP2L1
0	1.16162	0.631	0.187	0	7	SLC1A5
0	1.14224	0.977	0.835	0	7	SLC25A5
1.7814e-185	1.10227	0.618	0.581	5.1258e-181	7	MT1E
0	1.08848	0.291	0.006	0	7	MMP7
0	1.06609	0.718	0.388	0	7	PDLIM4
0	1.01102	0.494	0.088	0	7	C2orf40
0	1.00451	0.944	0.8	0	7	GPX4
0	4.55464	0.698	0.02	0	8	ACKR1
0	3.84246	0.962	0.137	0	8	SPARCL1
0	3.78502	0.988	0.211	0	8	CD74
0	3.64306	0.923	0.037	0	8	PECAM1
0	3.5309	0.86	0.043	0	8	AQP1
0	3.38866	0.784	0.011	0	8	PLVAP
0	3.22695	0.876	0.064	0	8	RAMP2
0	3.22262	0.387	0.005	0	8	SELE
0	3.14269	0.804	0.142	0	8	CLU
0	3.13264	0.805	0.031	0	8	CLDN5
0	3.06937	0.95	0.107	0	8	HLA-DRB1
0	3.03314	0.923	0.124	0	8	GNG11
0	3.00087	0.892	0.099	0	8	A2M
0	2.93043	0.782	0.025	0	8	VWF
0	2.92938	0.839	0.051	0	8	EGFL7
0	2.88525	0.849	0.044	0	8	CD34
0	2.85101	0.849	0.022	0	8	RNASE1
0	2.76643	0.9	0.21	0	8	TM4SF1
0	2.74769	0.941	0.097	0	8	HLA-DRA
0	2.72299	0.875	0.217	0	8	NPDC1
0	2.6234	0.308	0.061	0	8	FABP4
0	2.58683	0.677	0.016	0	8	RAMP3
0	2.55304	0.77	0.06	0	8	ENG
0	2.54039	0.899	0.203	0	8	IGFBP4
0	2.53645	0.779	0.008	0	8	ADGRL4
0	2.4962	0.795	0.034	0	8	EMCN
0	2.49386	0.755	0.021	0	8	CLEC14A
0	2.46871	0.869	0.188	0	8	BCAM
0	2.44748	0.851	0.063	0	8	HLA-DRB5
0	2.44321	0.869	0.076	0	8	HLA-DPA1
0	2.37013	0.736	0.028	0	8	GIMAP7
0	2.33862	0.754	0.22	0	8	KLF2
0	2.33657	0.923	0.318	0	8	IFITM1
0	2.26005	0.864	0.094	0	8	HLA-DPB1
0	2.23388	0.78	0.214	0	8	IL33
0	2.22199	0.583	0.018	0	8	SOX18
0	2.184	0.683	0.013	0	8	MCTP1
0	2.16071	0.755	0.064	0	8	HLA-DMA
0	2.14135	0.805	0.176	0	8	TGFBR2
0	2.09229	0.909	0.647	0	8	TXNIP
0	2.08881	0.499	0.116	0	8	RBP7
0	2.07833	0.721	0.03	0	8	JAM2
0	2.07727	0.973	0.362	0	8	VIM
0	2.07392	0.987	0.903	0	8	HLA-E
0	2.07288	0.684	0.099	0	8	LIFR
0	2.06915	0.709	0.046	0	8	ESAM
0	2.06679	0.659	0.015	0	8	CD93
0	2.05021	0.447	0.019	0	8	IGF2
0	2.03932	0.69	0.126	0	8	KCTD12
0	2.03732	0.665	0.036	0	8	HLA-DQA1
0	1.94667	0.707	0.075	0	8	LMCD1
0	1.94377	0.804	0.536	0	8	SOCS3
0	1.94171	0.535	0.104	0	8	ICAM1
0	1.94113	0.491	0.083	0	8	SLC9A3R2
0	1.92088	0.617	0.052	0	8	COL15A1
0	1.89829	0.934	0.638	0	8	CAV1
0	1.89399	0.3	0.021	0	8	C2CD4B
0	1.8861	0.58	0.114	0	8	CTGF
0	1.88065	0.893	0.27	0	8	IFITM2
0	1.87249	0.741	0.235	0	8	EPAS1
0	1.86647	0.682	0.191	0	8	HSPG2
0	1.85215	0.959	0.418	0	8	IFI27
0	1.82049	0.641	0.036	0	8	CYYR1
0	1.79239	0.842	0.338	0	8	FXYD5
0	1.78555	0.905	0.627	0	8	CRIP2
0	1.78533	0.663	0.079	0	8	NRN1
0	1.77503	0.618	0.02	0	8	GIMAP4
0	1.77189	0.692	0.205	0	8	ITM2A
0	1.77089	0.896	0.443	0	8	ADIRF
0	1.76051	0.432	0.083	0	8	EDN1
0	1.75403	0.637	0.09	0	8	CLEC3B
0	1.73955	0.25	0.026	0	8	IL6
0	1.73434	0.993	0.753	0	8	IFITM3
0	1.72674	0.72	0.082	0	8	HLA-DQB1
0	1.72263	0.996	0.956	0	8	TMSB10
0	1.69573	0.603	0.023	0	8	ADCY4
0	1.68949	0.546	0.012	0	8	FLT1
0	1.66167	0.793	0.573	0	8	ID3
0	1.65444	0.637	0.14	0	8	SLC2A3
0	1.6425	0.72	0.211	0	8	ARHGAP29
0	1.61942	0.809	0.605	0	8	ID1
0	1.61275	0.559	0.017	0	8	CDH5
0	1.60823	0.564	0.023	0	8	S1PR1
0	1.60085	0.567	0.02	0	8	TSPAN7
0	1.59063	0.634	0.109	0	8	CTSH
0	1.57935	0.6	0.068	0	8	MMRN2
0	1.57654	0.638	0.309	0	8	PRCP
0	1.57578	0.368	0.002	0	8	SOX17
0	1.57464	0.888	0.562	0	8	CAVIN1
0	1.57161	0.74	0.379	0	8	GNAI2
0	1.5669	0.508	0.017	0	8	ZNF385D
0	1.54816	0.475	0.026	0	8	ICAM2
0	1.54561	0.749	0.341	0	8	ITGA6
0	1.54161	0.104	0.002	0	8	CSF3
0	1.53765	0.571	0.101	0	8	CALCRL
0	1.51723	0.514	0.013	0	8	PTPRB
0	1.50819	0.46	0.037	0	8	ADM5
0	1.50108	0.997	0.964	0	8	TMSB4X
0	1.49799	0.604	0.187	0	8	MKL2
0	1.45637	0.507	0.081	0	8	BST2
0	1.44142	0.472	0.064	0	8	SCARB1
0	1.44132	0.469	0.156	0	8	ADAMTS1
0	1.42951	0.789	0.514	0	8	LY6E
0	1.4187	0.823	0.234	0	8	TIMP3
0	1.41021	0.615	0.249	0	8	MGLL
0	1.40918	0.663	0.203	0	8	VAMP5
0	1.4069	0.782	0.395	0	8	TCF4
0	1.40025	0.526	0.092	0	8	CD320
0	1.3999	0.495	0.039	0	8	HEG1
0	1.39117	0.59	0.325	0	8	RDX
0	1.39107	0.572	0.081	0	8	SNCG
0	1.39032	0.506	0.013	0	8	IL3RA
0	1.38979	0.387	0.006	0	8	CCL14
0	1.38364	0.505	0.014	0	8	CXorf36
0	1.37807	0.586	0.111	0	8	ELK3
0	1.36415	0.779	0.461	0	8	SPTBN1
0	1.34498	0.563	0.119	0	8	SH3BP5
0	1.34426	0.405	0.078	0	8	DEPP1
0	1.34343	0.53	0.052	0	8	LDB2
0	1.34043	0.633	0.235	0	8	PLSCR1
0	1.33849	0.473	0.029	0	8	FAM198B
0	1.33334	0.521	0.11	0	8	NRP1
0	1.33316	0.572	0.171	0	8	TSHZ2
0	1.33288	0.766	0.553	0	8	ADAM15
0	1.33129	0.843	0.721	0	8	FKBP1A
0	1.32916	0.498	0.043	0	8	PTPRM
0	1.32698	0.373	0.011	0	8	PODXL
0	1.32175	0.479	0.107	0	8	PDK4
0	1.3216	0.495	0.091	0	8	SPHK1
0	1.30754	0.498	0.047	0	8	CAVIN2
0	1.30342	0.422	0.022	0	8	HLA-DQA2
0	1.29941	0.841	0.623	0	8	MYH9
0	1.29769	0.476	0.01	0	8	MYCT1
0	1.29239	0.979	0.952	0	8	HLA-C
0	1.28873	0.436	0.012	0	8	RAPGEF3
0	1.28831	0.491	0.236	0	8	SPRY1
0	1.28728	0.989	0.736	0	8	S100A6
0	1.28216	0.498	0.04	0	8	LIMS2
0	1.28029	0.77	0.593	0	8	CCDC85B
0	1.27115	0.931	0.672	0	8	GSN
0	1.26452	0.48	0.018	0	8	ERG
0	1.26157	0.556	0.091	0	8	MEF2C
0	1.25439	0.438	0.016	0	8	SHANK3
0	1.25005	0.757	0.382	0	8	SDCBP
0	1.24934	0.745	0.459	0	8	TNFSF10
0	1.24578	0.414	0.086	0	8	FAM13C
0	1.23921	0.548	0.131	0	8	TMEM173
0	1.2389	0.67	0.355	0	8	IL6ST
0	1.23715	0.546	0.156	0	8	ECE1
0	1.23635	0.894	0.267	0	8	IGFBP7
0	1.23564	0.481	0.108	0	8	RALGAPA2
0	1.23423	0.65	0.282	0	8	FLOT1
0	1.23069	0.425	0.006	0	8	MEOX1
0	1.22521	0.446	0.011	0	8	GIMAP6
0	1.22228	0.862	0.732	0	8	TPM3
0	1.22207	0.816	0.614	0	8	LRRFIP1
0	1.21994	0.613	0.243	0	8	CLIC4
0	1.20807	0.759	0.54	0	8	IFI16
0	1.20311	0.378	0.036	0	8	PIK3R3
0	1.20095	0.269	0.002	0	8	CCL23
0	1.20034	0.843	0.717	0	8	CDC37
0	1.2002	0.611	0.378	0	8	LAP3
0	1.19288	0.611	0.432	0	8	THBD
0	1.18872	0.244	0.065	0	8	ADAMTS4
0	1.18467	0.468	0.1	0	8	OLFM1
0	1.18332	0.546	0.253	0	8	MTUS1
0	1.18137	0.492	0.068	0	8	IGFBP2
0	1.18022	0.674	0.304	0	8	CNN3
0	1.17842	0.645	0.496	0	8	TSC22D1
0	1.16838	0.394	0.02	0	8	GBP4
0	1.16761	0.439	0.019	0	8	FLI1
0	1.16662	0.527	0.245	0	8	NCOA7
0	1.16563	0.435	0.012	0	8	ROBO4
0	1.16417	0.623	0.325	0	8	FOXP1
0	1.16068	0.907	0.834	0	8	MYL12A
0	1.16058	0.449	0.059	0	8	PDIA5
0	1.1601	0.402	0.006	0	8	NOSTRIN
0	1.15755	0.429	0.1	0	8	UPP1
0	1.15747	0.525	0.188	0	8	SEC14L1
0	1.15457	0.443	0.039	0	8	LMO2
0	1.14967	0.46	0.087	0	8	SLFN5
0	1.14788	0.446	0.171	0	8	IL1R1
0	1.14709	0.497	0.104	0	8	HSD17B11
0	1.14563	0.431	0.07	0	8	NEDD9
0	1.14509	0.494	0.086	0	8	CDC42EP3
0	1.1441	0.429	0.052	0	8	ITGA5
0	1.13975	0.417	0.055	0	8	GRASP
0	1.139	0.308	0.027	0	8	ADAMTS9
0	1.13088	0.377	0.015	0	8	KDR
0	1.12997	0.449	0.162	0	8	FAM241A
0	1.12885	0.466	0.148	0	8	LPCAT4
0	1.12677	0.353	0.008	0	8	APLNR
0	1.12634	0.707	0.367	0	8	S100A13
0	1.12618	0.457	0.094	0	8	ETS1
0	1.12579	0.383	0.002	0	8	TACR1
0	1.12281	0.695	0.431	0	8	FCGRT
0	1.12178	0.486	0.222	0	8	AFDN
0	1.11898	0.635	0.35	0	8	TJP1
0	1.11499	0.939	0.938	0	8	SRP14
0	1.11149	0.484	0.06	0	8	PLA2G16
0	1.10982	0.501	0.264	0	8	CRYBG3
0	1.10434	0.429	0.06	0	8	ANKRD29
0	1.09977	0.423	0.028	0	8	PREX2
0	1.09297	0.551	0.275	0	8	UACA
0	1.08466	0.673	0.447	0	8	STOM
0	1.08215	0.372	0.103	0	8	HYAL2
0	1.07877	0.485	0.169	0	8	EHD4
0	1.07586	0.81	0.658	0	8	SYNE2
0	1.07459	0.645	0.347	0	8	ACTN1
0	1.05795	0.526	0.168	0	8	CRIM1
0	1.05336	0.45	0.059	0	8	SRGN
0	1.04876	0.597	0.498	0	8	DUSP23
0	1.04166	0.341	0.034	0	8	ADGRF5
0	1.03713	0.699	0.519	0	8	PALMD
0	1.03673	0.642	0.347	0	8	PSMB9
0	1.03483	0.557	0.204	0	8	TACC1
0	1.03335	0.387	0.025	0	8	GIMAP8
0	1.03282	0.421	0.058	0	8	PLXND1
0	1.03193	0.338	0.014	0	8	TM4SF18
0	1.03181	0.345	0.002	0	8	FAM110D
0	1.02963	0.388	0.016	0	8	TIE1
0	1.02907	0.672	0.529	0	8	GLUL
0	1.02758	0.356	0.011	0	8	THSD7A
0	1.02636	0.528	0.255	0	8	SWAP70
0	1.02136	0.516	0.274	0	8	HIPK3
0	1.01366	0.422	0.064	0	8	ARHGAP31
0	1.01355	0.574	0.3	0	8	CAPNS1
0	1.01287	0.338	0.181	0	8	RCAN1
0	1.00956	0.459	0.178	0	8	PKP4
0	1.00823	0.38	0.038	0	8	FZD4
0	1.00695	0.27	0.021	0	8	FAM107A
0	1.00596	0.435	0.09	0	8	AKR1C3
0	1.00398	0.349	0.013	0	8	C1orf115
0	1.00363	0.992	0.96	0	8	HLA-B
0	2.65284	0.935	0.592	0	9	HIST1H4C
0	2.0729	0.844	0.262	0	9	STMN1
0	1.9877	0.631	0.034	0	9	UBE2C
0	1.93715	0.791	0.215	0	9	PTTG1
0	1.90558	0.991	0.78	0	9	H2AFZ
0	1.8488	0.982	0.756	0	9	TUBA1B
0	1.83526	0.896	0.396	0	9	HMGB2
0	1.63389	0.701	0.077	0	9	NUSAP1
0	1.60531	0.992	0.804	0	9	HMGN2
0	1.55593	0.718	0.056	0	9	TYMS
0	1.53656	0.585	0.052	0	9	CENPF
0	1.52715	0.745	0.064	0	9	TK1
0	1.48905	0.829	0.344	0	9	CKS2
0	1.46377	0.595	0.037	0	9	TOP2A
0	1.44715	0.438	0.022	0	9	HIST1H1B
0	1.42739	0.98	0.754	0	9	TUBB
0	1.37646	0.663	0.039	0	9	CDK1
0	1.37004	0.625	0.038	0	9	MKI67
0	1.36862	0.787	0.13	0	9	CENPW
0	1.21844	0.868	0.328	0	9	CKS1B
0	1.21141	0.483	0.058	0	9	CCNB1
0	1.19544	0.998	0.952	0	9	HMGB1
0	1.1809	0.477	0.082	0	9	HIST1H1D
0	1.17335	0.549	0.046	0	9	CDKN3
0	1.16206	0.821	0.291	0	9	PCNA
0	1.12038	0.708	0.07	0	9	ZWINT
0	1.1118	0.666	0.314	0	9	HIST1H1E
0	1.10193	0.949	0.642	0	9	DUT
0	1.08894	0.994	0.632	0	9	KRT5
0	1.08066	0.605	0.046	0	9	BIRC5
0	1.06559	0.485	0.051	0	9	CDC20
0	1.05345	0.969	0.637	0	9	DEK
0	1.04396	0.514	0.031	0	9	ASPM
0	1.04249	0.882	0.457	0	9	CENPX
0	1.03274	0.999	0.902	0	9	TXN
0	1.02944	0.751	0.187	0	9	SMC4
0	1.02531	0.998	0.905	0	9	HINT1
0	1.02481	1	0.997	0	9	PTMA
0	1.02355	0.589	0.049	0	9	TPX2
0	4.51411	0.739	0.137	0	10	SLURP1
0	3.67845	0.947	0.41	0	10	KRT2
0	3.66949	0.961	0.398	0	10	CALML5
0	2.69	0.943	0.548	0	10	FABP5
0	2.63081	0.839	0.289	0	10	LY6G6C
0	2.61314	0.899	0.688	0	10	HOPX
0	2.57416	0.797	0.372	0	10	SPINK5
0	2.52054	0.54	0.142	0	10	CNFN
0	2.45405	0.433	0.064	0	10	C1orf68
0	2.45205	0.987	0.577	0	10	KRTDAP
0	2.35521	0.974	0.486	0	10	SBSN
0	2.29535	0.619	0.112	0	10	KLK7
0	2.27513	0.68	0.13	0	10	CLIC3
0	2.23459	0.611	0.113	0	10	SERPINA12
0	2.19611	0.928	0.57	0	10	CSTA
0	2.08772	0.948	0.38	0	10	DSC1
5.07782e-154	2.07051	0.107	0.013	1.46109e-149	10	PI3
0	2.0091	0.702	0.259	0	10	SCEL
0	1.95238	0.709	0.266	0	10	POF1B
0	1.93671	0.776	0.276	0	10	SULT2B1
0	1.87256	0.923	0.546	0	10	TMEM45A
0	1.83732	0.968	0.593	0	10	LYPD3
0	1.72558	0.917	0.422	0	10	CALML3
0	1.71683	0.994	0.865	0	10	KRT10
0	1.70704	0.848	0.279	0	10	THEM5
0	1.66826	0.593	0.165	0	10	SPRR1B
0	1.66758	0.931	0.606	0	10	CTNNBIP1
0	1.64853	0.771	0.268	0	10	CLDN4
0	1.61822	0.988	0.715	0	10	DMKN
0	1.61196	0.641	0.083	0	10	DGAT2
0	1.52121	0.966	0.647	0	10	DSG1
0	1.50259	0.418	0.101	0	10	MT4
0	1.48979	0.535	0.087	0	10	NCCRP1
0	1.42904	0.856	0.564	0	10	GLTP
0	1.4062	0.532	0.158	0	10	TMEM99
0	1.40049	0.828	0.379	0	10	SLPI
0	1.36986	0.73	0.187	0	10	ELOVL4
0	1.35956	0.597	0.111	0	10	TM7SF2
0	1.33728	0.576	0.098	0	10	IVL
0	1.33697	0.606	0.052	0	10	ACER1
1.50511e-185	1.33615	0.178	0.036	4.3308e-181	10	CDSN
1.28468e-294	1.29361	0.346	0.099	3.69654e-290	10	FLG
0	1.27181	0.727	0.19	0	10	DEGS2
0	1.27024	0.853	0.461	0	10	KLK11
0	1.24024	0.781	0.38	0	10	KLK8
0	1.23851	0.954	0.631	0	10	SERPINB5
0	1.22803	0.871	0.573	0	10	SDC1
0	1.21179	0.681	0.119	0	10	CD24
0	1.20932	0.811	0.421	0	10	CASP14
0	1.2066	0.753	0.367	0	10	WFDC5
0	1.1993	0.61	0.102	0	10	C10orf99
0	1.19732	0.749	0.347	0	10	MAL2
0	1.19644	0.368	0.073	0	10	SPRR1A
0	1.18548	0.993	0.814	0	10	PERP
0	1.15983	0.985	0.735	0	10	LGALS7B
0	1.15429	0.879	0.563	0	10	RAB25
0	1.14796	0.626	0.191	0	10	GAN
0	1.14744	0.546	0.084	0	10	CYSRT1
0	1.13172	0.636	0.292	0	10	LGALSL
0	1.1285	0.503	0.027	0	10	SLURP2
0	1.12723	0.39	0.019	0	10	IL36RN
0	1.1137	0.953	0.657	0	10	TACSTD2
0	1.11282	0.914	0.526	0	10	CLDN1
0	1.11194	0.591	0.104	0	10	SPTSSB
0	1.10331	0.738	0.37	0	10	SDR16C5
0	1.09953	0.901	0.638	0	10	TUBB2A
0	1.09918	0.574	0.176	0	10	KLK1
0	1.09181	0.889	0.583	0	10	DAPL1
1.82632e-219	1.08959	0.299	0.136	5.25506e-215	10	FABP7
0	1.08453	0.943	0.64	0	10	PKP1
0	1.07849	0.963	0.672	0	10	LGALS7
0	1.07494	0.751	0.262	0	10	EPHX3
0	1.0593	0.719	0.313	0	10	GGH
0	1.05525	0.863	0.603	0	10	TUBA4A
0	1.04871	0.699	0.181	0	10	RDH12
0	1.04185	0.808	0.552	0	10	UBR4
0	1.02151	0.975	0.735	0	10	JUP
0	1.01493	0.982	0.914	0	10	PPDPF
0	1.00904	0.854	0.517	0	10	RORA
0	1.00721	0.728	0.46	0	10	ELOVL1
0	1.00196	0.779	0.334	0	10	NECTIN4
0	5.84037	0.85	0.019	0	11	TYRP1
0	5.21093	0.823	0.046	0	11	PMEL
0	5.09659	0.848	0.011	0	11	DCT
0	4.45299	0.752	0.018	0	11	CRABP1
0	4.14056	0.833	0.009	0	11	MLANA
0	3.67026	0.822	0.068	0	11	MITF
0	3.51753	0.834	0.015	0	11	KIT
0	3.38852	0.821	0.003	0	11	TYR
0	3.35314	0.852	0.082	0	11	QPCT
0	3.25958	0.897	0.012	0	11	PLP1
0	3.22088	0.934	0.05	0	11	GPM6B
0	3.12276	0.915	0.252	0	11	EMP3
0	3.08546	0.847	0.005	0	11	PCSK2
0	2.90639	0.788	0.088	0	11	MFSD12
0	2.89546	0.795	0.293	0	11	CYB561A3
0	2.71788	0.823	0.057	0	11	PRELP
0	2.69396	0.845	0.409	0	11	CRYAB
0	2.5845	0.823	0.07	0	11	C4orf48
0	2.56447	0.53	0.017	0	11	S100A1
0	2.55417	0.998	0.38	0	11	VIM
0	2.51953	0.682	0.003	0	11	BCAN
0	2.49946	0.839	0.161	0	11	BACE2
0	2.49429	0.82	0.089	0	11	CDC42EP3
0	2.46294	0.944	0.352	0	11	PMP22
0	2.39428	0.983	0.282	0	11	LGALS1
0	2.38417	0.711	0.004	0	11	CAPN3
1.0987e-231	2.32716	0.093	0.005	3.16141e-227	11	MPZ
0	2.23942	0.786	0.102	0	11	GYPC
0	2.23912	0.968	0.791	0	11	PSAP
0	2.23824	0.96	0.748	0	11	CD63
0	2.21899	0.753	0.047	0	11	SLC1A4
0	2.21603	0.918	0.748	0	11	BSG
0	2.21094	0.889	0.702	0	11	GPNMB
0	2.16766	0.793	0.31	0	11	MLEC
0	2.16609	0.683	0.018	0	11	OCA2
0	2.15319	0.703	0.165	0	11	CLU
0	2.1337	0.703	0.007	0	11	GPR143
0	2.12853	0.682	0.002	0	11	SLC24A5
0	2.09067	0.911	0.669	0	11	SAT1
0	2.09047	0.784	0.083	0	11	SNCA
0	2.07029	0.851	0.391	0	11	VAT1
0	2.05138	0.648	0.002	0	11	TRPM1
0	2.04754	0.805	0.22	0	11	CTSF
0	2.04744	0.997	0.891	0	11	FTH1
0	2.04515	0.656	0.2	0	11	DKK3
0	2.02073	0.664	0.086	0	11	RAB32
0	2.02041	0.835	0.428	0	11	HMG20B
0	2.00467	0.416	0.004	0	11	CDH19
0	1.99125	0.768	0.23	0	11	ADGRG1
0	1.92002	0.623	0.007	0	11	SLCO4A1-AS1
0	1.91302	0.544	0.108	0	11	NOV
0	1.91049	0.796	0.151	0	11	PHLDA1
0	1.90148	0.719	0.145	0	11	MYO5A
0	1.88998	0.842	0.484	0	11	ASAH1
0	1.88909	0.826	0.392	0	11	SDCBP
0	1.88627	0.307	0.014	0	11	S100B
0	1.84442	0.993	0.943	0	11	FTL
0	1.84189	0.852	0.279	0	11	STMN1
0	1.84042	0.74	0.36	0	11	TSC22D3
0	1.82972	0.643	0.048	0	11	EDNRB
0	1.82667	0.692	0.18	0	11	SLC25A4
6.93159e-260	1.82173	0.098	0.002	1.9945e-255	11	NRXN1
0	1.79028	0.413	0.019	0	11	FGFBP2
0	1.7884	0.674	0.062	0	11	FMN1
0	1.7852	0.642	0.066	0	11	TFAP2B
0	1.78407	0.728	0.181	0	11	TPP1
0	1.78007	0.804	0.353	0	11	CD59
0	1.73414	0.591	0.057	0	11	FRZB
0	1.71533	0.775	0.25	0	11	CLIC4
0	1.71185	0.56	0.019	0	11	TUBB2B
0	1.70377	0.911	0.554	0	11	TUBA1A
0	1.693	0.569	0.002	0	11	SOX10
0	1.6916	0.834	0.168	0	11	TIMP2
0	1.68743	0.69	0.061	0	11	INPP4B
0	1.68742	0.637	0.032	0	11	LSAMP
0	1.66787	0.723	0.109	0	11	ITM2C
0	1.66661	0.609	0.01	0	11	PLXNC1
3.91229e-255	1.66451	0.679	0.442	1.12572e-250	11	IFI27
0	1.65745	0.591	0.134	0	11	GPR155
0	1.6548	0.571	0.046	0	11	SERPINE2
0	1.64688	0.527	0.164	0	11	IFI6
0	1.63578	0.573	0.021	0	11	GMPR
0	1.61541	0.606	0.321	0	11	MBP
0	1.60989	0.87	0.468	0	11	SPTBN1
0	1.59197	0.526	0.004	0	11	LGI3
0	1.58118	0.821	0.535	0	11	NSG1
0	1.57489	0.621	0.154	0	11	OSTM1
0	1.57119	0.917	0.596	0	11	ANXA5
0	1.56421	0.793	0.127	0	11	ZEB2
0	1.5406	0.718	0.215	0	11	VAMP5
0	1.52346	0.644	0.102	0	11	SEMA3C
0	1.51729	0.941	0.717	0	11	EID1
0	1.50324	0.778	0.338	0	11	MAGED2
0	1.49915	0.722	0.278	0	11	LYST
0	1.49903	0.868	0.349	0	11	SPARC
0	1.49624	0.656	0.069	0	11	AKAP12
0	1.49429	0.655	0.084	0	11	PLOD3
0	1.47915	0.633	0.338	0	11	NDRG2
0	1.46787	0.636	0.317	0	11	HERC2
0	1.44962	0.567	0.037	0	11	SCD
0	1.44594	0.714	0.28	0	11	LGALS3BP
0	1.43806	0.793	0.496	0	11	CTSB
0	1.43765	0.951	0.284	0	11	IGFBP7
0	1.43608	0.668	0.164	0	11	C1orf198
0	1.43545	0.617	0.054	0	11	PAG1
0	1.42432	0.7	0.274	0	11	MYO10
1.56437e-259	1.41964	0.725	0.593	4.50131e-255	11	APOE
0	1.41931	0.742	0.508	0	11	SGK1
0	1.41894	0.332	0.164	0	11	MATN2
0	1.41639	0.561	0.006	0	11	PAX3
0	1.40808	0.496	0.029	0	11	PHACTR1
0	1.40477	0.545	0.04	0	11	SEPT4
0	1.40412	0.647	0.244	0	11	MARCKSL1
0	1.38493	0.525	0.157	0	11	PRSS23
0	1.37439	0.613	0.087	0	11	STXBP6
0	1.37033	0.65	0.115	0	11	CPQ
0	1.36721	0.958	0.849	0	11	PEBP1
0	1.36564	0.48	0.016	0	11	CEP72
0	1.36334	0.579	0.035	0	11	FEZ1
0	1.36052	0.72	0.308	0	11	CAVIN3
0	1.35868	0.493	0.001	0	11	CLEC12B
0	1.35856	0.788	0.524	0	11	ZFAND5
0	1.35374	0.585	0.067	0	11	TBC1D16
4.68193e-200	1.34922	0.093	0.004	1.34718e-195	11	SCN7A
0	1.34414	0.61	0.054	0	11	ST3GAL4
0	1.34301	0.606	0.152	0	11	CHPF
0	1.34158	0.511	0.063	0	11	NFATC2
0	1.33929	0.429	0.018	0	11	FADS2
0	1.33754	0.525	0.025	0	11	KCNAB2
0	1.33262	0.506	0.185	0	11	CHCHD6
0	1.32541	0.834	0.623	0	11	SLC3A2
0	1.31339	0.697	0.637	0	11	PRNP
0	1.28436	0.527	0.033	0	11	GNG2
0	1.27093	0.155	0.002	0	11	GFRA3
0	1.26806	0.569	0.052	0	11	ENPP2
0	1.26756	0.609	0.074	0	11	CELF2
0	1.26214	0.653	0.223	0	11	PON2
0	1.26208	0.435	0.005	0	11	CRYM
0	1.25994	0.644	0.366	0	11	SYNGR1
0	1.25887	0.74	0.469	0	11	TTC3
0	1.25668	0.427	0.006	0	11	MAL
0	1.25433	0.6	0.175	0	11	AP1S2
0	1.24952	0.356	0.03	0	11	CADM3
0	1.24254	0.695	0.334	0	11	FBXO7
0	1.24197	0.947	0.875	0	11	RHOA
0	1.23262	0.781	0.634	0	11	ATP6V0C
0	1.229	0.628	0.228	0	11	SECISBP2L
0	1.22845	0.714	0.411	0	11	CTSA
0	1.22601	0.748	0.397	0	11	PTTG1IP
0	1.22556	0.399	0.018	0	11	L1CAM
0	1.22551	0.486	0.041	0	11	TTYH3
0	1.22469	0.613	0.108	0	11	FN1
0	1.22418	0.954	0.927	0	11	GSTP1
0	1.22413	0.75	0.275	0	11	MFGE8
0	1.22261	0.811	0.457	0	11	CSRP1
0	1.22174	0.427	0.046	0	11	PDLIM3
0	1.2205	0.836	0.651	0	11	RAB7A
0	1.21937	0.797	0.516	0	11	IFI27L2
0	1.21604	0.778	0.543	0	11	DPP7
0	1.21594	0.708	0.251	0	11	CYSTM1
0	1.21176	0.561	0.113	0	11	MT1F
1.97105e-215	1.21119	0.914	0.736	5.6715e-211	11	MT2A
0	1.21008	0.46	0.014	0	11	ASPA
0	1.20526	0.369	0.001	0	11	FCRLA
0	1.19442	0.546	0.056	0	11	PTPRM
0	1.18697	0.484	0.029	0	11	AIF1L
0	1.18652	0.453	0.007	0	11	TUBB4A
0	1.1857	0.589	0.189	0	11	SLC35B2
0	1.18529	0.645	0.322	0	11	ILVBL
0	1.18503	0.499	0.02	0	11	MLPH
0	1.18442	0.92	0.903	0	11	UBB
0	1.18363	0.592	0.202	0	11	PLEKHA5
0	1.18252	0.95	0.877	0	11	CD99
0	1.17906	0.476	0.057	0	11	SMIM3
0	1.17829	0.85	0.504	0	11	ITGB1
0	1.17169	0.451	0.079	0	11	RAMP1
0	1.16982	0.689	0.271	0	11	TSPAN4
0	1.16739	0.59	0.199	0	11	RGS10
0	1.16723	0.671	0.29	0	11	PPFIBP1
0	1.16697	0.577	0.144	0	11	CTSZ
0	1.16477	0.568	0.174	0	11	IRS2
0	1.16383	0.714	0.426	0	11	ATP6AP1
0	1.16268	0.514	0.126	0	11	ECM1
3.47547e-234	1.15961	0.547	0.201	1.00003e-229	11	MT1M
0	1.15595	0.527	0.144	0	11	GAS7
0	1.1555	0.317	0.103	0	11	ENTPD2
0	1.15241	0.611	0.149	0	11	SIGIRR
0	1.14962	0.592	0.193	0	11	GNPTAB
0	1.14439	0.887	0.774	0	11	NPC2
0	1.14392	0.853	0.685	0	11	TMED10
0	1.14369	0.764	0.375	0	11	S100A13
5.06613e-240	1.14281	0.78	0.693	1.45773e-235	11	MT-ATP8
0	1.14242	0.623	0.277	0	11	STX7
0	1.13953	0.528	0.067	0	11	SORT1
0	1.13691	0.497	0.08	0	11	SLCO4A1
0	1.13687	0.595	0.205	0	11	QDPR
4.68345e-293	1.13189	0.153	0.017	1.34761e-288	11	SEMA3B
0	1.12972	0.462	0.008	0	11	MCOLN3
0	1.12417	0.832	0.556	0	11	ARL6IP5
0	1.12177	0.52	0.06	0	11	SGCE
0	1.1185	0.694	0.41	0	11	AGPAT2
0	1.11594	0.662	0.306	0	11	ENDOD1
0	1.11484	0.39	0.144	0	11	CADM1
0	1.10947	0.632	0.269	0	11	PEPD
0	1.10894	0.798	0.545	0	11	CRTAP
0	1.10409	0.466	0.056	0	11	TMEM47
7.41018e-295	1.10315	0.965	0.744	2.13221e-290	11	S100A6
0	1.10197	0.732	0.486	0	11	FDFT1
0	1.10148	0.608	0.258	0	11	EPS15
0	1.09971	0.461	0.037	0	11	IRF4
4.09742e-177	1.09675	0.758	0.504	1.17899e-172	11	NR4A1
0	1.09465	0.843	0.121	0	11	APOD
0	1.09068	0.58	0.211	0	11	GLMP
0	1.08064	0.925	0.833	0	11	KLF6
0	1.07982	0.483	0.028	0	11	TEX41
2.36845e-32	1.07963	0.014	0	6.81499e-28	11	FDCSP
1.45202e-270	1.07962	0.635	0.354	4.17804e-266	11	AHR
0	1.07815	0.964	0.939	0	11	LMNA
0	1.07739	0.659	0.361	0	11	EMC10
0	1.07232	0.72	0.349	0	11	LDHB
0	1.07184	0.966	0.874	0	11	CST3
9.73941e-229	1.07177	0.531	0.27	2.80242e-224	11	NR4A2
0	1.07091	0.414	0.036	0	11	DOCK5
0	1.06971	0.589	0.175	0	11	RNF130
0	1.06138	0.546	0.111	0	11	DPYSL2
0	1.06083	0.417	0.016	0	11	PLPPR4
0	1.05788	0.753	0.484	0	11	LRPAP1
1.53046e-276	1.0548	0.674	0.352	4.40374e-272	11	SOX4
0	1.05419	0.713	0.52	0	11	TFAP2A
0	1.04578	0.515	0.137	0	11	CDK2
0	1.03751	0.572	0.263	0	11	TM7SF3
0	1.03696	0.5	0.121	0	11	DSTYK
0	1.03329	0.647	0.258	0	11	CDH3
0	1.03016	0.955	0.901	0	11	SELENOW
0	1.02872	0.696	0.448	0	11	TSPAN3
0	1.02262	0.522	0.082	0	11	CYTH3
0	1.0201	0.502	0.141	0	11	ABHD2
0	1.01834	0.678	0.402	0	11	SEPT9
0	1.01812	0.718	0.581	0	11	ATOX1
0	1.01789	0.592	0.228	0	11	OSBPL9
1.49215e-142	1.01491	0.375	0.203	4.29351e-138	11	RGCC
0	1.01022	0.401	0.001	0	11	CA14
2.97151e-228	1.00487	0.955	0.925	8.55023e-224	11	MT-ND4L
2.30435e-252	1.00408	0.748	0.498	6.63052e-248	11	TSC22D1
3.22507e-119	1.00283	0.094	0.085	9.2798e-115	11	FGL2
0	5.43921	0.933	0.127	0	12	HLA-DRA
0	4.93645	0.918	0.119	0	12	HLA-DPB1
0	4.88081	0.982	0.238	0	12	CD74
0	4.80864	0.961	0.136	0	12	HLA-DRB1
0	4.78325	0.923	0.103	0	12	HLA-DPA1
0	4.55127	0.89	0.09	0	12	HLA-DRB5
0	4.41163	0.888	0.1	0	12	HLA-DQB1
0	4.25168	0.896	0.012	0	12	TYROBP
0	4.16309	0.845	0.054	0	12	HLA-DQA1
0	4.04504	0.528	0.011	0	12	HLA-DQB2
0	3.98311	0.51	0.02	0	12	CXCL8
0	3.82431	0.536	0.004	0	12	LYZ
8.65009e-185	3.50769	0.064	0.011	2.48898e-180	12	CCL18
0	3.50577	0.996	0.943	0	12	FTL
0	3.35939	0.337	0.003	0	12	CD207
0	3.3355	0.836	0.006	0	12	AIF1
0	3.31938	0.386	0.003	0	12	IL1B
0	3.25988	0.798	0.064	0	12	SRGN
0	3.23284	0.726	0.007	0	12	FCER1G
0	3.2181	0.398	0.005	0	12	CCL4
0	3.18664	0.789	0.068	0	12	CD83
0	3.16893	0.612	0.029	0	12	C15orf48
0	3.13749	0.381	0.03	0	12	G0S2
0	3.09956	0.652	0.031	0	12	HLA-DQA2
0	3.08721	0.47	0.005	0	12	CCL4L2
0	3.08497	0.368	0.006	0	12	CCL3
0	3.07248	0.702	0.01	0	12	RGS1
0	3.04087	0.72	0.01	0	12	GPR183
0	2.95155	0.86	0.021	0	12	LCP1
0	2.8835	0.304	0.002	0	12	FCGBP
0	2.87333	0.214	0.001	0	12	MMP12
0	2.84953	0.507	0.002	0	12	CD1A
0	2.81534	0.425	0.013	0	12	S100B
9.88131291682493e-324	2.81379	0.299	0.063	2.84324897868721e-319	12	RNASE1
0	2.79621	0.962	0.507	0	12	S100A4
0	2.72845	0.786	0.005	0	12	LST1
0	2.70854	0.944	0.286	0	12	LGALS1
0	2.69563	0.921	0.875	0	12	CST3
0	2.66527	0.845	0.086	0	12	HLA-DMA
0	2.63037	0.893	0.038	0	12	LAPTM5
0	2.62624	0.503	0.003	0	12	FCER1A
0	2.61599	0.905	0.209	0	12	CYBA
0	2.59336	0.676	0.026	0	12	CPVL
1.8138e-274	2.58261	0.122	0.001	5.21904e-270	12	CCL17
0	2.56837	0.377	0.089	0	12	CXCL2
0	2.56268	0.373	0.003	0	12	C1QA
0	2.52659	0.688	0.02	0	12	CD52
0	2.45634	0.444	0.002	0	12	C1QC
0	2.45411	0.771	0.292	0	12	DUSP2
0	2.45321	0.523	0.008	0	12	CST7
0	2.44645	0.994	0.958	0	12	TMSB10
0	2.4417	0.274	0.046	0	12	CXCL3
0	2.4271	0.741	0.089	0	12	COTL1
0	2.41763	0.362	0.005	0	12	C1QB
0	2.4052	0.486	0.004	0	12	MS4A6A
0	2.3964	0.791	0.007	0	12	SPI1
0	2.32862	0.731	0.122	0	12	PLAUR
0	2.31121	0.994	0.892	0	12	FTH1
0	2.28618	0.297	0.003	0	12	CCL3L1
0	2.27766	0.651	0.003	0	12	PLEK
0	2.24026	0.712	0.156	0	12	RGS2
0	2.18949	0.835	0.196	0	12	RGS10
0	2.16337	0.444	0.001	0	12	CLEC10A
0	2.16102	0.4	0.014	0	12	BCL2A1
0	2.1562	0.506	0.043	0	12	TNF
0	2.13855	0.998	0.966	0	12	TMSB4X
0	2.10465	0.713	0.015	0	12	ITGB2
0	2.1031	0.764	0.021	0	12	CORO1A
0	2.05619	0.993	0.987	0	12	ACTB
0	2.05552	0.933	0.67	0	12	SAT1
0	1.97897	0.86	0.282	0	12	ARHGDIB
0	1.97569	0.711	0.028	0	12	HCST
0	1.94605	0.427	0.001	0	12	CD1C
0	1.92446	0.764	0.125	0	12	CTSH
0	1.91646	0.735	0.072	0	12	CTSS
0	1.89032	0.725	0.267	0	12	NR4A2
0	1.88297	0.562	0.196	0	12	INSIG1
5.13106e-214	1.85546	0.116	0.003	1.47641e-209	12	SPP1
0	1.83791	0.756	0.015	0	12	PTPRC
0	1.83389	0.876	0.256	0	12	EMP3
0	1.82972	0.58	0.009	0	12	MNDA
0	1.82923	0.556	0.01	0	12	ALOX5AP
0	1.81899	0.356	0.022	0	12	F13A1
0	1.78862	0.601	0.12	0	12	CKLF
0	1.78004	0.971	0.875	0	12	SH3BGRL3
0	1.77281	0.625	0.062	0	12	CD68
0	1.76909	0.682	0.028	0	12	HLA-DMB
0	1.74384	0.674	0.022	0	12	GLIPR1
1.50036e-153	1.74042	0.347	0.114	4.31715e-149	12	HSPA6
0	1.71911	0.613	0.198	0	12	RGCC
0	1.70753	0.442	0.012	0	12	LTB
0	1.7053	0.769	0.498	0	12	CTSB
0	1.70282	0.985	0.383	0	12	VIM
0	1.70169	0.733	0.035	0	12	GPSM3
0	1.69617	0.655	0.135	0	12	ARL4C
0	1.65045	0.667	0.145	0	12	CTSZ
0	1.64892	0.589	0.001	0	12	IGSF6
0	1.64503	0.369	0.012	0	12	MRC1
0	1.6356	0.601	0.002	0	12	CSF1R
0	1.61917	0.538	0.004	0	12	CLEC4A
0	1.60636	0.45	0.001	0	12	CD1E
0	1.60431	0.64	0.029	0	12	UCP2
0	1.58627	0.426	0.014	0	12	CD69
0	1.56942	0.94	0.812	0	12	ARPC3
0	1.56852	0.669	0.434	0	12	TYMP
0	1.53983	0.433	0.368	0	12	IL1RN
0	1.53955	0.927	0.735	0	12	TPM3
0	1.5369	0.727	0.51	0	12	SGK1
0	1.51768	0.709	0.401	0	12	TNFAIP3
0	1.51763	0.608	0.112	0	12	GLRX
0	1.50355	0.728	0.065	0	12	GMFG
0	1.50143	0.302	0.044	0	12	CD14
0	1.50068	0.53	0.008	0	12	C1orf162
0	1.48792	0.763	0.436	0	12	LSP1
0	1.4758	0.415	0.024	0	12	CXCR4
0	1.47145	0.573	0.009	0	12	CYTIP
3.03896e-139	1.46711	0.381	0.254	8.74431e-135	12	AREG
0	1.46488	0.479	0.164	0	12	ZNF331
0	1.44943	0.565	0.016	0	12	CD37
0	1.4488	0.468	0.011	0	12	FCGR2A
5.07916e-213	1.44817	0.88	0.83	1.46148e-208	12	HSPA1A
0	1.44703	0.716	0.155	0	12	SLC2A3
0	1.442	0.522	0.001	0	12	RNASE6
0	1.44051	0.625	0.009	0	12	CD53
0	1.4352	0.476	0.062	0	12	NR4A3
0	1.43296	0.979	0.94	0	12	PFN1
0	1.42338	0.636	0.021	0	12	HCLS1
0	1.42189	0.864	0.767	0	12	TUBA1B
0	1.41667	0.334	0.001	0	12	LGALS2
0	1.39083	0.453	0.132	0	12	CREM
0	1.38212	0.644	0.388	0	12	HSPH1
0	1.37431	0.837	0.356	0	12	FXYD5
0	1.36515	0.568	0.268	0	12	PPIF
0	1.34376	0.255	0.011	0	12	IL7R
0	1.34295	0.568	0.001	0	12	HCK
0	1.33757	0.632	0.364	0	12	IER5
0	1.33712	0.741	0.445	0	12	LITAF
0	1.33089	0.498	0.026	0	12	RAC2
2.16828e-278	1.32593	0.942	0.919	6.23901e-274	12	NFKBIA
0	1.32393	0.736	0.484	0	12	REL
0	1.31647	0.973	0.91	0	12	ATP5F1E
3.70544614867146e-316	1.30222	0.45	0.099	1.06620507481873e-311	12	BIRC3
0	1.29163	0.659	0.182	0	12	STK17B
0	1.28266	0.741	0.365	0	12	RHOG
0	1.27846	0.566	0.118	0	12	ICAM1
0	1.27802	0.598	0.099	0	12	PTPN6
0	1.26656	0.337	0.002	0	12	SERPINA1
3.73645e-303	1.25508	0.971	0.745	1.07513e-298	12	S100A6
0	1.25271	0.568	0.054	0	12	CLEC7A
0	1.25107	0.542	0.075	0	12	FGL2
0	1.24773	0.549	0.05	0	12	NCF2
0	1.24442	0.866	0.599	0	12	ANXA5
0	1.23136	0.358	0.037	0	12	HMOX1
0	1.22085	0.518	0.077	0	12	ARRB2
0	1.21922	0.409	0.004	0	12	FCGR2B
3.17461e-128	1.20839	0.145	0.026	9.13461e-124	12	EREG
0	1.20808	0.968	0.897	0	12	OAZ1
0	1.20519	0.791	0.56	0	12	CAP1
0	1.20476	0.966	0.936	0	12	CFL1
0	1.20048	0.335	0.001	0	12	MS4A7
0	1.20005	0.63	0.325	0	12	GNA15
0	1.20003	0.607	0.124	0	12	RAB31
0	1.19841	0.364	0.011	0	12	MMP9
0	1.19819	0.465	0.003	0	12	ALOX5
4.46828e-163	1.19457	0.81	0.81	1.2857e-158	12	HSPA1B
0	1.19437	0.667	0.339	0	12	CFLAR
0	1.19002	0.796	0.39	0	12	GNAI2
0	1.18208	0.537	0.045	0	12	GLIPR2
0	1.17924	0.757	0.439	0	12	FCGRT
0	1.1759	0.826	0.666	0	12	ARPC5
0	1.16213	0.92	0.836	0	12	MYL12A
0	1.16012	0.559	0.414	0	12	CHMP1B
0	1.1572	0.675	0.322	0	12	VASP
0	1.15302	0.496	0.001	0	12	CD86
0	1.15192	0.626	0.279	0	12	RNASET2
0	1.14659	0.618	0.078	0	12	C4orf48
0	1.13005	0.52	0.22	0	12	CXCL16
1.58394e-291	1.12953	0.688	0.499	4.55763e-287	12	ID2
0	1.1254	0.627	0.279	0	12	PPT1
0	1.12425	0.746	0.52	0	12	NAMPT
1.155e-63	1.123	0.058	0.004	3.3234e-59	12	GZMB
0	1.12276	0.381	0.004	0	12	JAML
4.17523e-289	1.11228	0.954	0.953	1.20138e-284	12	HSP90AA1
0	1.11108	0.448	0.012	0	12	LCP2
0	1.08522	0.716	0.408	0	12	GRB2
0	1.0816	0.509	0.114	0	12	ARHGAP18
0	1.08037	0.487	0.008	0	12	IGFLR1
0	1.07877	0.233	0.006	0	12	ALOX15
1.41852e-293	1.07247	0.346	0.051	4.08164e-289	12	PTGS2
8.04195e-281	1.07218	0.917	0.834	2.31399e-276	12	KLF6
0	1.05671	0.57	0.11	0	12	CCDC88A
0	1.05565	0.362	0.149	0	12	ACOT7
4.93891e-302	1.05435	0.911	0.836	1.42112e-297	12	HSPA8
7.74255e-216	1.05303	0.962	0.926	2.22784e-211	12	S100A10
3.20014e-167	1.05142	0.1	0.004	9.20807e-163	12	CCL13
0	1.04474	0.192	0	0	12	CD1B
1.86515502585249e-315	1.04338	0.467	0.15	5.36679707138797e-311	12	PTPRE
0	1.0377	0.857	0.682	0	12	VAMP8
0	1.03623	0.829	0.661	0	12	ATP6V0B
0	1.02809	0.515	0.08	0	12	SNX8
3.35797324093057e-313	1.02394	0.347	0.04	9.66223220345362e-309	12	ANPEP
4.97524105362135e-321	1.01501	0.556	0.25	1.43157586076901e-316	12	KDM6B
0	1.01344	0.791	0.692	0	12	SYNGR2
0	1.01282	0.447	0.076	0	12	NFKBID
0	1.01218	0.365	0.02	0	12	TRAF1
0	1.00514	0.685	0.496	0	12	NINJ1
0	4.08014	0.806	0.074	0	13	IL32
0	3.9741	0.778	0.012	0	13	CD69
0	3.90638	0.894	0.069	0	13	SRGN
0	3.80411	0.699	0.023	0	13	CXCR4
6.84747e-199	3.69569	0.208	0.011	1.97029e-194	13	CCL4
0	3.35587	0.857	0.023	0	13	CD52
0	3.32548	0.308	0.006	0	13	CCL5
0	3.27238	0.349	0.003	0	13	NKG7
0	3.20433	0.598	0.014	0	13	LTB
6.50658e-191	3.15967	0.14	0.002	1.8722e-186	13	GNLY
0	3.15542	0.83	0.02	0	13	PTPRC
1.86534e-114	3.14211	0.14	0.013	5.36733e-110	13	CCL4L2
0	3.01568	0.732	0.027	0	13	CORO1A
0	2.96106	0.803	0.033	0	13	HCST
0	2.94791	0.597	0.008	0	13	IL7R
0	2.87571	0.716	0.297	0	13	DUSP2
2.69168e-253	2.8584	0.172	0.001	7.74504e-249	13	XCL1
0	2.83803	0.647	0.003	0	13	CD3D
0	2.68967	0.699	0.027	0	13	RAC2
2.64123e-268	2.68884	0.175	0.001	7.59988e-264	13	XCL2
0	2.62755	0.632	0.004	0	13	CD3E
0	2.56468	0.322	0.001	0	13	GZMA
0	2.56331	0.323	0.001	0	13	KLRB1
6.38017e-281	2.56228	0.18	0.001	1.83583e-276	13	IFNG
0	2.51997	0.621	0.004	0	13	TRBC2
1.68459e-45	2.51356	0.023	0	4.84725e-41	13	CLC
8.42565e-23	2.50384	0.091	0.082	2.4244e-18	13	DCD
0	2.46617	0.822	0.287	0	13	ARHGDIB
0	2.46026	0.856	0.216	0	13	CYBA
0	2.45733	0.932	0.511	0	13	S100A4
0	2.39961	0.422	0.004	0	13	CTSW
0	2.37017	0.694	0.007	0	13	CD48
0	2.35501	0.837	0.359	0	13	FXYD5
0	2.34629	0.546	0.015	0	13	ALOX5AP
0	2.34041	0.488	0.019	0	13	RGS1
0	2.31734	0.709	0.403	0	13	TNFAIP3
0	2.30485	0.579	0.003	0	13	CD2
0	2.29881	0.684	0.048	0	13	LAPTM5
0	2.29796	0.7	0.019	0	13	CD37
1.35237e-120	2.2928	0.216	0.118	3.8913e-116	13	HSPA6
0	2.27537	0.496	0.134	0	13	CREM
2.52925e-267	2.27306	0.2	0.002	7.27766e-263	13	GZMB
0	2.26046	0.656	0.03	0	13	LCP1
0	2.25365	0.718	0.071	0	13	GMFG
0	2.22232	0.592	0.1	0	13	BIRC3
0	2.17072	0.451	0.012	0	13	CD7
3.89593488765532e-318	2.13936	0.565	0.202	1.12101630457394e-313	13	RGCC
0	2.1141	0.683	0.366	0	13	TSC22D3
0	2.09943	0.458	0.013	0	13	CST7
5.1627e-177	2.08335	0.323	0.256	1.48552e-172	13	AREG
0	2.07051	0.992	0.966	0	13	TMSB4X
0	2.06676	0.578	0.273	0	13	NR4A2
2.33531e-208	2.03714	0.177	0.152	6.71962e-204	13	HPGD
0	1.98729	0.458	0.01	0	13	BATF
0	1.98712	0.476	0.002	0	13	CD3G
1.37545e-12	1.9675	0.027	0.029	3.95772e-08	13	SCGB2A2
0	1.95343	0.941	0.953	0	13	HSP90AA1
0	1.94796	0.537	0.014	0	13	CYTIP
0	1.89515	0.525	0.097	0	13	COTL1
1.99607e-297	1.89141	0.187	0.001	5.74348e-293	13	GZMK
8.18835e-301	1.89047	0.801	0.802	2.35612e-296	13	DNAJB1
0	1.87865	0.625	0.186	0	13	STK17B
0	1.87708	0.538	0.012	0	13	FYB1
0	1.86899	0.501	0.006	0	13	RHOH
0	1.86518	0.312	0.01	0	13	TNFRSF4
3.52478e-264	1.86158	0.168	0.001	1.01422e-259	13	IL13
7.50436e-242	1.85733	0.326	0.049	2.1593e-237	13	TNF
0	1.84893	0.365	0.001	0	13	TRBC1
1.10286e-279	1.83241	0.661	0.161	3.17336e-275	13	SLC2A3
0	1.82395	0.528	0.141	0	13	ARL4C
0	1.82366	0.77	0.262	0	13	EMP3
0	1.82209	0.567	0.061	0	13	LIMD2
0	1.81685	0.439	0.007	0	13	SAMSN1
1.38676e-292	1.79833	0.789	0.298	3.99025e-288	13	IFITM2
6.3221e-59	1.78129	0.103	0.013	1.81912e-54	13	CCL3
0	1.777	0.448	0.086	0	13	TRAC
0	1.77439	0.443	0.02	0	13	GPR183
0	1.75848	0.565	0.043	0	13	GPSM3
0	1.74969	0.922	0.885	0	13	BTG1
0	1.73063	0.517	0.016	0	13	CD53
6.1705e-195	1.72493	0.758	0.832	1.7755e-190	13	HSPA1A
4.00386105963737e-314	1.71715	0.489	0.097	1.15207098130006e-309	13	ISG15
0	1.70544	0.918	0.836	0	13	HSPA8
0	1.70051	0.61	0.191	0	13	STK4
0	1.6798	0.986	0.958	0	13	TMSB10
0	1.65052	0.451	0.004	0	13	SPOCK2
3.63339e-308	1.63999	0.426	0.164	1.04547e-303	13	RGS2
0	1.63778	0.474	0.002	0	13	LCK
0	1.63329	0.445	0.011	0	13	DOK2
0	1.61638	0.489	0.042	0	13	ACAP1
0	1.61313	0.524	0.052	0	13	ICAM3
0	1.59113	0.431	0.016	0	13	LAT
0	1.5868	0.478	0.114	0	13	PTGER4
1.00419e-237	1.54358	0.159	0.001	2.88947e-233	13	GZMH
0	1.52062	0.478	0.105	0	13	ISG20
0	1.51147	0.341	0.041	0	13	DUSP4
0	1.50742	0.947	0.92	0	13	RPS29
0	1.50353	0.378	0.168	0	13	ZNF331
4.28903e-163	1.50003	0.712	0.295	1.23413e-158	13	LGALS1
0	1.49483	0.962	0.876	0	13	SH3BGRL3
2.9407e-26	1.48614	0.021	0.002	8.46157e-22	13	CTSG
0	1.4774	0.367	0.013	0	13	TAGAP
5.99873e-175	1.46602	0.121	0.001	1.72608e-170	13	CSF2
0	1.46318	0.784	0.715	0	13	SARAF
0	1.45957	0.522	0.175	0	13	EVL
1.78626e-53	1.45637	0.063	0.021	5.13978e-49	13	CCL20
9.22462e-202	1.45424	0.726	0.547	2.65429e-197	13	DDIT4
0	1.45026	0.428	0.025	0	13	ITGB2
0	1.44449	0.458	0.028	0	13	HCLS1
0	1.43007	0.329	0.002	0	13	GZMM
0	1.40586	0.716	0.735	0	13	HSPE1
0	1.40554	0.878	0.838	0	13	MYL12A
2.95883e-28	1.40285	0.025	0.002	8.51372e-24	13	TPSAB1
2.61494e-56	1.40274	0.041	0.001	7.52422e-52	13	CPA3
1.81488e-29	1.39843	0.023	0.002	5.22214e-25	13	TPSB2
0	1.39258	0.642	0.609	0	13	SELENOK
2.40372e-187	1.38072	0.7	0.812	6.91648e-183	13	HSPA1B
4.36222e-215	1.3782	0.409	0.087	1.25518e-210	13	CYTOR
0	1.37307	0.432	0.186	0	13	SOCS1
0	1.37287	0.53	0.307	0	13	LEPROTL1
0	1.36846	0.4	0.274	0	13	TNFRSF18
8.31677e-299	1.36702	0.463	0.268	2.39307e-294	13	UBE2S
0	1.34955	0.282	0.224	0	13	ZFAND2A
2.22292e-274	1.33567	0.488	0.392	6.39622e-270	13	HSPH1
0	1.33275	0.361	0.004	0	13	PTPN7
1.67874e-56	1.32601	0.086	0.008	4.8304e-52	13	CCL3L1
3.13872e-305	1.32509	0.401	0.042	9.03136e-301	13	GNG2
4.94065645841247e-324	1.32286	0.73	0.713	1.4216244893436e-319	13	DNAJA1
0	1.3159	0.331	0.007	0	13	GPR65
2.92702e-276	1.30737	0.609	0.356	8.4222e-272	13	LDHB
0	1.30495	0.358	0.005	0	13	TRAF3IP3
0	1.30101	0.369	0.002	0	13	CD96
1.98498e-261	1.291	0.369	0.058	5.71159e-257	13	ADGRE5
0	1.27659	0.467	0.217	0	13	STK17A
2.14966e-259	1.27139	0.6	0.501	6.18543e-255	13	ID2
0	1.26165	0.944	0.941	0	13	PFN1
0	1.2592	0.579	0.489	0	13	REL
4.95733e-227	1.25339	0.767	0.797	1.42642e-222	13	ZFP36L2
3.97191e-167	1.25183	0.457	0.229	1.14288e-162	13	ITM2A
2.00186e-115	1.23883	0.722	0.729	5.76015e-111	13	JUND
0	1.2275	0.371	0.007	0	13	IKZF1
6.17328e-44	1.22338	0.029	0	1.7763e-39	13	IL22
6.19298e-162	1.22303	0.999	0.987	1.78197e-157	13	ACTB
1.0721e-243	1.21963	0.35	0.038	3.08487e-239	13	UCP2
0	1.21699	0.343	0.002	0	13	CD247
6.77099e-250	1.21319	0.775	0.836	1.94828e-245	13	KLF6
0	1.20174	0.794	0.738	0	13	TPM3
0	1.20035	0.275	0.004	0	13	TNFSF14
3.39632e-303	1.20006	0.699	0.561	9.77258e-299	13	ARL6IP5
2.95258e-280	1.19274	0.404	0.127	8.49576e-276	13	CKLF
1.79862e-302	1.19268	0.973	0.953	5.17534e-298	13	HLA-C
0	1.19253	0.35	0.002	0	13	SKAP1
0	1.18707	0.347	0.017	0	13	LCP2
0	1.18518	0.343	0.003	0	13	TBC1D10C
0	1.17765	0.576	0.47	0	13	ELF1
0	1.17208	0.301	0.014	0	13	SYTL3
0	1.17049	0.469	0.225	0	13	SEPT1
0	1.16774	0.515	0.399	0	13	PPP1R2
3.37892e-239	1.16652	0.496	0.316	9.7225e-235	13	CRIP1
4.65179e-15	1.16642	0.016	0.026	1.33851e-10	13	SCGB1D2
1.21434e-196	1.14535	0.227	0.107	3.49415e-192	13	TNFSF9
3.80319e-211	1.13719	0.305	0.08	1.09433e-206	13	PDE4B
3.2229e-212	1.133	0.365	0.355	9.27357e-208	13	PLIN2
1.37394e-203	1.12172	0.404	0.156	3.95338e-199	13	FAM107B
2.699e-292	1.11777	0.387	0.091	7.76609e-288	13	SEPT6
8.34839e-173	1.11763	0.423	0.11	2.40217e-168	13	ETS1
0	1.11655	0.264	0.001	0	13	ICOS
3.4884e-203	1.11497	0.321	0.044	1.00375e-198	13	TNFRSF1B
1.79193e-252	1.10951	0.326	0.043	5.15609e-248	13	RUNX3
2.18926e-104	1.10455	0.436	0.165	6.29938e-100	13	PHLDA1
1.42835e-137	1.10348	0.58	0.395	4.10992e-133	13	IRF1
0	1.10181	0.335	0.017	0	13	APBB1IP
4.25356e-104	1.10072	0.703	0.675	1.22392e-99	13	SAT1
6.82481e-70	1.1007	0.583	0.349	1.96377e-65	13	IFITM1
4.15009e-245	1.10007	0.317	0.123	1.19415e-240	13	PRDM1
3.94137e-165	1.09798	0.467	0.115	1.13409e-160	13	GYPC
1.12409e-122	1.09724	0.853	0.92	3.23446e-118	13	NFKBIA
0	1.09597	0.547	0.491	0	13	EML4
0	1.08317	0.275	0.002	0	13	SIT1
0	1.08058	0.303	0.001	0	13	ITK
8.50501e-210	1.08057	0.354	0.056	2.44723e-205	13	WIPF1
3.06351e-254	1.07818	0.467	0.342	8.81495e-250	13	RNF213
0	1.0723	0.288	0.046	0	13	TENT5C
7.11065e-300	1.07189	0.458	0.252	2.04602e-295	13	FNBP1
0	1.06967	0.226	0.001	0	13	LINC01871
2.67199e-106	1.0667	0.982	0.893	7.68837e-102	13	FTH1
0	1.06547	0.365	0.147	0	13	CDC42SE2
3.91639e-283	1.06535	0.512	0.428	1.1269e-278	13	CLK1
1.53314e-160	1.06329	0.488	0.37	4.41145e-156	13	CKS2
0	1.06022	0.295	0.009	0	13	ZAP70
6.87447e-96	1.0597	0.999	0.992	1.97806e-91	13	MALAT1
3.70686e-214	1.05545	0.312	0.032	1.06661e-209	13	GLIPR1
1.19708e-194	1.05208	0.582	0.441	3.44448e-190	13	LSP1
6.61739e-242	1.04992	0.351	0.03	1.90409e-237	13	ARHGAP15
0	1.04881	0.44	0.284	0	13	RNASET2
5.13741311180572e-316	1.04351	0.564	0.471	1.47823924879098e-311	13	GPBP1
2.65958e-217	1.04179	0.449	0.244	7.65267e-213	13	TGFB1
2.72448675738178e-314	1.04033	0.327	0.028	7.83943819569033e-310	13	RHOF
3.19685e-140	1.03299	0.627	0.602	9.19863e-136	13	BTG2
0	1.03238	0.293	0.011	0	13	IL2RG
1.63478e-199	1.02976	0.359	0.225	4.7039e-195	13	TSPYL2
0	1.02813	0.264	0.014	0	13	SH2D2A
5.98904e-276	1.02731	0.345	0.107	1.72329e-271	13	SMAP2
1.21252e-27	1.02727	0.021	0	3.48889e-23	13	CCL1
0	1.02523	0.477	0.528	0	13	CACYBP
9.34033e-276	1.01777	0.279	0.025	2.68759e-271	13	IL10RA
0	1.01161	0.214	0.001	0	13	TIGIT
4.94065645841247e-324	1.01107	0.293	0.013	1.4216244893436e-319	13	CLEC2D
2.78873e-197	1.00919	0.315	0.112	8.02429e-193	13	RARRES3
7.54705e-147	1.00616	0.384	0.106	2.17159e-142	13	ANXA6
0	1.00295	0.308	0.006	0	13	BIN2
1.4469e-198	1.0016	0.144	0.002	4.16331e-194	13	CD8A
3.84309e-197	1.88569	0.373	0.269	1.10581e-192	14	MT1G
6.50347e-225	1.51231	0.424	0.266	1.87131e-220	14	AL138963.3
4.45743e-303	1.42726	0.927	0.726	1.28258e-298	14	MT1X
1.22917e-158	1.3727	0.323	0.325	3.53681e-154	14	NRARP
0	1.30431	0.957	0.618	0	14	KRT1
2.1495e-105	1.00233	0.269	0.111	6.18496e-101	14	MT4
0	7.91343	0.977	0.028	0	15	CCL21
0	5.24563	0.965	0.015	0	15	TFF3
0	4.8805	0.962	0.025	0	15	MMRN1
0	3.87271	0.979	0.107	0	15	TFPI
0	3.55767	0.917	0.059	0	15	CLDN5
0	3.48243	0.808	0.004	0	15	LYVE1
0	3.33868	0.97	0.154	0	15	GNG11
0	3.33059	0.889	0.42	0	15	TIMP1
0	3.20462	0.885	0.057	0	15	CAVIN2
0	3.18875	0.703	0.063	0	15	FABP4
0	2.9332	0.943	0.288	0	15	PPFIBP1
0	2.7684	0.99	0.289	0	15	IGFBP7
0	2.72775	0.664	0.074	0	15	AKAP12
0	2.68972	0.864	0.095	0	15	SNCG
0	2.65648	0.82	0.042	0	15	LAPTM5
0	2.58131	0.762	0.007	0	15	PROX1
0	2.5581	0.751	0.093	0	15	NRP2
0	2.51625	0.895	0.095	0	15	RAMP2
0	2.38597	0.887	0.198	0	15	TGFBR2
0	2.3181	0.882	0.237	0	15	TM4SF1
0	2.31348	0.625	0.051	0	15	LMO2
0	2.30749	0.774	0.191	0	15	EFEMP1
0	2.30168	0.993	0.385	0	15	VIM
0	2.20668	0.798	0.107	0	15	GYPC
0	2.18901	0.944	0.255	0	15	TIMP3
0	2.14352	0.95	0.647	0	15	APP
0	2.1391	0.787	0.082	0	15	EGFL7
0	2.09109	0.685	0.032	0	15	CHRDL1
0	2.0534	0.675	0.083	0	15	PDPN
0	2.04104	0.773	0.126	0	15	ELK3
0	2.03282	0.69	0.001	0	15	PKHD1L1
0	2.00239	0.764	0.145	0	15	PTPRE
0	1.98956	0.727	0.089	0	15	ABI3BP
0	1.95583	0.648	0.057	0	15	GIMAP7
0	1.94244	0.842	0.167	0	15	CLU
0	1.9301	0.692	0.158	0	15	PRSS23
0	1.90495	0.749	0.149	0	15	NNMT
0	1.89226	0.506	0.163	0	15	ACKR3
0	1.87848	0.672	0.005	0	15	FLT4
0	1.87805	0.848	0.072	0	15	PECAM1
0	1.87346	0.759	0.11	0	15	FN1
0	1.84592	0.978	0.907	0	15	HLA-E
0	1.80997	0.496	0.04	0	15	ANGPT2
0	1.79545	0.72	0.068	0	15	GMFG
0	1.76567	0.741	0.259	0	15	SHC1
0	1.75616	0.822	0.296	0	15	IFITM2
0	1.75256	0.805	0.229	0	15	ARHGAP29
0	1.75016	0.709	0.117	0	15	CALCRL
0	1.73213	0.905	0.46	0	15	ADIRF
0	1.71904	0.99	0.958	0	15	TMSB10
0	1.69818	0.667	0.025	0	15	TIE1
0	1.69599	0.659	0.057	0	15	FXYD6
0	1.69549	0.813	0.396	0	15	SDCBP
0	1.69342	0.585	0.022	0	15	TM4SF18
0	1.69306	0.855	0.23	0	15	IGFBP4
0	1.69064	0.784	0.331	0	15	UTRN
0	1.67121	0.906	0.638	0	15	CRIP2
0	1.66249	0.467	0.013	0	15	PTX3
0	1.64542	0.792	0.413	0	15	LIMS1
0	1.63685	0.669	0.238	0	15	PLPP1
1.9037e-68	1.63567	0.038	0.001	5.47772e-64	15	HP
0	1.63507	0.632	0.041	0	15	RHOJ
0	1.61773	0.706	0.437	0	15	THBD
0	1.61281	0.603	0.054	0	15	TBX1
0	1.61226	0.751	0.395	0	15	PPP1R2
0	1.60918	0.735	0.224	0	15	LAMA4
0	1.60909	0.565	0.025	0	15	KDR
0	1.60099	0.873	0.472	0	15	SPTBN1
0	1.58088	0.652	0.053	0	15	EDNRB
0	1.5744	0.846	0.357	0	15	FXYD5
0	1.57085	0.812	0.439	0	15	FCGRT
0	1.57073	0.984	0.745	0	15	S100A6
0	1.56057	0.864	0.562	0	15	ARL4A
0	1.55829	0.542	0.077	0	15	FGL2
0	1.54812	0.533	0.01	0	15	SEMA3A
0	1.5141	0.543	0.106	0	15	SPHK1
0	1.51354	0.339	0.092	0	15	DNASE1L3
0	1.5086	0.657	0.287	0	15	SMAD1
0	1.50282	0.471	0	0	15	STAB2
0	1.49424	0.921	0.725	0	15	RAB11A
0	1.48238	0.634	0.069	0	15	LDB2
0	1.4698	0.559	0.013	0	15	SCN3B
0	1.46881	0.537	0.026	0	15	IGF1
0	1.45739	0.554	0.11	0	15	HYAL2
0	1.45562	0.945	0.878	0	15	CD99
0	1.45359	0.67	0.17	0	15	BACE2
0	1.45316	0.808	0.315	0	15	CNN3
0	1.4516	0.569	0.041	0	15	COLEC12
0	1.45062	0.553	0.058	0	15	VWF
0	1.44158	0.696	0.247	0	15	MARCKSL1
0	1.44132	0.549	0.152	0	15	FAM107B
0	1.44106	0.9	0.759	0	15	GNAS
0	1.43271	0.767	0.365	0	15	IL6ST
0	1.42315	0.97	0.763	0	15	IFITM3
0	1.4165	0.771	0.392	0	15	GNAI2
0	1.40748	0.878	0.718	0	15	TPM4
0	1.40378	0.547	0.01	0	15	MRC1
0	1.40253	0.546	0.045	0	15	GIMAP4
0	1.39167	0.711	0.128	0	15	NR2F2
0	1.3902	0.622	0.141	0	15	PROCR
0	1.38688	0.561	0.16	0	15	DUSP6
0	1.38642	0.593	0.102	0	15	VPS35L
0	1.378	0.99	0.926	0	15	S100A10
0	1.37699	0.601	0.043	0	15	S1PR1
0	1.37483	0.411	0.053	0	15	APOLD1
0	1.36386	0.6	0.209	0	15	TSPAN5
0	1.36208	0.553	0.089	0	15	WFS1
0	1.36199	0.565	0.07	0	15	SEMA6A
0	1.3507	0.658	0.185	0	15	TSHZ2
0	1.34972	0.549	0.02	0	15	LAYN
0	1.34414	0.505	0.013	0	15	RASGRP3
0	1.34128	0.943	0.911	0	15	ATP5F1E
0	1.33811	0.621	0.089	0	15	GGT5
0	1.33733	0.546	0.032	0	15	CXorf36
0	1.33251	0.535	0.08	0	15	SCNN1B
0	1.33182	0.553	0.036	0	15	PGM5
0	1.32314	0.48	0.005	0	15	RELN
0	1.32077	0.538	0.026	0	15	KANK3
0	1.3184	0.462	0.017	0	15	NR2F1
1.36179e-203	1.30941	0.764	0.512	3.9184e-199	15	S100A4
0	1.3034	0.559	0.038	0	15	CDH5
0	1.30073	0.698	0.335	0	15	FOXP1
0	1.29294	0.554	0.173	0	15	TC2N
4.20418e-300	1.28581	0.689	0.237	1.20971e-295	15	PLAC9
0	1.2822	0.736	0.425	0	15	PNPLA2
0	1.27779	0.494	0.056	0	15	LOX
0	1.26267	0.278	0.001	0	15	F2RL3
1.78344e-271	1.25804	0.617	0.204	5.13166e-267	15	DKK3
0	1.24812	0.863	0.6	0	15	ANXA5
0	1.24802	0.484	0.001	0	15	AC007998.3
0	1.24295	0.633	0.263	0	15	MTUS1
0	1.23502	0.864	0.575	0	15	CAVIN1
0	1.23069	0.633	0.13	0	15	CTSH
0	1.22949	0.459	0.024	0	15	SLC24A1
0	1.2281	0.686	0.274	0	15	TSPAN4
6.86855e-282	1.22765	0.496	0.227	1.97636e-277	15	NUDT4
0	1.22676	0.652	0.258	0	15	ADD3
0	1.2212	0.654	0.256	0	15	WWTR1
0	1.21998	0.547	0.127	0	15	PLSCR4
0	1.20491	0.824	0.605	0	15	CD151
1.70537e-236	1.20036	0.716	0.726	4.90703e-232	15	EMP1
0	1.19893	0.911	0.837	0	15	MYL12A
8.74002127493165e-321	1.19643	0.751	0.357	2.51485372164883e-316	15	ACTN1
0	1.19388	0.491	0.028	0	15	ROBO4
0	1.19328	0.269	0.009	0	15	TTN
0	1.1924	0.556	0.075	0	15	PLA2G16
0	1.18914	0.496	0.087	0	15	MAN1A1
0	1.18256	0.672	0.267	0	15	CAPN2
0	1.17356	0.464	0.093	0	15	CDC42EP5
0	1.17262	0.781	0.513	0	15	LEPROT
0	1.17239	0.617	0.287	0	15	ADAM10
0	1.16641	0.551	0.101	0	15	AKR1C3
0	1.15804	0.488	0.111	0	15	CNKSR3
0	1.15756	0.453	0.038	0	15	GIMAP8
9.16674e-210	1.15166	0.86	0.651	2.63764e-205	15	CAV1
2.13146e-288	1.15002	0.65	0.221	6.13305e-284	15	VAMP5
0	1.14097	0.421	0.003	0	15	GPM6A
0	1.14055	0.514	0.067	0	15	TNXB
7.13037e-144	1.13959	0.526	0.355	2.05169e-139	15	MYADM
9.17765e-300	1.13163	0.472	0.122	2.64078e-295	15	RALGAPA2
0	1.12543	0.484	0.036	0	15	ERG
0	1.12179	0.672	0.456	0	15	TUBB6
5.62201e-255	1.12069	0.692	0.318	1.61768e-250	15	EPHX1
0	1.11339	0.526	0.047	0	15	ADCY4
7.00593e-261	1.11079	0.734	0.379	2.01589e-256	15	S100A13
3.70646e-204	1.10899	0.528	0.17	1.0665e-199	15	SYNE1
5.72566e-167	1.0997	0.585	0.244	1.6475e-162	15	KLF2
0	1.0953	0.574	0.189	0	15	TRIOBP
0	1.09238	0.39	0.017	0	15	SEMA3D
4.21765e-265	1.08354	0.424	0.115	1.21359e-260	15	AKR1C1
2.62502018291913e-319	1.08343	0.468	0.077	7.5532330743315e-315	15	IL32
0	1.08278	0.247	0.001	0	15	NTS
2.30994e-281	1.07937	0.527	0.181	6.64661e-277	15	CDH13
0	1.07865	0.397	0.024	0	15	SYNM
2.03254e-277	1.0748	0.712	0.621	5.84844e-273	15	PDLIM1
0	1.06897	0.468	0.151	0	15	PIEZO1
3.52732e-259	1.06605	0.655	0.359	1.01495e-254	15	CD59
0	1.06566	0.411	0.043	0	15	SOX18
1.49128e-306	1.06417	0.371	0.037	4.29102e-302	15	ADAMTS9
0	1.06412	0.455	0.04	0	15	LYN
0	1.06172	0.415	0.058	0	15	GPR146
0	1.06124	0.431	0.043	0	15	NT5E
0	1.05775	0.663	0.431	0	15	HEBP1
1.10759e-281	1.05548	0.603	0.322	3.18699e-277	15	PRCP
2.48745e-304	1.04581	0.533	0.107	7.15738e-300	15	EPB41L2
1.94674e-254	1.04434	0.504	0.21	5.60155e-250	15	SNTB2
0	1.04421	0.71	0.176	0	15	TIMP2
3.28903e-270	1.04313	0.519	0.111	9.46385e-266	15	COX7A1
7.22995e-264	1.04153	0.565	0.15	2.08035e-259	15	KCTD12
1.10232e-214	1.0401	0.887	0.834	3.17182e-210	15	KLF6
0	1.03556	0.921	0.75	0	15	CD63
2.83697280583714e-312	1.02983	0.407	0.051	8.16311e-308	15	SOCS2
1.94327e-154	1.02941	0.442	0.204	5.59156e-150	15	ODC1
0	1.02871	0.852	0.737	0	15	TPM3
0	1.02297	0.554	0.107	0	15	RBPMS
2.92613e-266	1.01559	0.614	0.297	8.41963e-262	15	FLOT1
2.80506e-211	1.01542	0.949	0.904	8.07129e-207	15	CD9
0	1.00963	0.56	0.346	0	15	MPP7
3.6776e-300	1.00958	0.974	0.951	1.05819e-295	15	HLA-A
3.12453e-258	1.00429	0.509	0.247	8.99052e-254	15	EFNB2
0	1.00308	0.523	0.075	0	15	MSRB3
1.80847e-257	1.00014	0.496	0.108	5.20369e-253	15	ETS1
0	2.96116	0.978	0.427	0	16	KRT2
0	2.44013	1	0.416	0	16	CALML5
0	2.27338	1	0.59	0	16	KRTDAP
0	2.1885	0.991	0.385	0	16	SPINK5
0	1.90634	1	0.502	0	16	SBSN
3.31774e-265	1.89596	1	0.605	9.54647e-261	16	LYPD3
1.30867e-145	1.85877	0.591	0.11	3.76557e-141	16	MT4
0	1.8166	0.956	0.155	0	16	SLURP1
0	1.78992	0.998	0.617	0	16	CTNNBIP1
4.52991e-296	1.78863	0.98	0.291	1.30344e-291	16	SULT2B1
1.03913e-291	1.77821	0.998	0.398	2.98998e-287	16	DSC1
8.68359e-197	1.76662	1	0.743	2.49862e-192	16	LGALS7B
9.41453362728533e-316	1.71781	0.991	0.297	2.70893790591508e-311	16	THEM5
4.30691e-114	1.71263	0.654	0.179	1.23927e-109	16	SPRR1B
7.94592e-291	1.70143	0.996	0.582	2.28636e-286	16	CSTA
0	1.6954	1	0.573	0	16	GLTP
9.88131291682493e-324	1.68534	0.974	0.272	2.84324897868721e-319	16	SCEL
3.22742e-131	1.67943	0.567	0.139	9.28659e-127	16	FABP7
3.81311e-140	1.63412	0.512	0.081	1.09718e-135	16	SPRR1A
6.48651e-219	1.6015	0.982	0.438	1.86643e-214	16	CALML3
1.57847e-226	1.59574	0.996	0.56	4.5419e-222	16	FABP5
1.57442765802663e-308	1.58408	0.985	0.306	4.53026e-304	16	LY6G6C
0	1.57567	1	0.724	0	16	DMKN
8.20183e-271	1.51471	0.987	0.473	2.36e-266	16	KLK11
5.36808e-109	1.50672	0.554	0.206	1.54461e-104	16	ODC1
0	1.4566	1	0.869	0	16	KRT10
6.0873e-278	1.36706	0.985	0.359	1.75156e-273	16	MAL2
5.50408e-245	1.35805	0.996	0.543	1.58374e-240	16	EPHB6
3.1617e-222	1.32867	0.998	0.658	9.09747e-218	16	DSG1
5.50369e-214	1.31646	0.996	0.582	1.58363e-209	16	SDC1
2.65169e-263	1.30165	1	0.573	7.62996e-259	16	RAB25
1.1386e-258	1.25609	0.853	0.147	3.2762e-254	16	CLIC3
9.13649e-306	1.25573	1	0.917	2.62893e-301	16	PPDPF
9.54265e-224	1.25041	0.965	0.309	2.7458e-219	16	CHP2
7.67768e-238	1.23797	0.998	0.843	2.20917e-233	16	DBI
1.81908e-150	1.22949	0.54	0.075	5.23423e-146	16	C1orf68
8.63495e-251	1.21162	0.958	0.279	2.48462e-246	16	POF1B
1.7197e-137	1.19378	0.982	0.648	4.94828e-133	16	MAFB
8.19269e-180	1.18962	0.998	0.65	2.35736e-175	16	PKP1
0	1.17744	0.875	0.1	0	16	DGAT2
9.01635535612925e-314	1.14801	0.884	0.126	2.59436609017263e-309	16	TM7SF2
2.7201e-112	1.13687	0.974	0.646	7.82682e-108	16	TUBB2A
8.54435e-272	1.10583	0.93	0.196	2.45855e-267	16	RDH12
5.37038e-138	1.08679	0.963	0.539	1.54527e-133	16	GATA3
4.76133e-166	1.08623	0.985	0.56	1.37002e-161	16	UBR4
2.21257e-188	1.08551	0.961	0.378	6.36645e-184	16	WFDC5
1.16888e-153	1.07723	0.845	0.302	3.36335e-149	16	LGALSL
4.51743e-121	1.0722	0.996	0.642	1.29985e-116	16	SERPINB5
9.43011e-209	1.06554	0.939	0.291	2.71342e-204	16	PTGS1
5.56722e-164	1.06209	0.982	0.528	1.60191e-159	16	RORA
1.98886e-158	1.05063	0.954	0.399	5.72275e-154	16	NMU
1.55322e-227	1.03793	0.956	0.276	4.46923e-223	16	EPHX3
6.82028e-154	1.03307	0.637	0.114	1.96247e-149	16	IVL
3.6252e-215	1.029	0.902	0.245	1.04312e-210	16	ALDH3B2
9.67607e-182	1.02737	0.998	0.82	2.78419e-177	16	LAMTOR4
2.41351e-119	1.02079	0.985	0.611	6.94464e-115	16	TUBA4A
7.46389e-177	1.01681	0.958	0.392	2.14766e-172	16	KLK8
4.46859e-157	1.01627	0.993	0.592	1.28579e-152	16	DAPL1
3.30173e-185	1.01504	0.958	0.397	9.50041e-181	16	ARL5A
8.75342e-231	1.00401	0.899	0.206	2.51871e-226	16	DEGS2
5.30501e-79	1.00233	0.928	0.543	1.52646e-74	16	PHLDA2
0	8.85362	0.985	0.141	0	17	LOR
0	8.41952	0.99	0.103	0	17	FLG
0	7.3635	0.995	0.06	0	17	FLG2
0	6.81634	0.891	0.034	0	17	ASPRV1
0	6.52746	0.578	0.068	0	17	LCE1C
0	6.24517	0.674	0.025	0	17	CRCT1
0	6.18161	0.448	0.026	0	17	LCE2B
0	5.81185	0.435	0.024	0	17	LCE1B
0	5.59849	0.992	0.036	0	17	CDSN
0	5.55044	0.967	0.073	0	17	C1orf68
0	5.48009	0.84	0.041	0	17	SPRR2E
0	5.36307	0.316	0.016	0	17	LCE1A
0	5.13101	1	0.106	0	17	CST6
0	5.12692	0.997	0.694	0	17	HOPX
0	4.88332	0.313	0.012	0	17	LCE2C
0	4.85638	0.651	0.02	0	17	AZGP1
0	4.83425	0.87	0.019	0	17	PSORS1C2
0	4.78364	0.433	0.011	0	17	LCE1F
0	4.67283	0.985	0.11	0	17	KLK5
0	4.66596	0.987	0.153	0	17	CNFN
0	4.6491	1	0.417	0	17	CALML5
0	4.61099	0.975	0.021	0	17	KPRP
0	4.59969	1	0.503	0	17	SBSN
0	4.48318	0.987	0.156	0	17	SLURP1
0	4.47072	0.997	0.076	0	17	KRT23
0	4.37217	0.977	0.084	0	17	FAM25A
0	4.27582	0.361	0.008	0	17	LCE2D
0	4.22445	1	0.1	0	17	NCCRP1
0	4.15657	0.997	0.128	0	17	SERPINA12
1.56690026125199e-308	4.14962	0.229	0.008	4.5086e-304	17	LCE1D
0	4.11154	0.992	0.055	0	17	C5orf46
2.67152e-295	4.09074	0.387	0.011	7.68703e-291	17	SPRR2G
0	4.046	0.995	0.386	0	17	SPINK5
0	4.01931	0.985	0.307	0	17	LY6G6C
0	3.89831	0.822	0.019	0	17	BTC
0	3.85636	0.562	0.006	0	17	LCE6A
0	3.7793	0.98	0.127	0	17	KLK7
0	3.77147	0.992	0.28	0	17	POF1B
0	3.72487	0.982	0.007	0	17	PSAPL1
0	3.68856	0.982	0.011	0	17	ARG1
0	3.59024	0.501	0.005	0	17	IL37
1.07443e-44	3.45239	0.104	0.014	3.09156e-40	17	SPRR4
2.53527e-271	3.45053	0.249	0.006	7.29499e-267	17	LCE2A
0	3.41975	0.995	0.617	0	17	CTNNBIP1
0	3.38567	0.967	0.148	0	17	HPGD
2.30384e-202	3.35095	0.17	0.005	6.62907e-198	17	LCE5A
0	3.33319	0.969	0.224	0	17	BLMH
0	3.28254	0.982	0.097	0	17	CYSRT1
0	3.27822	1	0.234	0	17	MAP1LC3A
0	3.24079	0.947	0.023	0	17	EREG
0	3.23986	0.969	0.127	0	17	SERPINB7
0	3.13555	0.929	0.013	0	17	GSDMA
0	3.12588	1	0.054	0	17	EPS8L1
0	3.09365	0.908	0.06	0	17	CARD18
0	3.04936	0.682	0.013	0	17	LCE3D
3.22428e-187	3.04928	0.216	0.003	9.27753e-183	17	LCE1E
0	3.02243	0.751	0.038	0	17	CTSV
0	3.01127	0.992	0.204	0	17	KRT80
0	2.99262	0.934	0.01	0	17	LYPD2
0	2.99201	0.941	0.009	0	17	ELMOD1
0	2.98486	0.865	0.02	0	17	HAL
0	2.97361	0.982	0.204	0	17	GAN
2.41086e-222	2.94545	0.224	0.009	6.93701e-218	17	SPRR5
0	2.89616	0.906	0.118	0	17	GLRX
0	2.87292	0.972	0.167	0	17	IDE
0	2.74738	0.967	0.014	0	17	DNASE1L2
0	2.73706	0.975	0.378	0	17	WFDC5
0	2.71545	0.751	0.008	0	17	ABHD12B
0	2.70003	1	0.59	0	17	KRTDAP
0	2.66493	0.766	0.285	0	17	CLDN4
0	2.65385	0.987	0.426	0	17	LYPLA1
0	2.64155	0.885	0.171	0	17	HSPB8
0	2.60736	0.911	0.028	0	17	IL36RN
0	2.60596	0.964	0.126	0	17	TM7SF2
0	2.60543	0.784	0.039	0	17	HMOX1
0	2.58723	0.947	0.559	0	17	TMEM45A
0	2.53613	0.964	0.204	0	17	RAB11FIP1
0	2.53489	0.916	0.101	0	17	DGAT2
0	2.5206	0.944	0.273	0	17	SCEL
0	2.52034	0.934	0.03	0	17	KRT78
8.48804779555262e-321	2.51828	0.751	0.038	2.44235087269231e-316	17	C15orf48
0	2.50513	0.929	0.148	0	17	CLIC3
0	2.48215	0.936	0.005	0	17	ANXA9
0	2.48023	0.959	0.046	0	17	ALOXE3
0	2.46453	0.55	0.016	0	17	AL365226.2
0	2.46089	0.954	0.446	0	17	GGCT
0	2.45061	0.957	0.19	0	17	FAM110A
0	2.44953	0.997	0.582	0	17	CSTA
0	2.43795	0.98	0.032	0	17	ALOX12B
0	2.43771	0.969	0.397	0	17	ARL5A
0	2.42748	0.987	0.02	0	17	ATP6V1C2
0	2.3905	0.975	0.083	0	17	TPRG1
0	2.37903	0.987	0.392	0	17	KLK8
[truncated: 437 more rows]
