# Supplementary material for: Single-cell transcriptomics analysis of bullous pemphigoid unveils immune-stromal crosstalk in type 2 inflammatory disease
Source: Nat Commun. 2024 Jul 15;15:5949. doi: 10.1038/s41467-024-50283-3 (PMC11251189; doi:10.1038/s41467-024-50283-3)
Supplement: Supplementary file 4 — Supplementary Data 1-15 [file 41467_2024_50283_MOESM4_ESM.zip › Supplementary Data/Supplementary Data 3.xlsx]

## Sheet: Sheet1
Supplementary Data 3: Metadata for the subclusters of all immune cells derived from 13 scRNA-seq skin samples.
Bracode	Sample	Group	CellType
AAACCCAGTGCTTATG-1	BP1	BP	CD163+ Macro
AAACGAACAGCCGTTG-1	BP1	BP	Memory CD4 T
AAACGCTGTTGCGTAT-1	BP1	BP	Effector CD8 T
AAAGAACGTTTAGTCG-1	BP1	BP	Th2
AAAGGGCCAGGACTTT-1	BP1	BP	Langerhans cells
AAAGGGCGTGTGACCC-1	BP1	BP	CD163+ Macro
AAAGGGCTCATTGCTT-1	BP1	BP	Langerhans cells
AAAGGTAAGAGGCGGA-1	BP1	BP	Memory CD4 T
AAAGTCCCACCCTAAA-1	BP1	BP	CXCL1high DC
AAAGTGAAGGGTTGCA-1	BP1	BP	Memory CD4 T
AACAAAGGTCAAGCGA-1	BP1	BP	NK and gdT cells
AACAAAGTCACTTGTT-1	BP1	BP	CXCL1high DC
AACAACCAGCTCCCTT-1	BP1	BP	Memory CD4 T
AACAAGATCGACATTG-1	BP1	BP	Th2
AACACACTCTCCGCAT-1	BP1	BP	GPNMBhigh Macro
AACCTTTAGCAACTTC-1	BP1	BP	FCN1+ Macro
AACTTCTGTCGGCACT-1	BP1	BP	GPNMBhigh Macro
AAGAACAAGTCTAGCT-1	BP1	BP	Proliferating T
AAGCATCCAGCAGTTT-1	BP1	BP	Memory CD4 T
AAGGAATCACGGCCAT-1	BP1	BP	CD163+ Macro
AAGGAATGTCGCTTAA-1	BP1	BP	cDC2
AAGGTAACATCCGTTC-1	BP1	BP	FCN1+ Macro
AAGTGAAGTACCGGCT-1	BP1	BP	GPNMBhigh Macro
AAGTGAAGTCACTTAG-1	BP1	BP	Memory CD4 T
AAGTTCGAGGTAAGAG-1	BP1	BP	pDC and Mast
AAGTTCGTCTTGCAAG-1	BP1	BP	Treg
AATCGACCAAGGTCGA-1	BP1	BP	CD163+ Macro
AATGGAAAGGCCACTC-1	BP1	BP	Effector CD8 T
ACAACCACACACCGAC-1	BP1	BP	GPNMBhigh Macro
ACAACCACAGACACCC-1	BP1	BP	Memory CD4 T
ACAAGCTAGCGAACTG-1	BP1	BP	Th2
ACACTGAAGACTACCT-1	BP1	BP	pDC and Mast
ACACTGAAGAGAGAAC-1	BP1	BP	cDC2
ACACTGAGTACTGCGC-1	BP1	BP	NK and gdT cells
ACATCCCAGCAATAAC-1	BP1	BP	Treg
ACATCCCCAGAACTCT-1	BP1	BP	Effector CD8 T
ACATCGACATAGAATG-1	BP1	BP	GPNMBhigh Macro
ACATGCAAGTAAGCAT-1	BP1	BP	cDC2
ACATGCATCATTACCT-1	BP1	BP	Memory CD4 T
ACATTTCAGTTGGCGA-1	BP1	BP	Memory CD4 T
ACCACAAAGTCGCCCA-1	BP1	BP	Langerhans cells
ACCATTTAGTCACTAC-1	BP1	BP	Memory CD4 T
ACCATTTTCGTCAACA-1	BP1	BP	pDC and Mast
ACCCAAAAGGACTATA-1	BP1	BP	GPNMBhigh Macro
ACCCAAACAAATGAAC-1	BP1	BP	Memory CD4 T
ACCCTTGTCTGATGGT-1	BP1	BP	CD163+ Macro
ACCTACCGTTCCCAAA-1	BP1	BP	Memory CD4 T
ACCTACCTCTCCCAAC-1	BP1	BP	Th2
ACCTGAAAGCACTTTG-1	BP1	BP	Memory CD4 T
ACCTGAAAGGCTAAAT-1	BP1	BP	Langerhans cells
ACCTGAACACTTGGGC-1	BP1	BP	Effector CD8 T
ACGATCAAGTAAACAC-1	BP1	BP	Th2
ACGATGTCACACGTGC-1	BP1	BP	CD163+ Macro
ACGGGTCAGGCTTTCA-1	BP1	BP	Memory CD4 T
ACGGGTCCAAATGAGT-1	BP1	BP	Proliferating T
ACGGGTCCAATAGTCC-1	BP1	BP	Memory CD4 T
ACGGGTCGTAGCACAG-1	BP1	BP	Th2
ACGTAGTCAAGGATGC-1	BP1	BP	Memory CD4 T
ACTACGACAAGACGAC-1	BP1	BP	CXCL1high DC
ACTACGACACAGTCCG-1	BP1	BP	Langerhans cells
ACTATCTGTGCCCGTA-1	BP1	BP	Memory CD4 T
ACTCTCGTCTTTGCAT-1	BP1	BP	Memory CD4 T
ACTGATGCATGAGTAA-1	BP1	BP	Memory CD4 T
ACTTAGGCACGGCGTT-1	BP1	BP	Memory CD4 T
ACTTAGGCAGCGATTT-1	BP1	BP	Memory CD4 T
ACTTATCGTCATAAAG-1	BP1	BP	Memory CD4 T
ACTTCCGCACACGGTC-1	BP1	BP	pDC and Mast
ACTTCCGCATATCTCT-1	BP1	BP	GPNMBhigh Macro
ACTTCGCTCGCTAATG-1	BP1	BP	Effector CD8 T
ACTTTGTGTATAGGAT-1	BP1	BP	Th2
AGAACAATCGGAGCAA-1	BP1	BP	Th2
AGAACCTCATCCGAGC-1	BP1	BP	Proliferating T
AGAAGCGCACCGGAAA-1	BP1	BP	Proliferating T
AGAAGCGCACTACTTT-1	BP1	BP	Treg
AGACACTGTTCTCCAC-1	BP1	BP	Proliferating T
AGACCATTCAGATTGC-1	BP1	BP	Memory CD4 T
AGACCCGCACATGAAA-1	BP1	BP	cDC2
AGAGAATCATTGCTGA-1	BP1	BP	Memory CD4 T
AGAGAATGTTGCTAGT-1	BP1	BP	Effector CD8 T
AGAGCCCGTATCGATC-1	BP1	BP	Memory CD4 T
AGATCGTGTCCGATCG-1	BP1	BP	Langerhans cells
AGATGCTAGAACCGCA-1	BP1	BP	Proliferating T
AGCCAATAGCTCCATA-1	BP1	BP	Memory CD4 T
AGCCAATGTTTGTTCT-1	BP1	BP	Langerhans cells
AGCGCCAGTACACTCA-1	BP1	BP	Effector CD8 T
AGCGCTGAGGCAGTCA-1	BP1	BP	Memory CD4 T
AGCTACACAATCTCGA-1	BP1	BP	Effector CD8 T
AGCTACAGTTGTCTAG-1	BP1	BP	pDC and Mast
AGGAATAAGCCTTCTC-1	BP1	BP	Memory CD4 T
AGGACTTCATTGTCGA-1	BP1	BP	GPNMBhigh Macro
AGGACTTTCGGTCATA-1	BP1	BP	Langerhans cells
AGGAGGTGTGAGTCAG-1	BP1	BP	GPNMBhigh Macro
AGGATAAGTGCGAACA-1	BP1	BP	Memory CD4 T
AGGATCTAGTAGCTCT-1	BP1	BP	CD163+ Macro
AGGCTGCCACTGCTTC-1	BP1	BP	Memory CD4 T
AGGCTGCGTGCACATT-1	BP1	BP	cDC2
AGGGCCTAGCCTGACC-1	BP1	BP	Memory CD4 T
AGGGCCTCAAGAATGT-1	BP1	BP	Proliferating T
AGGGCTCGTAGAATAC-1	BP1	BP	Memory CD4 T
AGGGCTCTCGATGCAT-1	BP1	BP	Effector CD8 T
AGGGTGACATAATGCC-1	BP1	BP	FCN1+ Macro
AGGGTGATCTGGCTGG-1	BP1	BP	Langerhans cells
AGGGTTTCAATTGGTC-1	BP1	BP	FCN1+ Macro
AGGGTTTGTTGGGTTT-1	BP1	BP	Memory CD4 T
AGGTTACCATGGCCAC-1	BP1	BP	Effector CD8 T
AGGTTGTCACCTTCCA-1	BP1	BP	Memory CD4 T
AGTACTGCATGACTAC-1	BP1	BP	Memory CD4 T
AGTCAACGTGAGATCG-1	BP1	BP	Proliferating T
AGTGACTCAGGGATAC-1	BP1	BP	CD163+ Macro
AGTGATCCATGACCCG-1	BP1	BP	Memory CD4 T
AGTGTTGAGACTAGAT-1	BP1	BP	Memory CD4 T
AGTGTTGCAAGGTACG-1	BP1	BP	Langerhans cells
AGTGTTGCACGCAGTC-1	BP1	BP	CD163+ Macro
AGTTAGCCAAACACGG-1	BP1	BP	Th2
AGTTCCCGTCTGTAAC-1	BP1	BP	Th2
AGTTCGACAGGTTTAC-1	BP1	BP	cDC2
ATACCGAAGTGAGCCA-1	BP1	BP	CD163+ Macro
ATACCTTTCTCTTCAA-1	BP1	BP	pDC and Mast
ATACTTCCACTGCTTC-1	BP1	BP	FCN1+ Macro
ATACTTCCAGAGTAAT-1	BP1	BP	Th2
ATAGACCAGGTTAAAC-1	BP1	BP	CD163+ Macro
ATAGAGAAGATCACTC-1	BP1	BP	Memory CD4 T
ATAGGCTAGTTCGCAT-1	BP1	BP	Langerhans cells
ATAGGCTTCAAAGAAC-1	BP1	BP	Memory CD4 T
ATCACTTGTATGAGCG-1	BP1	BP	Effector CD8 T
ATCAGGTAGGTAGCCA-1	BP1	BP	FCN1+ Macro
ATCCACCCAGCTAACT-1	BP1	BP	Th2
ATCCATTGTACAGAGC-1	BP1	BP	Langerhans cells
ATCCATTGTTTAGAGA-1	BP1	BP	Th2
ATCCATTTCCACGGGT-1	BP1	BP	cDC2
ATCCATTTCTGAATGC-1	BP1	BP	CD163+ Macro
ATCCGTCAGTGCAAAT-1	BP1	BP	GPNMBhigh Macro
ATCCGTCTCAGCGCAC-1	BP1	BP	Langerhans cells
ATCCTATCACGCGTCA-1	BP1	BP	Th2
ATCGATGGTTTGGGAG-1	BP1	BP	cDC2
ATCGGATAGTCGAGGT-1	BP1	BP	Th2
ATCGTAGAGGGAGGCA-1	BP1	BP	Memory CD4 T
ATCGTCCAGAAATGGG-1	BP1	BP	GPNMBhigh Macro
ATCGTCCCAGGACAGT-1	BP1	BP	Langerhans cells
ATCGTCCTCATGCCGG-1	BP1	BP	pDC and Mast
ATCTTCAGTGATTCTG-1	BP1	BP	Memory CD4 T
ATGAAAGTCGGTGAAG-1	BP1	BP	Effector CD8 T
ATGAGGGCACTAAACC-1	BP1	BP	CXCL1high DC
ATGATCGTCTTCCTAA-1	BP1	BP	CXCL1high DC
ATGCATGGTTGGGACA-1	BP1	BP	GPNMBhigh Macro
ATGCCTCGTACCCACG-1	BP1	BP	FCN1+ Macro
ATGCGATAGCTAGAGC-1	BP1	BP	Effector CD8 T
ATGCGATCAAATGAGT-1	BP1	BP	Langerhans cells
ATGGATCGTAGTAAGT-1	BP1	BP	CD163+ Macro
ATGGGAGCAAATGGAT-1	BP1	BP	Th2
ATGGGAGCATAACAGA-1	BP1	BP	GPNMBhigh Macro
ATGGTTGAGGTATAGT-1	BP1	BP	Langerhans cells
ATGGTTGTCCTCAGGG-1	BP1	BP	GPNMBhigh Macro
ATGGTTGTCGGCACTG-1	BP1	BP	Langerhans cells
ATGTCCCAGCAACTTC-1	BP1	BP	Memory CD4 T
ATGTCCCGTAGATCGG-1	BP1	BP	Effector CD8 T
ATGTCTTGTACGCTAT-1	BP1	BP	Th2
ATTCACTAGAGAGTTT-1	BP1	BP	pDC and Mast
ATTCAGGGTCTAGTGT-1	BP1	BP	Effector CD8 T
ATTCCATTCTGTGCTC-1	BP1	BP	CD163+ Macro
ATTCCCGGTAGGTCAG-1	BP1	BP	GPNMBhigh Macro
ATTCTACTCTACGCAA-1	BP1	BP	FCN1+ Macro
ATTGGGTCATCGATAC-1	BP1	BP	Effector CD8 T
ATTTACCAGAACTTCC-1	BP1	BP	CD163+ Macro
ATTTACCGTCTTGCTC-1	BP1	BP	Memory CD4 T
ATTTCTGGTACTGCCG-1	BP1	BP	Effector CD8 T
CAAAGAATCTCTGCCA-1	BP1	BP	Effector CD8 T
CAACAACCAAGTTCGT-1	BP1	BP	cDC2
CAACGGCAGACCCTTA-1	BP1	BP	Th2
CAAGACTAGCGCCGTT-1	BP1	BP	Th2
CAAGACTGTGACGCCT-1	BP1	BP	GPNMBhigh Macro
CAAGAGGGTAAGGCCA-1	BP1	BP	Th2
CAAGAGGGTGCACAAG-1	BP1	BP	Effector CD8 T
CAAGGGAAGTGAACAT-1	BP1	BP	Th2
CAAGGGACACCTCGTT-1	BP1	BP	GPNMBhigh Macro
CAATCGACACGGTGCT-1	BP1	BP	Th2
CAATGACCATGAGGGT-1	BP1	BP	Memory CD4 T
CAATTTCAGGTCACTT-1	BP1	BP	CD163+ Macro
CAATTTCTCAGCTCTC-1	BP1	BP	CXCL1high DC
CACAACACAGAGCCCT-1	BP1	BP	CD163+ Macro
CACAACAGTGTTGATC-1	BP1	BP	Memory CD4 T
CACAGATCACCGGTCA-1	BP1	BP	Langerhans cells
CACAGGCTCAGCCTTC-1	BP1	BP	CXCL1high DC
CACCAAAGTCAAATCC-1	BP1	BP	LAMP3+ DC
CACCGTTCACATGAAA-1	BP1	BP	Proliferating T
CACCGTTGTTTCGTAG-1	BP1	BP	GPNMBhigh Macro
CACGAATGTTGCTAGT-1	BP1	BP	Effector CD8 T
CACGGGTTCTGCACCT-1	BP1	BP	Memory CD4 T
CACGTTCCATAAGATG-1	BP1	BP	CXCL1high DC
CACGTTCGTAACAGTA-1	BP1	BP	Effector CD8 T
CACGTTCTCTGTGCTC-1	BP1	BP	cDC2
CACTGGGGTTTCGACA-1	BP1	BP	GPNMBhigh Macro
CACTTCGCAAGAGGTC-1	BP1	BP	Th2
CAGAGCCAGGTAAGAG-1	BP1	BP	CD163+ Macro
CAGAGCCTCGACGCTG-1	BP1	BP	cDC2
CAGATACCAATACAGA-1	BP1	BP	pDC and Mast
CAGATACCAATTGGTC-1	BP1	BP	Memory CD4 T
CAGATTGAGCGAGTCA-1	BP1	BP	Langerhans cells
CAGATTGCACTGGCGT-1	BP1	BP	CD163+ Macro
CAGATTGTCCGACATA-1	BP1	BP	GPNMBhigh Macro
CAGCAATCAGGCTATT-1	BP1	BP	Memory CD4 T
CAGCAATTCGGCCTTT-1	BP1	BP	Memory CD4 T
CAGCACGAGCAATTAG-1	BP1	BP	Memory CD4 T
CAGCAGCAGGTAGACC-1	BP1	BP	LAMP3+ DC
CAGCAGCCACAGAGCA-1	BP1	BP	Memory CD4 T
CAGCAGCGTTCTCTCG-1	BP1	BP	CD163+ Macro
CAGGGCTTCATCAGTG-1	BP1	BP	cDC2
CAGGTATGTAGCACGA-1	BP1	BP	CD163+ Macro
CAGGTATGTCTCTCAC-1	BP1	BP	CD163+ Macro
CAGTGCGAGCGATGAC-1	BP1	BP	CD163+ Macro
CAGTGCGAGTATTCCG-1	BP1	BP	Effector CD8 T
CAGTGCGCAAATGCTC-1	BP1	BP	Effector CD8 T
CAGTTAGCACCCTTGT-1	BP1	BP	Memory CD4 T
CAGTTCCCATGTGCCG-1	BP1	BP	NK and gdT cells
CATAAGCGTTCGGCGT-1	BP1	BP	Memory CD4 T
CATACCCAGCTATCCA-1	BP1	BP	Memory CD4 T
CATACCCAGGTGATAT-1	BP1	BP	CD163+ Macro
CATAGACCAAATCCCA-1	BP1	BP	Memory CD4 T
CATCAAGCAGTTTCGA-1	BP1	BP	Memory CD4 T
CATCGGGTCGAAGAAT-1	BP1	BP	Th2
CATCGGGTCGCGCCAA-1	BP1	BP	Effector CD8 T
CATGAGTAGAGCGACT-1	BP1	BP	Th2
CATGCAATCTCTCGCA-1	BP1	BP	Th2
CATGCGGAGAGCCTGA-1	BP1	BP	Memory CD4 T
CATGCGGTCTCGTGAA-1	BP1	BP	Th2
CATGGATAGCGGACAT-1	BP1	BP	cDC2
CATTCCGGTCTACAGT-1	BP1	BP	Memory CD4 T
CATTGAGAGTGCAACG-1	BP1	BP	CD163+ Macro
CATTGCCGTGATAGAT-1	BP1	BP	Effector CD8 T
CATTGTTCAGCCGTCA-1	BP1	BP	GPNMBhigh Macro
CATTTCAGTTTGGGAG-1	BP1	BP	Langerhans cells
CCAAGCGCAACCACAT-1	BP1	BP	Memory CD4 T
CCAAGCGGTATGACAA-1	BP1	BP	FCN1+ Macro
CCAAGCGTCAACCCGG-1	BP1	BP	FCN1+ Macro
CCAATTTAGAAACTCA-1	BP1	BP	GPNMBhigh Macro
CCAATTTAGGCTCACC-1	BP1	BP	FCN1+ Macro
CCAATTTCACATTGTG-1	BP1	BP	Effector CD8 T
CCACAAAAGGACAGTC-1	BP1	BP	Treg
CCACAAATCAAACCTG-1	BP1	BP	Treg
CCACCATGTTCCGCAG-1	BP1	BP	Memory CD4 T
CCACGAGGTGGAACAC-1	BP1	BP	Langerhans cells
CCACGTTCACACCTTC-1	BP1	BP	Effector CD8 T
CCATCACAGCATCAAA-1	BP1	BP	Effector CD8 T
CCATCACCATTCACCC-1	BP1	BP	CXCL1high DC
CCCAACTAGATTAGAC-1	BP1	BP	Th2
CCCAACTCAGATCATC-1	BP1	BP	Effector CD8 T
CCCAACTTCCCGTAAA-1	BP1	BP	Effector CD8 T
CCCGAAGCAATGTCAC-1	BP1	BP	pDC and Mast
CCCGAAGTCAGCACCG-1	BP1	BP	cDC2
CCCGGAAGTACAGGTG-1	BP1	BP	Th2
CCCTTAGGTGCTCGTG-1	BP1	BP	Treg
CCGATGGCATAATCCG-1	BP1	BP	Memory CD4 T
CCGCAAGGTTCTTGCC-1	BP1	BP	Effector CD8 T
CCGGGTAAGATGCCGA-1	BP1	BP	cDC2
CCGGTAGAGTGCAGGT-1	BP1	BP	Proliferating T
CCGGTAGCATTCTCCG-1	BP1	BP	pDC and Mast
CCGGTGAAGGACTGGT-1	BP1	BP	Th2
CCGGTGAAGTGCTACT-1	BP1	BP	GPNMBhigh Macro
CCGTAGGAGTGGCGAT-1	BP1	BP	Effector CD8 T
CCGTAGGCATGGCCCA-1	BP1	BP	Memory CD4 T
CCGTGAGGTATCGATC-1	BP1	BP	Effector CD8 T
CCTAAGAGTCTTCAAG-1	BP1	BP	Memory CD4 T
CCTATCGCACCAGCCA-1	BP1	BP	Effector CD8 T
CCTCAACCATGCCATA-1	BP1	BP	Langerhans cells
CCTCAACGTGCATTAC-1	BP1	BP	Memory CD4 T
CCTCAGTCAGTCGTTA-1	BP1	BP	NK and gdT cells
CCTCATGGTGTACAGG-1	BP1	BP	Th2
CCTCCTCTCACTACGA-1	BP1	BP	FCN1+ Macro
CCTCTCCGTAGGACTG-1	BP1	BP	Memory CD4 T
CCTGTTGCACTGCTTC-1	BP1	BP	Memory CD4 T
CCTGTTGGTACCTTCC-1	BP1	BP	Memory CD4 T
CCTTCAGCACTAACGT-1	BP1	BP	Treg
CCTTCAGGTTCGGCTG-1	BP1	BP	CD163+ Macro
CCTTGTGCAAGGTCTT-1	BP1	BP	Memory CD4 T
CGAAGGAAGTCAACAA-1	BP1	BP	Langerhans cells
CGAAGGACAATTGCAC-1	BP1	BP	cDC2
CGAATTGGTGCTAGCC-1	BP1	BP	Memory CD4 T
CGAGAAGGTTTCGTGA-1	BP1	BP	cDC2
CGAGTGCAGCTCCATA-1	BP1	BP	Langerhans cells
CGAGTGCCAGTAGAAT-1	BP1	BP	Memory CD4 T
CGAGTTAAGCGTTACT-1	BP1	BP	GPNMBhigh Macro
CGAGTTAGTACCGGAA-1	BP1	BP	Th2
CGAGTTATCGTTATCT-1	BP1	BP	Th2
CGATGGCCAGCAAGAC-1	BP1	BP	Th2
CGCATGGAGGGACAGG-1	BP1	BP	Memory CD4 T
CGCATGGCAATGCAAA-1	BP1	BP	Memory CD4 T
CGCATGGCAATTGCAC-1	BP1	BP	FCN1+ Macro
CGCATGGGTGGCGCTT-1	BP1	BP	pDC and Mast
CGCATGGTCACAATGC-1	BP1	BP	Memory CD4 T
CGCCAGATCTGCGGGT-1	BP1	BP	Memory CD4 T
CGCCATTAGCTCGACC-1	BP1	BP	Th2
CGCGTGACACGTACAT-1	BP1	BP	Th2
CGGAACCAGGACGGAG-1	BP1	BP	CD163+ Macro
CGGAACCAGTATTAGG-1	BP1	BP	Th2
CGGGTGTCAAGGACAC-1	BP1	BP	FCN1+ Macro
CGGGTGTTCAACTTTC-1	BP1	BP	Th2
CGTAATGCACTGCACG-1	BP1	BP	Memory CD4 T
CGTAATGGTCATCTAG-1	BP1	BP	Langerhans cells
CGTCAAATCTCCTACG-1	BP1	BP	CXCL1high DC
CGTCCATGTCCTGGTG-1	BP1	BP	Effector CD8 T
CGTGAATTCTTTCCGG-1	BP1	BP	Memory CD4 T
CGTGATAAGCCTAGGA-1	BP1	BP	Memory CD4 T
CGTGTCTAGGTCACAG-1	BP1	BP	cDC2
CGTGTCTAGGTCGTGA-1	BP1	BP	Th2
CGTGTCTAGTTATGGA-1	BP1	BP	Memory CD4 T
CGTTCTGTCTGGCCAG-1	BP1	BP	Memory CD4 T
CGTTGGGGTATGTCAC-1	BP1	BP	Langerhans cells
CTAACCCAGCTTAGTC-1	BP1	BP	Effector CD8 T
CTACAGAAGTTACGTC-1	BP1	BP	Effector CD8 T
CTACCCAGTGGACAGT-1	BP1	BP	Memory CD4 T
CTACGGGCACTCACTC-1	BP1	BP	Treg
CTACTATAGTTGCCTA-1	BP1	BP	FCN1+ Macro
CTAGACACACGTCGGT-1	BP1	BP	CD163+ Macro
CTATCCGGTAATACCC-1	BP1	BP	Effector CD8 T
CTATCTAAGGAGGCAG-1	BP1	BP	CD163+ Macro
CTCAACCGTCCAGGTC-1	BP1	BP	FCN1+ Macro
CTCAATTCATGCACTA-1	BP1	BP	GPNMBhigh Macro
CTCACTGCAGAGGAAA-1	BP1	BP	Effector CD8 T
CTCAGGGCACACGTGC-1	BP1	BP	Effector CD8 T
CTCAGGGCATGCGTGC-1	BP1	BP	CD163+ Macro
CTCATTAGTAACACCT-1	BP1	BP	Effector CD8 T
CTCATTATCGTCTAAG-1	BP1	BP	GPNMBhigh Macro
CTCCACACAACTGTGT-1	BP1	BP	Memory CD4 T
CTCCCAAGTGAAGCGT-1	BP1	BP	FCN1+ Macro
CTCCCTCTCTATACGG-1	BP1	BP	Langerhans cells
CTCTCAGGTTGCGGCT-1	BP1	BP	Effector CD8 T
CTCTCGACAAGTGGTG-1	BP1	BP	GPNMBhigh Macro
CTCTCGACACAGCTTA-1	BP1	BP	GPNMBhigh Macro
CTCTGGTCATGATGCT-1	BP1	BP	Langerhans cells
CTCTGGTTCTGCATGA-1	BP1	BP	Memory CD4 T
CTGAGCGGTGTATACC-1	BP1	BP	Memory CD4 T
CTGAGCGTCTACTATC-1	BP1	BP	GPNMBhigh Macro
CTGATCCCATTAAAGG-1	BP1	BP	GPNMBhigh Macro
CTGATCCGTAAGCGGT-1	BP1	BP	Proliferating T
CTGCGAGGTATCGTGT-1	BP1	BP	NK and gdT cells
CTGGACGAGTTACGAA-1	BP1	BP	Memory CD4 T
CTGGACGTCTGCGAGC-1	BP1	BP	GPNMBhigh Macro
CTGGTCTAGCAGCACA-1	BP1	BP	cDC2
CTGTACCCAATACCCA-1	BP1	BP	Effector CD8 T
CTGTACCGTATCAAGA-1	BP1	BP	Memory CD4 T
CTGTACCTCATTGGTG-1	BP1	BP	Th2
CTGTGGGGTGCTGATT-1	BP1	BP	CD163+ Macro
CTTACCGGTACGGTTT-1	BP1	BP	Memory CD4 T
CTTAGGACAAGATTGA-1	BP1	BP	Effector CD8 T
CTTAGGATCTCAAAGC-1	BP1	BP	CD163+ Macro
CTTCAATCATCAGCTA-1	BP1	BP	Effector CD8 T
CTTCCTTGTCAGCGTC-1	BP1	BP	Langerhans cells
CTTCGGTAGAAGTGTT-1	BP1	BP	Effector CD8 T
CTTCTAACAGGCTATT-1	BP1	BP	Memory CD4 T
CTTCTAAGTACTAGCT-1	BP1	BP	CD163+ Macro
CTTCTAAGTGTCCGTG-1	BP1	BP	CD163+ Macro
CTTCTCTCATACCATG-1	BP1	BP	GPNMBhigh Macro
CTTGAGACAGGAGGTT-1	BP1	BP	CD163+ Macro
CTTTCGGAGACAGCGT-1	BP1	BP	Proliferating T
GAAACCTTCTCGCAGG-1	BP1	BP	Langerhans cells
GAACGTTCAGACATCT-1	BP1	BP	NK and gdT cells
GAACGTTTCTCCTGCA-1	BP1	BP	Memory CD4 T
GAAGGGTAGAGGTCGT-1	BP1	BP	Langerhans cells
GAAGGGTCAACAAAGT-1	BP1	BP	Effector CD8 T
GAAGGGTCATGTCGTA-1	BP1	BP	Memory CD4 T
GACCAATTCGTAGGGA-1	BP1	BP	Memory CD4 T
GACCCTTTCTGAATCG-1	BP1	BP	Effector CD8 T
GACCTTCCACACGCCA-1	BP1	BP	Langerhans cells
GACGCTGGTTTGACAC-1	BP1	BP	FCN1+ Macro
GACGCTGTCATTCATC-1	BP1	BP	Memory CD4 T
GACTGATTCATCTGTT-1	BP1	BP	Effector CD8 T
GACTTCCAGAGTACCG-1	BP1	BP	Th2
GACTTCCCACTGCATA-1	BP1	BP	CD163+ Macro
GACTTCCCAGCAGAAC-1	BP1	BP	GPNMBhigh Macro
GAGACCCGTATAATGG-1	BP1	BP	Th2
GAGACTTAGGTACCTT-1	BP1	BP	Proliferating T
GAGACTTGTGTATTGC-1	BP1	BP	Effector CD8 T
GAGAGGTGTATAGGGC-1	BP1	BP	pDC and Mast
GAGCTGCCAAATTAGG-1	BP1	BP	Langerhans cells
GAGCTGCCACGGCACT-1	BP1	BP	Th2
GAGGGTATCTACCCAC-1	BP1	BP	Proliferating T
GAGTCATTCTCATTAC-1	BP1	BP	GPNMBhigh Macro
GAGTGTTAGAAGCCTG-1	BP1	BP	Effector CD8 T
GAGTTGTGTGGATTTC-1	BP1	BP	Th2
GATAGAACAGGCACTC-1	BP1	BP	Memory CD4 T
GATAGAATCCGACAGC-1	BP1	BP	cDC2
GATCATGAGGCTGGAT-1	BP1	BP	CD163+ Macro
GATCGTATCGATTGGT-1	BP1	BP	Effector CD8 T
GATGTTGCACAAATGA-1	BP1	BP	pDC and Mast
GATTCTTTCTCTATAC-1	BP1	BP	Effector CD8 T
GCAACCGAGCGTGCCT-1	BP1	BP	Effector CD8 T
GCACATATCGTCTCAC-1	BP1	BP	Treg
GCACGTGAGCTCTATG-1	BP1	BP	Treg
GCACGTGGTTAGGGAC-1	BP1	BP	Th2
GCACTAAAGTGGAATT-1	BP1	BP	cDC2
GCACTAATCATTCATC-1	BP1	BP	Th2
GCAGGCTAGCAAACAT-1	BP1	BP	Memory CD4 T
GCAGGCTGTTATTCCT-1	BP1	BP	Th2
GCAGTTAGTGTTATCG-1	BP1	BP	Memory CD4 T
GCATCGGCAAGGACAC-1	BP1	BP	Langerhans cells
GCATCGGCACTCTCGT-1	BP1	BP	Effector CD8 T
GCATCGGGTCTGATAC-1	BP1	BP	CXCL1high DC
GCATCGGTCGTTGTGA-1	BP1	BP	Th2
GCATGATAGTAAGAGG-1	BP1	BP	pDC and Mast
GCATGATGTCCTCAGG-1	BP1	BP	Memory CD4 T
GCATGATGTTCGAACT-1	BP1	BP	GPNMBhigh Macro
GCATGATTCCGATCGG-1	BP1	BP	Langerhans cells
GCATTAGCAGCGCGTT-1	BP1	BP	pDC and Mast
GCCAGCAGTCCAGAAG-1	BP1	BP	Proliferating T
GCCAGCATCGCCTAGG-1	BP1	BP	Treg
GCCAGGTCATAGAAAC-1	BP1	BP	Th2
GCCATTCCACAAGTTC-1	BP1	BP	pDC and Mast
GCCATTCCATGGAACG-1	BP1	BP	FCN1+ Macro
GCCCAGATCCGTATAG-1	BP1	BP	Effector CD8 T
GCCCGAACAGAGTGTG-1	BP1	BP	Memory CD4 T
GCCGATGAGCGCCCAT-1	BP1	BP	GPNMBhigh Macro
GCCTGTTGTATGTCTG-1	BP1	BP	Th2
GCCTGTTTCTTCGTAT-1	BP1	BP	CXCL1high DC
GCGAGAATCGTTCCCA-1	BP1	BP	CD163+ Macro
GCGGATCGTGCACATT-1	BP1	BP	Th2
GCGTTTCAGATGGTAT-1	BP1	BP	CD163+ Macro
GCTACAATCTTACCGC-1	BP1	BP	Memory CD4 T
GCTACCTGTCCGGCAT-1	BP1	BP	Effector CD8 T
GCTACCTTCCAAACCA-1	BP1	BP	Memory CD4 T
GCTCAAAGTAGCGTAG-1	BP1	BP	CD163+ Macro
GCTGAATTCCTTCTAA-1	BP1	BP	Treg
GCTGAATTCTCGGTAA-1	BP1	BP	cDC2
GCTGGGTCAACAGTGG-1	BP1	BP	CD163+ Macro
GCTTGGGCAGGTCAAG-1	BP1	BP	pDC and Mast
GCTTGGGCATCGTGCG-1	BP1	BP	Effector CD8 T
GCTTGGGGTATCCTTT-1	BP1	BP	Effector CD8 T
GCTTTCGCATGGAACG-1	BP1	BP	Memory CD4 T
GCTTTCGGTCATCGCG-1	BP1	BP	Memory CD4 T
GGAAGTGAGCATTTGC-1	BP1	BP	Memory CD4 T
GGACGTCTCTCTATGT-1	BP1	BP	Memory CD4 T
GGAGGATTCGCTTGAA-1	BP1	BP	Memory CD4 T
GGAGGTACAACCCGCA-1	BP1	BP	Langerhans cells
GGATCTACAGTGAGCA-1	BP1	BP	Langerhans cells
GGATGTTGTAGTCTGT-1	BP1	BP	Effector CD8 T
GGCAGTCTCAGTCACA-1	BP1	BP	Th2
GGCGTCAAGTGAACAT-1	BP1	BP	Effector CD8 T
GGCTGTGAGATACGAT-1	BP1	BP	Proliferating T
GGCTGTGTCTTGGCTC-1	BP1	BP	CXCL1high DC
GGCTTGGTCATTACCT-1	BP1	BP	Memory CD4 T
GGGAAGTTCATTCCTA-1	BP1	BP	Effector CD8 T
GGGACAAGTTAGGCCC-1	BP1	BP	NK and gdT cells
GGGACAAGTTCCAAAC-1	BP1	BP	Proliferating T
GGGACAATCGTCAACA-1	BP1	BP	CD163+ Macro
GGGACCTGTTTGATCG-1	BP1	BP	Effector CD8 T
GGGACTCGTCTCTCCA-1	BP1	BP	Memory CD4 T
GGGAGATAGTCGGGAT-1	BP1	BP	FCN1+ Macro
GGGATCCCACAAATAG-1	BP1	BP	Treg
GGGATGAAGCGTCTCG-1	BP1	BP	Langerhans cells
GGGCCATGTACGACTT-1	BP1	BP	Effector CD8 T
GGGCGTTAGCACTCCG-1	BP1	BP	cDC2
GGGCGTTAGGAAGTAG-1	BP1	BP	Effector CD8 T
GGGTCACCAGACCAAG-1	BP1	BP	CXCL1high DC
GGGTGTCCAACTGCTA-1	BP1	BP	Effector CD8 T
GGGTTATTCAAATAGG-1	BP1	BP	Langerhans cells
GGTAACTAGATAACGT-1	BP1	BP	Proliferating T
GGTAGAGTCGGTAGGA-1	BP1	BP	GPNMBhigh Macro
GGTCACGCATCAGTGT-1	BP1	BP	Memory CD4 T
GGTCACGTCCACTTTA-1	BP1	BP	Memory CD4 T
GGTCTGGTCAGGAAGC-1	BP1	BP	CXCL1high DC
GGTGAAGAGGCAGGTT-1	BP1	BP	Langerhans cells
GGTGGCTTCACTCCGT-1	BP1	BP	GPNMBhigh Macro
GGTGTCGCACCCTAGG-1	BP1	BP	GPNMBhigh Macro
GGTGTCGGTACTGCCG-1	BP1	BP	Memory CD4 T
GGTTAACAGAGAGAAC-1	BP1	BP	Memory CD4 T
GGTTGTACAACGACAG-1	BP1	BP	Memory CD4 T
GGTTGTAGTAGGTCAG-1	BP1	BP	Th2
GTAATCGTCTGCTTTA-1	BP1	BP	cDC2
GTAATGCCAACCACAT-1	BP1	BP	Th2
GTAATGCCACCAGCTG-1	BP1	BP	Effector CD8 T
GTAATGCTCATTATCC-1	BP1	BP	Langerhans cells
GTACAACCACTTCAGA-1	BP1	BP	NK and gdT cells
GTACAACCAGCGAGTA-1	BP1	BP	Memory CD4 T
GTACAGTTCGAGTGAG-1	BP1	BP	Effector CD8 T
GTAGAAACAAACGTGG-1	BP1	BP	CD163+ Macro
GTAGAGGTCAAACCCA-1	BP1	BP	Proliferating T
GTAGAGGTCCTTCAGC-1	BP1	BP	pDC and Mast
GTAGATCTCCCGTAAA-1	BP1	BP	CD163+ Macro
GTAGCTAAGTAGAGTT-1	BP1	BP	GPNMBhigh Macro
GTAGGTTCAATTAGGA-1	BP1	BP	Effector CD8 T
GTAGGTTTCCGTGTAA-1	BP1	BP	pDC and Mast
GTATTTCAGTTGCGAG-1	BP1	BP	Th2
GTCAAACAGGACTTCT-1	BP1	BP	Langerhans cells
GTCAAACCAACCGACC-1	BP1	BP	FCN1+ Macro
GTCAAACCACGCTGCA-1	BP1	BP	Proliferating T
GTCAAACCAGAAATCA-1	BP1	BP	Effector CD8 T
GTCAAACTCATCACCC-1	BP1	BP	Memory CD4 T
GTCAAGTTCCTAAACG-1	BP1	BP	cDC2
GTCAAGTTCGGTTGTA-1	BP1	BP	Memory CD4 T
GTCAGCGTCTCTCAAT-1	BP1	BP	Treg
GTCATCCAGGACTGGT-1	BP1	BP	Memory CD4 T
GTCATCCGTACTCAAC-1	BP1	BP	Langerhans cells
GTCATTTGTTCTCGTC-1	BP1	BP	Memory CD4 T
GTCCACTCAATACCTG-1	BP1	BP	Memory CD4 T
GTCCACTGTACGTAGG-1	BP1	BP	Memory CD4 T
GTCCCATGTTGCCTAA-1	BP1	BP	Effector CD8 T
GTCCCATTCCTTATGT-1	BP1	BP	cDC2
GTCCTCAAGGTCGAGT-1	BP1	BP	Memory CD4 T
GTCCTCATCCGTACGG-1	BP1	BP	Memory CD4 T
GTCGAATCAGGTGGAT-1	BP1	BP	NK and gdT cells
GTCGCGAAGCACTGGA-1	BP1	BP	Effector CD8 T
GTCTAGAAGGTGCTGA-1	BP1	BP	GPNMBhigh Macro
GTCTAGAAGTAGGCCA-1	BP1	BP	Treg
GTCTGTCAGTGGTGAC-1	BP1	BP	Memory CD4 T
GTCTTTACAGTTGTTG-1	BP1	BP	cDC2
GTGAGGACAGACACCC-1	BP1	BP	CD163+ Macro
GTGAGGAGTGATACCT-1	BP1	BP	Memory CD4 T
GTGATGTGTTCTATCT-1	BP1	BP	NK and gdT cells
GTGCACGTCTATTCGT-1	BP1	BP	Proliferating T
GTGCGTGAGATGCCGA-1	BP1	BP	Memory CD4 T
GTGCGTGAGATGCTGG-1	BP1	BP	FCN1+ Macro
GTGCTTCAGGCGTTAG-1	BP1	BP	Memory CD4 T
GTGGAAGTCAGCGCGT-1	BP1	BP	CXCL1high DC
GTGGAAGTCTATCGCC-1	BP1	BP	Memory CD4 T
GTGGAGATCGACGCTG-1	BP1	BP	Effector CD8 T
GTGTCCTGTAAGCTCT-1	BP1	BP	Memory CD4 T
GTGTCCTGTGCAATAA-1	BP1	BP	Langerhans cells
GTGTGATTCACCCTGT-1	BP1	BP	Effector CD8 T
GTGTGGCAGGTACATA-1	BP1	BP	cDC2
GTGTGGCTCGCCTCTA-1	BP1	BP	Th2
GTTACAGTCAGCGTCG-1	BP1	BP	CD163+ Macro
GTTACCCGTACAACGG-1	BP1	BP	Memory CD4 T
GTTACGATCCTTATAC-1	BP1	BP	Effector CD8 T
GTTAGTGGTGAGTTGG-1	BP1	BP	NK and gdT cells
GTTCATTTCTACACTT-1	BP1	BP	Th2
GTTCCGTCACGCGTGT-1	BP1	BP	Memory CD4 T
GTTGTCCCATTGCCTC-1	BP1	BP	Memory CD4 T
GTTTACTCACGCTGTG-1	BP1	BP	Memory CD4 T
GTTTGGAAGACTCGAG-1	BP1	BP	FCN1+ Macro
TAACACGTCGATACTG-1	BP1	BP	Memory CD4 T
TAACCAGAGAAAGCGA-1	BP1	BP	Th2
TAACCAGGTCTCTCAC-1	BP1	BP	Memory CD4 T
TAAGCACCACAATGAA-1	BP1	BP	Memory CD4 T
TAATCTCTCAATCAGC-1	BP1	BP	pDC and Mast
TAATTCCAGGCAGTCA-1	BP1	BP	Memory CD4 T
TACAACGTCGGTTCAA-1	BP1	BP	Memory CD4 T
TACAGGTAGCGTGAAC-1	BP1	BP	Langerhans cells
TACAGGTAGTCGAAAT-1	BP1	BP	Memory CD4 T
TACAGGTCAAGCACAG-1	BP1	BP	Memory CD4 T
TACAGGTCAGTCGAGA-1	BP1	BP	Memory CD4 T
TACCCACGTCGAATTC-1	BP1	BP	Memory CD4 T
TACGTCCTCTCCATAT-1	BP1	BP	Memory CD4 T
TACTTGTCAAATCGTC-1	BP1	BP	Langerhans cells
TACTTGTCATGAGAAT-1	BP1	BP	Th2
TACTTGTGTATCAAGA-1	BP1	BP	CD163+ Macro
TAGAGTCAGTGAATAC-1	BP1	BP	Memory CD4 T
TAGAGTCGTTCTAACG-1	BP1	BP	CXCL1high DC
TAGAGTCTCGCAGATT-1	BP1	BP	CD163+ Macro
TAGATCGAGCAATAAC-1	BP1	BP	GPNMBhigh Macro
TAGGTTGTCTCATTTG-1	BP1	BP	CXCL1high DC
TAGTGCAGTTACGGAG-1	BP1	BP	Memory CD4 T
TATACCTGTTGAAGTA-1	BP1	BP	Effector CD8 T
TATATCCAGTCTAGCT-1	BP1	BP	Langerhans cells
TATCGCCAGCTGACTT-1	BP1	BP	Langerhans cells
TATCGCCAGGATTACA-1	BP1	BP	Th2
TATCTGTTCTTAGCAG-1	BP1	BP	Memory CD4 T
TATCTTGCAAGACAAT-1	BP1	BP	cDC2
TATTCCAAGGGAGGCA-1	BP1	BP	CXCL1high DC
TATTCCAGTCAAGTTC-1	BP1	BP	GPNMBhigh Macro
TATTTCGAGACCATTC-1	BP1	BP	Memory CD4 T
TATTTCGAGCGAGAAA-1	BP1	BP	GPNMBhigh Macro
TCAAGACAGAGCACTG-1	BP1	BP	Th2
TCAAGACTCAATCCGA-1	BP1	BP	Langerhans cells
TCAATCTAGAAGCCTG-1	BP1	BP	Memory CD4 T
TCAATCTGTAGAAACT-1	BP1	BP	Memory CD4 T
TCAATCTGTTAGGACG-1	BP1	BP	NK and gdT cells
TCACAAGCAAGTTGGG-1	BP1	BP	cDC2
TCACATTAGACAAGCC-1	BP1	BP	Memory CD4 T
TCACGGGTCTCTGCTG-1	BP1	BP	Memory CD4 T
TCACTATAGAGTCCGA-1	BP1	BP	FCN1+ Macro
TCACTATCATATGCGT-1	BP1	BP	GPNMBhigh Macro
TCACTATGTTGTTGAC-1	BP1	BP	Effector CD8 T
TCACTCGTCAAGATAG-1	BP1	BP	Th2
TCAGGGCGTGAGTAAT-1	BP1	BP	Proliferating T
TCAGGTAAGAAGGCTC-1	BP1	BP	Langerhans cells
TCAGTCCGTAGGTCAG-1	BP1	BP	Th2
TCAGTCCGTTAAAGTG-1	BP1	BP	Treg
TCAGTCCTCCACCCTA-1	BP1	BP	Th2
TCAGTGAGTCGAAACG-1	BP1	BP	Memory CD4 T
TCATACTAGTCGTCTA-1	BP1	BP	Memory CD4 T
TCATACTCAAAGGCGT-1	BP1	BP	Effector CD8 T
TCATATCGTCTTCATT-1	BP1	BP	Memory CD4 T
TCATATCGTTGTTTGG-1	BP1	BP	Effector CD8 T
TCATCCGTCGTGGCTG-1	BP1	BP	Effector CD8 T
TCATGCCAGCCATTTG-1	BP1	BP	Langerhans cells
TCATTACAGTCTTCCC-1	BP1	BP	Langerhans cells
TCATTCATCCAGCTCT-1	BP1	BP	GPNMBhigh Macro
TCATTCATCGATCCCT-1	BP1	BP	CXCL1high DC
TCATTGTAGAACAGGA-1	BP1	BP	CD163+ Macro
TCCATCGAGTTGTCGT-1	BP1	BP	Proliferating T
TCCCACAAGTGCAAAT-1	BP1	BP	pDC and Mast
TCCCACATCGGAATGG-1	BP1	BP	Memory CD4 T
TCCCATGCATCCGGCA-1	BP1	BP	FCN1+ Macro
TCCGAAAAGGTATTGA-1	BP1	BP	cDC2
TCCGAAAGTGCTCTTC-1	BP1	BP	Memory CD4 T
TCCGAAATCGTCTACC-1	BP1	BP	CXCL1high DC
TCCGATCCAGGTTCGC-1	BP1	BP	Langerhans cells
TCCGGGACATGTTCAG-1	BP1	BP	Memory CD4 T
TCCGGGAGTCGAACGA-1	BP1	BP	NK and gdT cells
TCCGGGATCACCATGA-1	BP1	BP	Memory CD4 T
TCCGTGTGTGGCACTC-1	BP1	BP	Proliferating T
TCCGTGTTCCAACCGG-1	BP1	BP	Langerhans cells
TCCTAATTCACCTCAC-1	BP1	BP	Memory CD4 T
TCCTCCCGTGCGAACA-1	BP1	BP	Memory CD4 T
TCCTCGAGTACAGAAT-1	BP1	BP	FCN1+ Macro
TCCTCGAGTCTCTCCA-1	BP1	BP	Memory CD4 T
TCCTCTTAGGATTTCC-1	BP1	BP	CXCL1high DC
TCCTGCAGTCATCTAG-1	BP1	BP	Memory CD4 T
TCGAACAAGCTAAATG-1	BP1	BP	Proliferating T
TCGACCTAGATTGATG-1	BP1	BP	pDC and Mast
TCGACCTGTACGACTT-1	BP1	BP	Th2
TCGATTTAGGGCGAGA-1	BP1	BP	Effector CD8 T
TCGCACTAGGGAGTGG-1	BP1	BP	cDC2
TCGCTCACAGGTGTTT-1	BP1	BP	Th2
TCGCTCACATGGAAGC-1	BP1	BP	CD163+ Macro
TCGCTTGAGGCTTAAA-1	BP1	BP	Effector CD8 T
TCGGGACTCAAGTGTC-1	BP1	BP	CXCL1high DC
TCGGGCAGTTCTCAGA-1	BP1	BP	Effector CD8 T
TCGGGTGAGACGGAAA-1	BP1	BP	CD163+ Macro
TCGGGTGGTCGCATTA-1	BP1	BP	CD163+ Macro
TCGTGGGAGGGTACAC-1	BP1	BP	Langerhans cells
TCTATACCAATGCAGG-1	BP1	BP	Memory CD4 T
TCTATCAGTCCGGATC-1	BP1	BP	NK and gdT cells
TCTCCGAAGGCTCCCA-1	BP1	BP	Memory CD4 T
TCTGCCACACGATTCA-1	BP1	BP	Th2
TCTGTCGCATAACTCG-1	BP1	BP	Th2
TCTTAGTCAAGGCAAC-1	BP1	BP	Effector CD8 T
TCTTGCGAGGTTGACG-1	BP1	BP	Memory CD4 T
TCTTGCGGTCATCACA-1	BP1	BP	Effector CD8 T
TCTTTGATCTTCCACG-1	BP1	BP	cDC2
TGAATCGGTCTGTGAT-1	BP1	BP	Proliferating T
TGACCCTCACATAACC-1	BP1	BP	Memory CD4 T
TGACCCTTCCGGTTCT-1	BP1	BP	Effector CD8 T
TGACTCCCACAAATAG-1	BP1	BP	CXCL1high DC
TGACTCCCATGCCGGT-1	BP1	BP	Memory CD4 T
TGAGCATCACAGAGAC-1	BP1	BP	Th2
TGAGCGCCAAGCTGCC-1	BP1	BP	GPNMBhigh Macro
TGAGCGCTCCGTTGAA-1	BP1	BP	Proliferating T
TGAGGAGGTCCGGACT-1	BP1	BP	GPNMBhigh Macro
TGATCAGCACACGCCA-1	BP1	BP	pDC and Mast
TGATCTTAGCCGAACA-1	BP1	BP	CD163+ Macro
TGATCTTCAAATTAGG-1	BP1	BP	Th2
TGATGCACAGCGGTCT-1	BP1	BP	Effector CD8 T
TGATTCTAGGTTTACC-1	BP1	BP	pDC and Mast
TGATTCTTCTAAGAAG-1	BP1	BP	cDC2
TGATTTCCAAATCGGG-1	BP1	BP	FCN1+ Macro
TGATTTCTCAGACATC-1	BP1	BP	CD163+ Macro
TGCAGATGTGGCACTC-1	BP1	BP	Effector CD8 T
TGCAGATTCGGACGTC-1	BP1	BP	Effector CD8 T
TGCAGGCGTGCATCTA-1	BP1	BP	Langerhans cells
TGCAGGCTCGCCACTT-1	BP1	BP	Memory CD4 T
TGCAGTAAGGTAAGTT-1	BP1	BP	cDC2
TGCAGTAGTGTTATCG-1	BP1	BP	Memory CD4 T
TGCCGAGTCATTTACC-1	BP1	BP	CXCL1high DC
TGCGATATCCATGATG-1	BP1	BP	Effector CD8 T
TGCGGCAGTATCACCA-1	BP1	BP	pDC and Mast
TGCGGGTCATAAGATG-1	BP1	BP	GPNMBhigh Macro
TGCGGGTCATTGACCA-1	BP1	BP	cDC2
TGCGGGTGTGGATTTC-1	BP1	BP	Memory CD4 T
TGCGGGTTCAGCTTGA-1	BP1	BP	CD163+ Macro
TGCTCCAAGCAGGTCA-1	BP1	BP	Langerhans cells
TGCTCCACATGAGAAT-1	BP1	BP	GPNMBhigh Macro
TGCTGAAAGCCAGACA-1	BP1	BP	GPNMBhigh Macro
TGCTTGCAGGGCAAGG-1	BP1	BP	FCN1+ Macro
TGCTTGCCAGAACTTC-1	BP1	BP	Treg
TGGAGGAAGTCGTTAC-1	BP1	BP	Treg
TGGCGTGCATAGGCGA-1	BP1	BP	cDC2
TGGCGTGGTTGCCGAC-1	BP1	BP	Effector CD8 T
TGGCGTGTCATTACTC-1	BP1	BP	Memory CD4 T
TGGGAAGAGCTTTGTG-1	BP1	BP	Langerhans cells
TGGGCGTCAAGAGAGA-1	BP1	BP	GPNMBhigh Macro
TGGTACATCTGTTCAT-1	BP1	BP	Memory CD4 T
TGGTGATTCGTTGTTT-1	BP1	BP	Memory CD4 T
TGTACAGTCGATACAC-1	BP1	BP	Effector CD8 T
TGTCAGAAGGGTGAAA-1	BP1	BP	Memory CD4 T
TGTCCACCATAACGGG-1	BP1	BP	NK and gdT cells
TGTCCCACATGGTGGA-1	BP1	BP	CD163+ Macro
TGTGCGGTCACTTATC-1	BP1	BP	CD163+ Macro
TGTGTGAGTGGCGCTT-1	BP1	BP	CXCL1high DC
TGTGTGAGTTCTTCAT-1	BP1	BP	Th2
TGTTCATAGGTCACTT-1	BP1	BP	Memory CD4 T
TGTTCATTCGGATACT-1	BP1	BP	CD163+ Macro
TGTTCATTCGTAATGC-1	BP1	BP	CXCL1high DC
TGTTCTACATAATGCC-1	BP1	BP	Memory CD4 T
TGTTGAGGTCAAACGG-1	BP1	BP	Effector CD8 T
TGTTGAGTCCTGATAG-1	BP1	BP	Treg
TGTTTGTGTCAACCTA-1	BP1	BP	Effector CD8 T
TTACAGGGTGAAGCTG-1	BP1	BP	Th2
TTACCGCAGCCATTTG-1	BP1	BP	Memory CD4 T
TTAGGGTAGAAAGTCT-1	BP1	BP	Memory CD4 T
TTAGGGTAGGATGCGT-1	BP1	BP	Proliferating T
TTAGGGTGTCTGCCTT-1	BP1	BP	FCN1+ Macro
TTAGGGTTCGGAGCAA-1	BP1	BP	Memory CD4 T
TTCAGGACACAAAGTA-1	BP1	BP	pDC and Mast
TTCAGGAGTGATTGGG-1	BP1	BP	CD163+ Macro
TTCATGTAGACTTCAC-1	BP1	BP	Langerhans cells
TTCCAATGTCTAATCG-1	BP1	BP	Treg
TTCCTCTCACTTGGCG-1	BP1	BP	Effector CD8 T
TTCGATTTCGTGCTCT-1	BP1	BP	Effector CD8 T
TTCGCTGCAATCAAGA-1	BP1	BP	Memory CD4 T
TTCGGTCAGCTTTCTT-1	BP1	BP	Memory CD4 T
TTCTTCCAGAGCCATG-1	BP1	BP	Th2
TTCTTCCGTAGAAACT-1	BP1	BP	NK and gdT cells
TTCTTGAGTACAAACA-1	BP1	BP	Th2
TTGAGTGTCCTAGCTC-1	BP1	BP	cDC2
TTGATGGAGATGTTCC-1	BP1	BP	Effector CD8 T
TTGATGGCATATCTCT-1	BP1	BP	Th2
TTGATGGGTCTACACA-1	BP1	BP	Memory CD4 T
TTGCGTCCAGCATTGT-1	BP1	BP	CXCL1high DC
TTGCTGCCAAGACCGA-1	BP1	BP	Th2
TTGCTGCCATTGGCAT-1	BP1	BP	Effector CD8 T
TTGCTGCTCATGAAAG-1	BP1	BP	CD163+ Macro
TTGGATGTCCATCAGA-1	BP1	BP	Memory CD4 T
TTGGTTTAGTGTTGTC-1	BP1	BP	Proliferating T
TTGTGTTCACCCAACG-1	BP1	BP	Memory CD4 T
TTTACCAAGGCTGAAC-1	BP1	BP	Proliferating T
TTTACTGCAATTGAGA-1	BP1	BP	NK and gdT cells
TTTAGTCAGACCATAA-1	BP1	BP	Th2
TTTATGCCACTGTTCC-1	BP1	BP	Langerhans cells
TTTATGCCATACCGTA-1	BP1	BP	Langerhans cells
TTTATGCTCGACATAC-1	BP1	BP	Effector CD8 T
TTTCACACATCTTTCA-1	BP1	BP	Memory CD4 T
TTTGATCCACGACAGA-1	BP1	BP	FCN1+ Macro
TTTGGAGCACTCTAGA-1	BP1	BP	cDC2
AAACCTGGTAGTGAAT-2	BP3	BP	cDC2
AAACCTGGTCCGTGAC-2	BP3	BP	NK and gdT cells
AAAGCAAAGAACAATC-2	BP3	BP	cDC2
AAAGTAGAGAAAGTGG-2	BP3	BP	FCN1+ Macro
AAAGTAGTCTCTGCTG-2	BP3	BP	LAMP3+ DC
AAATGCCAGAATTCCC-2	BP3	BP	cDC2
AAATGCCAGTCGTACT-2	BP3	BP	cDC2
AACCATGCATGGATGG-2	BP3	BP	pDC and Mast
AACTCCCAGAGCCCAA-2	BP3	BP	cDC2
AACTTTCAGTGTACGG-2	BP3	BP	FCN1+ Macro
AAGACCTCAAGTCATC-2	BP3	BP	FCN1+ Macro
AAGCCGCTCTGGAGCC-2	BP3	BP	FCN1+ Macro
AAGGAGCAGTTACCCA-2	BP3	BP	Th2
AAGGCAGAGTGTCCAT-2	BP3	BP	LAMP3+ DC
AAGTCTGAGTCCGGTC-2	BP3	BP	LAMP3+ DC
AATCGGTGTAGAGTGC-2	BP3	BP	cDC2
AATCGGTTCTGACCTC-2	BP3	BP	Th2
ACACCAAGTCACTTCC-2	BP3	BP	Proliferating T
ACACTGAGTTGGTAAA-2	BP3	BP	cDC2
ACAGCTAAGATATGGT-2	BP3	BP	Proliferating T
ACATACGAGGTCATCT-2	BP3	BP	Effector CD8 T
ACATCAGGTAGGACAC-2	BP3	BP	cDC2
ACATCAGGTCCATGAT-2	BP3	BP	CD163+ Macro
ACATGGTGTCCATGAT-2	BP3	BP	NK and gdT cells
ACCAGTACAGCCACCA-2	BP3	BP	LAMP3+ DC
ACCAGTAGTTAGAACA-2	BP3	BP	Memory CD4 T
ACCGTAAAGTAGGCCA-2	BP3	BP	pDC and Mast
ACCTTTATCATTGCGA-2	BP3	BP	NK and gdT cells
ACGAGCCTCAGTACGT-2	BP3	BP	pDC and Mast
ACGAGGATCCTTAATC-2	BP3	BP	Th2
ACGATACCATGGTTGT-2	BP3	BP	NK and gdT cells
ACGATGTAGTTGTAGA-2	BP3	BP	CD163+ Macro
ACGCCAGGTCTTCTCG-2	BP3	BP	Memory CD4 T
ACGCCGAGTCAATGTC-2	BP3	BP	LAMP3+ DC
ACGCCGAGTTGATTGC-2	BP3	BP	LAMP3+ DC
ACGGAGACAGTCTTCC-2	BP3	BP	Proliferating T
ACGGCCACATCGATGT-2	BP3	BP	Proliferating T
ACGGGCTTCGTACGGC-2	BP3	BP	Th2
ACGGGTCAGTGGTAGC-2	BP3	BP	NK and gdT cells
ACGTCAAAGCTACCGC-2	BP3	BP	Memory CD4 T
ACTGATGCACCTATCC-2	BP3	BP	Memory CD4 T
ACTTGTTGTGCAGTAG-2	BP3	BP	NK and gdT cells
ACTTGTTGTTAGATGA-2	BP3	BP	NK and gdT cells
AGAATAGCACGTCTCT-2	BP3	BP	Effector CD8 T
AGAGCTTTCTGCAGTA-2	BP3	BP	Proliferating T
AGAGTGGAGACCACGA-2	BP3	BP	Th2
AGAGTGGCAAACCTAC-2	BP3	BP	Memory CD4 T
AGAGTGGGTACCGTTA-2	BP3	BP	Memory CD4 T
AGAGTGGGTACTTAGC-2	BP3	BP	FCN1+ Macro
AGAGTGGTCGTCGTTC-2	BP3	BP	LAMP3+ DC
AGCCTAATCTCAAGTG-2	BP3	BP	Effector CD8 T
AGCGTCGCACCACCAG-2	BP3	BP	Proliferating T
AGCGTCGGTCTAGCCG-2	BP3	BP	pDC and Mast
AGCTCTCCAGACGTAG-2	BP3	BP	cDC2
AGCTCTCCATGGATGG-2	BP3	BP	Memory CD4 T
AGCTCTCGTAGCGATG-2	BP3	BP	NK and gdT cells
AGCTCTCGTGTTTGGT-2	BP3	BP	Effector CD8 T
AGCTTGAGTAGTGAAT-2	BP3	BP	LAMP3+ DC
AGCTTGATCATCGATG-2	BP3	BP	FCN1+ Macro
AGGCCACGTTTGTGTG-2	BP3	BP	Memory CD4 T
AGGCCGTAGCACCGTC-2	BP3	BP	LAMP3+ DC
AGGGAGTTCACTGGGC-2	BP3	BP	cDC2
AGGGTGACAAATCCGT-2	BP3	BP	NK and gdT cells
AGGGTGACACCGTTGG-2	BP3	BP	NK and gdT cells
AGGGTGAGTAGCCTCG-2	BP3	BP	Memory CD4 T
AGGGTGATCGCAGGCT-2	BP3	BP	NK and gdT cells
AGGTCATCACGACGAA-2	BP3	BP	Memory CD4 T
AGGTCATCAGCTCGCA-2	BP3	BP	Memory CD4 T
AGGTCATTCAATAAGG-2	BP3	BP	Langerhans cells
AGGTCCGCACATGGGA-2	BP3	BP	Th2
AGTAGTCGTTGTCTTT-2	BP3	BP	Th2
AGTGGGATCACCCTCA-2	BP3	BP	NK and gdT cells
AGTGTCAAGGCATGGT-2	BP3	BP	cDC2
ATAACGCCATTACCTT-2	BP3	BP	cDC2
ATAACGCTCGGACAAG-2	BP3	BP	Memory CD4 T
ATAAGAGTCCGTAGGC-2	BP3	BP	CD163+ Macro
ATCACGACATATGCTG-2	BP3	BP	cDC2
ATCATCTTCCGCATAA-2	BP3	BP	Memory CD4 T
ATCCACCCAACACCTA-2	BP3	BP	pDC and Mast
ATCTACTGTAGGGACT-2	BP3	BP	GPNMBhigh Macro
ATCTACTGTGATAAGT-2	BP3	BP	NK and gdT cells
ATCTGCCAGTATCTCG-2	BP3	BP	pDC and Mast
ATCTGCCCAACGATCT-2	BP3	BP	pDC and Mast
ATGCGATCAGGAATCG-2	BP3	BP	pDC and Mast
ATGCGATTCGTCCGTT-2	BP3	BP	CXCL1high DC
ATGTGTGTCAAAGTAG-2	BP3	BP	CXCL1high DC
ATTACTCGTCCAGTGC-2	BP3	BP	Memory CD4 T
ATTATCCCAGTTAACC-2	BP3	BP	CD163+ Macro
ATTATCCGTTCCACAA-2	BP3	BP	CD163+ Macro
ATTCTACTCGCTTGTC-2	BP3	BP	cDC2
ATTGGACCAAATTGCC-2	BP3	BP	cDC2
ATTGGTGGTTATTCTC-2	BP3	BP	pDC and Mast
ATTGGTGTCGTTTGCC-2	BP3	BP	cDC2
ATTTCTGAGCATCATC-2	BP3	BP	Treg
ATTTCTGAGGTAGCCA-2	BP3	BP	NK and gdT cells
CAACCAACAGGTGCCT-2	BP3	BP	Memory CD4 T
CAACCTCAGTACACCT-2	BP3	BP	CD163+ Macro
CAACCTCGTAAATGTG-2	BP3	BP	Proliferating T
CAACTAGTCTACTCAT-2	BP3	BP	LAMP3+ DC
CAAGAAAAGCAACGGT-2	BP3	BP	CD163+ Macro
CAAGATCTCTGAGTGT-2	BP3	BP	Proliferating T
CAAGGCCAGATGGGTC-2	BP3	BP	Effector CD8 T
CAAGTTGAGGCATGGT-2	BP3	BP	Th2
CAAGTTGCACACCGCA-2	BP3	BP	Effector CD8 T
CAAGTTGGTAGGCATG-2	BP3	BP	CXCL1high DC
CAAGTTGGTCTCCACT-2	BP3	BP	CD163+ Macro
CACACCTTCGATGAGG-2	BP3	BP	Th2
CACAGGCTCCTACAGA-2	BP3	BP	LAMP3+ DC
CACAGTACAAAGTCAA-2	BP3	BP	CD163+ Macro
CACAGTATCTGCTTGC-2	BP3	BP	Memory CD4 T
CACATAGCAGCCAGAA-2	BP3	BP	FCN1+ Macro
CACATAGGTCTAGTCA-2	BP3	BP	pDC and Mast
CACCACTGTTCCACGG-2	BP3	BP	pDC and Mast
CAGCAGCCATACTACG-2	BP3	BP	CXCL1high DC
CAGCCGATCATATCGG-2	BP3	BP	CXCL1high DC
CAGCTAAGTAAGGGCT-2	BP3	BP	cDC2
CAGCTGGTCGCACTCT-2	BP3	BP	pDC and Mast
CAGTCCTCATGTAGTC-2	BP3	BP	NK and gdT cells
CATATGGGTTGAGGTG-2	BP3	BP	Effector CD8 T
CATATTCTCCACGTGG-2	BP3	BP	pDC and Mast
CATCAAGAGTGTACTC-2	BP3	BP	Th2
CATCAAGGTATGAATG-2	BP3	BP	cDC2
CATCAAGTCTGGGCCA-2	BP3	BP	LAMP3+ DC
CATCCACAGACCTAGG-2	BP3	BP	CD163+ Macro
CATCGGGCAATGGAGC-2	BP3	BP	FCN1+ Macro
CATGCCTTCGTAGATC-2	BP3	BP	cDC2
CATTATCCACATCCGG-2	BP3	BP	NK and gdT cells
CATTATCTCGGTTAAC-2	BP3	BP	Memory CD4 T
CCAATCCCAGGCGATA-2	BP3	BP	cDC2
CCAGCGATCAAAGACA-2	BP3	BP	Memory CD4 T
CCAGCGATCAGGCAAG-2	BP3	BP	Memory CD4 T
CCATGTCGTTAAGAAC-2	BP3	BP	FCN1+ Macro
CCGTGGACACTCAGGC-2	BP3	BP	Effector CD8 T
CCTAAAGAGTACGCCC-2	BP3	BP	Memory CD4 T
CCTAAAGCATAGGATA-2	BP3	BP	Memory CD4 T
CCTACACAGCCACTAT-2	BP3	BP	FCN1+ Macro
CCTACACGTAAGGATT-2	BP3	BP	Langerhans cells
CCTACACGTTTGACAC-2	BP3	BP	CD163+ Macro
CCTACCAAGGGATCTG-2	BP3	BP	cDC2
CCTAGCTCAACACGCC-2	BP3	BP	Memory CD4 T
CCTTCCCGTCCTCTTG-2	BP3	BP	NK and gdT cells
CCTTCCCTCTTAGAGC-2	BP3	BP	Memory CD4 T
CCTTCGATCAATACCG-2	BP3	BP	CXCL1high DC
CCTTCGATCGAACGGA-2	BP3	BP	cDC2
CCTTTCTCACGTAAGG-2	BP3	BP	NK and gdT cells
CGAACATCAGACGTAG-2	BP3	BP	Memory CD4 T
CGAACATTCTCGTATT-2	BP3	BP	cDC2
CGAATGTAGAAAGTGG-2	BP3	BP	Proliferating T
CGAATGTGTGAGCGAT-2	BP3	BP	Proliferating T
CGACTTCCACCTATCC-2	BP3	BP	CXCL1high DC
CGACTTCGTAAGAGAG-2	BP3	BP	Effector CD8 T
CGAGAAGAGCTTTGGT-2	BP3	BP	pDC and Mast
CGATGGCAGAGAGCTC-2	BP3	BP	Effector CD8 T
CGATGGCGTGCACTTA-2	BP3	BP	Memory CD4 T
CGATGGCTCAGTCAGT-2	BP3	BP	CD163+ Macro
CGATTGACACGGTAGA-2	BP3	BP	Th2
CGATTGACAGCTGTAT-2	BP3	BP	cDC2
CGCGTTTTCTATCGCC-2	BP3	BP	Proliferating T
CGCGTTTTCTGTTTGT-2	BP3	BP	cDC2
CGCTTCAAGGGCTCTC-2	BP3	BP	CD163+ Macro
CGCTTCACAAGCCCAC-2	BP3	BP	CD163+ Macro
CGCTTCACACACAGAG-2	BP3	BP	NK and gdT cells
CGCTTCACATCGACGC-2	BP3	BP	Effector CD8 T
CGGACGTAGAATGTGT-2	BP3	BP	Memory CD4 T
CGGACTGCAAGAGTCG-2	BP3	BP	LAMP3+ DC
CGGCTAGTCGGCTACG-2	BP3	BP	NK and gdT cells
CGGTTAACATGAACCT-2	BP3	BP	Th2
CGGTTAACATGGTCAT-2	BP3	BP	Memory CD4 T
CGTAGCGCATACTCTT-2	BP3	BP	CD163+ Macro
CGTAGCGTCCGTAGGC-2	BP3	BP	pDC and Mast
CGTAGGCAGATAGGAG-2	BP3	BP	cDC2
CGTAGGCAGGCAATTA-2	BP3	BP	Effector CD8 T
CGTAGGCTCACTCCTG-2	BP3	BP	pDC and Mast
CGTCAGGAGCTAGTTC-2	BP3	BP	FCN1+ Macro
CGTCTACAGAATCTCC-2	BP3	BP	Memory CD4 T
CGTCTACAGGATGTAT-2	BP3	BP	Memory CD4 T
CGTCTACAGTAGGTGC-2	BP3	BP	FCN1+ Macro
CGTTAGAGTTCAGTAC-2	BP3	BP	NK and gdT cells
CGTTAGATCTTTAGGG-2	BP3	BP	CD163+ Macro
CGTTCTGTCACTTATC-2	BP3	BP	FCN1+ Macro
CGTTGGGCACAACGCC-2	BP3	BP	Memory CD4 T
CTAACTTCATCGACGC-2	BP3	BP	CD163+ Macro
CTAATGGCAAGCCATT-2	BP3	BP	Treg
CTACATTAGAGCTGGT-2	BP3	BP	Treg
CTAGAGTCATCGGTTA-2	BP3	BP	Memory CD4 T
CTAGAGTTCCGCAAGC-2	BP3	BP	LAMP3+ DC
CTAGCCTCACTGTTAG-2	BP3	BP	Treg
CTAGCCTCATTTGCTT-2	BP3	BP	Effector CD8 T
CTAGCCTGTGGGTATG-2	BP3	BP	CD163+ Macro
CTCACACTCGTCCAGG-2	BP3	BP	CD163+ Macro
CTCATTATCACAACGT-2	BP3	BP	Proliferating T
CTCCTAGCAACCGCCA-2	BP3	BP	Treg
CTCCTAGGTGGTCTCG-2	BP3	BP	Memory CD4 T
CTCCTAGTCAAGGCTT-2	BP3	BP	CXCL1high DC
CTCGTACCATCTCGCT-2	BP3	BP	cDC2
CTCGTCAAGAAGGTGA-2	BP3	BP	Effector CD8 T
CTCGTCATCTTGTTTG-2	BP3	BP	cDC2
CTCTACGGTAAACGCG-2	BP3	BP	Memory CD4 T
CTGAAACCACTGTGTA-2	BP3	BP	cDC2
CTGAAACCATAGTAAG-2	BP3	BP	NK and gdT cells
CTGAAGTAGGACAGCT-2	BP3	BP	FCN1+ Macro
CTGAAGTTCCCTCTTT-2	BP3	BP	CD163+ Macro
CTGATAGCACATCCAA-2	BP3	BP	cDC2
CTGATAGTCAAGCCTA-2	BP3	BP	Memory CD4 T
CTGCGGAAGAGTTGGC-2	BP3	BP	CD163+ Macro
CTGCGGAGTCTAGTGT-2	BP3	BP	CD163+ Macro
CTTAACTAGACGCTTT-2	BP3	BP	Effector CD8 T
CTTACCGGTCCCTACT-2	BP3	BP	NK and gdT cells
CTTACCGGTTGACGTT-2	BP3	BP	CD163+ Macro
CTTACCGGTTGGGACA-2	BP3	BP	FCN1+ Macro
CTTAGGACAAAGCAAT-2	BP3	BP	NK and gdT cells
CTTAGGATCTTGCCGT-2	BP3	BP	Treg
CTTCTCTTCATGCTCC-2	BP3	BP	Memory CD4 T
GAAACTCCAAGGTTCT-2	BP3	BP	FCN1+ Macro
GAAATGACATACGCCG-2	BP3	BP	NK and gdT cells
GAACGGAAGGGCACTA-2	BP3	BP	Memory CD4 T
GAATGAAAGCTCTCGG-2	BP3	BP	CXCL1high DC
GACACGCAGCCACTAT-2	BP3	BP	LAMP3+ DC
GACGCGTTCTGAGGGA-2	BP3	BP	Proliferating T
GACGTGCAGACACGAC-2	BP3	BP	cDC2
GACGTGCGTAAGTAGT-2	BP3	BP	CXCL1high DC
GACTAACAGCTGGAAC-2	BP3	BP	Proliferating T
GACTAACCATGCCACG-2	BP3	BP	CD163+ Macro
GAGCAGACATCTGGTA-2	BP3	BP	pDC and Mast
GAGCAGAGTGTTGGGA-2	BP3	BP	Effector CD8 T
GAGGTGACAGCTGTGC-2	BP3	BP	cDC2
GAGTCCGAGCAGGCTA-2	BP3	BP	Memory CD4 T
GATCGATAGCCACGTC-2	BP3	BP	cDC2
GATCGATGTCCGTCAG-2	BP3	BP	CXCL1high DC
GATCGTAGTTACTGAC-2	BP3	BP	cDC2
GATGAGGAGAGTAAGG-2	BP3	BP	Memory CD4 T
GATGCTAAGAAGGCCT-2	BP3	BP	cDC2
GATTCAGCAAGGTGTG-2	BP3	BP	cDC2
GATTCAGTCAAGCCTA-2	BP3	BP	cDC2
GCAAACTGTAAGTAGT-2	BP3	BP	Proliferating T
GCAATCACATTGGCGC-2	BP3	BP	FCN1+ Macro
GCACTCTGTCAATGTC-2	BP3	BP	Th2
GCAGCCACAGCATACT-2	BP3	BP	pDC and Mast
GCAGCCACAGGGTTAG-2	BP3	BP	Memory CD4 T
GCAGTTAAGGTAAACT-2	BP3	BP	Proliferating T
GCATGATAGTCGTTTG-2	BP3	BP	CD163+ Macro
GCATGTAGTGGTCTCG-2	BP3	BP	Proliferating T
GCCAAATTCGGAAACG-2	BP3	BP	pDC and Mast
GCGACCAAGCGATGAC-2	BP3	BP	LAMP3+ DC
GCGACCACAAGTTCTG-2	BP3	BP	CD163+ Macro
GCGACCACATTCGACA-2	BP3	BP	cDC2
GCGACCAGTTATCACG-2	BP3	BP	FCN1+ Macro
GCGCAACAGTACGTTC-2	BP3	BP	Effector CD8 T
GCGCAACCAAATTGCC-2	BP3	BP	Th2
GCGCAGTAGACAAGCC-2	BP3	BP	Effector CD8 T
GCGCAGTCATGTCTCC-2	BP3	BP	cDC2
GCGCAGTGTACCAGTT-2	BP3	BP	CD163+ Macro
GCGCCAAAGCGTGTCC-2	BP3	BP	FCN1+ Macro
GCGCCAATCCCATTTA-2	BP3	BP	LAMP3+ DC
GCGGGTTAGCTAGTCT-2	BP3	BP	Memory CD4 T
GCGGGTTGTGTGGCTC-2	BP3	BP	Effector CD8 T
GCTCCTACAAGGTGTG-2	BP3	BP	Effector CD8 T
GCTCCTAGTGCGGTAA-2	BP3	BP	NK and gdT cells
GCTCTGTTCGTGGACC-2	BP3	BP	CXCL1high DC
GCTGCAGTCCAATGGT-2	BP3	BP	Memory CD4 T
GCTGCGAAGTCACGCC-2	BP3	BP	NK and gdT cells
GCTGGGTTCCCAAGAT-2	BP3	BP	cDC2
GCTTCCATCTGGGCCA-2	BP3	BP	Proliferating T
GCTTGAAGTGACCAAG-2	BP3	BP	Memory CD4 T
GGAACTTAGCTAAACA-2	BP3	BP	cDC2
GGAACTTGTTACGACT-2	BP3	BP	LAMP3+ DC
GGAATAACAGGCAGTA-2	BP3	BP	pDC and Mast
GGAATAAGTACGACCC-2	BP3	BP	cDC2
GGACAAGAGACGCTTT-2	BP3	BP	cDC2
GGACAAGCAATGGAAT-2	BP3	BP	cDC2
GGACATTCAGACGTAG-2	BP3	BP	CD163+ Macro
GGACGTCGTTCCACTC-2	BP3	BP	cDC2
GGACGTCGTTCGTTGA-2	BP3	BP	Effector CD8 T
GGACGTCTCTTTAGTC-2	BP3	BP	Memory CD4 T
GGAGCAACACAGGCCT-2	BP3	BP	CD163+ Macro
GGAGCAAGTCACTGGC-2	BP3	BP	NK and gdT cells
GGATTACAGCCACCTG-2	BP3	BP	LAMP3+ DC
GGCAATTAGGGATACC-2	BP3	BP	Memory CD4 T
GGCTCGACACGGCGTT-2	BP3	BP	LAMP3+ DC
GGCTGGTGTGTTGGGA-2	BP3	BP	Effector CD8 T
GGGAGATAGAAACCGC-2	BP3	BP	Memory CD4 T
GGGATGATCAGCGATT-2	BP3	BP	Memory CD4 T
GGGCATCGTTCGCTAA-2	BP3	BP	GPNMBhigh Macro
GGGTTGCAGAGTGAGA-2	BP3	BP	NK and gdT cells
GGGTTGCCACCACGTG-2	BP3	BP	Memory CD4 T
GGTATTGGTCAAGCGA-2	BP3	BP	FCN1+ Macro
GGTGAAGGTTGGACCC-2	BP3	BP	Memory CD4 T
GGTGCGTCAAATACAG-2	BP3	BP	Memory CD4 T
GGTGTTAGTCTCTCGT-2	BP3	BP	Th2
GTAACTGCAAAGCAAT-2	BP3	BP	Memory CD4 T
GTACTCCGTTTGACAC-2	BP3	BP	Memory CD4 T
GTACTTTGTGAGCGAT-2	BP3	BP	LAMP3+ DC
GTAGGCCTCATAACCG-2	BP3	BP	Memory CD4 T
GTAGTCATCGTGGGAA-2	BP3	BP	cDC2
GTATTCTCAAACGTGG-2	BP3	BP	FCN1+ Macro
GTCACGGCAAGCGCTC-2	BP3	BP	cDC2
GTCATTTCAGGTCTCG-2	BP3	BP	Memory CD4 T
GTCGTAACAGACGCTC-2	BP3	BP	NK and gdT cells
GTCTCGTTCGAATGCT-2	BP3	BP	Memory CD4 T
GTCTTCGCAAAGTCAA-2	BP3	BP	Langerhans cells
GTCTTCGCACAGCCCA-2	BP3	BP	FCN1+ Macro
GTCTTCGCAGACGCAA-2	BP3	BP	FCN1+ Macro
GTCTTCGCAGTTTACG-2	BP3	BP	Memory CD4 T
GTGCATACACATGACT-2	BP3	BP	CD163+ Macro
GTGCTTCAGAGACGAA-2	BP3	BP	LAMP3+ DC
GTGGGTCAGCGTGAGT-2	BP3	BP	Effector CD8 T
GTGGGTCGTTCTCATT-2	BP3	BP	Memory CD4 T
GTGTTAGGTGTCTGAT-2	BP3	BP	Memory CD4 T
GTGTTAGTCGAGAGCA-2	BP3	BP	Memory CD4 T
GTGTTAGTCTGTCCGT-2	BP3	BP	FCN1+ Macro
GTTAAGCGTGCAACGA-2	BP3	BP	Memory CD4 T
GTTACAGTCACTCTTA-2	BP3	BP	Memory CD4 T
GTTCATTAGCAGCGTA-2	BP3	BP	Effector CD8 T
GTTCTCGAGTCACGCC-2	BP3	BP	FCN1+ Macro
GTTTCTAGTGGTACAG-2	BP3	BP	Memory CD4 T
TAAGCGTAGGGTCTCC-2	BP3	BP	Memory CD4 T
TAAGTGCTCGAATGCT-2	BP3	BP	cDC2
TACCTATAGAATTCCC-2	BP3	BP	LAMP3+ DC
TACCTATAGAGTTGGC-2	BP3	BP	pDC and Mast
TACCTATAGCGTTCCG-2	BP3	BP	FCN1+ Macro
TACGGATCACGAAAGC-2	BP3	BP	CXCL1high DC
TACGGATGTCGCTTCT-2	BP3	BP	NK and gdT cells
TACTCGCAGACTGTAA-2	BP3	BP	LAMP3+ DC
TAGGCATAGCGTTTAC-2	BP3	BP	Effector CD8 T
TAGGCATCATCGGAAG-2	BP3	BP	Memory CD4 T
TAGGCATGTACGCTGC-2	BP3	BP	FCN1+ Macro
TATCAGGTCTCTGCTG-2	BP3	BP	Memory CD4 T
TATCTCAGTCAAAGCG-2	BP3	BP	pDC and Mast
TATCTCATCATCATTC-2	BP3	BP	NK and gdT cells
TATGCCCAGATCCCGC-2	BP3	BP	CD163+ Macro
TATGCCCCAAACGCGA-2	BP3	BP	Th2
TCAATCTGTGCAGTAG-2	BP3	BP	Memory CD4 T
TCACAAGAGCAGGCTA-2	BP3	BP	LAMP3+ DC
TCAGCAACAGCTCGAC-2	BP3	BP	FCN1+ Macro
TCAGCAATCTGCTGCT-2	BP3	BP	pDC and Mast
TCATTACCACCAACCG-2	BP3	BP	CD163+ Macro
TCATTTGGTGGTCTCG-2	BP3	BP	NK and gdT cells
TCATTTGTCCGGGTGT-2	BP3	BP	Memory CD4 T
TCCACACTCCTTTACA-2	BP3	BP	Memory CD4 T
TCCCGATAGCGATTCT-2	BP3	BP	Memory CD4 T
TCGAGGCGTGACTACT-2	BP3	BP	FCN1+ Macro
TCGCGTTCACGGTAGA-2	BP3	BP	cDC2
TCGCGTTGTCCATCCT-2	BP3	BP	cDC2
TCGGGACAGAGTGACC-2	BP3	BP	Memory CD4 T
TCGGGACGTGCAGTAG-2	BP3	BP	pDC and Mast
TCGGTAACAATCAGAA-2	BP3	BP	Effector CD8 T
TCGTACCGTATTACCG-2	BP3	BP	pDC and Mast
TCTATTGAGAGGGCTT-2	BP3	BP	Memory CD4 T
TCTATTGTCGTTACGA-2	BP3	BP	LAMP3+ DC
TCTCATACATGGGAAC-2	BP3	BP	cDC2
TCTGAGAAGTGTCTCA-2	BP3	BP	NK and gdT cells
TCTGGAAGTGCCTGGT-2	BP3	BP	Memory CD4 T
TCTTCGGAGGACAGAA-2	BP3	BP	LAMP3+ DC
TCTTCGGGTCGACTAT-2	BP3	BP	cDC2
TGAAAGATCTGATTCT-2	BP3	BP	CXCL1high DC
TGACAACCATTAGGCT-2	BP3	BP	NK and gdT cells
TGACAACTCCTTTCGG-2	BP3	BP	FCN1+ Macro
TGAGAGGGTGAGGCTA-2	BP3	BP	Th2
TGAGGGATCGTGTAGT-2	BP3	BP	Memory CD4 T
TGATTTCTCCAGTAGT-2	BP3	BP	FCN1+ Macro
TGCACCTGTTCGTGAT-2	BP3	BP	LAMP3+ DC
TGCCAAAAGGTTCCTA-2	BP3	BP	pDC and Mast
TGCCCTATCTTAACCT-2	BP3	BP	LAMP3+ DC
TGCGCAGGTAGAGCTG-2	BP3	BP	Memory CD4 T
TGCGCAGTCTGACCTC-2	BP3	BP	Memory CD4 T
TGCTACCTCGATAGAA-2	BP3	BP	Th2
TGCTGCTTCATAACCG-2	BP3	BP	Memory CD4 T
TGGACGCGTCAGAATA-2	BP3	BP	LAMP3+ DC
TGGGAAGAGACGCTTT-2	BP3	BP	CD163+ Macro
TGGGAAGTCGCCGTGA-2	BP3	BP	pDC and Mast
TGGGAAGTCGTAGATC-2	BP3	BP	Effector CD8 T
TGGTTCCGTCGGATCC-2	BP3	BP	CD163+ Macro
TGTATTCGTGTCTGAT-2	BP3	BP	Proliferating T
TGTCCCACAATGGATA-2	BP3	BP	Effector CD8 T
TGTCCCAGTGAAGGCT-2	BP3	BP	Th2
TTAACTCAGAAACCAT-2	BP3	BP	FCN1+ Macro
TTAACTCAGAAACGAG-2	BP3	BP	FCN1+ Macro
TTAACTCGTATAATGG-2	BP3	BP	CXCL1high DC
TTAACTCGTTAAGTAG-2	BP3	BP	LAMP3+ DC
TTAGGACAGATGCCTT-2	BP3	BP	NK and gdT cells
TTAGGACGTCCGTTAA-2	BP3	BP	NK and gdT cells
TTAGGCACACGACTCG-2	BP3	BP	cDC2
TTAGTTCGTGTGCCTG-2	BP3	BP	Proliferating T
TTCCCAGGTACCTACA-2	BP3	BP	cDC2
TTCGGTCCAACTGGCC-2	BP3	BP	Langerhans cells
TTCGGTCTCAACTCTT-2	BP3	BP	CD163+ Macro
TTCTCAAAGATATGCA-2	BP3	BP	NK and gdT cells
TTCTCAATCAAGGCTT-2	BP3	BP	FCN1+ Macro
TTCTCCTAGTCAAGCG-2	BP3	BP	FCN1+ Macro
TTCTCCTCAGACGCAA-2	BP3	BP	cDC2
TTCTTAGGTCTGGAGA-2	BP3	BP	pDC and Mast
TTGAACGCAGGATTGG-2	BP3	BP	CD163+ Macro
TTGACTTCAAGGACTG-2	BP3	BP	Memory CD4 T
TTGACTTGTGAGTGAC-2	BP3	BP	NK and gdT cells
TTGCCGTTCGCATGAT-2	BP3	BP	Effector CD8 T
TTGCGTCCACGGTGTC-2	BP3	BP	FCN1+ Macro
TTTACTGAGCAGATCG-2	BP3	BP	CD163+ Macro
TTTCCTCTCGGCTACG-2	BP3	BP	NK and gdT cells
TTTGCGCAGCCTTGAT-2	BP3	BP	FCN1+ Macro
AAAGATGTCGTATCAG-3	BP2	BP	Memory CD4 T
AAAGCAACAATGACCT-3	BP2	BP	Memory CD4 T
AAAGCAATCGCCATAA-3	BP2	BP	pDC and Mast
AAAGTAGAGAAGGACA-3	BP2	BP	Treg
AACTCTTAGCGTGTCC-3	BP2	BP	CXCL1high DC
AACTCTTCAGTCGATT-3	BP2	BP	Langerhans cells
AACTCTTGTCCAGTGC-3	BP2	BP	CXCL1high DC
AACTGGTCAATCCAAC-3	BP2	BP	LAMP3+ DC
AAGACCTAGCTGAAAT-3	BP2	BP	Proliferating T
AAGGCAGCAAGAGTCG-3	BP2	BP	pDC and Mast
AAGGCAGGTCCGTTAA-3	BP2	BP	FCN1+ Macro
AAGTCTGAGCCTTGAT-3	BP2	BP	Memory CD4 T
ACACTGAAGGACCACA-3	BP2	BP	CD163+ Macro
ACACTGATCAGCTCTC-3	BP2	BP	GPNMBhigh Macro
ACCGTAATCGAGAACG-3	BP2	BP	GPNMBhigh Macro
ACGAGCCCATGCTGGC-3	BP2	BP	cDC2
ACGAGCCTCTTCCTTC-3	BP2	BP	cDC2
ACGATGTAGGATATAC-3	BP2	BP	Langerhans cells
ACGCCGAAGTTCGCGC-3	BP2	BP	Effector CD8 T
ACGGAGACAAGGCTCC-3	BP2	BP	GPNMBhigh Macro
ACGGCCATCTCGCTTG-3	BP2	BP	GPNMBhigh Macro
ACGGGTCGTACGCACC-3	BP2	BP	LAMP3+ DC
ACGGGTCGTGTGACCC-3	BP2	BP	FCN1+ Macro
ACTATCTAGCTGTTCA-3	BP2	BP	LAMP3+ DC
ACTATCTAGTCTTGCA-3	BP2	BP	CXCL1high DC
AGACGTTTCAATACCG-3	BP2	BP	GPNMBhigh Macro
AGCTCTCAGCTAACTC-3	BP2	BP	Th2
AGCTCTCTCCAGAAGG-3	BP2	BP	cDC2
AGGCCACAGGCTCAGA-3	BP2	BP	cDC2
AGGCCACCAGACGCCT-3	BP2	BP	Th2
AGTAGTCAGCAGCGTA-3	BP2	BP	cDC2
AGTGGGATCTGCGGCA-3	BP2	BP	GPNMBhigh Macro
AGTGTCACAGACAAGC-3	BP2	BP	cDC2
ATCATCTTCTTGCCGT-3	BP2	BP	CD163+ Macro
ATCGAGTAGAGCCTAG-3	BP2	BP	Proliferating T
ATGCGATTCGGAGCAA-3	BP2	BP	Langerhans cells
ATTATCCCAAGTTCTG-3	BP2	BP	GPNMBhigh Macro
ATTCTACTCCTTGCCA-3	BP2	BP	Memory CD4 T
ATTGGACTCGTTACAG-3	BP2	BP	Memory CD4 T
ATTGGTGGTTGTTTGG-3	BP2	BP	cDC2
ATTTCTGCAATGTTGC-3	BP2	BP	cDC2
CAACCAATCGAGAGCA-3	BP2	BP	Memory CD4 T
CAAGGCCCAGACACTT-3	BP2	BP	LAMP3+ DC
CACATAGAGTCTCAAC-3	BP2	BP	CD163+ Macro
CACATAGCACGTGAGA-3	BP2	BP	cDC2
CACTCCACACAGAGGT-3	BP2	BP	pDC and Mast
CACTCCAGTCCAGTGC-3	BP2	BP	Langerhans cells
CAGAATCAGATGTAAC-3	BP2	BP	Memory CD4 T
CAGAATCCATGCCTAA-3	BP2	BP	Memory CD4 T
CAGAATCTCTGTTGAG-3	BP2	BP	cDC2
CAGCCGACATTCCTGC-3	BP2	BP	Memory CD4 T
CAGCGACCACGGACAA-3	BP2	BP	FCN1+ Macro
CAGCGACTCCGGGTGT-3	BP2	BP	LAMP3+ DC
CAGCGACTCCTTGCCA-3	BP2	BP	Th2
CAGCGACTCGTGGGAA-3	BP2	BP	Th2
CAGCTAAGTTAGAACA-3	BP2	BP	FCN1+ Macro
CAGGTGCGTGGACGAT-3	BP2	BP	CXCL1high DC
CAGTCCTAGCGTTTAC-3	BP2	BP	NK and gdT cells
CATATGGTCAGAAATG-3	BP2	BP	LAMP3+ DC
CATCAGATCAACACGT-3	BP2	BP	Memory CD4 T
CATTATCTCCTGTACC-3	BP2	BP	GPNMBhigh Macro
CCACGGACACCACGTG-3	BP2	BP	Langerhans cells
CCGGGATCACTGTCGG-3	BP2	BP	cDC2
CCGTACTGTTGTACAC-3	BP2	BP	GPNMBhigh Macro
CCTACACCAATAGAGT-3	BP2	BP	CD163+ Macro
CCTACCACAAGTCTGT-3	BP2	BP	GPNMBhigh Macro
CCTCTGAAGACGCACA-3	BP2	BP	Memory CD4 T
CCTTCCCTCAGTACGT-3	BP2	BP	CD163+ Macro
CGAACATGTACTTCTT-3	BP2	BP	CD163+ Macro
CGAACATGTCTCTTAT-3	BP2	BP	Proliferating T
CGATGTATCATCTGTT-3	BP2	BP	LAMP3+ DC
CGATTGAAGCTGCAAG-3	BP2	BP	LAMP3+ DC
CGCTATCCATCCCACT-3	BP2	BP	CXCL1high DC
CGCTTCATCTTCAACT-3	BP2	BP	CXCL1high DC
CGGGTCAGTATAGGGC-3	BP2	BP	GPNMBhigh Macro
CGTCAGGGTAGGCTGA-3	BP2	BP	pDC and Mast
CGTCCATAGAACTCGG-3	BP2	BP	Langerhans cells
CGTCCATCAAGCGAGT-3	BP2	BP	Proliferating T
CGTGAGCTCAGAGACG-3	BP2	BP	FCN1+ Macro
CGTGTCTAGGCGATAC-3	BP2	BP	cDC2
CGTGTCTGTAAATGTG-3	BP2	BP	Langerhans cells
CGTTAGATCTATCCTA-3	BP2	BP	cDC2
CTACATTTCATCACCC-3	BP2	BP	CD163+ Macro
CTAGTGAAGTCGATAA-3	BP2	BP	Th2
CTAGTGACACGGCGTT-3	BP2	BP	CD163+ Macro
CTCTACGAGATCGATA-3	BP2	BP	Th2
CTCTGGTTCCATGCTC-3	BP2	BP	Memory CD4 T
CTGAAACCAAGCCGTC-3	BP2	BP	Th2
CTGAAGTAGGACCACA-3	BP2	BP	Effector CD8 T
CTGATAGCATCTCCCA-3	BP2	BP	Effector CD8 T
CTGCTGTGTGTGACCC-3	BP2	BP	Effector CD8 T
CTGTGCTCAGGTCCAC-3	BP2	BP	CD163+ Macro
CTGTGCTTCAAAGTAG-3	BP2	BP	Memory CD4 T
GAACGGAAGACCACGA-3	BP2	BP	Proliferating T
GAAGCAGGTACTTAGC-3	BP2	BP	Memory CD4 T
GAATAAGAGGCAAAGA-3	BP2	BP	cDC2
GACACGCAGGCAGGTT-3	BP2	BP	LAMP3+ DC
GACCTGGCACCATGTA-3	BP2	BP	Treg
GACGCGTTCGACAGCC-3	BP2	BP	cDC2
GACTAACGTCTTGATG-3	BP2	BP	cDC2
GACTGCGGTAGCTGCC-3	BP2	BP	LAMP3+ DC
GATCGTACAGGTCGTC-3	BP2	BP	CXCL1high DC
GCAATCACACTGTTAG-3	BP2	BP	GPNMBhigh Macro
GCACTCTGTGCTAGCC-3	BP2	BP	GPNMBhigh Macro
GCATGATCACGAGGTA-3	BP2	BP	cDC2
GCATGCGAGTACACCT-3	BP2	BP	LAMP3+ DC
GCCTCTAAGTCAAGCG-3	BP2	BP	LAMP3+ DC
GCGACCAGTGTTGGGA-3	BP2	BP	Memory CD4 T
GCGCCAAAGCAGCGTA-3	BP2	BP	LAMP3+ DC
GCTGCAGCATCGGGTC-3	BP2	BP	CXCL1high DC
GCTGCTTAGATGCGAC-3	BP2	BP	CXCL1high DC
GCTTCCAGTATCTGCA-3	BP2	BP	LAMP3+ DC
GGAACTTAGGTGCTTT-3	BP2	BP	CD163+ Macro
GGAACTTTCAGTCAGT-3	BP2	BP	GPNMBhigh Macro
GGAATAATCACCTCGT-3	BP2	BP	LAMP3+ DC
GGACGTCCAACCGCCA-3	BP2	BP	CD163+ Macro
GGAGCAATCGCGGATC-3	BP2	BP	FCN1+ Macro
GGCTCGACACCATCCT-3	BP2	BP	LAMP3+ DC
GGGCACTCACGGTAAG-3	BP2	BP	Effector CD8 T
GGGTTGCAGAATGTTG-3	BP2	BP	FCN1+ Macro
GGTGCGTGTCAAACTC-3	BP2	BP	CXCL1high DC
GGTGCGTGTTAGATGA-3	BP2	BP	Memory CD4 T
GTAACTGGTTTCCACC-3	BP2	BP	cDC2
GTACTTTTCTTACCTA-3	BP2	BP	Langerhans cells
GTCACGGAGTTGCAGG-3	BP2	BP	GPNMBhigh Macro
GTGTTAGTCCTTTACA-3	BP2	BP	GPNMBhigh Macro
TAAGTGCGTACAGCAG-3	BP2	BP	cDC2
TACGGTACACTGAAGG-3	BP2	BP	GPNMBhigh Macro
TAGACCAGTATGCTTG-3	BP2	BP	FCN1+ Macro
TAGTTGGGTTCCACAA-3	BP2	BP	GPNMBhigh Macro
TATGCCCAGATGTGTA-3	BP2	BP	FCN1+ Macro
TATGCCCCAATTCCTT-3	BP2	BP	CD163+ Macro
TCAGATGGTTCAGGCC-3	BP2	BP	pDC and Mast
TCAGATGTCCTCTAGC-3	BP2	BP	CXCL1high DC
TCAGCTCTCTTCAACT-3	BP2	BP	Langerhans cells
TCAGGATCAGCAGTTT-3	BP2	BP	CXCL1high DC
TCATTTGAGTGAATTG-3	BP2	BP	Treg
TCCACACTCTTGTATC-3	BP2	BP	LAMP3+ DC
TCCCGATTCGCTGATA-3	BP2	BP	CD163+ Macro
TCGAGGCGTAAATGAC-3	BP2	BP	Th2
TCTATTGTCCCTAATT-3	BP2	BP	Memory CD4 T
TCTGAGAGTGGTCTCG-3	BP2	BP	Memory CD4 T
TCTGGAAAGGGTTCCC-3	BP2	BP	Memory CD4 T
TGACTTTCACCAGGTC-3	BP2	BP	LAMP3+ DC
TGATTTCAGCATCATC-3	BP2	BP	FCN1+ Macro
TGCACCTAGAATGTTG-3	BP2	BP	CD163+ Macro
TGCGGGTTCAACGCTA-3	BP2	BP	Effector CD8 T
TGCTACCAGACTACAA-3	BP2	BP	Proliferating T
TGCTACCTCCAAGTAC-3	BP2	BP	Effector CD8 T
TGGGCGTCATTACCTT-3	BP2	BP	Langerhans cells
TGGTTAGAGAGCAATT-3	BP2	BP	LAMP3+ DC
TGGTTAGAGCTTTGGT-3	BP2	BP	cDC2
TGGTTCCAGACCTTTG-3	BP2	BP	cDC2
TTATGCTGTCACCTAA-3	BP2	BP	cDC2
TTATGCTTCCTGCTTG-3	BP2	BP	FCN1+ Macro
AAACGGGAGGCAGGTT-4	BP4	BP	cDC2
AAAGTAGCACTGTTAG-4	BP4	BP	FCN1+ Macro
AAATGCCTCGCAAGCC-4	BP4	BP	CD163+ Macro
AACACGTCAATCGAAA-4	BP4	BP	CXCL1high DC
AACACGTGTGCCTGTG-4	BP4	BP	LAMP3+ DC
AACCGCGTCTGGAGCC-4	BP4	BP	GPNMBhigh Macro
AACGTTGCACTAAGTC-4	BP4	BP	LAMP3+ DC
AACTCCCTCGTCTGAA-4	BP4	BP	cDC2
AACTGGTCAATCGGTT-4	BP4	BP	Langerhans cells
AAGTCTGCAATAGCGG-4	BP4	BP	Treg
AATCCAGCACACCGAC-4	BP4	BP	CXCL1high DC
ACACCCTGTCTCGTTC-4	BP4	BP	Langerhans cells
ACACCGGTCGGTGTTA-4	BP4	BP	FCN1+ Macro
ACCAGTACACTGTCGG-4	BP4	BP	FCN1+ Macro
ACGAGCCCATCACGAT-4	BP4	BP	Effector CD8 T
ACGGCCAGTTAAGAAC-4	BP4	BP	GPNMBhigh Macro
ACGGGCTCAGACGCCT-4	BP4	BP	CXCL1high DC
ACGGGCTTCTCTGCTG-4	BP4	BP	LAMP3+ DC
ACTATCTGTTAAGACA-4	BP4	BP	cDC2
ACTGAACGTAGTAGTA-4	BP4	BP	cDC2
ACTGAGTGTCACTTCC-4	BP4	BP	cDC2
ACTGATGGTTCAGACT-4	BP4	BP	GPNMBhigh Macro
ACTGTCCAGATATGCA-4	BP4	BP	cDC2
ACTTACTGTTCGTCTC-4	BP4	BP	CXCL1high DC
ACTTGTTGTGTTCTTT-4	BP4	BP	LAMP3+ DC
AGAATAGTCTGTTTGT-4	BP4	BP	Memory CD4 T
AGACGTTAGCTGCGAA-4	BP4	BP	CXCL1high DC
AGATTGCTCCCAAGTA-4	BP4	BP	CXCL1high DC
AGCGTATGTAGCGCTC-4	BP4	BP	LAMP3+ DC
AGCGTCGTCTGGTTCC-4	BP4	BP	LAMP3+ DC
AGGTCCGAGGCGCTCT-4	BP4	BP	FCN1+ Macro
AGTAGTCGTCAGATAA-4	BP4	BP	Proliferating T
AGTCTTTAGCGATGAC-4	BP4	BP	CXCL1high DC
AGTCTTTAGTCATGCT-4	BP4	BP	CD163+ Macro
AGTGAGGCATGTCGAT-4	BP4	BP	Treg
AGTGTCATCAGGTAAA-4	BP4	BP	CXCL1high DC
AGTGTCATCTAGAGTC-4	BP4	BP	Memory CD4 T
AGTTGGTAGGTAGCCA-4	BP4	BP	CXCL1high DC
AGTTGGTCATGACATC-4	BP4	BP	Langerhans cells
ATAAGAGAGAGCTATA-4	BP4	BP	Langerhans cells
ATAGACCAGTCTTGCA-4	BP4	BP	LAMP3+ DC
ATCACGAAGTTCCACA-4	BP4	BP	CD163+ Macro
ATCATCTCATGTCCTC-4	BP4	BP	LAMP3+ DC
ATCATCTGTGCCTGCA-4	BP4	BP	Effector CD8 T
ATCTACTAGTACTTGC-4	BP4	BP	pDC and Mast
ATGCGATCAAAGTCAA-4	BP4	BP	LAMP3+ DC
ATGGGAGAGTACCGGA-4	BP4	BP	NK and gdT cells
ATTATCCAGGTGATAT-4	BP4	BP	CD163+ Macro
ATTATCCTCAGCACAT-4	BP4	BP	pDC and Mast
CAACCAAAGCACGCCT-4	BP4	BP	cDC2
CAACTAGCACACCGCA-4	BP4	BP	LAMP3+ DC
CACAAACGTAAATGAC-4	BP4	BP	LAMP3+ DC
CACAGGCCATACGCCG-4	BP4	BP	GPNMBhigh Macro
CACAGTAAGACAGACC-4	BP4	BP	GPNMBhigh Macro
CACAGTACAGTGGGAT-4	BP4	BP	GPNMBhigh Macro
CACATAGAGCTAAGAT-4	BP4	BP	CXCL1high DC
CACCAGGTCTGGTGTA-4	BP4	BP	cDC2
CACCTTGCAGCTCGCA-4	BP4	BP	CD163+ Macro
CACCTTGGTTTAAGCC-4	BP4	BP	cDC2
CAGAATCGTCTAAACC-4	BP4	BP	LAMP3+ DC
CAGCTGGCAGACTCGC-4	BP4	BP	CXCL1high DC
CAGGTGCTCTGCAAGT-4	BP4	BP	cDC2
CATCAGACAAGCGTAG-4	BP4	BP	CD163+ Macro
CATCCACTCACTCCTG-4	BP4	BP	LAMP3+ DC
CATGACAAGATCGATA-4	BP4	BP	LAMP3+ DC
CATGACATCCTTGCCA-4	BP4	BP	LAMP3+ DC
CATGCCTTCTCAAACG-4	BP4	BP	Langerhans cells
CATGGCGAGATCTGAA-4	BP4	BP	GPNMBhigh Macro
CATTATCGTAAGGATT-4	BP4	BP	Langerhans cells
CATTATCGTTCCACTC-4	BP4	BP	cDC2
CCCTCCTGTTCCGGCA-4	BP4	BP	GPNMBhigh Macro
CCGTTCACACGAAGCA-4	BP4	BP	GPNMBhigh Macro
CCTACCACAAGGTTCT-4	BP4	BP	CXCL1high DC
CCTACCACACGGTAGA-4	BP4	BP	CXCL1high DC
CCTCAGTAGAAGGACA-4	BP4	BP	LAMP3+ DC
CCTCAGTAGTGTACCT-4	BP4	BP	cDC2
CCTCTGACATGTCGAT-4	BP4	BP	CD163+ Macro
CCTTTCTGTCTCATCC-4	BP4	BP	LAMP3+ DC
CGCTATCAGAGTTGGC-4	BP4	BP	CD163+ Macro
CGGACACCACAGGTTT-4	BP4	BP	LAMP3+ DC
CGGGTCAAGTGCTGCC-4	BP4	BP	FCN1+ Macro
CGGTTAACATTCCTGC-4	BP4	BP	CXCL1high DC
CGTCACTAGCAGCGTA-4	BP4	BP	Langerhans cells
CGTCACTAGTTACGGG-4	BP4	BP	Effector CD8 T
CGTCTACTCATCATTC-4	BP4	BP	GPNMBhigh Macro
CGTTAGAAGGGTGTGT-4	BP4	BP	LAMP3+ DC
CGTTGGGGTGGACGAT-4	BP4	BP	CXCL1high DC
CTAACTTGTAGCGTAG-4	BP4	BP	Memory CD4 T
CTAAGACGTGATGTCT-4	BP4	BP	LAMP3+ DC
CTACACCGTAAGGATT-4	BP4	BP	FCN1+ Macro
CTACACCGTCTAGTCA-4	BP4	BP	cDC2
CTACACCTCGTTTGCC-4	BP4	BP	CXCL1high DC
CTACATTCAGGCGATA-4	BP4	BP	CXCL1high DC
CTACCCATCCATGAAC-4	BP4	BP	LAMP3+ DC
CTAGAGTCAATGGAAT-4	BP4	BP	Proliferating T
CTAGAGTGTCCGTTAA-4	BP4	BP	GPNMBhigh Macro
CTCACACGTAAATGAC-4	BP4	BP	pDC and Mast
CTCGGAGAGCCGCCTA-4	BP4	BP	CD163+ Macro
CTCGGAGGTGAGTATA-4	BP4	BP	GPNMBhigh Macro
CTCGGGAAGATACACA-4	BP4	BP	Proliferating T
CTCGGGATCTGATACG-4	BP4	BP	LAMP3+ DC
CTCGTACCATGTCCTC-4	BP4	BP	Memory CD4 T
CTCGTACGTACAAGTA-4	BP4	BP	Langerhans cells
CTCTAATTCCGCGCAA-4	BP4	BP	CD163+ Macro
CTGAAGTCATCGGACC-4	BP4	BP	FCN1+ Macro
CTGATAGGTGGTCCGT-4	BP4	BP	LAMP3+ DC
CTGCGGACAAATTGCC-4	BP4	BP	CXCL1high DC
CTGGTCTCAGTGGAGT-4	BP4	BP	CD163+ Macro
CTGTGCTGTTCAACCA-4	BP4	BP	FCN1+ Macro
CTTACCGTCTCGAGTA-4	BP4	BP	LAMP3+ DC
CTTCTCTGTGTAACGG-4	BP4	BP	LAMP3+ DC
CTTCTCTTCTGTCTCG-4	BP4	BP	LAMP3+ DC
CTTTGCGCACGAAGCA-4	BP4	BP	CD163+ Macro
CTTTGCGCAGCCTTTC-4	BP4	BP	LAMP3+ DC
GAAACTCTCCGCATCT-4	BP4	BP	CD163+ Macro
GAAATGATCGGACAAG-4	BP4	BP	LAMP3+ DC
GAACGGACATCCGTGG-4	BP4	BP	cDC2
GAATAAGAGAGGGCTT-4	BP4	BP	LAMP3+ DC
GAATAAGAGTAGGCCA-4	BP4	BP	LAMP3+ DC
GACGGCTAGGCAGTCA-4	BP4	BP	LAMP3+ DC
GACGGCTGTAAAGTCA-4	BP4	BP	LAMP3+ DC
GACGGCTGTAAGGGAA-4	BP4	BP	CD163+ Macro
GACGGCTGTCTCCACT-4	BP4	BP	cDC2
GACGTGCTCTATCCCG-4	BP4	BP	Effector CD8 T
GAGGTGATCAGCTTAG-4	BP4	BP	CXCL1high DC
GATCAGTCATGCTGGC-4	BP4	BP	LAMP3+ DC
GATCGCGGTCATATGC-4	BP4	BP	FCN1+ Macro
GATCTAGTCTTGTTTG-4	BP4	BP	CD163+ Macro
GATGCTAGTAATCGTC-4	BP4	BP	Proliferating T
GATTCAGAGTGACTCT-4	BP4	BP	FCN1+ Macro
GCAGCCACATGCCTAA-4	BP4	BP	GPNMBhigh Macro
GCATGCGGTTATCACG-4	BP4	BP	FCN1+ Macro
GCATGTAGTAACGTTC-4	BP4	BP	LAMP3+ DC
GCATGTATCAAGATCC-4	BP4	BP	Th2
GCGAGAAAGGACATTA-4	BP4	BP	GPNMBhigh Macro
GCGAGAACAAGGCTCC-4	BP4	BP	NK and gdT cells
GCTCCTACAGGTTTCA-4	BP4	BP	Langerhans cells
GCTCCTAGTATTAGCC-4	BP4	BP	GPNMBhigh Macro
GCTCTGTTCACCACCT-4	BP4	BP	CXCL1high DC
GCTGCGACACCTCGGA-4	BP4	BP	Effector CD8 T
GCTGCTTAGTGTGGCA-4	BP4	BP	cDC2
GCTGGGTCATCGACGC-4	BP4	BP	Langerhans cells
GCTTCCACACAGACTT-4	BP4	BP	Treg
GCTTGAAGTCTAAAGA-4	BP4	BP	Proliferating T
GGAAAGCTCGCGCCAA-4	BP4	BP	CXCL1high DC
GGAATAACATCTCGCT-4	BP4	BP	FCN1+ Macro
GGACAAGTCTTAACCT-4	BP4	BP	Th2
GGACAGATCGTAGGAG-4	BP4	BP	LAMP3+ DC
GGACATTAGCTACCTA-4	BP4	BP	CXCL1high DC
GGCAATTGTTACGTCA-4	BP4	BP	cDC2
GGCCGATCAGGCAGTA-4	BP4	BP	FCN1+ Macro
GGCGTGTTCCTCGCAT-4	BP4	BP	Effector CD8 T
GGGACCTTCCGAGCCA-4	BP4	BP	LAMP3+ DC
GGGTTGCGTGTTGAGG-4	BP4	BP	FCN1+ Macro
GTAACGTTCATCATTC-4	BP4	BP	LAMP3+ DC
GTAACGTTCCTACAGA-4	BP4	BP	LAMP3+ DC
GTAACGTTCGCACTCT-4	BP4	BP	CD163+ Macro
GTAACTGTCACATAGC-4	BP4	BP	Effector CD8 T
GTACGTAGTTTGTGTG-4	BP4	BP	FCN1+ Macro
GTACGTATCATCGATG-4	BP4	BP	FCN1+ Macro
GTATCTTGTAGCAAAT-4	BP4	BP	cDC2
GTATCTTTCTGCTGTC-4	BP4	BP	CXCL1high DC
GTCAAGTTCACTATTC-4	BP4	BP	cDC2
GTCACAAAGGTAGCCA-4	BP4	BP	cDC2
GTCCTCAAGCCACTAT-4	BP4	BP	LAMP3+ DC
GTCGGGTCAATCGAAA-4	BP4	BP	Proliferating T
GTGAAGGAGGATGGAA-4	BP4	BP	FCN1+ Macro
GTGCAGCCACCATGTA-4	BP4	BP	Langerhans cells
GTGCTTCGTAACGTTC-4	BP4	BP	Memory CD4 T
GTGCTTCTCCCTGACT-4	BP4	BP	Proliferating T
GTGGGTCCAGATCGGA-4	BP4	BP	Memory CD4 T
GTTCATTAGAGGACGG-4	BP4	BP	Effector CD8 T
GTTCATTCAGTAACGG-4	BP4	BP	CD163+ Macro
TAAGAGAAGCTCCTCT-4	BP4	BP	Th2
TAAGAGAAGGGAGTAA-4	BP4	BP	cDC2
TAAGCGTAGGAATCGC-4	BP4	BP	cDC2
TAAGTGCGTCCGCTGA-4	BP4	BP	cDC2
TACGGATTCAGGCGAA-4	BP4	BP	Langerhans cells
TACGGTAAGTACGTAA-4	BP4	BP	LAMP3+ DC
TACTCATCAGCCTGTG-4	BP4	BP	Proliferating T
TAGAGCTGTAAATGAC-4	BP4	BP	Langerhans cells
TAGCCGGTCACCGTAA-4	BP4	BP	Langerhans cells
TAGTGGTAGAAGGTGA-4	BP4	BP	LAMP3+ DC
TAGTGGTGTATGGTTC-4	BP4	BP	Langerhans cells
TATCAGGCAGTAACGG-4	BP4	BP	CXCL1high DC
TCAGATGAGACTAGGC-4	BP4	BP	Langerhans cells
TCAGCAATCGTAGGTT-4	BP4	BP	cDC2
TCAGGTAGTACCGGCT-4	BP4	BP	FCN1+ Macro
TCATTTGGTCTAGAGG-4	BP4	BP	FCN1+ Macro
TCTATTGCAATAGCGG-4	BP4	BP	cDC2
TCTGAGACAATCAGAA-4	BP4	BP	Proliferating T
TCTGAGACAGGTCCAC-4	BP4	BP	CXCL1high DC
TCTTCGGCATGGTAGG-4	BP4	BP	FCN1+ Macro
TCTTTCCCAGACAAGC-4	BP4	BP	LAMP3+ DC
TCTTTCCGTCTGGAGA-4	BP4	BP	LAMP3+ DC
TGACAACAGTGAAGTT-4	BP4	BP	Effector CD8 T
TGAGAGGGTGTTTGGT-4	BP4	BP	Th2
TGAGGGAAGTCGATAA-4	BP4	BP	Th2
TGCCAAAAGGACAGCT-4	BP4	BP	cDC2
TGCCAAACAAGTCTGT-4	BP4	BP	cDC2
TGCCAAAGTTAAGGGC-4	BP4	BP	LAMP3+ DC
TGCGCAGCAAGACGTG-4	BP4	BP	Langerhans cells
TGGCCAGCAAGTTGTC-4	BP4	BP	CD163+ Macro
TGGGCGTAGTAGGCCA-4	BP4	BP	FCN1+ Macro
TGTATTCCACGCTTTC-4	BP4	BP	cDC2
TGTTCCGAGATGTAAC-4	BP4	BP	Langerhans cells
TGTTCCGCACGGCGTT-4	BP4	BP	pDC and Mast
TGTTCCGGTCAGTGGA-4	BP4	BP	cDC2
TTAGGACGTCAATACC-4	BP4	BP	FCN1+ Macro
TTAGGACTCCCGACTT-4	BP4	BP	FCN1+ Macro
TTATGCTGTACTTGAC-4	BP4	BP	LAMP3+ DC
TTATGCTTCGTGACAT-4	BP4	BP	GPNMBhigh Macro
TTCGGTCGTATTCGTG-4	BP4	BP	cDC2
TTCTCAAAGATGAGAG-4	BP4	BP	cDC2
TTCTCAACAAAGGTGC-4	BP4	BP	FCN1+ Macro
TTCTTAGAGCGGATCA-4	BP4	BP	FCN1+ Macro
TTCTTAGCATCGTCGG-4	BP4	BP	Memory CD4 T
TTGCGTCCAGGCTCAC-4	BP4	BP	cDC2
TTGCGTCTCTCCTATA-4	BP4	BP	Langerhans cells
TTGGAACAGAAACCTA-4	BP4	BP	FCN1+ Macro
TTGGAACTCATGCTCC-4	BP4	BP	Proliferating T
TTGTAGGAGGCCGAAT-4	BP4	BP	CD163+ Macro
TTTACTGCACTACAGT-4	BP4	BP	GPNMBhigh Macro
TTTACTGCACTTACGA-4	BP4	BP	LAMP3+ DC
TTTACTGTCCTTTCGG-4	BP4	BP	CXCL1high DC
TTTCCTCCATTTCAGG-4	BP4	BP	pDC and Mast
TTTCCTCTCCGCGGTA-4	BP4	BP	FCN1+ Macro
AAAGATGAGATGCCAG-5	BP5	BP	CXCL1high DC
AAATGCCCATCTCGCT-5	BP5	BP	Langerhans cells
AACACGTCAACCGCCA-5	BP5	BP	Langerhans cells
AACCATGAGATACACA-5	BP5	BP	CD163+ Macro
AACGTTGGTTCAACCA-5	BP5	BP	LAMP3+ DC
AACTCAGGTACAGTTC-5	BP5	BP	CD163+ Macro
AACTCAGGTGCACGAA-5	BP5	BP	LAMP3+ DC
AACTCCCAGGGTTTCT-5	BP5	BP	cDC2
AACTCTTAGTCAAGCG-5	BP5	BP	NK and gdT cells
AACTGGTCATGCAACT-5	BP5	BP	Langerhans cells
AACTGGTTCGCCTGAG-5	BP5	BP	FCN1+ Macro
AACTTTCAGTGGTAGC-5	BP5	BP	GPNMBhigh Macro
AAGGCAGGTACATGTC-5	BP5	BP	Langerhans cells
AAGGCAGTCCACGTGG-5	BP5	BP	cDC2
AATCCAGTCGTTTGCC-5	BP5	BP	LAMP3+ DC
AATCGGTAGGAGTTTA-5	BP5	BP	CXCL1high DC
AATCGGTTCAAAGTAG-5	BP5	BP	GPNMBhigh Macro
ACACCCTGTCTAGCGC-5	BP5	BP	Langerhans cells
ACACTGACAGGACCCT-5	BP5	BP	Langerhans cells
ACATCAGGTAAGTTCC-5	BP5	BP	FCN1+ Macro
ACATGGTTCAAGATCC-5	BP5	BP	CD163+ Macro
ACATGGTTCCAAACTG-5	BP5	BP	Langerhans cells
ACATGGTTCGAGGTAG-5	BP5	BP	Langerhans cells
ACCCACTAGGCACATG-5	BP5	BP	cDC2
ACGAGGATCATGTGGT-5	BP5	BP	GPNMBhigh Macro
ACGATGTGTCAATGTC-5	BP5	BP	Th2
ACGCCGATCACCTTAT-5	BP5	BP	LAMP3+ DC
ACGGCCAGTTCGCGAC-5	BP5	BP	FCN1+ Macro
ACGGGTCAGAGCTTCT-5	BP5	BP	Memory CD4 T
ACGGGTCCATCGGGTC-5	BP5	BP	cDC2
ACGTCAAGTAGCTGCC-5	BP5	BP	Langerhans cells
ACTGAACCAATCACAC-5	BP5	BP	Proliferating T
ACTGAGTGTCTCCACT-5	BP5	BP	LAMP3+ DC
ACTGAGTTCCAAAGTC-5	BP5	BP	Langerhans cells
ACTGAGTTCGTTTATC-5	BP5	BP	NK and gdT cells
ACTGTCCAGCGATTCT-5	BP5	BP	CD163+ Macro
AGAATAGAGCCGATTT-5	BP5	BP	LAMP3+ DC
AGAGTGGCAGGCTGAA-5	BP5	BP	CXCL1high DC
AGATCTGCACGAAGCA-5	BP5	BP	CXCL1high DC
AGATCTGGTACCGTTA-5	BP5	BP	Effector CD8 T
AGATCTGTCAGTCCCT-5	BP5	BP	pDC and Mast
AGATTGCGTAGGGTAC-5	BP5	BP	Langerhans cells
AGCCTAACATTGGTAC-5	BP5	BP	Langerhans cells
AGCTCCTGTACACCGC-5	BP5	BP	Proliferating T
AGCTCTCGTGGACGAT-5	BP5	BP	cDC2
AGGGAGTGTTCACGGC-5	BP5	BP	FCN1+ Macro
AGGGTGACACCATCCT-5	BP5	BP	Langerhans cells
AGTAGTCAGCTAAGAT-5	BP5	BP	Memory CD4 T
AGTGAGGCAAGCCATT-5	BP5	BP	Langerhans cells
AGTGAGGGTCCATGAT-5	BP5	BP	CXCL1high DC
AGTGGGAAGGCACATG-5	BP5	BP	LAMP3+ DC
AGTGTCATCCGAACGC-5	BP5	BP	pDC and Mast
ATAAGAGAGCGAAGGG-5	BP5	BP	Effector CD8 T
ATAAGAGCAGATGGCA-5	BP5	BP	Th2
ATCATCTGTTGCGCAC-5	BP5	BP	Langerhans cells
ATCATGGAGTCCATAC-5	BP5	BP	LAMP3+ DC
ATCATGGCAGGACGTA-5	BP5	BP	Th2
ATCGAGTTCAGGTAAA-5	BP5	BP	Langerhans cells
ATCTACTTCTACCTGC-5	BP5	BP	Proliferating T
ATGAGGGTCGCCAGCA-5	BP5	BP	CD163+ Macro
ATGGGAGGTCGTGGCT-5	BP5	BP	Langerhans cells
ATGTGTGAGAGCTGGT-5	BP5	BP	LAMP3+ DC
ATTACTCCATTGAGCT-5	BP5	BP	Langerhans cells
ATTGGTGGTCGGGTCT-5	BP5	BP	GPNMBhigh Macro
ATTGGTGGTGGTTTCA-5	BP5	BP	Proliferating T
CAACCAAGTACAGTTC-5	BP5	BP	Langerhans cells
CAACCAATCCTATGTT-5	BP5	BP	cDC2
CAACCTCGTGATAAGT-5	BP5	BP	Langerhans cells
CAAGATCTCGTACCGG-5	BP5	BP	Langerhans cells
CAAGGCCGTTGTGGCC-5	BP5	BP	cDC2
CACAGGCCACAGACAG-5	BP5	BP	CD163+ Macro
CACAGGCTCACAGGCC-5	BP5	BP	cDC2
CACCACTAGTGGTAAT-5	BP5	BP	CD163+ Macro
CACCACTCATGAACCT-5	BP5	BP	Langerhans cells
CAGAATCAGGGTTTCT-5	BP5	BP	FCN1+ Macro
CAGATCAGTTGTCTTT-5	BP5	BP	Th2
CAGCAGCCATACGCTA-5	BP5	BP	CXCL1high DC
CAGCGACTCCGCATAA-5	BP5	BP	Langerhans cells
CAGCGACTCGTCGTTC-5	BP5	BP	LAMP3+ DC
CAGCTAAAGCTGCAAG-5	BP5	BP	cDC2
CAGCTAAGTACACCGC-5	BP5	BP	CD163+ Macro
CAGCTAATCATAAAGG-5	BP5	BP	Memory CD4 T
CAGCTAATCGCAAGCC-5	BP5	BP	LAMP3+ DC
CAGCTGGGTCAGTGGA-5	BP5	BP	FCN1+ Macro
CAGGTGCCATCCTAGA-5	BP5	BP	LAMP3+ DC
CAGTCCTTCTATCCTA-5	BP5	BP	GPNMBhigh Macro
CATATGGAGGTCATCT-5	BP5	BP	pDC and Mast
CATATGGTCAATAAGG-5	BP5	BP	FCN1+ Macro
CATCGAACAGCCACCA-5	BP5	BP	Langerhans cells
CATGGCGAGATACACA-5	BP5	BP	LAMP3+ DC
CATGGCGTCCGTACAA-5	BP5	BP	Th2
CATTATCGTGCCTGGT-5	BP5	BP	Langerhans cells
CATTCGCTCTTGTCAT-5	BP5	BP	Memory CD4 T
CCAATCCCACTGTCGG-5	BP5	BP	CXCL1high DC
CCAGCGATCAAGGTAA-5	BP5	BP	Langerhans cells
CCAGCGATCGTTTATC-5	BP5	BP	CXCL1high DC
CCATGTCCACAAGCCC-5	BP5	BP	FCN1+ Macro
CCGGGATTCCTTTCGG-5	BP5	BP	Th2
CCGTTCATCTCTTGAT-5	BP5	BP	CXCL1high DC
CCTATTACATGACATC-5	BP5	BP	LAMP3+ DC
CCTCAGTAGTGCGATG-5	BP5	BP	NK and gdT cells
CCTTCCCGTTAGAACA-5	BP5	BP	Memory CD4 T
CCTTTCTCAACGATGG-5	BP5	BP	Langerhans cells
CCTTTCTGTTAAGGGC-5	BP5	BP	Langerhans cells
CGAACATCATGGTAGG-5	BP5	BP	CD163+ Macro
CGAGCACAGAGTACCG-5	BP5	BP	Langerhans cells
CGAGCACAGCAACGGT-5	BP5	BP	Langerhans cells
CGAGCCAAGGCCGAAT-5	BP5	BP	Langerhans cells
CGATGTAAGTGCTGCC-5	BP5	BP	pDC and Mast
CGCGGTACAAACCCAT-5	BP5	BP	LAMP3+ DC
CGCGGTACATTGGGCC-5	BP5	BP	CXCL1high DC
CGCGGTAGTAAATGTG-5	BP5	BP	LAMP3+ DC
CGCGTTTAGAGTAAGG-5	BP5	BP	Th2
CGCGTTTCATCAGTCA-5	BP5	BP	cDC2
CGCTATCAGATATGGT-5	BP5	BP	cDC2
CGCTATCGTTAAAGTG-5	BP5	BP	cDC2
CGCTGGACACATTCGA-5	BP5	BP	FCN1+ Macro
CGCTTCAGTAAGTTCC-5	BP5	BP	CXCL1high DC
CGGACGTAGGCAAAGA-5	BP5	BP	Memory CD4 T
CGGAGTCAGAGGGATA-5	BP5	BP	cDC2
CGGAGTCCACGGTAAG-5	BP5	BP	CD163+ Macro
CGTAGGCAGGGTGTGT-5	BP5	BP	Th2
CGTCACTCAAAGTCAA-5	BP5	BP	FCN1+ Macro
CGTCCATCAGGTTTCA-5	BP5	BP	Langerhans cells
CGTCCATGTCATATCG-5	BP5	BP	Effector CD8 T
CGTCTACCAGGGCATA-5	BP5	BP	CD163+ Macro
CGTGAGCTCGCTTAGA-5	BP5	BP	Proliferating T
CGTTAGACAGTATCTG-5	BP5	BP	GPNMBhigh Macro
CGTTAGAGTCTGGAGA-5	BP5	BP	GPNMBhigh Macro
CTAACTTCAATAGCGG-5	BP5	BP	Proliferating T
CTAAGACGTTCCTCCA-5	BP5	BP	Th2
CTAATGGTCGAATCCA-5	BP5	BP	Langerhans cells
CTACATTAGACAAGCC-5	BP5	BP	Langerhans cells
CTACATTCAGGAATGC-5	BP5	BP	Langerhans cells
CTACCCACACCTTGTC-5	BP5	BP	Langerhans cells
CTACCCATCTGCGTAA-5	BP5	BP	Langerhans cells
CTACGTCCATGTCCTC-5	BP5	BP	Langerhans cells
CTCCTAGGTAAGAGAG-5	BP5	BP	LAMP3+ DC
CTCGAAACAATCAGAA-5	BP5	BP	CXCL1high DC
CTCGAGGAGAGGTTAT-5	BP5	BP	CD163+ Macro
CTCGGAGGTAAGTGGC-5	BP5	BP	GPNMBhigh Macro
CTCGGGAAGCGGATCA-5	BP5	BP	Langerhans cells
CTCGTACCAACAACCT-5	BP5	BP	Langerhans cells
CTCGTACGTAATCGTC-5	BP5	BP	Langerhans cells
CTCTACGAGACTTTCG-5	BP5	BP	LAMP3+ DC
CTGAAACCATGGTCTA-5	BP5	BP	pDC and Mast
CTGATAGCACTTCTGC-5	BP5	BP	GPNMBhigh Macro
CTGATCCGTTTGGCGC-5	BP5	BP	cDC2
CTGCCTAAGCTACCTA-5	BP5	BP	CXCL1high DC
CTGGTCTAGATATACG-5	BP5	BP	CD163+ Macro
CTGGTCTGTATAAACG-5	BP5	BP	Effector CD8 T
CTTAACTTCCCACTTG-5	BP5	BP	Langerhans cells
CTTCTCTGTCCGCTGA-5	BP5	BP	Memory CD4 T
CTTTGCGTCCACGCAG-5	BP5	BP	Langerhans cells
GAAACTCTCCTAGGGC-5	BP5	BP	cDC2
GAAATGAAGTTACGGG-5	BP5	BP	Langerhans cells
GAAATGATCACCCGAG-5	BP5	BP	LAMP3+ DC
GAACATCAGCTCCTTC-5	BP5	BP	Effector CD8 T
GAACATCGTCCGTGAC-5	BP5	BP	Effector CD8 T
GAACGGAAGTGACTCT-5	BP5	BP	FCN1+ Macro
GAAGCAGAGATTACCC-5	BP5	BP	pDC and Mast
GACAGAGAGTGGGATC-5	BP5	BP	Langerhans cells
GACCAATAGATAGGAG-5	BP5	BP	CXCL1high DC
GACCAATCACTGCCAG-5	BP5	BP	Langerhans cells
GACCTGGAGTGGACGT-5	BP5	BP	FCN1+ Macro
GACGGCTTCTGCAAGT-5	BP5	BP	Langerhans cells
GACGTGCAGCGCTCCA-5	BP5	BP	GPNMBhigh Macro
GACGTTATCGGCCGAT-5	BP5	BP	LAMP3+ DC
GACTACAGTAGTAGTA-5	BP5	BP	Memory CD4 T
GAGTCCGGTAAACCTC-5	BP5	BP	CD163+ Macro
GATCGCGAGCTAGTCT-5	BP5	BP	Langerhans cells
GATCGTAGTAGCGTCC-5	BP5	BP	LAMP3+ DC
GATTCAGAGCGTGAGT-5	BP5	BP	pDC and Mast
GCAAACTGTAAACCTC-5	BP5	BP	LAMP3+ DC
GCAAACTGTTCGTGAT-5	BP5	BP	LAMP3+ DC
GCAATCACACGGTTTA-5	BP5	BP	CD163+ Macro
GCACATAAGATCACGG-5	BP5	BP	Proliferating T
GCAGCCAGTGACTCAT-5	BP5	BP	NK and gdT cells
GCAGTTAGTAGAAAGG-5	BP5	BP	Proliferating T
GCATGATAGATCCGAG-5	BP5	BP	cDC2
GCGCAACGTCAACATC-5	BP5	BP	Langerhans cells
GCGCAACGTGTAACGG-5	BP5	BP	Langerhans cells
GCGCAGTCACCTCGTT-5	BP5	BP	Memory CD4 T
GCGGGTTTCTTGCCGT-5	BP5	BP	LAMP3+ DC
GCTCTGTGTAGGGTAC-5	BP5	BP	Proliferating T
GCTGCGAGTCTGCAAT-5	BP5	BP	CXCL1high DC
GCTGGGTGTTAAGAAC-5	BP5	BP	GPNMBhigh Macro
GCTGGGTGTTCTGTTT-5	BP5	BP	Proliferating T
GCTTGAAAGTGCAAGC-5	BP5	BP	LAMP3+ DC
GGAAAGCAGGCTCAGA-5	BP5	BP	Proliferating T
GGAACTTAGAACAATC-5	BP5	BP	CD163+ Macro
GGACAGACACTTAACG-5	BP5	BP	FCN1+ Macro
GGACATTAGTAATCCC-5	BP5	BP	Proliferating T
GGACATTCACTGCCAG-5	BP5	BP	LAMP3+ DC
GGACATTGTAATCACC-5	BP5	BP	CD163+ Macro
GGAGCAACATCGGACC-5	BP5	BP	FCN1+ Macro
GGAGCAAGTTGGAGGT-5	BP5	BP	CD163+ Macro
GGATTACCAAGTACCT-5	BP5	BP	Memory CD4 T
GGATTACCACAGACTT-5	BP5	BP	CD163+ Macro
GGATTACTCTCATTCA-5	BP5	BP	CXCL1high DC
GGCCGATTCATCGATG-5	BP5	BP	LAMP3+ DC
GGCCGATTCATTCACT-5	BP5	BP	Proliferating T
GGCTGGTGTTTGCATG-5	BP5	BP	cDC2
GGGTTGCCAAGGACTG-5	BP5	BP	Langerhans cells
GTACGTACAGGAACGT-5	BP5	BP	cDC2
GTACTCCAGTGTTGAA-5	BP5	BP	LAMP3+ DC
GTACTTTGTATTCTCT-5	BP5	BP	GPNMBhigh Macro
GTCACAAGTGCCTGTG-5	BP5	BP	Langerhans cells
GTCACAAGTTCGCGAC-5	BP5	BP	GPNMBhigh Macro
GTCGGGTGTCTCCATC-5	BP5	BP	cDC2
GTGAAGGTCTCCAACC-5	BP5	BP	Th2
GTGCAGCGTTCAACCA-5	BP5	BP	LAMP3+ DC
GTGCATACACCATGTA-5	BP5	BP	GPNMBhigh Macro
GTGCGGTTCGTACCGG-5	BP5	BP	GPNMBhigh Macro
GTGTGCGGTATAATGG-5	BP5	BP	Langerhans cells
GTGTTAGAGGCGACAT-5	BP5	BP	Langerhans cells
GTTAAGCCAAGAGGCT-5	BP5	BP	CD163+ Macro
GTTACAGCATCGTCGG-5	BP5	BP	cDC2
GTTCATTCACCATGTA-5	BP5	BP	cDC2
GTTCGGGTCAACCAAC-5	BP5	BP	Langerhans cells
GTTTCTAGTGATAAGT-5	BP5	BP	Th2
GTTTCTAGTTATCCGA-5	BP5	BP	FCN1+ Macro
GTTTCTATCAGAGACG-5	BP5	BP	Proliferating T
TAAACCGAGTGAATTG-5	BP5	BP	LAMP3+ DC
TACCTATAGACAAGCC-5	BP5	BP	CXCL1high DC
TACCTATGTCATGCCG-5	BP5	BP	cDC2
TACGGGCAGCGTCAAG-5	BP5	BP	Langerhans cells
TAGAGCTAGATCCGAG-5	BP5	BP	Proliferating T
TAGAGCTAGCCAGTAG-5	BP5	BP	CD163+ Macro
TAGCCGGTCTAACTTC-5	BP5	BP	Langerhans cells
TAGGCATAGTGTTAGA-5	BP5	BP	Langerhans cells
TAGTGGTCATGTCTCC-5	BP5	BP	GPNMBhigh Macro
TATCAGGCAAAGTGCG-5	BP5	BP	Th2
TATCAGGCAGGTTTCA-5	BP5	BP	Langerhans cells
TATCTCAGTTTGGGCC-5	BP5	BP	Langerhans cells
TCAGGTACAATCGAAA-5	BP5	BP	LAMP3+ DC
TCAGGTAGTAGCTCCG-5	BP5	BP	Langerhans cells
TCATTACTCACAGGCC-5	BP5	BP	CXCL1high DC
TCGCGAGCAGGAACGT-5	BP5	BP	GPNMBhigh Macro
TCGCGTTGTTATCCGA-5	BP5	BP	GPNMBhigh Macro
TCGCGTTTCCGCGCAA-5	BP5	BP	Langerhans cells
TCGGGACTCCGCGGTA-5	BP5	BP	Proliferating T
TCGGTAAGTACGAAAT-5	BP5	BP	Effector CD8 T
TCTTCGGGTCAGAGGT-5	BP5	BP	Memory CD4 T
TCTTCGGGTGGTGTAG-5	BP5	BP	GPNMBhigh Macro
TCTTTCCGTAAACACA-5	BP5	BP	Langerhans cells
TGACAACTCACGCGGT-5	BP5	BP	LAMP3+ DC
TGACAACTCTAACTGG-5	BP5	BP	LAMP3+ DC
TGACTAGTCTTACCTA-5	BP5	BP	Langerhans cells
TGACTTTCATGGAATA-5	BP5	BP	Langerhans cells
TGACTTTGTAAGAGGA-5	BP5	BP	LAMP3+ DC
TGAGAGGAGAGTAATC-5	BP5	BP	CXCL1high DC
TGAGCCGGTTCAGACT-5	BP5	BP	cDC2
TGCCAAAAGTCTCGGC-5	BP5	BP	Langerhans cells
TGCCCTAAGAGACGAA-5	BP5	BP	FCN1+ Macro
TGCGCAGTCGTACGGC-5	BP5	BP	pDC and Mast
TGCGGGTTCTGTCTAT-5	BP5	BP	CD163+ Macro
TGCTGCTGTCGCTTCT-5	BP5	BP	Th2
TGGACGCGTCAACATC-5	BP5	BP	Th2
TGGACGCTCCGTAGGC-5	BP5	BP	Memory CD4 T
TGGCTGGAGAGCTGGT-5	BP5	BP	Effector CD8 T
TGGGCGTCACAGACAG-5	BP5	BP	CD163+ Macro
TGGGCGTGTTCGTTGA-5	BP5	BP	cDC2
TGGGCGTTCCAAACTG-5	BP5	BP	CXCL1high DC
TGGTTAGAGATCCCGC-5	BP5	BP	Langerhans cells
TGTATTCAGCTGAAAT-5	BP5	BP	LAMP3+ DC
TGTATTCAGGCGATAC-5	BP5	BP	GPNMBhigh Macro
TGTATTCCAAGGACTG-5	BP5	BP	cDC2
TTAGTTCAGACCTTTG-5	BP5	BP	Langerhans cells
TTAGTTCAGCTGAACG-5	BP5	BP	Proliferating T
TTATGCTGTGCAGACA-5	BP5	BP	Memory CD4 T
TTCCCAGGTGCCTGTG-5	BP5	BP	cDC2
TTCGAAGAGATCGGGT-5	BP5	BP	CXCL1high DC
TTCGAAGAGGCATGTG-5	BP5	BP	CD163+ Macro
TTCGGTCGTAGCTGCC-5	BP5	BP	Th2
TTCGGTCTCTGCAGTA-5	BP5	BP	Langerhans cells
TTCTACAGTAGCACGA-5	BP5	BP	Th2
TTCTCCTCACGCGAAA-5	BP5	BP	Proliferating T
TTCTCCTTCCGAAGAG-5	BP5	BP	Treg
TTCTTAGAGGAATCGC-5	BP5	BP	Effector CD8 T
TTCTTAGGTCAGGACA-5	BP5	BP	cDC2
TTCTTAGGTTCCAACA-5	BP5	BP	cDC2
TTGACTTAGATCGATA-5	BP5	BP	LAMP3+ DC
TTGTAGGCATCTCGCT-5	BP5	BP	LAMP3+ DC
TTTACTGAGAATGTTG-5	BP5	BP	Th2
TTTACTGGTCGACTAT-5	BP5	BP	LAMP3+ DC
TTTATGCAGGCAGGTT-5	BP5	BP	Langerhans cells
TTTCCTCAGATGCGAC-5	BP5	BP	CXCL1high DC
AAACCTGAGTACTTGC-6	HC8	Control	Proliferating T
AAACGGGGTGATAAAC-6	HC8	Control	GPNMBhigh Macro
AACCATGCACCAGATT-6	HC8	Control	GPNMBhigh Macro
AACTCAGTCATCACCC-6	HC8	Control	Langerhans cells
AACTCTTTCGGAAATA-6	HC8	Control	GPNMBhigh Macro
AATCCAGAGATATGCA-6	HC8	Control	Proliferating T
ACATGGTAGAACAATC-6	HC8	Control	Langerhans cells
ACGAGGACACGCATCG-6	HC8	Control	Proliferating T
ACGATACTCCAAACAC-6	HC8	Control	Proliferating T
ACGTCAAAGCTACCTA-6	HC8	Control	Langerhans cells
ACGTCAAAGCTCCCAG-6	HC8	Control	GPNMBhigh Macro
ACTTTCATCAACCATG-6	HC8	Control	GPNMBhigh Macro
AGCCTAAGTGCTAGCC-6	HC8	Control	GPNMBhigh Macro
AGCTTGACATCATCCC-6	HC8	Control	FCN1+ Macro
ATTGGTGCACCACCAG-6	HC8	Control	Langerhans cells
CAACCAATCCTAAGTG-6	HC8	Control	GPNMBhigh Macro
CACACCTTCGTCCGTT-6	HC8	Control	Memory CD4 T
CATCCACCACCTCGGA-6	HC8	Control	Langerhans cells
CATCGAATCAGTCAGT-6	HC8	Control	Memory CD4 T
CCTACCAAGGCTCATT-6	HC8	Control	GPNMBhigh Macro
CCTCAGTAGTGTGGCA-6	HC8	Control	GPNMBhigh Macro
CCTTCCCTCTAGCACA-6	HC8	Control	Langerhans cells
CCTTCGAGTAAATGAC-6	HC8	Control	Th2
CGACTTCGTTCCCGAG-6	HC8	Control	Langerhans cells
CGAGAAGGTGGTTTCA-6	HC8	Control	GPNMBhigh Macro
CGATCGGTCGCTTGTC-6	HC8	Control	GPNMBhigh Macro
CGCGTTTAGTCATCCA-6	HC8	Control	GPNMBhigh Macro
CGGAGTCCAGATGGCA-6	HC8	Control	Langerhans cells
CGTGTAATCCGATATG-6	HC8	Control	Proliferating T
CTAACTTAGATCACGG-6	HC8	Control	GPNMBhigh Macro
CTGCCTAGTAGGAGTC-6	HC8	Control	pDC and Mast
CTGCTGTAGCTGTCTA-6	HC8	Control	GPNMBhigh Macro
GACAGAGAGATATGCA-6	HC8	Control	GPNMBhigh Macro
GACCTGGCATTAGGCT-6	HC8	Control	GPNMBhigh Macro
GATCGATTCAATCACG-6	HC8	Control	Langerhans cells
GATGAAACAATGTAAG-6	HC8	Control	Langerhans cells
GATGCTAGTAAATGTG-6	HC8	Control	GPNMBhigh Macro
GATTCAGGTTTGACAC-6	HC8	Control	LAMP3+ DC
GCACATACAAGTCTAC-6	HC8	Control	LAMP3+ DC
GCTCTGTGTGTTTGGT-6	HC8	Control	Proliferating T
GCTGGGTGTGCGGTAA-6	HC8	Control	GPNMBhigh Macro
GGACAGACATGTAGTC-6	HC8	Control	Langerhans cells
GGACATTAGGATGTAT-6	HC8	Control	Langerhans cells
GGGTCTGTCCCACTTG-6	HC8	Control	cDC2
GGTGAAGTCAGGCAAG-6	HC8	Control	CD163+ Macro
GTAGGCCCAGCCTTGG-6	HC8	Control	GPNMBhigh Macro
GTAGGCCCATTGTGCA-6	HC8	Control	GPNMBhigh Macro
GTCAAGTCAGGGATTG-6	HC8	Control	GPNMBhigh Macro
GTCTCGTAGTTGTAGA-6	HC8	Control	Langerhans cells
GTGGGTCGTGATGTGG-6	HC8	Control	GPNMBhigh Macro
GTGTGCGGTTGGTAAA-6	HC8	Control	Langerhans cells
GTGTTAGGTCTCTCTG-6	HC8	Control	GPNMBhigh Macro
TAGAGCTGTACTTCTT-6	HC8	Control	GPNMBhigh Macro
TAGGCATTCTTCATGT-6	HC8	Control	GPNMBhigh Macro
TATTACCCATGGGACA-6	HC8	Control	GPNMBhigh Macro
TCGCGAGGTTGGTGGA-6	HC8	Control	GPNMBhigh Macro
TGACGGCAGCGTTCCG-6	HC8	Control	NK and gdT cells
TGGACGCTCCTTTCGG-6	HC8	Control	GPNMBhigh Macro
TGGCCAGTCCAGATCA-6	HC8	Control	GPNMBhigh Macro
TTAGGACGTCAGAGGT-6	HC8	Control	GPNMBhigh Macro
TTAGGCAGTTGGTAAA-6	HC8	Control	Langerhans cells
TTCGAAGTCTGTTTGT-6	HC8	Control	GPNMBhigh Macro
TTGACTTAGACGCTTT-6	HC8	Control	Langerhans cells
TTGACTTGTTGCTCCT-6	HC8	Control	GPNMBhigh Macro
TTGCGTCTCTACTCAT-6	HC8	Control	Langerhans cells
TTTGCGCTCGAACGGA-6	HC8	Control	Langerhans cells
AACTCTTAGTTACGGG-7	HC7	Control	Langerhans cells
AACTTTCCAAGTCATC-7	HC7	Control	Memory CD4 T
ACAGCCGGTCAATGTC-7	HC7	Control	CD163+ Macro
ACGTCAAGTGGGTATG-7	HC7	Control	Langerhans cells
AGCTTGAAGAGAGCTC-7	HC7	Control	Langerhans cells
ATGGGAGCATGCCTTC-7	HC7	Control	CD163+ Macro
CATCCACCAAGGGTCA-7	HC7	Control	Memory CD4 T
CATTATCGTTGTCGCG-7	HC7	Control	Memory CD4 T
CCGGTAGTCAGAGACG-7	HC7	Control	Memory CD4 T
CGAGCCATCTCTGTCG-7	HC7	Control	Th2
CGTGAGCCAGCGTCCA-7	HC7	Control	Effector CD8 T
CTCAGAATCCGCGGTA-7	HC7	Control	Langerhans cells
CTCCTAGAGCACGCCT-7	HC7	Control	Langerhans cells
CTCGAAACATAGTAAG-7	HC7	Control	Langerhans cells
CTGTGCTCAAACCTAC-7	HC7	Control	pDC and Mast
GCATACAAGTGTCCAT-7	HC7	Control	Memory CD4 T
GCATGTACAGACGCTC-7	HC7	Control	Memory CD4 T
GGGCACTTCACGACTA-7	HC7	Control	CXCL1high DC
GTACGTACAGGAACGT-7	HC7	Control	Memory CD4 T
GTCTTCGCAATTCCTT-7	HC7	Control	Langerhans cells
GTTCTCGGTCGATTGT-7	HC7	Control	Langerhans cells
TGAGAGGTCATGCATG-7	HC7	Control	Langerhans cells
TGGGCGTAGCAGACTG-7	HC7	Control	cDC2
TGTATTCAGTGGTAGC-7	HC7	Control	Langerhans cells
TTAGTTCAGTTGTAGA-7	HC7	Control	GPNMBhigh Macro
TTGGAACGTTGATTCG-7	HC7	Control	Memory CD4 T
TTTGCGCGTTCAGCGC-7	HC7	Control	Effector CD8 T
TTTGGTTGTACAGCAG-7	HC7	Control	Memory CD4 T
AACTCCCGTGTAAGTA-8	HC6	Control	Langerhans cells
AACTCCCTCTCAAACG-8	HC6	Control	Langerhans cells
AAGACCTGTAGCGATG-8	HC6	Control	Effector CD8 T
AAGACCTTCACAACGT-8	HC6	Control	LAMP3+ DC
ACCTTTAAGTGATCGG-8	HC6	Control	NK and gdT cells
ACGATACCAGACAAGC-8	HC6	Control	Langerhans cells
ACGGGTCAGATAGTCA-8	HC6	Control	Th2
ACTGTCCTCACAAACC-8	HC6	Control	Langerhans cells
ACTTACTGTAATAGCA-8	HC6	Control	Langerhans cells
AGACGTTAGGCACATG-8	HC6	Control	CD163+ Macro
AGCCTAAAGAAGAAGC-8	HC6	Control	Memory CD4 T
ATCATGGCACTGAAGG-8	HC6	Control	CXCL1high DC
ATTATCCCAAATACAG-8	HC6	Control	Langerhans cells
ATTGGACAGATCGGGT-8	HC6	Control	Langerhans cells
CAACTAGTCACGACTA-8	HC6	Control	NK and gdT cells
CAAGTTGTCGACCAGC-8	HC6	Control	Langerhans cells
CACAGGCGTAGCTGCC-8	HC6	Control	Memory CD4 T
CAGGTGCGTTTCGCTC-8	HC6	Control	Memory CD4 T
CAGTCCTGTTGATTGC-8	HC6	Control	Langerhans cells
CCAATCCGTACCGCTG-8	HC6	Control	cDC2
CCATGTCGTGACGGTA-8	HC6	Control	CXCL1high DC
CCATTCGAGAGTGAGA-8	HC6	Control	Effector CD8 T
CCGTTCACAAGTAGTA-8	HC6	Control	Langerhans cells
CCTACCAAGCGATAGC-8	HC6	Control	Memory CD4 T
CCTTCGAGTGAGTATA-8	HC6	Control	Langerhans cells
CCTTTCTTCTTACCGC-8	HC6	Control	CD163+ Macro
CGAGCACTCGGACAAG-8	HC6	Control	Langerhans cells
CGCTGGAAGGGCTCTC-8	HC6	Control	Memory CD4 T
CGCTTCAAGTGGTCCC-8	HC6	Control	LAMP3+ DC
CGGACACGTCTAAAGA-8	HC6	Control	cDC2
CGGACTGCAAGAGTCG-8	HC6	Control	Langerhans cells
CGGTTAAGTCGAACAG-8	HC6	Control	Treg
CGTAGGCTCCTAGTGA-8	HC6	Control	Langerhans cells
CGTGTCTTCCTGCAGG-8	HC6	Control	cDC2
CGTTCTGCATTCTTAC-8	HC6	Control	Langerhans cells
CGTTGGGGTATTACCG-8	HC6	Control	Langerhans cells
CTACGTCTCCTTTACA-8	HC6	Control	LAMP3+ DC
CTCGAAATCTCGTATT-8	HC6	Control	Langerhans cells
CTCGTACAGCGTGAGT-8	HC6	Control	LAMP3+ DC
CTGAAACAGTAGGCCA-8	HC6	Control	Memory CD4 T
CTGAAGTAGGAGTTGC-8	HC6	Control	CXCL1high DC
CTGCGGAGTCGAGATG-8	HC6	Control	Langerhans cells
CTTGGCTGTGCTGTAT-8	HC6	Control	CD163+ Macro
GAACCTAGTGGGTATG-8	HC6	Control	Proliferating T
GACAGAGGTTGGTTTG-8	HC6	Control	Langerhans cells
GACCTGGCAGATAATG-8	HC6	Control	Memory CD4 T
GACGCGTTCTCGCATC-8	HC6	Control	CD163+ Macro
GACGTGCAGGCTAGAC-8	HC6	Control	LAMP3+ DC
GATCGATAGGTTCCTA-8	HC6	Control	cDC2
GATGAAAGTAAGTGGC-8	HC6	Control	cDC2
GCACATAAGTATGACA-8	HC6	Control	Langerhans cells
GCGCGATCACGGCCAT-8	HC6	Control	GPNMBhigh Macro
GCTGGGTTCCAAACAC-8	HC6	Control	Memory CD4 T
GCTTGAACACGGCTAC-8	HC6	Control	Memory CD4 T
GGACAGACAATGAATG-8	HC6	Control	Langerhans cells
GGAGCAATCACGGTTA-8	HC6	Control	cDC2
GGCAATTCATCCGTGG-8	HC6	Control	Langerhans cells
GGCCGATGTTCTGTTT-8	HC6	Control	LAMP3+ DC
GGGTCTGCAGGCGATA-8	HC6	Control	Langerhans cells
GTAACGTCAACTTGAC-8	HC6	Control	cDC2
GTAGGCCGTTGAGTTC-8	HC6	Control	LAMP3+ DC
GTCACGGGTCTTGATG-8	HC6	Control	Langerhans cells
GTCGGGTTCCTAGGGC-8	HC6	Control	pDC and Mast
GTGAAGGAGGGAGTAA-8	HC6	Control	Treg
GTGCAGCTCACATGCA-8	HC6	Control	Langerhans cells
GTGTGCGCATGGAATA-8	HC6	Control	cDC2
GTGTGCGCATTAGCCA-8	HC6	Control	CD163+ Macro
GTTCGGGCAGGTCCAC-8	HC6	Control	Langerhans cells
TACAGTGTCCTGCCAT-8	HC6	Control	cDC2
TACCTTATCTAAGCCA-8	HC6	Control	CXCL1high DC
TACTCATCACATGTGT-8	HC6	Control	Langerhans cells
TAGCCGGAGGCTAGGT-8	HC6	Control	CD163+ Macro
TCAGGATGTCTAGTGT-8	HC6	Control	Langerhans cells
TCAGGTAGTCCTCCAT-8	HC6	Control	Proliferating T
TCCACACAGGCTAGAC-8	HC6	Control	CD163+ Macro
TCGTACCGTCGAGATG-8	HC6	Control	GPNMBhigh Macro
TCTGAGAGTAAGTTCC-8	HC6	Control	Langerhans cells
TCTTCGGTCGGACAAG-8	HC6	Control	Langerhans cells
TGACGGCCACCAGTTA-8	HC6	Control	Treg
TGAGCATAGGTAGCTG-8	HC6	Control	CD163+ Macro
TGAGCCGGTCGTCTTC-8	HC6	Control	Langerhans cells
TGAGGGACACCTCGGA-8	HC6	Control	cDC2
TGCACCTAGATATGGT-8	HC6	Control	Langerhans cells
TGCGCAGGTGACAAAT-8	HC6	Control	Langerhans cells
TGCTGCTAGTGTTTGC-8	HC6	Control	Langerhans cells
TGGCCAGTCGAGCCCA-8	HC6	Control	Langerhans cells
TGGGAAGCACAACGTT-8	HC6	Control	Langerhans cells
TGTGTTTCAAGCCGCT-8	HC6	Control	GPNMBhigh Macro
TTCGGTCTCTACTATC-8	HC6	Control	GPNMBhigh Macro
TTCTCCTGTTAAAGTG-8	HC6	Control	Proliferating T
TTGCCGTGTAAATACG-8	HC6	Control	Langerhans cells
TTGCGTCAGTGTTAGA-8	HC6	Control	Langerhans cells
TTTACTGAGTCACGCC-8	HC6	Control	pDC and Mast
TTTGCGCAGTATCTCG-8	HC6	Control	Langerhans cells
TTTGGTTGTAAGTTCC-8	HC6	Control	Langerhans cells
AAACCTGTCTTCCTTC-9	HC4	Control	Langerhans cells
AACACGTTCCGAACGC-9	HC4	Control	Th2
AACTCAGAGATCACGG-9	HC4	Control	FCN1+ Macro
AACTCTTTCGGTTAAC-9	HC4	Control	cDC2
AACTGGTGTAAAGGAG-9	HC4	Control	Langerhans cells
AACTTTCAGTCCGGTC-9	HC4	Control	FCN1+ Macro
AAGCCGCCATACTCTT-9	HC4	Control	Langerhans cells
AAGGAGCTCTTGAGAC-9	HC4	Control	FCN1+ Macro
AAGTCTGAGAGGTTAT-9	HC4	Control	Treg
AATCGGTGTAAATGAC-9	HC4	Control	Memory CD4 T
ACACCCTCATCGGTTA-9	HC4	Control	Langerhans cells
ACACCGGGTTCCACGG-9	HC4	Control	Memory CD4 T
ACACTGATCTGGAGCC-9	HC4	Control	Langerhans cells
ACAGCCGTCGGTTCGG-9	HC4	Control	Langerhans cells
ACGAGGAAGATCTGCT-9	HC4	Control	Memory CD4 T
ACGAGGAGTTTAAGCC-9	HC4	Control	FCN1+ Macro
ACGATACAGCTAGTGG-9	HC4	Control	Langerhans cells
[truncated: 431 more rows]
