# Supplementary material for: Single-cell transcriptomics analysis of bullous pemphigoid unveils immune-stromal crosstalk in type 2 inflammatory disease
Source: Nat Commun. 2024 Jul 15;15:5949. doi: 10.1038/s41467-024-50283-3 (PMC11251189; doi:10.1038/s41467-024-50283-3)
Supplement: Supplementary file 4 — Supplementary Data 1-15 [file 41467_2024_50283_MOESM4_ESM.zip › Supplementary Data/Supplementary Data 4.xlsx]

## Sheet: Sheet1
Supplementary Data 4: Marker genes of clusters derived from all immune cells across 13 scRNA-seq skin samples.
p_val	avg_log2FC	pct.1	pct.2	p_val_adj	cluster	gene
1.19862e-53	5.39425	0.359	0.02	3.45156e-49	CD163+ Macro	CCL18
2.22471e-144	4.00229	0.917	0.126	6.40627e-140	CD163+ Macro	RNASE1
2.37961e-135	3.34092	0.912	0.174	6.85233e-131	CD163+ Macro	C1QA
2.02615e-102	3.08172	0.569	0.06	5.83451e-98	CD163+ Macro	PLTP
9.51749e-120	2.9964	0.84	0.169	2.74066e-115	CD163+ Macro	F13A1
1.85059e-81	2.9123	0.519	0.025	5.32896e-77	CD163+ Macro	CCL13
1.4353e-103	2.90479	0.845	0.173	4.13308e-99	CD163+ Macro	C1QB
2.53833e-65	2.8772	0.525	0.105	7.30938e-61	CD163+ Macro	SELENOP
8.20057e-106	2.74439	0.884	0.223	2.36144e-101	CD163+ Macro	C1QC
3.23467e-120	2.7092	1	0.975	9.31455e-116	CD163+ Macro	FTL
1.80722e-121	2.58667	0.729	0.176	5.20407e-117	CD163+ Macro	DAB2
2.60168e-105	2.476	0.845	0.137	7.4918e-101	CD163+ Macro	CD14
2.81459e-93	2.46994	0.608	0.123	8.1049e-89	CD163+ Macro	LGMN
4.81036e-108	2.46522	0.757	0.076	1.38519e-103	CD163+ Macro	STAB1
1.8553e-98	2.45248	0.558	0.027	5.34253e-94	CD163+ Macro	FOLR2
2.48997e-96	2.29501	0.89	0.264	7.17011e-92	CD163+ Macro	MS4A6A
1.49861e-132	2.29465	0.934	0.521	4.3154e-128	CD163+ Macro	NPC2
4.84007e-89	2.20524	0.613	0.057	1.39375e-84	CD163+ Macro	MS4A4A
1.62893e-87	2.17647	0.624	0.051	4.69067e-83	CD163+ Macro	CD163
1.47041e-78	2.09768	0.878	0.529	4.2342e-74	CD163+ Macro	CTSB
1.37156e-109	2.07407	0.834	0.41	3.94954e-105	CD163+ Macro	BLVRB
5.59736e-72	2.02612	0.796	0.181	1.61182e-67	CD163+ Macro	MRC1
4.43634e-93	2.01658	0.928	0.632	1.27749e-88	CD163+ Macro	CTSC
5.3654e-55	2.01488	0.343	0.029	1.54502e-50	CD163+ Macro	MARCO
1.19973e-49	2.0036	0.608	0.199	3.45474e-45	CD163+ Macro	HMOX1
1.12698e-46	1.99879	0.508	0.098	3.24525e-42	CD163+ Macro	CTSL
7.31045e-86	1.98135	0.956	0.495	2.10512e-81	CD163+ Macro	AIF1
1.51362e-91	1.9318	0.829	0.468	4.35862e-87	CD163+ Macro	FCGRT
4.09966e-71	1.87874	0.696	0.167	1.18054e-66	CD163+ Macro	MS4A7
7.70581e-60	1.8746	0.713	0.225	2.21896e-55	CD163+ Macro	MAFB
2.99181e-72	1.87078	0.818	0.362	8.61521e-68	CD163+ Macro	CD68
1.896e-48	1.70743	0.685	0.298	5.45971e-44	CD163+ Macro	MARCKS
3.58457e-26	1.69849	0.619	0.237	1.03221e-21	CD163+ Macro	CCL3
5.00323e-34	1.65544	0.641	0.208	1.44073e-29	CD163+ Macro	CXCL2
1.7038e-56	1.6541	0.807	0.429	4.90625e-52	CD163+ Macro	CTSZ
1.59281e-55	1.64004	0.757	0.353	4.58666e-51	CD163+ Macro	TGFBI
8.0172e-32	1.6364	0.867	0.758	2.30863e-27	CD163+ Macro	NEAT1
8.06849e-36	1.60713	0.591	0.257	2.3234e-31	CD163+ Macro	CTSD
1.83435e-11	1.57497	0.238	0.068	5.28221e-07	CD163+ Macro	CCL2
7.61216e-44	1.54814	0.58	0.163	2.192e-39	CD163+ Macro	CFD
1.26287e-70	1.52047	0.597	0.258	3.63656e-66	CD163+ Macro	CREG1
1.22424e-56	1.49247	0.906	0.628	3.52533e-52	CD163+ Macro	PSAP
3.92254e-35	1.48757	0.238	0.008	1.12954e-30	CD163+ Macro	LYVE1
6.2514e-54	1.48627	0.414	0.043	1.80015e-49	CD163+ Macro	VSIG4
6.64463e-37	1.47362	0.641	0.26	1.91339e-32	CD163+ Macro	FCGR2A
4.58466e-33	1.43582	0.575	0.334	1.3202e-28	CD163+ Macro	BRI3
3.78761e-35	1.42945	0.326	0.044	1.09068e-30	CD163+ Macro	SLC40A1
9.10646e-24	1.41638	0.486	0.147	2.6223e-19	CD163+ Macro	CXCL3
1.09061e-52	1.40487	0.552	0.088	3.14051e-48	CD163+ Macro	TMEM176A
1.47678e-38	1.36631	0.873	0.468	4.25255e-34	CD163+ Macro	FCER1G
4.04389e-45	1.35377	0.53	0.092	1.16448e-40	CD163+ Macro	TMEM176B
4.62372e-24	1.32251	0.608	0.372	1.33145e-19	CD163+ Macro	RHOB
1.09218e-38	1.29043	0.486	0.219	3.14504e-34	CD163+ Macro	PLD3
6.60293e-43	1.24831	0.945	0.585	1.90138e-38	CD163+ Macro	TYROBP
1.22e-45	1.24357	0.569	0.28	3.51311e-41	CD163+ Macro	LY96
4.36584e-50	1.24177	0.536	0.236	1.25719e-45	CD163+ Macro	BLVRA
4.84673e-28	1.23078	0.586	0.22	1.39566e-23	CD163+ Macro	MAF
1.55289e-19	1.22966	0.635	0.329	4.47171e-15	CD163+ Macro	CEBPD
7.04179e-26	1.21801	0.425	0.15	2.02775e-21	CD163+ Macro	TNFAIP2
1.35965e-39	1.21202	0.431	0.058	3.91524e-35	CD163+ Macro	FCGR3A
3.44925e-39	1.20936	0.492	0.166	9.93247e-35	CD163+ Macro	NAIP
3.14364e-51	1.20685	0.304	0.007	9.05243e-47	CD163+ Macro	LILRB5
6.62812e-30	1.18911	0.392	0.083	1.90863e-25	CD163+ Macro	NRP2
1.42129e-41	1.18711	0.492	0.146	4.09274e-37	CD163+ Macro	AP2A2
4.58382e-45	1.16492	0.459	0.1	1.31996e-40	CD163+ Macro	NRP1
2.63168e-21	1.16273	0.613	0.342	7.5782e-17	CD163+ Macro	KLF4
2.62745e-20	1.15025	0.376	0.14	7.56599e-16	CD163+ Macro	ACP5
2.53016e-15	1.14506	0.547	0.292	7.28585e-11	CD163+ Macro	CEBPB
1.49313e-28	1.14294	0.331	0.067	4.29963e-24	CD163+ Macro	PMP22
2.86104e-40	1.13182	0.376	0.049	8.23866e-36	CD163+ Macro	SLCO2B1
9.22832e-21	1.13111	0.768	0.488	2.65739e-16	CD163+ Macro	TYMP
9.12785e-36	1.13018	0.276	0.028	2.62845e-31	CD163+ Macro	CLEC4G
1.99714e-21	1.12898	0.271	0.057	5.75098e-17	CD163+ Macro	PDK4
1.6972e-44	1.12831	0.354	0.025	4.88725e-40	CD163+ Macro	CD209
2.40622e-46	1.12415	0.829	0.631	6.92895e-42	CD163+ Macro	AP2S1
6.33429e-19	1.12134	0.575	0.326	1.82402e-14	CD163+ Macro	FGL2
1.19576e-53	1.12133	0.74	0.558	3.4433e-49	CD163+ Macro	CLTA
6.46947e-28	1.1078	0.486	0.151	1.86295e-23	CD163+ Macro	CYBB
6.72221e-23	1.10018	0.403	0.171	1.93573e-18	CD163+ Macro	PLAU
3.98478e-42	1.09766	0.691	0.5	1.14746e-37	CD163+ Macro	SNX6
1.93469e-10	1.09307	0.199	0.074	5.57114e-06	CD163+ Macro	APOC1
2.19208e-37	1.09098	0.613	0.312	6.31231e-33	CD163+ Macro	RNF130
1.98511e-29	1.09071	0.448	0.175	5.71632e-25	CD163+ Macro	MEF2C
5.20425e-39	1.08808	0.409	0.072	1.49862e-34	CD163+ Macro	RGL1
5.15929e-35	1.06393	0.249	0.012	1.48567e-30	CD163+ Macro	IGF1
2.21365e-34	1.05816	0.287	0.027	6.37443e-30	CD163+ Macro	TMIGD3
2.07373e-12	1.05758	0.088	0.004	5.97151e-08	CD163+ Macro	MS4A6E
2.9943e-27	1.05155	0.21	0.048	8.6224e-23	CD163+ Macro	ABCA6
1.71996e-29	1.046	0.409	0.142	4.95278e-25	CD163+ Macro	BMP2K
4.09073e-39	1.04205	0.475	0.196	1.17797e-34	CD163+ Macro	HNMT
1.08885e-26	1.03494	0.746	0.466	3.13544e-22	CD163+ Macro	GLUL
2.44411e-29	1.0234	0.691	0.496	7.03805e-25	CD163+ Macro	C4orf48
7.74048e-20	1.02195	0.983	0.943	2.22895e-15	CD163+ Macro	S100A6
1.24903e-51	1.01138	0.994	0.595	3.59672e-47	CD163+ Macro	CST3
1.3861e-129	2.36822	0.951	0.209	3.99142e-125	cDC2	CLEC10A
3.68313e-116	2.36748	1	0.59	1.06059e-111	cDC2	CST3
1.13234e-106	2.32139	0.883	0.204	3.26068e-102	cDC2	CD1C
7.70541e-101	2.2921	0.966	0.274	2.21885e-96	cDC2	LYZ
2.69428e-100	1.92216	0.849	0.146	7.75845e-96	cDC2	LGALS2
7.79015e-33	1.86783	0.624	0.215	2.24325e-28	cDC2	G0S2
5.98322e-135	1.86577	1	0.664	1.72293e-130	cDC2	HLA-DPA1
3.5971e-79	1.80164	1	0.585	1.03582e-74	cDC2	HLA-DRB5
1.41082e-107	1.78906	1	0.625	4.06259e-103	cDC2	HLA-DQB1
6.64164e-91	1.74645	1	0.534	1.91253e-86	cDC2	HLA-DQA1
5.36645e-137	1.68799	1	0.637	1.54532e-132	cDC2	HLA-DRA
8.51137e-140	1.68772	0.995	0.666	2.45093e-135	cDC2	HLA-DPB1
2.55213e-52	1.56433	0.956	0.652	7.34911e-48	cDC2	IFITM3
6.29713e-118	1.5401	1	0.706	1.81332e-113	cDC2	HLA-DRB1
1.50828e-88	1.42252	0.976	0.548	4.34325e-84	cDC2	HLA-DMA
4.29878e-76	1.39121	0.98	0.453	1.23788e-71	cDC2	FCER1G
1.14892e-56	1.37323	0.6	0.102	3.30844e-52	cDC2	ALOX15
1.54894e-100	1.35752	1	0.844	4.46032e-96	cDC2	CD74
6.87027e-64	1.29045	0.771	0.191	1.97836e-59	cDC2	IL1B
8.4535e-54	1.22092	0.761	0.216	2.43427e-49	cDC2	IL1R2
5.01068e-46	1.21711	0.912	0.449	1.44288e-41	cDC2	PLAUR
3.50152e-60	1.19389	0.873	0.296	1.0083e-55	cDC2	FGL2
2.57293e-60	1.1905	0.907	0.391	7.409e-56	cDC2	HLA-DMB
1.08589e-56	1.18745	0.922	0.369	3.12694e-52	cDC2	CPVL
6.28491e-41	1.15926	0.712	0.235	1.8098e-36	cDC2	CD1E
3.61242e-43	1.14375	0.81	0.317	1.04023e-38	cDC2	MNDA
1.16028e-44	1.13619	0.566	0.133	3.34114e-40	cDC2	CFP
2.91001e-43	1.12323	0.698	0.217	8.37967e-39	cDC2	FCGR2B
8.13465e-52	1.12182	0.971	0.68	2.34245e-47	cDC2	GSTP1
2.68712e-54	1.1181	0.556	0.086	7.73782e-50	cDC2	PPP1R14A
2.03898e-50	1.11067	0.907	0.389	5.87145e-46	cDC2	PLEK
1.02876e-49	1.10268	0.985	0.627	2.96241e-45	cDC2	COTL1
3.11881e-31	1.09272	0.707	0.287	8.98093e-27	cDC2	CXCL8
8.31851e-30	1.09026	0.907	0.586	2.3954e-25	cDC2	GPR183
3.27607e-40	1.0783	0.82	0.373	9.43377e-36	cDC2	SPINT2
8.69623e-28	1.05749	0.805	0.409	2.50417e-23	cDC2	HLA-DQA2
6.35191e-36	1.04821	0.737	0.282	1.8291e-31	cDC2	FCER1A
3.34152e-48	1.02661	0.893	0.387	9.62225e-44	cDC2	C1orf162
2.07566e-53	1.01467	0.829	0.279	5.97707e-49	cDC2	JAML
3.79539e-28	1.01403	0.888	0.541	1.09292e-23	cDC2	SGK1
5.94999e-49	1.00926	0.79	0.267	1.71336e-44	cDC2	MS4A6A
1.32821e-61	2.615	0.918	0.291	3.82471e-57	CXCL1high DC	CXCL8
1.01842e-39	2.34562	0.762	0.213	2.93264e-35	CXCL1high DC	IL1B
7.1896e-51	2.27611	0.836	0.208	2.07032e-46	CXCL1high DC	CXCL2
1.06072e-25	2.21798	0.631	0.229	3.05446e-21	CXCL1high DC	G0S2
2.20274e-39	2.21447	0.672	0.146	6.34301e-35	CXCL1high DC	CXCL3
2.78627e-25	2.12689	0.639	0.193	8.02336e-21	CXCL1high DC	CCL3L1
7.25437e-36	1.98985	0.779	0.238	2.08897e-31	CXCL1high DC	CCL3
5.88823e-17	1.984	0.279	0.045	1.69557e-12	CXCL1high DC	CXCL1
3.50091e-53	1.98048	0.975	0.534	1.00812e-48	CXCL1high DC	IER3
1.72299e-22	1.76782	0.762	0.32	4.96151e-18	CXCL1high DC	CCL4L2
5.14409e-32	1.7567	0.713	0.261	1.48129e-27	CXCL1high DC	IL1RN
5.29886e-31	1.63963	0.705	0.197	1.52586e-26	CXCL1high DC	C1QB
2.74653e-41	1.59307	0.91	0.466	7.9089e-37	CXCL1high DC	PLAUR
3.74625e-38	1.57086	0.746	0.202	1.07877e-33	CXCL1high DC	C1QA
1.79302e-28	1.56206	0.762	0.357	5.16317e-24	CXCL1high DC	SOD2
3.94063e-08	1.54565	0.074	0.002	0.00113474	CXCL1high DC	PPBP
8.57176e-36	1.52425	0.762	0.264	2.46833e-31	CXCL1high DC	FCGR2A
1.57348e-32	1.45055	0.844	0.394	4.53098e-28	CXCL1high DC	ICAM1
7.09871e-08	1.44841	0.27	0.085	0.00204414	CXCL1high DC	EREG
2.32468e-28	1.44159	0.738	0.248	6.69416e-24	CXCL1high DC	C1QC
3.74502e-24	1.43266	0.738	0.292	1.07841e-19	CXCL1high DC	BCL2A1
8.99283e-25	1.42597	0.779	0.471	2.58957e-20	CXCL1high DC	GLUL
8.74632e-17	1.41696	0.32	0.067	2.51859e-12	CXCL1high DC	IL10
1.61361e-35	1.40926	0.689	0.158	4.64654e-31	CXCL1high DC	RNASE1
2.56054e-61	1.40532	1	0.975	7.37332e-57	CXCL1high DC	FTL
1.10941e-27	1.40465	0.623	0.221	3.19465e-23	CXCL1high DC	VEGFA
2.74055e-18	1.39598	0.68	0.305	7.89167e-14	CXCL1high DC	CCL4
7.05957e-41	1.38125	0.967	0.506	2.03287e-36	CXCL1high DC	AIF1
3.50123e-28	1.38016	0.68	0.195	1.00821e-23	CXCL1high DC	F13A1
1.2032e-32	1.36866	0.975	0.549	3.46473e-28	CXCL1high DC	SGK1
9.63553e-46	1.36125	1	0.989	2.77465e-41	CXCL1high DC	FTH1
3.2866e-23	1.35772	0.902	0.598	9.4641e-19	CXCL1high DC	GPR183
5.30735e-25	1.35467	0.656	0.204	1.5283e-20	CXCL1high DC	MRC1
3.56358e-13	1.35224	0.68	0.368	1.02617e-08	CXCL1high DC	C15orf48
1.38687e-06	1.34061	0.23	0.132	0.0399363	CXCL1high DC	SELENOP
3.69369e-20	1.32993	0.434	0.096	1.06363e-15	CXCL1high DC	C5AR1
2.4862e-32	1.30094	0.975	0.837	7.15926e-28	CXCL1high DC	SAT1
4.90229e-44	1.28569	0.893	0.28	1.41166e-39	CXCL1high DC	MS4A6A
2.72375e-19	1.2641	0.557	0.213	7.8433e-15	CXCL1high DC	PTGS2
9.96584e-31	1.25472	0.943	0.576	2.86976e-26	CXCL1high DC	CD83
9.14049e-20	1.23222	0.566	0.17	2.63209e-15	CXCL1high DC	CD14
8.90503e-10	1.22931	0.574	0.34	2.56429e-05	CXCL1high DC	CEBPD
1.47402e-14	1.22023	0.861	0.606	4.2446e-10	CXCL1high DC	RGS1
5.33444e-24	1.20818	0.828	0.412	1.53611e-19	CXCL1high DC	PLEK
1.62134e-22	1.20582	0.73	0.365	4.66882e-18	CXCL1high DC	TGFBI
2.29441e-24	1.18435	0.607	0.345	6.60698e-20	CXCL1high DC	ARHGAP18
2.73993e-27	1.18434	0.754	0.358	7.8899e-23	CXCL1high DC	RAB31
2.16644e-18	1.18198	0.762	0.432	6.23849e-14	CXCL1high DC	CHMP1B
2.0572e-23	1.17354	0.689	0.46	5.92391e-19	CXCL1high DC	BNIP3L
1.65778e-34	1.16697	0.943	0.474	4.77375e-30	CXCL1high DC	FCER1G
8.5078e-17	1.15738	0.811	0.491	2.44991e-12	CXCL1high DC	ATF3
2.95178e-34	1.15709	0.984	0.592	8.49994e-30	CXCL1high DC	TYROBP
1.33115e-23	1.14601	0.893	0.489	3.83317e-19	CXCL1high DC	TYMP
2.22476e-24	1.11258	0.615	0.184	6.40641e-20	CXCL1high DC	MS4A7
3.03184e-25	1.11174	0.852	0.603	8.73049e-21	CXCL1high DC	NAMPT
3.62847e-25	1.10815	0.623	0.193	1.04485e-20	CXCL1high DC	ANPEP
2.41999e-12	1.09236	0.73	0.429	6.96859e-08	CXCL1high DC	INSIG1
3.84708e-18	1.09017	0.697	0.326	1.10781e-13	CXCL1high DC	FGL2
2.74475e-25	1.08688	0.73	0.331	7.90378e-21	CXCL1high DC	CLEC7A
3.76409e-16	1.05526	0.803	0.53	1.08391e-11	CXCL1high DC	NFKBIZ
4.6002e-20	1.04507	0.533	0.163	1.32467e-15	CXCL1high DC	HBEGF
3.97018e-18	1.03764	0.631	0.259	1.14325e-13	CXCL1high DC	METRNL
8.90522e-17	1.03618	0.533	0.214	2.56435e-12	CXCL1high DC	MMP9
1.61918e-11	1.03353	0.549	0.321	4.6626e-07	CXCL1high DC	CLEC4A
6.70085e-19	1.0074	0.803	0.439	1.92958e-14	CXCL1high DC	CTSZ
4.74728e-14	1.00445	0.434	0.128	1.36703e-09	CXCL1high DC	ALOX15
2.92623e-12	1.00077	0.352	0.102	8.42637e-08	CXCL1high DC	NLRP3
2.13129e-202	4.44449	0.953	0.118	6.13727e-198	Effector CD8 T	NKG7
2.22608e-200	4.36046	0.964	0.085	6.41021e-196	Effector CD8 T	CCL5
8.92365e-92	3.71676	0.596	0.035	2.56966e-87	Effector CD8 T	IFNG
7.92487e-51	3.59779	0.409	0.038	2.28205e-46	Effector CD8 T	GNLY
1.02053e-154	3.48063	0.876	0.076	2.93871e-150	Effector CD8 T	GZMA
2.49094e-118	3.26599	0.668	0.028	7.17291e-114	Effector CD8 T	GZMK
9.21731e-133	3.11255	0.689	0.022	2.65422e-128	Effector CD8 T	GZMH
3.12721e-61	2.97094	0.777	0.285	9.0051e-57	Effector CD8 T	CCL4
1.06581e-35	2.71878	0.575	0.322	3.06911e-31	Effector CD8 T	CCL4L2
8.68966e-50	2.32584	0.446	0.048	2.50227e-45	Effector CD8 T	XCL2
6.27887e-79	2.1459	0.627	0.069	1.80806e-74	Effector CD8 T	GZMB
6.64182e-73	2.08035	0.751	0.199	1.91258e-68	Effector CD8 T	CTSW
2.36954e-82	2.04098	0.663	0.101	6.82332e-78	Effector CD8 T	GZMM
1.70899e-62	2.00674	0.435	0.042	4.92121e-58	Effector CD8 T	PRF1
2.51572e-56	1.9343	0.461	0.043	7.24427e-52	Effector CD8 T	CD8A
1.05663e-32	1.8532	0.642	0.358	3.04266e-28	Effector CD8 T	IFITM1
4.34125e-48	1.73147	0.332	0.023	1.25011e-43	Effector CD8 T	KLRD1
5.23845e-42	1.68712	0.42	0.056	1.50846e-37	Effector CD8 T	XCL1
6.81298e-32	1.67888	0.378	0.206	1.96187e-27	Effector CD8 T	TNFSF9
7.6393e-41	1.6695	0.601	0.175	2.19981e-36	Effector CD8 T	CD7
5.52515e-43	1.64057	0.715	0.252	1.59102e-38	Effector CD8 T	CD3D
1.38791e-45	1.59101	0.389	0.037	3.99664e-41	Effector CD8 T	CD8B
9.94031e-34	1.55082	0.187	0.005	2.86241e-29	Effector CD8 T	FGFBP2
2.43805e-72	1.54272	0.922	0.731	7.0206e-68	Effector CD8 T	HCST
4.43291e-52	1.52424	0.435	0.117	1.2765e-47	Effector CD8 T	APOBEC3G
3.23519e-33	1.52351	0.808	0.542	9.31606e-29	Effector CD8 T	CD69
3.25978e-31	1.48137	0.767	0.504	9.38688e-27	Effector CD8 T	CXCR4
1.49322e-46	1.46191	0.503	0.154	4.29987e-42	Effector CD8 T	RARRES3
6.32503e-40	1.45264	0.72	0.254	1.82136e-35	Effector CD8 T	CD3E
1.42163e-43	1.4249	0.715	0.238	4.09373e-39	Effector CD8 T	CD2
4.48699e-59	1.37416	0.378	0.23	1.29207e-54	Effector CD8 T	CMC1
4.0231e-28	1.36858	0.497	0.182	1.15849e-23	Effector CD8 T	CD3G
1.45617e-47	1.35343	0.891	0.464	4.19317e-43	Effector CD8 T	CST7
1.67553e-39	1.34514	0.472	0.167	4.82484e-35	Effector CD8 T	C12orf75
3.11935e-36	1.34399	0.71	0.488	8.98249e-32	Effector CD8 T	CLEC2B
9.44584e-29	1.33885	0.275	0.035	2.72003e-24	Effector CD8 T	CRTAM
5.91523e-59	1.298	0.933	0.772	1.70335e-54	Effector CD8 T	PTPRC
2.20543e-44	1.27869	0.798	0.4	6.35076e-40	Effector CD8 T	CD48
9.45558e-30	1.23888	0.44	0.126	2.72283e-25	Effector CD8 T	CD247
1.46667e-22	1.19316	0.404	0.201	4.22343e-18	Effector CD8 T	HOPX
3.41732e-25	1.18672	0.326	0.101	9.84051e-21	Effector CD8 T	GIMAP4
3.39276e-30	1.18672	0.637	0.237	9.7698e-26	Effector CD8 T	TRBC2
3.40995e-30	1.18592	0.368	0.076	9.81929e-26	Effector CD8 T	SH2D1A
1.25961e-33	1.17645	0.56	0.329	3.62718e-29	Effector CD8 T	STK17A
2.65487e-28	1.15061	0.549	0.235	7.64496e-24	Effector CD8 T	ISG20
5.30695e-31	1.14084	0.212	0.012	1.52819e-26	Effector CD8 T	TRGC2
1.96564e-21	1.14019	0.824	0.743	5.66024e-17	Effector CD8 T	DUSP2
7.5955e-34	1.11852	0.819	0.727	2.1872e-29	Effector CD8 T	IFITM2
8.36558e-07	1.11702	0.399	0.254	0.0240895	Effector CD8 T	CCL3
1.39513e-19	1.11336	0.534	0.375	4.01742e-15	Effector CD8 T	TUBA4A
5.31503e-26	1.11245	0.482	0.302	1.53052e-21	Effector CD8 T	RNF19A
2.21757e-15	1.10965	0.378	0.137	6.38571e-11	Effector CD8 T	TRBC1
5.4649e-60	1.10709	0.865	0.348	1.57367e-55	Effector CD8 T	IL32
5.77254e-31	1.07216	0.782	0.558	1.66226e-26	Effector CD8 T	RAC2
2.98204e-12	1.06409	0.181	0.077	8.58709e-08	Effector CD8 T	FCGR3A
1.64224e-21	1.0473	0.461	0.18	4.72901e-17	Effector CD8 T	LCK
4.28079e-28	1.03814	0.399	0.191	1.2327e-23	Effector CD8 T	FYN
5.52256e-27	1.03324	0.617	0.519	1.59028e-22	Effector CD8 T	IRF1
2.61078e-15	1.0262	0.295	0.088	7.518e-11	Effector CD8 T	LINC01871
7.45642e-17	1.02327	0.192	0.026	2.14715e-12	Effector CD8 T	KLRC1
6.03523e-29	1.02108	0.342	0.14	1.7379e-24	Effector CD8 T	MATK
1.62527e-34	1.01741	0.575	0.423	4.68013e-30	Effector CD8 T	HLA-F
2.7534e-25	1.00841	0.425	0.289	7.92868e-21	Effector CD8 T	PIK3R1
4.20668e-45	1.00721	0.56	0.449	1.21136e-40	Effector CD8 T	ARPC5L
2.34844e-45	1.00678	0.927	0.893	6.76258e-41	Effector CD8 T	HLA-E
2.00328e-122	4.76865	0.85	0.189	5.76864e-118	FCN1+ Macro	S100A9
2.64221e-99	4.52346	0.784	0.183	7.60851e-95	FCN1+ Macro	S100A8
5.98139e-93	3.2112	0.536	0.011	1.7224e-88	FCN1+ Macro	S100A12
9.16521e-17	3.10638	0.144	0.067	2.63921e-12	FCN1+ Macro	SPP1
3.63404e-51	3.10345	0.693	0.21	1.04646e-46	FCN1+ Macro	IL1B
2.8244e-55	2.78311	0.66	0.258	8.13315e-51	FCN1+ Macro	IL1RN
1.23162e-52	2.68551	0.516	0.066	3.54657e-48	FCN1+ Macro	EREG
8.75093e-46	2.67546	0.712	0.208	2.51992e-41	FCN1+ Macro	CXCL2
1.85737e-77	2.65619	0.529	0.027	5.34847e-73	FCN1+ Macro	FCN1
3.11937e-93	2.62935	0.634	0.038	8.98254e-89	FCN1+ Macro	VCAN
9.01303e-35	2.61188	0.549	0.147	2.59539e-30	FCN1+ Macro	CXCL3
6.97836e-53	2.3497	0.784	0.283	2.00949e-48	FCN1+ Macro	BCL2A1
4.31791e-71	2.24221	0.797	0.349	1.24339e-66	FCN1+ Macro	SOD2
2.24675e-79	2.22829	0.732	0.173	6.46973e-75	FCN1+ Macro	SERPINA1
1.02823e-62	2.12941	0.876	0.667	2.9609e-58	FCN1+ Macro	TIMP1
2.17432e-87	2.05235	0.987	0.989	6.26116e-83	FCN1+ Macro	FTH1
1.651e-35	2.00659	0.725	0.295	4.75421e-31	FCN1+ Macro	CXCL8
1.47308e-56	1.94508	0.895	0.532	4.24189e-52	FCN1+ Macro	CTSB
1.42723e-12	1.90928	0.15	0.079	4.10986e-08	FCN1+ Macro	APOC1
1.35593e-23	1.86216	0.556	0.192	3.90453e-19	FCN1+ Macro	CCL3L1
5.03134e-62	1.8445	0.51	0.049	1.44883e-57	FCN1+ Macro	SLC11A1
7.24357e-46	1.82991	0.876	0.69	2.08586e-41	FCN1+ Macro	CSTB
1.25189e-77	1.81392	0.993	0.975	3.60494e-73	FCN1+ Macro	FTL
1.38904e-35	1.77132	0.863	0.536	3.99987e-31	FCN1+ Macro	LGALS3
3.37703e-29	1.7571	0.451	0.107	9.72451e-25	FCN1+ Macro	CTSL
1.54789e-46	1.75477	0.621	0.187	4.45729e-42	FCN1+ Macro	ANPEP
9.19842e-45	1.74407	0.451	0.047	2.64878e-40	FCN1+ Macro	MMP19
1.76436e-53	1.73976	0.908	0.294	5.08065e-49	FCN1+ Macro	LYZ
5.89941e-58	1.72778	0.856	0.365	1.69879e-53	FCN1+ Macro	CD68
7.26263e-53	1.6998	0.588	0.081	2.09135e-48	FCN1+ Macro	C5AR1
1.55594e-25	1.6949	0.654	0.239	4.48048e-21	FCN1+ Macro	CCL3
2.66666e-56	1.65302	0.993	0.834	7.6789e-52	FCN1+ Macro	SAT1
3.59659e-23	1.65235	0.275	0.036	1.03567e-18	FCN1+ Macro	THBS1
2.63481e-62	1.62783	0.993	0.586	7.58721e-58	FCN1+ Macro	TYROBP
2.22632e-59	1.61246	0.974	0.499	6.4109e-55	FCN1+ Macro	AIF1
1.18844e-44	1.59563	0.68	0.157	3.42223e-40	FCN1+ Macro	CD14
4.61794e-51	1.58824	0.941	0.468	1.32978e-46	FCN1+ Macro	FCER1G
7.4021e-56	1.56936	0.902	0.631	2.13151e-51	FCN1+ Macro	PSAP
5.89962e-31	1.56693	0.85	0.536	1.69886e-26	FCN1+ Macro	IER3
1.16757e-23	1.54649	0.654	0.334	3.36213e-19	FCN1+ Macro	PLIN2
2.44685e-47	1.53787	0.712	0.313	7.04595e-43	FCN1+ Macro	UPP1
4.70329e-36	1.53452	0.261	0.018	1.35436e-31	FCN1+ Macro	APOBEC3A
2.37105e-16	1.532	0.536	0.415	6.82767e-12	FCN1+ Macro	FABP5
9.58857e-38	1.52303	0.797	0.278	2.76113e-33	FCN1+ Macro	MS4A6A
3.05961e-36	1.5196	0.549	0.245	8.81044e-32	FCN1+ Macro	ATP2B1-AS1
3.04464e-34	1.50712	0.732	0.36	8.76735e-30	FCN1+ Macro	TGFBI
6.91707e-38	1.50247	0.477	0.129	1.99184e-33	FCN1+ Macro	FPR1
1.79898e-30	1.49673	0.66	0.384	5.18034e-26	FCN1+ Macro	PPIF
6.41854e-52	1.49562	0.431	0.039	1.84828e-47	FCN1+ Macro	TREM1
3.29141e-30	1.49512	0.307	0.038	9.47795e-26	FCN1+ Macro	RETN
2.20291e-13	1.46259	0.176	0.049	6.3435e-09	FCN1+ Macro	SERPINB2
1.37746e-39	1.44865	0.405	0.051	3.96654e-35	FCN1+ Macro	NRG1
2.3303e-36	1.43307	0.856	0.486	6.71033e-32	FCN1+ Macro	TYMP
3.8588e-32	1.42294	0.856	0.464	1.11118e-27	FCN1+ Macro	PLAUR
5.86973e-33	1.41176	0.817	0.464	1.69025e-28	FCN1+ Macro	GLUL
5.10337e-31	1.39645	0.686	0.286	1.46957e-26	FCN1+ Macro	CEBPB
1.14108e-35	1.36605	0.778	0.512	3.28586e-31	FCN1+ Macro	CTSS
1.19598e-29	1.35505	0.425	0.094	3.44394e-25	FCN1+ Macro	NLRP3
3.57283e-34	1.31929	0.608	0.179	1.02883e-29	FCN1+ Macro	MS4A7
5.34768e-18	1.30838	0.556	0.229	1.53992e-13	FCN1+ Macro	G0S2
1.34826e-41	1.3074	0.869	0.53	3.88244e-37	FCN1+ Macro	NPC2
5.43798e-37	1.30174	0.477	0.17	1.56592e-32	FCN1+ Macro	STXBP2
2.66399e-32	1.28968	0.582	0.168	7.67121e-28	FCN1+ Macro	CFD
3.04347e-24	1.28403	0.451	0.24	8.76398e-20	FCN1+ Macro	THAP2
4.88022e-42	1.28315	0.307	0.017	1.40531e-37	FCN1+ Macro	MCEMP1
1.36293e-10	1.27204	0.255	0.068	3.92469e-06	FCN1+ Macro	CCL20
8.12181e-25	1.26699	0.386	0.141	2.33876e-20	FCN1+ Macro	AC015912.3
4.13205e-45	1.26564	0.392	0.039	1.18987e-40	FCN1+ Macro	LILRA5
3.2989e-32	1.26319	0.595	0.267	9.49952e-28	FCN1+ Macro	ETS2
3.13749e-44	1.2528	0.758	0.453	9.03473e-40	FCN1+ Macro	GSTO1
3.09633e-14	1.23658	0.32	0.146	8.91618e-10	FCN1+ Macro	ACP5
3.52576e-44	1.22406	0.647	0.494	1.01528e-39	FCN1+ Macro	TKT
1.91896e-29	1.22403	0.556	0.199	5.52584e-25	FCN1+ Macro	CSTA
5.1361e-18	1.22294	0.542	0.206	1.47899e-13	FCN1+ Macro	MRC1
1.5158e-24	1.21465	0.791	0.409	4.36489e-20	FCN1+ Macro	PLEK
4.07674e-27	1.18422	0.614	0.269	1.17394e-22	FCN1+ Macro	ZEB2
3.43994e-25	1.16342	0.641	0.338	9.90566e-21	FCN1+ Macro	RILPL2
3.45336e-16	1.15292	0.529	0.266	9.94431e-12	FCN1+ Macro	CTSD
7.84821e-20	1.14434	0.595	0.268	2.25997e-15	FCN1+ Macro	FCGR2A
3.48291e-32	1.14118	0.444	0.08	1.00294e-27	FCN1+ Macro	LILRB2
2.96683e-29	1.13302	0.889	0.663	8.54328e-25	FCN1+ Macro	ANXA5
6.59127e-33	1.1299	0.673	0.316	1.89802e-28	FCN1+ Macro	NCF2
1.05173e-28	1.12754	0.575	0.317	3.02857e-24	FCN1+ Macro	ASAH1
1.64441e-41	1.12583	0.85	0.623	4.73525e-37	FCN1+ Macro	ATP6V1F
3.54126e-35	1.11532	0.98	0.967	1.01974e-30	FCN1+ Macro	SH3BGRL3
4.73644e-37	1.10231	0.294	0.013	1.3639e-32	FCN1+ Macro	SMIM25
2.15727e-36	1.09997	0.987	0.943	6.21209e-32	FCN1+ Macro	S100A6
3.05298e-23	1.07982	0.719	0.41	8.79136e-19	FCN1+ Macro	C1orf162
5.4014e-34	1.07947	0.556	0.32	1.55539e-29	FCN1+ Macro	IFNGR2
9.76146e-21	1.07909	0.418	0.166	2.81091e-16	FCN1+ Macro	HBEGF
3.83748e-38	1.04535	0.405	0.081	1.10504e-33	FCN1+ Macro	SPHK1
2.96513e-28	1.03895	0.81	0.585	8.53838e-24	FCN1+ Macro	GABARAP
4.26708e-14	1.03875	0.34	0.125	1.22875e-09	FCN1+ Macro	CD36
1.33167e-21	1.03465	0.699	0.424	3.83467e-17	FCN1+ Macro	BLVRB
5.83924e-13	1.03436	0.425	0.217	1.68147e-08	FCN1+ Macro	PTGS2
1.10472e-35	1.02094	0.327	0.027	3.18116e-31	FCN1+ Macro	CD300E
2.34255e-29	1.01715	0.575	0.158	6.7456e-25	FCN1+ Macro	RNASE1
3.38525e-22	1.01444	0.654	0.317	9.74818e-18	FCN1+ Macro	PTPRE
9.37148e-21	1.00863	0.359	0.107	2.69861e-16	FCN1+ Macro	CD93
5.55626e-23	1.00096	0.993	0.844	1.59998e-18	FCN1+ Macro	LGALS1
1.81192e-274	5.36765	0.901	0.349	5.21761e-270	GPNMBhigh Macro	KRT14
4.73115e-201	5.06264	0.806	0.168	1.36238e-196	GPNMBhigh Macro	KRT1
1.81211e-288	4.67985	0.99	0.159	5.21815e-284	GPNMBhigh Macro	SFN
9.80685e-216	4.59885	0.911	0.175	2.82398e-211	GPNMBhigh Macro	KRT5
2.55991e-294	4.54379	0.958	0.579	7.37151e-290	GPNMBhigh Macro	KRT10
2.04913e-228	4.52957	0.906	0.194	5.90069e-224	GPNMBhigh Macro	DMKN
2.57988728617153e-318	4.46825	1	0.235	7.42904342925954e-314	GPNMBhigh Macro	PERP
7.46475e-222	4.34331	0.948	0.148	2.14955e-217	GPNMBhigh Macro	LGALS7B
4.55288e-220	4.22955	0.921	0.096	1.31105e-215	GPNMBhigh Macro	LY6D
4.57548e-162	4.22145	0.733	0.134	1.31756e-157	GPNMBhigh Macro	KRT16
2.48175e-136	4.06678	0.723	0.098	7.14644e-132	GPNMBhigh Macro	S100A2
5.41609e-194	3.88054	0.906	0.065	1.55962e-189	GPNMBhigh Macro	LGALS7
5.99121e-236	3.72907	0.984	0.178	1.72523e-231	GPNMBhigh Macro	DSP
2.97381e-174	3.72347	0.921	0.104	8.5634e-170	GPNMBhigh Macro	CXCL14
6.77061e-114	3.65655	0.707	0.204	1.94966e-109	GPNMBhigh Macro	KRTDAP
1.67167e-129	3.58885	0.654	0.087	4.81373e-125	GPNMBhigh Macro	KRT6A
5.15867e-221	3.23659	0.942	0.053	1.48549e-216	GPNMBhigh Macro	S100A14
7.54932e-211	3.15621	0.995	0.298	2.1739e-206	GPNMBhigh Macro	AQP3
4.32208e-214	2.87008	0.958	0.033	1.24459e-209	GPNMBhigh Macro	DSC3
5.31854e-173	2.7922	0.822	0.025	1.53153e-168	GPNMBhigh Macro	CCL27
8.57393e-79	2.71099	0.529	0.08	2.46895e-74	GPNMBhigh Macro	KRT2
4.48357e-110	2.65781	0.916	0.271	1.29109e-105	GPNMBhigh Macro	MT1X
1.31543e-104	2.6191	0.67	0.066	3.78791e-100	GPNMBhigh Macro	SBSN
2.9132e-45	2.51788	0.325	0.033	8.38884e-41	GPNMBhigh Macro	KRT15
1.56917e-96	2.48729	0.649	0.05	4.51859e-92	GPNMBhigh Macro	IFI27
3.17884e-67	2.43916	0.466	0.028	9.15379e-63	GPNMBhigh Macro	MT1G
2.41335e-187	2.4332	0.942	0.053	6.94947e-183	GPNMBhigh Macro	FXYD3
1.47222e-202	2.42151	0.942	0.034	4.23939e-198	GPNMBhigh Macro	S100A16
2.59213e-197	2.36155	0.948	0.091	7.4643e-193	GPNMBhigh Macro	JUP
8.664e-122	2.32308	0.775	0.085	2.49488e-117	GPNMBhigh Macro	LYPD3
2.46894e-63	2.32292	0.654	0.114	7.10956e-59	GPNMBhigh Macro	KRT17
1.0174e-183	2.28455	0.885	0.033	2.9297e-179	GPNMBhigh Macro	DSG1
6.42066e-18	2.17192	0.11	0.053	1.84889e-13	GPNMBhigh Macro	LOR
3.65543e-161	2.09547	0.827	0.036	1.05262e-156	GPNMBhigh Macro	EMP2
2.28975e-182	2.09414	0.874	0.026	6.59358e-178	GPNMBhigh Macro	TRIM29
5.77681e-102	2.06613	0.602	0.03	1.66349e-97	GPNMBhigh Macro	NDUFA4L2
5.16197e-67	2.06121	0.508	0.063	1.48644e-62	GPNMBhigh Macro	NRARP
4.96116e-119	2.02167	0.969	0.338	1.42862e-114	GPNMBhigh Macro	CD9
5.4234e-48	2.01942	0.482	0.088	1.56172e-43	GPNMBhigh Macro	CALML5
2.24847e-109	1.99373	0.581	0.013	6.4747e-105	GPNMBhigh Macro	COL17A1
8.35169e-20	1.98651	0.12	0.017	2.40495e-15	GPNMBhigh Macro	FLG
9.01625e-183	1.97127	0.859	0.021	2.59632e-178	GPNMBhigh Macro	PKP1
1.18806e-91	1.90735	0.696	0.106	3.42113e-87	GPNMBhigh Macro	DST
6.42701e-13	1.90704	0.042	0.008	1.85072e-08	GPNMBhigh Macro	LCE2B
2.00194e-163	1.9066	0.812	0.022	5.76479e-159	GPNMBhigh Macro	SERPINB5
5.72351e-32	1.88432	0.225	0.028	1.64814e-27	GPNMBhigh Macro	KRT6B
1.75134e-91	1.87676	0.707	0.07	5.04315e-87	GPNMBhigh Macro	APOE
9.12181e-148	1.84856	0.874	0.054	2.62672e-143	GPNMBhigh Macro	NUPR1
3.29821e-12	1.81421	0.042	0.013	9.49752e-08	GPNMBhigh Macro	LCE1B
3.48762e-120	1.78593	0.953	0.334	1.0043e-115	GPNMBhigh Macro	DEGS1
1.73447e-22	1.75701	0.126	0.017	4.99458e-18	GPNMBhigh Macro	LCE1C
2.71757e-71	1.73414	0.723	0.125	7.8255e-67	GPNMBhigh Macro	MT1E
5.82804e-26	1.71831	0.272	0.052	1.67824e-21	GPNMBhigh Macro	S100A7
2.76118e-147	1.65537	0.906	0.072	7.9511e-143	GPNMBhigh Macro	KLF5
1.98303e-64	1.65127	0.393	0.017	5.71033e-60	GPNMBhigh Macro	POSTN
1.27084e-112	1.6447	0.56	0.009	3.65951e-108	GPNMBhigh Macro	FGFBP1
3.73449e-09	1.60815	0.021	0.004	0.000107538	GPNMBhigh Macro	LCE2C
1.98225e-101	1.60034	0.749	0.069	5.70809e-97	GPNMBhigh Macro	HES1
1.67891e-49	1.5864	0.319	0.017	4.8346e-45	GPNMBhigh Macro	SERPINB4
4.36289e-135	1.53522	0.759	0.03	1.25634e-130	GPNMBhigh Macro	DAPL1
4.10277e-44	1.51372	0.277	0.014	1.18143e-39	GPNMBhigh Macro	KRT6C
8.6252e-75	1.50553	0.99	0.653	2.48371e-70	GPNMBhigh Macro	HSPB1
3.05758e-91	1.49613	0.555	0.021	8.80461e-87	GPNMBhigh Macro	CALML3
8.49149e-87	1.48124	0.649	0.067	2.44521e-82	GPNMBhigh Macro	TMEM45A
8.56328e-116	1.45425	0.628	0.017	2.46588e-111	GPNMBhigh Macro	DEFB1
1.1106e-128	1.45005	0.728	0.028	3.19808e-124	GPNMBhigh Macro	GJA1
6.15259e-147	1.42798	0.754	0.02	1.7717e-142	GPNMBhigh Macro	RAB25
1.20031e-151	1.42581	0.749	0.015	3.45642e-147	GPNMBhigh Macro	AHNAK2
3.97511e-160	1.40253	0.906	0.058	1.14467e-155	GPNMBhigh Macro	GPNMB
7.29648e-47	1.39271	0.691	0.199	2.10109e-42	GPNMBhigh Macro	CA2
6.67622e-140	1.39016	0.723	0.018	1.92248e-135	GPNMBhigh Macro	RND3
1.68089e-30	1.38901	0.864	0.47	4.84028e-26	GPNMBhigh Macro	MT2A
7.63408e-146	1.38232	0.759	0.022	2.19831e-141	GPNMBhigh Macro	EFNA1
5.31743e-137	1.3684	0.812	0.051	1.53121e-132	GPNMBhigh Macro	CXADR
2.53843e-92	1.36417	0.874	0.161	7.30967e-88	GPNMBhigh Macro	HOPX
2.24734e-71	1.36331	0.942	0.358	6.47144e-67	GPNMBhigh Macro	YBX3
3.14493e-139	1.34628	0.728	0.02	9.05613e-135	GPNMBhigh Macro	SOX15
2.31235e-87	1.31809	0.712	0.083	6.65863e-83	GPNMBhigh Macro	CCND1
2.55341e-183	1.31525	0.812	0.009	7.3528e-179	GPNMBhigh Macro	CA12
1.74152e-118	1.30636	0.602	0.011	5.01488e-114	GPNMBhigh Macro	KLK11
4.79751e-151	1.29505	0.712	0.009	1.38149e-146	GPNMBhigh Macro	IRF6
3.04838e-60	1.282	0.749	0.177	8.77812e-56	GPNMBhigh Macro	CSTA
1.5142e-129	1.28004	0.639	0.01	4.36029e-125	GPNMBhigh Macro	DSG3
7.23964e-55	1.27156	0.843	0.312	2.08473e-50	GPNMBhigh Macro	TUBB2A
4.01869e-149	1.26943	0.749	0.017	1.15722e-144	GPNMBhigh Macro	PHGDH
2.52452e-107	1.2622	0.628	0.024	7.26962e-103	GPNMBhigh Macro	RHOV
3.54735e-08	1.23694	0.026	0.005	0.00102149	GPNMBhigh Macro	LCE1A
2.87157e-157	1.22552	0.775	0.017	8.26897e-153	GPNMBhigh Macro	TINCR
1.05865e-39	1.22437	0.644	0.184	3.04848e-35	GPNMBhigh Macro	S100A8
1.40775e-06	1.21254	0.021	0.004	0.0405376	GPNMBhigh Macro	LCE1D
3.88434e-139	1.20748	0.738	0.023	1.11854e-134	GPNMBhigh Macro	CAV1
3.77927e-161	1.18887	0.733	0.008	1.08828e-156	GPNMBhigh Macro	TP63
1.31121e-143	1.18122	0.77	0.027	3.77576e-139	GPNMBhigh Macro	LAD1
2.0822e-52	1.17996	0.696	0.175	5.9959e-48	GPNMBhigh Macro	NDRG1
1.16415e-69	1.17652	0.874	0.238	3.35227e-65	GPNMBhigh Macro	TACSTD2
1.40098e-70	1.16779	0.707	0.111	4.03428e-66	GPNMBhigh Macro	ID1
1.63149e-159	1.16086	0.775	0.017	4.69804e-155	GPNMBhigh Macro	SDC1
7.29581e-69	1.16009	0.963	0.445	2.1009e-64	GPNMBhigh Macro	DSTN
1.26508e-57	1.15869	0.969	0.521	3.64292e-53	GPNMBhigh Macro	LGALS3
3.07792e-96	1.1569	0.513	0.01	8.86318e-92	GPNMBhigh Macro	DSC1
3.94234e-60	1.15351	0.435	0.026	1.13524e-55	GPNMBhigh Macro	ANGPTL4
1.93771e-86	1.14983	0.723	0.088	5.57983e-82	GPNMBhigh Macro	PDLIM1
6.15565e-133	1.14842	0.759	0.033	1.77258e-128	GPNMBhigh Macro	C9orf3
8.61606e-90	1.14445	0.717	0.081	2.48108e-85	GPNMBhigh Macro	IMPA2
3.9323e-07	1.14417	0.016	0.003	0.0113235	GPNMBhigh Macro	LCE5A
2.31151e-58	1.14249	0.927	0.468	6.65624e-54	GPNMBhigh Macro	CLTB
1.65385e-68	1.13189	0.775	0.173	4.76244e-64	GPNMBhigh Macro	SLC2A1
3.56548e-91	1.13148	0.56	0.024	1.02672e-86	GPNMBhigh Macro	SPINK5
3.08877e-76	1.12498	0.78	0.142	8.89441e-72	GPNMBhigh Macro	MYC
7.5337e-152	1.11691	0.728	0.012	2.1694e-147	GPNMBhigh Macro	PKP3
1.4062e-06	1.11596	0.016	0.002	0.040493	GPNMBhigh Macro	LCE2A
3.44266e-101	1.09256	0.545	0.012	9.91348e-97	GPNMBhigh Macro	PDZK1IP1
1.31883e-28	1.09102	0.251	0.026	3.79769e-24	GPNMBhigh Macro	SPRR1B
1.82611e-64	1.09063	0.592	0.082	5.25847e-60	GPNMBhigh Macro	DSC2
4.38168e-50	1.08405	1	0.954	1.26175e-45	GPNMBhigh Macro	RPLP0
7.16346e-11	1.07921	0.063	0.016	2.06279e-06	GPNMBhigh Macro	C1orf68
4.16439e-75	1.07888	0.822	0.176	1.19918e-70	GPNMBhigh Macro	CBR1
5.15882e-57	1.06351	0.969	0.589	1.48553e-52	GPNMBhigh Macro	SELENOW
1.9793e-104	1.05834	0.565	0.013	5.69958e-100	GPNMBhigh Macro	TPPP3
3.34166e-68	1.05832	0.445	0.02	9.62264e-64	GPNMBhigh Macro	CRABP2
3.73133e-62	1.04378	0.408	0.017	1.07447e-57	GPNMBhigh Macro	CLDN4
2.95461e-51	1.03929	0.351	0.02	8.50809e-47	GPNMBhigh Macro	GJB2
2.20388e-92	1.03545	0.66	0.051	6.34628e-88	GPNMBhigh Macro	CKB
5.42804e-55	1.03539	0.822	0.247	1.56306e-50	GPNMBhigh Macro	EMP1
7.26072e-110	1.03329	0.602	0.017	2.0908e-105	GPNMBhigh Macro	CASP14
1.11468e-120	1.02884	0.691	0.029	3.20982e-116	GPNMBhigh Macro	FAM213A
3.63579e-55	1.01586	0.743	0.197	1.04696e-50	GPNMBhigh Macro	GLTP
1.68843e-103	1.01087	0.539	0.009	4.862e-99	GPNMBhigh Macro	KCNK7
2.40831e-53	1.00901	0.717	0.178	6.93498e-49	GPNMBhigh Macro	UBR4
5.23164e-120	1.00879	0.639	0.016	1.5065e-115	GPNMBhigh Macro	PALMD
2.2246e-90	1.00841	0.738	0.083	6.40597e-86	GPNMBhigh Macro	ALDH3A2
4.68703e-119	1.00719	0.592	0.008	1.34968e-114	GPNMBhigh Macro	TNS4
8.58455e-135	1.00589	0.634	0.006	2.47201e-130	GPNMBhigh Macro	CAPNS2
1.35188e-56	1.00544	0.88	0.295	3.89287e-52	GPNMBhigh Macro	EGR1
2.61519e-44	1.00354	0.995	0.68	7.5307e-40	GPNMBhigh Macro	GSTP1
7.93073e-86	4.1406	0.713	0.091	2.28373e-81	LAMP3+ DC	MMP12
4.96655e-58	3.84015	0.529	0.044	1.43017e-53	LAMP3+ DC	CCL17
4.71157e-103	2.73652	0.739	0.075	1.35674e-98	LAMP3+ DC	CD1B
4.82403e-94	2.51921	1	0.748	1.38913e-89	LAMP3+ DC	TXN
1.56672e-33	2.29114	0.389	0.054	4.51154e-29	LAMP3+ DC	CCL22
6.78788e-57	2.22702	0.561	0.071	1.95464e-52	LAMP3+ DC	DNASE1L3
3.60103e-81	2.21568	0.949	0.467	1.03695e-76	LAMP3+ DC	CST7
1.01395e-59	2.14747	0.624	0.163	2.91976e-55	LAMP3+ DC	LIPA
4.14272e-56	2.0393	0.72	0.253	1.19294e-51	LAMP3+ DC	FSCN1
7.27954e-52	1.99733	0.892	0.294	2.09622e-47	LAMP3+ DC	LYZ
5.7048e-45	1.94455	0.847	0.351	1.64276e-40	LAMP3+ DC	C15orf48
3.44674e-71	1.9272	0.987	0.595	9.92524e-67	LAMP3+ DC	HLA-DRB5
2.13513e-71	1.84366	0.841	0.258	6.14833e-67	LAMP3+ DC	ATF5
1.56787e-72	1.82008	0.987	0.487	4.51484e-68	LAMP3+ DC	GSN
9.75804e-89	1.77542	0.994	0.672	2.80992e-84	LAMP3+ DC	HLA-DPA1
1.41153e-54	1.77063	0.994	0.599	4.06464e-50	LAMP3+ DC	CST3
1.80681e-61	1.71625	0.662	0.113	5.20289e-57	LAMP3+ DC	IL4I1
4.27357e-98	1.70373	1	0.847	1.23062e-93	LAMP3+ DC	CD74
4.20812e-89	1.67932	1	0.673	1.21177e-84	LAMP3+ DC	HLA-DPB1
1.33357e-50	1.67637	0.783	0.24	3.84016e-46	LAMP3+ DC	CD1E
9.97763e-55	1.66691	0.662	0.108	2.87316e-50	LAMP3+ DC	ALOX15
1.01666e-50	1.64286	0.739	0.168	2.92758e-46	LAMP3+ DC	LGALS2
1.89623e-70	1.63777	0.987	0.544	5.46038e-66	LAMP3+ DC	HLA-DQA1
2.37845e-29	1.62535	0.803	0.417	6.84899e-25	LAMP3+ DC	HLA-DQA2
2.85082e-41	1.59154	0.764	0.237	8.20921e-37	LAMP3+ DC	CLEC10A
2.9716e-59	1.57995	0.783	0.201	8.55702e-55	LAMP3+ DC	CD40
6.75486e-73	1.53723	0.987	0.713	1.94513e-68	LAMP3+ DC	HLA-DRB1
6.05741e-61	1.50087	0.962	0.577	1.74429e-56	LAMP3+ DC	SYNGR2
2.28351e-42	1.49975	0.764	0.227	6.57559e-38	LAMP3+ DC	CD1C
3.62266e-92	1.48628	0.994	0.646	1.04318e-87	LAMP3+ DC	HLA-DRA
1.33162e-52	1.48214	0.949	0.479	3.83454e-48	LAMP3+ DC	TYMP
2.91029e-24	1.48211	0.643	0.235	8.38047e-20	LAMP3+ DC	S100B
9.05639e-42	1.46028	0.726	0.296	2.60788e-37	LAMP3+ DC	RNASE6
1.38728e-50	1.44091	0.599	0.093	3.99482e-46	LAMP3+ DC	PPP1R14A
7.29329e-40	1.39339	0.662	0.202	2.10017e-35	LAMP3+ DC	RAMP1
1.02725e-39	1.37418	0.669	0.277	2.95807e-35	LAMP3+ DC	NUB1
5.58179e-49	1.3594	0.854	0.298	1.60733e-44	LAMP3+ DC	CXCL16
1.567e-39	1.35854	0.803	0.276	4.51234e-35	LAMP3+ DC	CD1A
4.22357e-31	1.3218	0.752	0.281	1.21622e-26	LAMP3+ DC	CLDN1
5.92804e-52	1.31948	0.637	0.14	1.70704e-47	LAMP3+ DC	RAB7B
2.73099e-11	1.29082	0.108	0.024	7.86416e-07	LAMP3+ DC	C11orf96
7.24214e-45	1.28712	0.962	0.675	2.08545e-40	LAMP3+ DC	LSP1
1.25767e-63	1.27804	0.866	0.236	3.62159e-59	LAMP3+ DC	ASAP1
4.43859e-51	1.2764	0.631	0.138	1.27814e-46	LAMP3+ DC	SLC27A3
3.60078e-46	1.27069	0.93	0.399	1.03688e-41	LAMP3+ DC	PLEK
4.01336e-59	1.25685	0.994	0.634	1.15569e-54	LAMP3+ DC	HLA-DQB1
4.63899e-43	1.2183	1	0.995	1.33584e-38	LAMP3+ DC	ACTB
1.24547e-14	1.21261	0.573	0.269	3.58647e-10	LAMP3+ DC	TACSTD2
9.48989e-42	1.20285	0.879	0.409	2.73271e-37	LAMP3+ DC	PPT1
7.49672e-48	1.20102	0.898	0.371	2.15876e-43	LAMP3+ DC	PEA15
3.80633e-55	1.17248	0.707	0.139	1.09607e-50	LAMP3+ DC	QPCT
8.28375e-37	1.16227	0.955	0.637	2.38539e-32	LAMP3+ DC	CDKN1A
2.88599e-27	1.15492	0.93	0.661	8.31049e-23	LAMP3+ DC	IFITM3
1.41824e-36	1.14833	0.344	0.037	4.08398e-32	LAMP3+ DC	LAMP3
2.36886e-47	1.14294	0.72	0.194	6.82137e-43	LAMP3+ DC	MYO1E
3.11384e-15	1.13481	0.72	0.416	8.96661e-11	LAMP3+ DC	TNF
8.40498e-56	1.11873	1	0.964	2.4203e-51	LAMP3+ DC	VIM
1.09545e-40	1.10134	0.994	0.736	3.15446e-36	LAMP3+ DC	ANXA2
1.07904e-32	1.09134	1	0.99	3.1072e-28	LAMP3+ DC	TMSB10
1.15543e-35	1.08803	0.987	0.943	3.32719e-31	LAMP3+ DC	S100A6
1.77951e-27	1.08316	0.586	0.179	5.12427e-23	LAMP3+ DC	EGLN3
2.65517e-22	1.05631	0.662	0.294	7.64584e-18	LAMP3+ DC	MARCKSL1
2.36212e-47	1.04382	1	0.92	6.80197e-43	LAMP3+ DC	S100A10
1.19433e-36	1.03977	0.854	0.372	3.43919e-32	LAMP3+ DC	GRINA
5.33929e-26	1.0379	0.331	0.047	1.5375e-21	LAMP3+ DC	VMO1
4.59293e-46	1.03633	0.688	0.153	1.32258e-41	LAMP3+ DC	ARHGAP10
6.88196e-40	1.03464	0.771	0.256	1.98173e-35	LAMP3+ DC	DAPP1
8.67526e-30	1.00626	0.975	0.686	2.49813e-25	LAMP3+ DC	GSTP1
1.73325e-24	1.00446	0.917	0.616	4.99106e-20	LAMP3+ DC	TUBA1A
0	4.46446	0.985	0.224	0	Langerhans cells	HLA-DQB2
9.65044e-301	4.08155	0.976	0.085	2.77894e-296	Langerhans cells	CD207
1.73585e-288	3.94578	0.964	0.064	4.99854e-284	Langerhans cells	FCGBP
1.43059e-12	2.7318	0.075	0.085	4.11954e-08	Langerhans cells	DCD
2.37706e-136	2.65547	0.81	0.175	6.84499e-132	Langerhans cells	S100B
7.82361e-217	2.61544	0.973	0.205	2.25289e-212	Langerhans cells	CD1A
7.45498e-197	2.43499	0.967	0.218	2.14674e-192	Langerhans cells	FCER1A
3.73058e-228	2.21206	0.913	0.132	1.07426e-223	Langerhans cells	PLEK2
7.97079e-170	2.13262	0.934	0.186	2.29527e-165	Langerhans cells	TACSTD2
6.06772e-162	2.10017	0.928	0.213	1.74726e-157	Langerhans cells	CLDN1
6.89911e-166	2.03127	0.961	0.329	1.98667e-161	Langerhans cells	CPVL
1.28854e-172	1.91673	0.732	0.049	3.71049e-168	Langerhans cells	SLC18A2
1.09031e-169	1.87145	0.744	0.086	3.13964e-165	Langerhans cells	TRPM4
3.88081e-108	1.82382	0.717	0.192	1.11752e-103	Langerhans cells	ACOT7
1.5564e-135	1.65543	0.527	0.02	4.48182e-131	Langerhans cells	CHAD
1.61121e-163	1.6133	0.931	0.466	4.63963e-159	Langerhans cells	TMEM14C
5.42018e-135	1.56978	0.831	0.209	1.56079e-130	Langerhans cells	ALOX5
1.0431e-124	1.56272	0.867	0.265	3.00371e-120	Langerhans cells	SERPINF1
2.46498e-121	1.56079	0.97	0.448	7.09816e-117	Langerhans cells	GSN
3.39448e-120	1.54445	0.958	0.445	9.77474e-116	Langerhans cells	LST1
5.40844e-171	1.5346	0.988	0.836	1.55741e-166	Langerhans cells	CD74
7.0935e-168	1.53442	0.991	0.604	2.04264e-163	Langerhans cells	HLA-DQB1
3.92463e-118	1.53421	0.952	0.362	1.13014e-113	Langerhans cells	HLA-DQA2
9.05203e-115	1.50081	0.973	0.738	2.60662e-110	Langerhans cells	PRDX1
1.76321e-120	1.46309	0.931	0.297	5.07734e-116	Langerhans cells	C15orf48
5.20337e-112	1.4498	0.931	0.431	1.49836e-107	Langerhans cells	PTMS
1.28599e-129	1.44584	0.747	0.122	3.70315e-125	Langerhans cells	PRKCB
2.26243e-123	1.42072	0.907	0.418	6.5149e-119	Langerhans cells	AKR1A1
1.93552e-109	1.40187	0.883	0.288	5.57351e-105	Langerhans cells	CSF1R
2.68919e-100	1.39665	0.434	0.019	7.7438e-96	Langerhans cells	IL22RA2
1.37731e-156	1.39569	0.991	0.69	3.96611e-152	Langerhans cells	HLA-DRB1
4.72606e-103	1.39516	0.886	0.404	1.36092e-98	Langerhans cells	GNA15
4.06336e-99	1.38709	0.774	0.203	1.17009e-94	Langerhans cells	LTC4S
1.43794e-136	1.387	0.982	0.508	4.14069e-132	Langerhans cells	HLA-DQA1
7.134e-99	1.37804	0.675	0.124	2.05431e-94	Langerhans cells	TBC1D4
1.14851e-132	1.36575	0.702	0.098	3.30724e-128	Langerhans cells	RAPH1
1.62285e-196	1.35622	0.985	0.648	4.67314e-192	Langerhans cells	HLA-DPB1
7.62454e-123	1.35314	0.678	0.091	2.19556e-118	Langerhans cells	SLC29A1
1.96567e-91	1.33425	0.587	0.105	5.66035e-87	Langerhans cells	PRMT7
3.39754e-110	1.33188	0.949	0.528	9.78357e-106	Langerhans cells	GDI2
1.03385e-97	1.31406	0.949	0.451	2.97708e-93	Langerhans cells	CTSH
1.21475e-46	1.30502	0.919	0.707	3.49798e-42	Langerhans cells	MT-ND4L
2.60562e-148	1.30231	0.744	0.087	7.50315e-144	Langerhans cells	HPGDS
4.6838e-101	1.2834	0.771	0.213	1.34875e-96	Langerhans cells	NDRG2
4.6994e-113	1.25059	0.813	0.19	1.35324e-108	Langerhans cells	CD1E
9.67315e-186	1.22472	0.988	0.617	2.78548e-181	Langerhans cells	HLA-DRA
4.00983e-81	1.2135	0.889	0.424	1.15467e-76	Langerhans cells	GLRX
7.82771e-55	1.2134	0.916	0.552	2.25407e-50	Langerhans cells	RGS2
5.87936e-91	1.20642	0.783	0.244	1.69302e-86	Langerhans cells	IL18
3.00592e-97	1.20558	0.572	0.079	8.65584e-93	Langerhans cells	CSRP2
2.6578e-88	1.19666	0.94	0.418	7.65339e-84	Langerhans cells	SPI1
3.5001e-98	1.18759	0.696	0.182	1.00789e-93	Langerhans cells	RNF24
3.87953e-110	1.16696	0.572	0.065	1.11715e-105	Langerhans cells	PRKAR2B
5.66962e-138	1.16629	0.62	0.046	1.63262e-133	Langerhans cells	EPCAM
2.35076e-88	1.1563	0.741	0.19	6.76926e-84	Langerhans cells	PKIB
1.23451e-73	1.14616	0.572	0.132	3.55488e-69	Langerhans cells	PXDC1
8.203e-34	1.09573	0.831	0.557	2.36214e-29	Langerhans cells	CD83
7.0807e-77	1.09362	0.59	0.132	2.03896e-72	Langerhans cells	FILIP1L
6.78731e-53	1.09075	0.952	0.745	1.95447e-48	Langerhans cells	TUBA1B
1.0092e-85	1.0815	0.651	0.157	2.9061e-81	Langerhans cells	PTGS1
6.88648e-98	1.08018	0.575	0.079	1.98303e-93	Langerhans cells	OLFM2
8.05364e-61	1.06382	0.994	0.76	2.31913e-56	Langerhans cells	LMNA
5.43938e-33	1.05321	0.852	0.582	1.56632e-28	Langerhans cells	RGS1
9.41427e-122	1.03571	0.506	0.024	2.71093e-117	Langerhans cells	CFAP73
3.55306e-79	1.03201	0.72	0.212	1.02314e-74	Langerhans cells	BAIAP2
3.99353e-58	1.02561	0.828	0.408	1.14998e-53	Langerhans cells	RALA
2.28882e-73	1.02311	0.642	0.172	6.59088e-69	Langerhans cells	CTNND1
1.03301e-79	1.00836	0.678	0.171	2.97466e-75	Langerhans cells	IL1R1
3.812e-65	1.00586	0.714	0.241	1.0977e-60	Langerhans cells	CD86
5.0338e-71	1.00566	0.608	0.153	1.44953e-66	Langerhans cells	MCOLN2
3.96569e-165	1.00471	0.988	0.646	1.14196e-160	Langerhans cells	HLA-DPA1
4.90483e-120	2.00369	0.818	0.298	1.41239e-115	Memory CD4 T	IL7R
9.47481e-82	1.6391	0.775	0.446	2.72837e-77	Memory CD4 T	LTB
6.77045e-68	1.53453	0.77	0.475	1.94962e-63	Memory CD4 T	CXCR4
3.89802e-08	1.42793	0.098	0.076	0.00112248	Memory CD4 T	CCL20
1.67821e-76	1.4032	0.801	0.672	4.83256e-72	Memory CD4 T	ZFP36L2
4.2498e-27	1.35668	0.326	0.101	1.22377e-22	Memory CD4 T	KLRB1
4.54097e-68	1.33765	0.815	0.51	1.30762e-63	Memory CD4 T	CD69
1.00398e-81	1.33602	0.688	0.209	2.89107e-77	Memory CD4 T	CD3E
1.15139e-69	1.30755	0.928	0.851	3.31554e-65	Memory CD4 T	BTG1
8.52743e-62	1.25344	0.729	0.665	2.45556e-57	Memory CD4 T	TSC22D3
3.46628e-97	1.24869	0.729	0.198	9.98149e-93	Memory CD4 T	CD3D
5.56323e-55	1.21815	0.928	0.941	1.60199e-50	Memory CD4 T	JUNB
3.62544e-47	1.1582	0.571	0.206	1.04398e-42	Memory CD4 T	TRBC2
2.10225e-42	1.13732	0.441	0.145	6.05363e-38	Memory CD4 T	TRAC
3.44218e-54	1.13427	0.576	0.214	9.91211e-50	Memory CD4 T	CD2
2.83472e-89	1.13133	0.811	0.764	8.16285e-85	Memory CD4 T	SARAF
4.53374e-125	1.13003	0.993	0.993	1.30554e-120	Memory CD4 T	RPS27
9.43248e-122	1.11414	0.875	0.288	2.71618e-117	Memory CD4 T	IL32
9.52981e-43	1.10523	0.616	0.332	2.7442e-38	Memory CD4 T	IFITM1
7.15318e-60	1.10453	0.957	0.94	2.05983e-55	Memory CD4 T	RPS29
3.90937e-48	1.0937	0.998	0.994	1.12574e-43	Memory CD4 T	MALAT1
7.54158e-29	1.09129	0.415	0.179	2.17167e-24	Memory CD4 T	ITM2A
2.44617e-44	1.08559	0.46	0.148	7.04398e-40	Memory CD4 T	SPOCK2
5.83623e-41	1.08077	0.71	0.508	1.6806e-36	Memory CD4 T	DDIT4
2.80188e-41	1.07995	0.415	0.174	8.06831e-37	Memory CD4 T	RORA
1.23137e-55	1.03245	0.679	0.38	3.54586e-51	Memory CD4 T	CD48
8.12008e-35	1.02093	0.374	0.185	2.33826e-30	Memory CD4 T	SYNE2
8.35309e-46	1.01481	0.484	0.15	2.40536e-41	Memory CD4 T	CD3G
6.92082e-88	4.59145	0.917	0.055	1.99292e-83	NK and gdT cells	XCL1
2.36621e-74	4.10431	0.869	0.051	6.81375e-70	NK and gdT cells	XCL2
1.41001e-78	3.26732	0.988	0.216	4.06027e-74	NK and gdT cells	CTSW
2.35134e-28	2.69592	0.512	0.052	6.77091e-24	NK and gdT cells	GNLY
3.206e-18	2.45239	0.369	0.045	9.23201e-14	NK and gdT cells	CSF2
2.13589e-45	2.42952	0.821	0.232	6.1505e-41	NK and gdT cells	TNFRSF18
5.6372e-25	2.39362	0.786	0.343	1.62329e-20	NK and gdT cells	AREG
1.42931e-42	2.35882	0.524	0.029	4.11584e-38	NK and gdT cells	TRDC
3.09274e-31	2.15412	0.75	0.19	8.90585e-27	NK and gdT cells	CD7
5.14004e-15	2.01731	0.464	0.101	1.48013e-10	NK and gdT cells	GZMB
1.53615e-12	1.86908	0.286	0.046	4.42349e-08	NK and gdT cells	CRTAM
3.48085e-32	1.83367	0.762	0.198	1.00235e-27	NK and gdT cells	HOPX
5.63374e-33	1.6901	0.333	0.007	1.62229e-28	NK and gdT cells	KRT86
2.7558e-22	1.55939	0.869	0.363	7.93561e-18	NK and gdT cells	IFITM1
1.63142e-29	1.52709	0.548	0.061	4.69783e-25	NK and gdT cells	FXYD7
1.99965e-35	1.51503	0.452	0.026	5.75821e-31	NK and gdT cells	SPINK2
6.83435e-22	1.51306	0.321	0.019	1.96802e-17	NK and gdT cells	ZNF683
2.1459e-17	1.50026	0.714	0.677	6.17933e-13	NK and gdT cells	NR4A1
3.62799e-21	1.46534	0.357	0.028	1.04472e-16	NK and gdT cells	KLRC1
3.17646e-27	1.41314	0.631	0.122	9.14692e-23	NK and gdT cells	KLRB1
1.58519e-30	1.40889	0.976	0.832	4.56472e-26	NK and gdT cells	FXYD5
1.96397e-22	1.37032	0.94	0.727	5.65546e-18	NK and gdT cells	IFITM2
7.69303e-20	1.34131	0.5	0.137	2.21528e-15	NK and gdT cells	TESC
6.38826e-15	1.25402	0.548	0.201	1.83956e-10	NK and gdT cells	SYTL3
7.9529e-13	1.24093	0.857	0.532	2.29012e-08	NK and gdT cells	DDIT4
9.74843e-26	1.17846	0.274	0.005	2.80716e-21	NK and gdT cells	KRT81
1.07693e-23	1.17417	0.202	0.003	3.10113e-19	NK and gdT cells	TMPRSS11E
3.86419e-10	1.17071	0.881	0.703	1.11273e-05	NK and gdT cells	TNFAIP3
7.60959e-14	1.13931	0.905	0.686	2.19126e-09	NK and gdT cells	ZFP36L2
1.97319e-15	1.12772	0.69	0.499	5.682e-11	NK and gdT cells	MAP3K8
1.44088e-11	1.11411	0.893	0.551	4.14917e-07	NK and gdT cells	CD69
9.36079e-13	1.10122	0.869	0.669	2.69553e-08	NK and gdT cells	TSC22D3
4.31248e-15	1.07651	0.643	0.272	1.24182e-10	NK and gdT cells	ITM2C
4.29155e-10	1.05259	0.821	0.648	1.2358e-05	NK and gdT cells	ID2
1.43882e-26	1.04497	0.226	0.006	4.14322e-22	NK and gdT cells	MB
4.52237e-15	1.04381	0.56	0.154	1.30226e-10	NK and gdT cells	CD96
6.83886e-10	1.03215	0.476	0.163	1.96932e-05	NK and gdT cells	TNFSF14
1.27835e-09	1.01642	0.643	0.467	3.68113e-05	NK and gdT cells	CD55
3.11256e-11	1.01226	0.512	0.168	8.96294e-07	NK and gdT cells	TNFRSF4
3.26144e-10	1.00137	0.345	0.082	9.39165e-06	NK and gdT cells	IL2RB
6.2811e-30	5.72995	0.224	0.002	1.8087e-25	pDC and Mast	CLC
3.69417e-96	4.81691	0.294	0.187	1.06377e-91	pDC and Mast	HPGD
1.95847e-27	4.4307	0.235	0.002	5.63961e-23	pDC and Mast	CTSG
4.377e-36	4.38169	0.271	0.003	1.2604e-31	pDC and Mast	TPSB2
4.53933e-32	4.35903	0.259	0.003	1.30715e-27	pDC and Mast	TPSAB1
5.06801e-60	4.29685	0.471	0.001	1.45939e-55	pDC and Mast	CPA3
4.74007e-10	4.03394	0.094	0.083	1.36495e-05	pDC and Mast	DCD
2.03336e-32	3.35728	0.4	0.024	5.85527e-28	pDC and Mast	IGKC
1.21156e-28	3.26813	0.482	0.1	3.48881e-24	pDC and Mast	GZMB
3.33589e-54	3.22187	0.435	0.003	9.60603e-50	pDC and Mast	GATA2
1.21337e-42	3.01085	0.388	0.008	3.49403e-38	pDC and Mast	JCHAIN
2.02404e-50	2.83231	0.4	0.002	5.82843e-46	pDC and Mast	HDC
5.55727e-16	2.56914	0.188	0.01	1.60027e-11	pDC and Mast	PTGDS
6.87456e-46	2.56581	0.353	0	1.9796e-41	pDC and Mast	MS4A2
8.43301e-23	2.52176	0.2	0.002	2.42837e-18	pDC and Mast	CMA1
9.53799e-47	2.47838	0.576	0.078	2.74656e-42	pDC and Mast	IL3RA
9.65782e-14	2.32451	0.659	0.348	2.78106e-09	pDC and Mast	AREG
6.75479e-28	2.28964	0.224	0	1.94511e-23	pDC and Mast	MS4A3
4.85576e-29	2.16672	0.318	0.172	1.39826e-24	pDC and Mast	HPGDS
1.08763e-25	2.04244	0.506	0.194	3.13194e-21	pDC and Mast	SOX4
2.26235e-17	1.92074	0.165	0.003	6.51467e-13	pDC and Mast	TCN1
3.00767e-45	1.90647	0.424	0.015	8.6609e-41	pDC and Mast	RHEX
1.79564e-38	1.89644	0.4	0.061	5.17072e-34	pDC and Mast	PLD4
1.8272e-27	1.89187	0.306	0.022	5.2616e-23	pDC and Mast	IL1RL1
4.36222e-45	1.85533	0.459	0.263	1.25614e-40	pDC and Mast	IRF7
1.10376e-19	1.81634	0.341	0.091	3.17837e-15	pDC and Mast	CLU
2.24281e-33	1.77248	0.282	0.082	6.4584e-29	pDC and Mast	ATP10D
4.36251e-21	1.71932	0.388	0.06	1.25623e-16	pDC and Mast	PLAC8
5.1302e-37	1.69887	0.306	0.022	1.47729e-32	pDC and Mast	LILRA4
1.43423e-26	1.69607	0.376	0.161	4.13e-22	pDC and Mast	IRF8
2.24773e-17	1.66702	1	0.947	6.47255e-13	pDC and Mast	HSP90AA1
5.46872e-27	1.63004	0.224	0	1.57477e-22	pDC and Mast	GCSAML
2.45996e-15	1.60189	0.129	0.001	7.0837e-11	pDC and Mast	TPSD1
3.32234e-43	1.55648	0.388	0.095	9.567e-39	pDC and Mast	TSPAN13
1.79621e-33	1.55133	0.388	0.138	5.17237e-29	pDC and Mast	TCF4
1.91314e-29	1.50049	0.612	0.616	5.50907e-25	pDC and Mast	HERPUD1
7.66927e-24	1.4898	0.788	0.543	2.20844e-19	pDC and Mast	ALOX5AP
7.04719e-16	1.46427	0.188	0.018	2.02931e-11	pDC and Mast	KIT
6.05487e-10	1.44761	0.8	0.834	1.74356e-05	pDC and Mast	HSPA1A
1.42579e-17	1.44461	0.741	0.685	4.10571e-13	pDC and Mast	SELENOK
1.29304e-28	1.42863	0.965	0.903	3.72345e-24	pDC and Mast	UBB
1.53608e-33	1.42664	0.353	0.01	4.42329e-29	pDC and Mast	MZB1
5.43932e-15	1.42105	0.129	0.017	1.56631e-10	pDC and Mast	NTRK1
1.03132e-29	1.4201	0.4	0.206	2.96978e-25	pDC and Mast	APP
3.38464e-35	1.4192	0.341	0.036	9.74642e-31	pDC and Mast	DERL3
4.4365e-17	1.3974	0.282	0.061	1.27753e-12	pDC and Mast	TPM2
2.19263e-08	1.39683	0.071	0.007	0.00063139	pDC and Mast	ALDH1A2
7.14995e-42	1.39491	0.847	0.751	2.0589e-37	pDC and Mast	SEC61B
8.77066e-35	1.39338	0.4	0.205	2.5256e-30	pDC and Mast	CCDC50
6.41657e-13	1.39007	0.671	0.58	1.84772e-08	pDC and Mast	HSPH1
2.17238e-28	1.34581	0.224	0	6.2556e-24	pDC and Mast	TCL1A
2.65978e-18	1.33875	0.388	0.184	7.65911e-14	pDC and Mast	C12orf75
3.82935e-09	1.33499	0.271	0.166	0.00011027	pDC and Mast	RASD1
5.30253e-18	1.29189	0.165	0.003	1.52692e-13	pDC and Mast	AL157895.1
2.1473e-32	1.28877	0.318	0.005	6.18338e-28	pDC and Mast	SCT
4.88532e-12	1.28299	0.8	0.674	1.40678e-07	pDC and Mast	NR4A1
2.66718e-16	1.26988	0.506	0.277	7.68041e-12	pDC and Mast	ITM2C
4.58634e-20	1.25692	0.424	0.165	1.32068e-15	pDC and Mast	UGCG
9.38484e-15	1.25231	0.329	0.1	2.70246e-10	pDC and Mast	NAPSA
2.32724e-12	1.24585	0.765	0.595	6.70151e-08	pDC and Mast	RGS2
4.53014e-08	1.23802	0.224	0.064	0.0013045	pDC and Mast	CSF1
1.66049e-12	1.22237	0.918	0.832	4.78154e-08	pDC and Mast	SRGN
3.96987e-14	1.22155	0.294	0.047	1.14316e-09	pDC and Mast	CLIC3
1.69781e-10	1.20154	0.329	0.216	4.88901e-06	pDC and Mast	DUSP6
2.66442e-14	1.19228	0.4	0.149	7.67245e-10	pDC and Mast	NCF1
6.58534e-25	1.18573	0.341	0.148	1.89631e-20	pDC and Mast	CSF2RB
1.58746e-13	1.18151	0.365	0.168	4.57125e-09	pDC and Mast	IRF4
1.14272e-32	1.17938	0.412	0.063	3.29057e-28	pDC and Mast	ST3GAL4
1.40948e-07	1.1764	0.471	0.566	0.00405873	pDC and Mast	CD69
2.06151e-10	1.1684	0.435	0.271	5.93633e-06	pDC and Mast	GPR65
2.36411e-13	1.14734	0.118	0.009	6.80769e-09	pDC and Mast	IGFL2
2.61759e-19	1.14543	0.365	0.116	7.53762e-15	pDC and Mast	LILRB4
1.39972e-11	1.137	0.459	0.37	4.03062e-07	pDC and Mast	NR4A3
8.79978e-20	1.13657	0.412	0.136	2.53398e-15	pDC and Mast	POLB
8.70304e-16	1.12326	0.412	0.303	2.50613e-11	pDC and Mast	PPP1R14B
1.3188e-09	1.12197	0.824	0.741	3.79761e-05	pDC and Mast	HSPE1
3.98599e-07	1.11748	0.482	0.321	0.0114781	pDC and Mast	ZFAND2A
5.21532e-21	1.11463	0.129	0.046	1.5018e-16	pDC and Mast	VWA5A
1.43561e-25	1.1085	0.306	0.015	4.13398e-21	pDC and Mast	SMPD3
2.93279e-10	1.10383	0.729	0.667	8.44527e-06	pDC and Mast	HSPD1
2.00414e-21	1.10365	0.388	0.189	5.77112e-17	pDC and Mast	CYB561A3
6.89633e-07	1.10351	0.647	0.521	0.0198587	pDC and Mast	CXCR4
6.26886e-08	1.10166	0.824	0.812	0.00180518	pDC and Mast	DNAJB1
2.5052e-12	1.09801	0.929	0.915	7.21399e-08	pDC and Mast	HSP90AB1
2.85465e-14	1.09718	0.824	0.812	8.22025e-10	pDC and Mast	LAPTM5
3.58827e-11	1.07621	0.294	0.329	1.03328e-06	pDC and Mast	SAMSN1
8.99704e-16	1.07402	0.353	0.564	2.59079e-11	pDC and Mast	LGALS3
2.15982e-17	1.07401	0.753	0.727	6.21943e-13	pDC and Mast	HSP90B1
5.1696e-21	1.06606	0.247	0.024	1.48864e-16	pDC and Mast	SPIB
2.25992e-31	1.05597	0.318	0.006	6.50766e-27	pDC and Mast	LRRC26
6.32415e-10	1.04978	0.741	0.57	1.8211e-05	pDC and Mast	RAC2
5.45336e-08	1.04319	0.894	0.837	0.00157035	pDC and Mast	PPP1R15A
7.12889e-11	1.04246	0.482	0.618	2.05284e-06	pDC and Mast	GPR183
1.48729e-24	1.01125	0.859	0.843	4.28281e-20	pDC and Mast	SSR4
1.31731e-130	3.03986	1	0.312	3.79334e-126	Proliferating T	STMN1
2.10782e-85	2.79458	0.905	0.475	6.06969e-81	Proliferating T	HIST1H4C
2.12527e-127	2.62984	0.914	0.037	6.11992e-123	Proliferating T	TYMS
9.19749e-88	2.57456	0.962	0.38	2.64851e-83	Proliferating T	HMGB2
4.98944e-107	2.31666	1	0.66	1.43676e-102	Proliferating T	TUBB
1.77375e-52	2.31244	0.686	0.262	5.10769e-48	Proliferating T	HIST1H1E
9.97233e-74	2.16115	0.695	0.028	2.87163e-69	Proliferating T	UBE2C
1.1609e-79	2.11939	0.771	0.047	3.34293e-75	Proliferating T	MKI67
5.89248e-91	2.10587	0.971	0.384	1.6968e-86	Proliferating T	DUT
2.09646e-90	2.05298	0.981	0.704	6.03697e-86	Proliferating T	HMGN2
3.44086e-56	1.90252	0.543	0.029	9.90831e-52	Proliferating T	HIST1H1B
9.82038e-52	1.87948	0.99	0.763	2.82788e-47	Proliferating T	TUBA1B
8.76839e-99	1.87568	1	0.887	2.52495e-94	Proliferating T	HMGB1
9.04796e-77	1.83032	1	0.768	2.60545e-72	Proliferating T	H2AFZ
1.35455e-61	1.72129	0.648	0.037	3.90057e-57	Proliferating T	TOP2A
1.12113e-58	1.70994	0.762	0.085	3.22839e-54	Proliferating T	NUSAP1
2.06093e-40	1.68479	0.61	0.113	5.93465e-36	Proliferating T	HIST1H1D
4.02156e-56	1.67078	0.838	0.199	1.15805e-51	Proliferating T	TMPO
2.55195e-60	1.58381	0.762	0.116	7.34859e-56	Proliferating T	MCM7
2.46831e-50	1.57767	0.629	0.053	7.10775e-46	Proliferating T	CENPF
7.21129e-81	1.56068	0.733	0.03	2.07656e-76	Proliferating T	PCLAF
8.64196e-55	1.54832	0.781	0.127	2.48854e-50	Proliferating T	CKS1B
2.49892e-77	1.54254	0.743	0.048	7.19589e-73	Proliferating T	TK1
1.13021e-54	1.50226	0.914	0.432	3.25455e-50	Proliferating T	RANBP1
1.71527e-10	1.49889	0.286	0.061	4.93928e-06	Proliferating T	IL13
1.00367e-43	1.48973	0.752	0.168	2.89016e-39	Proliferating T	PCNA
9.63675e-65	1.46312	0.648	0.031	2.775e-60	Proliferating T	CDK1
7.53006e-45	1.42517	0.943	0.547	2.16836e-40	Proliferating T	H2AFV
3.05434e-44	1.36278	0.924	0.587	8.79529e-40	Proliferating T	NUCKS1
2.44003e-50	1.33939	0.971	0.598	7.02632e-46	Proliferating T	DEK
1.6756e-39	1.33354	0.886	0.402	4.82505e-35	Proliferating T	RAD21
5.40382e-44	1.30956	0.771	0.157	1.55608e-39	Proliferating T	LMNB1
7.2177e-61	1.2982	0.629	0.034	2.07841e-56	Proliferating T	TPX2
6.9255e-33	1.2957	0.876	0.419	1.99427e-28	Proliferating T	HNRNPAB
4.57046e-21	1.29034	0.648	0.248	1.31611e-16	Proliferating T	HIST1H1C
1.20825e-57	1.28694	0.6	0.03	3.47928e-53	Proliferating T	BIRC5
1.95627e-64	1.2715	0.724	0.053	5.63329e-60	Proliferating T	MAD2L1
2.21701e-55	1.2697	0.752	0.098	6.38411e-51	Proliferating T	SMC2
7.56223e-66	1.25378	0.686	0.04	2.17762e-61	Proliferating T	DHFR
1.38976e-11	1.23969	0.133	0.008	4.00196e-07	Proliferating T	IL5
1.66945e-31	1.23914	0.819	0.32	4.80736e-27	Proliferating T	ANP32E
1.02109e-48	1.23221	0.505	0.023	2.94034e-44	Proliferating T	ASPM
8.8147e-61	1.22776	0.638	0.039	2.53828e-56	Proliferating T	CLSPN
9.19863e-41	1.22482	0.962	0.715	2.64884e-36	Proliferating T	RAN
1.88346e-66	1.22461	0.648	0.027	5.42361e-62	Proliferating T	CENPM
2.47493e-56	1.22332	0.6	0.033	7.1268e-52	Proliferating T	CDKN3
5.14191e-77	1.20284	0.619	0.015	1.48067e-72	Proliferating T	PKMYT1
2.69399e-46	1.19044	0.61	0.055	7.75761e-42	Proliferating T	HELLS
1.03283e-34	1.17939	0.857	0.331	2.97412e-30	Proliferating T	DNMT1
1.779e-34	1.17154	0.819	0.255	5.1228e-30	Proliferating T	CARHSP1
5.94544e-24	1.16955	0.771	0.289	1.71205e-19	Proliferating T	PTTG1
4.439e-72	1.16267	0.686	0.035	1.27826e-67	Proliferating T	ZWINT
1.12232e-28	1.15727	0.838	0.373	3.23185e-24	Proliferating T	NUDT1
2.1736e-38	1.15087	0.733	0.149	6.2591e-34	Proliferating T	SMC4
1.25206e-29	1.11316	0.886	0.443	3.60543e-25	Proliferating T	SIVA1
1.11227e-30	1.11124	0.781	0.278	3.20289e-26	Proliferating T	RPA3
1.58021e-30	1.10865	0.848	0.423	4.55038e-26	Proliferating T	SNRPD1
1.5357e-52	1.10624	0.657	0.064	4.42221e-48	Proliferating T	CENPU
1.50329e-28	1.10139	0.857	0.383	4.32888e-24	Proliferating T	NASP
1.23868e-53	1.10032	0.495	0.014	3.56691e-49	Proliferating T	HIST1H3B
1.21103e-62	1.09982	0.562	0.016	3.48728e-58	Proliferating T	GTSE1
1.05659e-29	1.09078	0.876	0.481	3.04255e-25	Proliferating T	ERH
6.05926e-37	1.08909	0.971	0.66	1.74482e-32	Proliferating T	ANP32B
4.75839e-27	1.08653	0.905	0.513	1.37023e-22	Proliferating T	CBX3
1.30242e-41	1.0615	0.657	0.107	3.75046e-37	Proliferating T	CENPW
5.37356e-40	1.05714	0.781	0.174	1.54737e-35	Proliferating T	CBX5
1.99533e-23	1.04822	0.981	0.737	5.74575e-19	Proliferating T	ENO1
9.84965e-40	1.04177	0.6	0.07	2.83631e-35	Proliferating T	ATAD2
1.91225e-13	1.03785	0.714	0.427	5.50651e-09	Proliferating T	LDHB
1.11037e-40	1.036	0.714	0.128	3.19742e-36	Proliferating T	DTYMK
3.03642e-34	1.03269	0.781	0.224	8.74369e-30	Proliferating T	USP1
3.86882e-24	1.02957	0.752	0.278	1.11407e-19	Proliferating T	PARP1
2.31259e-57	1.02059	0.552	0.019	6.65934e-53	Proliferating T	CCNA2
3.6916e-38	1.01782	0.429	0.024	1.06303e-33	Proliferating T	HMMR
3.90695e-26	1.0139	0.914	0.521	1.12505e-21	Proliferating T	PA2G4
1.40163e-32	1.01035	0.61	0.121	4.03612e-28	Proliferating T	RRM1
2.04352e-27	1.00942	0.61	0.15	5.88453e-23	Proliferating T	HMGB3
2.9645e-10	2.56298	0.096	0.006	8.53658e-06	Th2	IL22
8.77294e-59	2.38984	0.526	0.04	2.52625e-54	Th2	IL13
1.6731e-79	2.28934	0.981	0.349	4.81786e-75	Th2	IL32
2.49696e-39	1.91286	0.622	0.15	7.19024e-35	Th2	TNFRSF4
1.54012e-17	1.83164	0.397	0.122	4.43492e-13	Th2	KLRB1
1.44921e-51	1.69872	0.731	0.202	4.17315e-47	Th2	GATA3
6.7008e-38	1.46527	0.731	0.247	1.92956e-33	Th2	BATF
3.93799e-33	1.43187	0.647	0.194	1.13398e-28	Th2	DUSP4
4.78484e-17	1.39444	0.59	0.338	1.37784e-12	Th2	PLIN2
1.16941e-35	1.38232	0.84	0.532	3.36743e-31	Th2	ALOX5AP
7.32862e-32	1.37702	0.596	0.164	2.11035e-27	Th2	LAT
5.85201e-37	1.3708	0.673	0.223	1.68515e-32	Th2	TNFRSF18
3.58594e-36	1.36555	0.769	0.256	1.03261e-31	Th2	CD3D
7.3925e-35	1.34546	0.763	0.258	2.12874e-30	Th2	CD3E
6.81017e-32	1.30951	0.506	0.14	1.96106e-27	Th2	NBAS
1.67862e-37	1.29045	0.346	0.024	4.83375e-33	Th2	IL17RB
6.10107e-45	1.26167	0.712	0.167	1.75687e-40	Th2	SPOCK2
6.15367e-42	1.25954	0.545	0.084	1.77201e-37	Th2	ICOS
1.47083e-26	1.23131	0.327	0.04	4.23541e-22	Th2	CTLA4
2.17004e-24	1.20228	0.577	0.215	6.24886e-20	Th2	CD82
3.79999e-19	1.15861	0.462	0.135	1.09425e-14	Th2	TRBC1
2.55982e-29	1.15781	0.699	0.239	7.37126e-25	Th2	TRBC2
1.27624e-41	1.15315	0.692	0.169	3.67506e-37	Th2	LCK
5.51191e-27	1.15245	0.609	0.193	1.58721e-22	Th2	ITM2A
2.86515e-08	1.1507	0.109	0.015	0.00082505	Th2	TRBV20-1
4.57323e-24	1.13926	0.577	0.19	1.31691e-19	Th2	RORA
6.91852e-15	1.11625	0.712	0.453	1.99226e-10	Th2	CREM
1.1044e-23	1.11306	0.378	0.069	3.18022e-19	Th2	IL2RA
1.27019e-20	1.08523	0.609	0.265	3.65764e-16	Th2	ARID5B
7.96961e-18	1.05775	0.506	0.175	2.29493e-13	Th2	TRAC
1.35475e-19	1.05006	0.282	0.042	3.90113e-15	Th2	LAIR2
7.65661e-27	1.04481	0.769	0.417	2.2048e-22	Th2	LDHB
6.81374e-17	1.02929	0.333	0.079	1.96208e-12	Th2	TIGIT
4.8472e-16	1.02114	0.513	0.27	1.3958e-11	Th2	TNFSF10
6.94511e-20	1.00895	0.609	0.296	1.99991e-15	Th2	RNF19A
3.22629e-23	1.00463	0.66	0.25	9.29043e-19	Th2	CD2
1.03394e-80	2.87633	0.94	0.008	2.97734e-76	Treg	FOXP3
2.86516e-25	2.81704	0.7	0.169	8.25053e-21	Treg	TNFRSF4
4.03534e-33	2.54824	0.98	0.377	1.16202e-28	Treg	IL32
3.2476e-31	2.29465	0.72	0.075	9.35179e-27	Treg	IL2RA
6.89326e-26	2.16683	0.82	0.267	1.98498e-21	Treg	BATF
2.26225e-21	2.15828	0.76	0.241	6.51438e-17	Treg	TNFRSF18
1.69319e-31	2.13001	0.66	0.046	4.8757e-27	Treg	CTLA4
9.45146e-31	2.04882	0.74	0.078	2.72164e-26	Treg	CD27
3.84016e-21	1.97987	0.54	0.047	1.10581e-16	Treg	LAIR2
1.19538e-15	1.9776	0.76	0.258	3.44222e-11	Treg	TRBC2
7.73316e-27	1.91527	0.72	0.082	2.22684e-22	Treg	TIGIT
3.811e-26	1.80765	0.98	0.275	1.09742e-21	Treg	CD3D
8.06227e-28	1.79325	0.78	0.441	2.32161e-23	Treg	CORO1B
3.61561e-14	1.77063	0.66	0.214	1.04115e-09	Treg	DUSP4
6.71538e-16	1.69419	0.74	0.196	1.93376e-11	Treg	CD3G
1.38466e-06	1.68456	0.04	0.003	0.0398728	Treg	TRBV10-3
2.79617e-18	1.66644	0.68	0.326	8.05186e-14	Treg	TNFRSF1B
4.47714e-20	1.64739	0.78	0.18	1.28924e-15	Treg	LAT
4.76038e-19	1.63544	0.72	0.178	1.3708e-14	Treg	PBXIP1
4.55642e-12	1.60227	0.42	0.068	1.31207e-07	Treg	TNFRSF9
9.47282e-18	1.59656	0.86	0.279	2.72779e-13	Treg	CD3E
1.8723e-13	1.59611	0.68	0.186	5.39147e-09	Treg	TRAC
2.13647e-17	1.58551	0.54	0.067	6.15218e-13	Treg	GBP5
2.94552e-17	1.57454	0.76	0.197	8.48193e-13	Treg	CD7
1.70899e-15	1.56663	0.82	0.265	4.92122e-11	Treg	CD2
1.66143e-17	1.54517	0.74	0.191	4.78425e-13	Treg	SPOCK2
1.37715e-18	1.45292	0.62	0.326	3.96564e-14	Treg	DNPH1
2.66498e-12	1.4275	0.62	0.147	7.67408e-08	Treg	TRBC1
5.81204e-30	1.42729	1	0.96	1.67364e-25	Treg	HLA-A
1.06578e-06	1.41872	0.76	0.497	0.0306903	Treg	LTB
2.00494e-16	1.40447	0.76	0.191	5.77342e-12	Treg	LCK
4.507e-10	1.3694	0.34	0.096	1.29784e-05	Treg	LINC01943
2.78686e-12	1.32485	0.7	0.278	8.02503e-08	Treg	ARID5B
5.61452e-10	1.29821	0.72	0.483	1.61676e-05	Treg	GLRX
5.97299e-12	1.29813	0.6	0.378	1.71998e-07	Treg	UGP2
1.8222e-15	1.26751	0.9	0.569	5.24721e-11	Treg	RAC2
3.55721e-08	1.24126	0.56	0.229	0.00102433	Treg	GATA3
9.21427e-12	1.21556	0.62	0.347	2.65334e-07	Treg	ANXA6
2.06766e-11	1.16837	0.84	0.698	5.95404e-07	Treg	SOD1
1.3785e-09	1.15131	0.48	0.106	3.96952e-05	Treg	ICOS
8.48508e-10	1.139	0.28	0.032	2.44336e-05	Treg	RTKN2
2.76721e-09	1.11766	0.62	0.346	7.96846e-05	Treg	CARD16
3.99549e-07	1.11408	0.44	0.134	0.0115054	Treg	SIT1
6.90807e-15	1.11284	0.52	0.166	1.98925e-10	Treg	STAM
4.78716e-10	1.10616	0.56	0.304	1.37851e-05	Treg	PTTG1
5.91771e-10	1.08856	0.56	0.257	1.70406e-05	Treg	TTC39C
3.03996e-08	1.08489	0.5	0.144	0.000875387	Treg	CD247
3.2665e-08	1.07941	0.5	0.253	0.000940623	Treg	RHBDD2
1.67662e-15	1.07296	0.96	0.747	4.828e-11	Treg	CORO1A
1.24955e-09	1.0599	0.64	0.281	3.5982e-05	Treg	SEPT1
1.28588e-11	1.05739	0.94	0.843	3.70282e-07	Treg	ARHGDIB
8.28681e-08	1.05559	0.42	0.257	0.00238627	Treg	PIM2
2.65363e-12	1.04294	0.3	0.021	7.64138e-08	Treg	C15orf53
1.04906e-14	1.04018	0.22	0.006	3.02087e-10	Treg	GNG8
7.03326e-09	1.03942	0.2	0.013	0.00020253	Treg	CCR8
1.30516e-07	1.0385	0.52	0.205	0.00375835	Treg	OPTN
8.26828e-12	1.03346	0.4	0.054	2.38093e-07	Treg	CXCR6
8.44022e-07	1.02764	0.4	0.283	0.0243044	Treg	ITM2C
1.71494e-07	1.0184	0.5	0.151	0.00493833	Treg	SKAP1
8.91444e-07	1.01404	0.38	0.094	0.02567	Treg	CD5
3.53973e-10	1.0037	0.74	0.476	1.0193e-05	Treg	ICAM3
1.37574e-12	1.00206	0.38	0.038	3.96158e-08	Treg	SIRPG
1.19418e-06	1.00128	0.72	0.444	0.0343876	Treg	CYTOR
