# Supplementary material for: Single-cell transcriptomics analysis of bullous pemphigoid unveils immune-stromal crosstalk in type 2 inflammatory disease
Source: Nat Commun. 2024 Jul 15;15:5949. doi: 10.1038/s41467-024-50283-3 (PMC11251189; doi:10.1038/s41467-024-50283-3)
Supplement: Supplementary file 4 — Supplementary Data 1-15 [file 41467_2024_50283_MOESM4_ESM.zip › Supplementary Data/Supplementary Data 5.xlsx]

## Sheet: Sheet1
Supplementary Data 6: Marker genes of clusters derived from all fibroblasts cells across 13 scRNA-seq skin samples.
Bracode	Sample	Group	Cluster	CellType
AAACGCTAGTGGATTA-1	BP1	BP	0	0_CCL19+ FB
AAAGTGAGTGGATTTC-1	BP1	BP	3	3_HSPA1A+ FB
AAAGTGATCTCCCAAC-1	BP1	BP	0	0_CCL19+ FB
AAAGTGATCTCGCAGG-1	BP1	BP	7	7_IGFBP2+ FB
AACAAGATCATTCGTT-1	BP1	BP	6	6_FBLN1+ FB
AACACACAGGGTCACA-1	BP1	BP	1	1_APCDD1+ FB
AACCCAATCGAGCCAC-1	BP1	BP	6	6_FBLN1+ FB
AACCTTTTCCCAACTC-1	BP1	BP	4	4_POSTN+ FB
AACGGGAGTAGGTCAG-1	BP1	BP	2	2_CFH+ FB
AAGACTCTCGCAGATT-1	BP1	BP	3	3_HSPA1A+ FB
AAGCCATAGAGGATGA-1	BP1	BP	3	3_HSPA1A+ FB
AAGCGAGAGGTACCTT-1	BP1	BP	1	1_APCDD1+ FB
AAGGAATCAAAGTATG-1	BP1	BP	4	4_POSTN+ FB
AAGGAATGTGGCTCTG-1	BP1	BP	3	3_HSPA1A+ FB
AAGTCGTGTAACATGA-1	BP1	BP	6	6_FBLN1+ FB
AAGTTCGAGAAGCCTG-1	BP1	BP	5	5_ASPN+ FB
AAGTTCGCAATCGCAT-1	BP1	BP	6	6_FBLN1+ FB
AATCGTGAGTTGAAAC-1	BP1	BP	1	1_APCDD1+ FB
AATGAAGAGCAACAGC-1	BP1	BP	6	6_FBLN1+ FB
AATGACCGTACGAGCA-1	BP1	BP	1	1_APCDD1+ FB
AATGGAAAGAGGTGCT-1	BP1	BP	0	0_CCL19+ FB
AATGGAAGTTGTTTGG-1	BP1	BP	0	0_CCL19+ FB
ACAAAGAGTGTTAAAG-1	BP1	BP	7	7_IGFBP2+ FB
ACAAGCTTCTGTGTGA-1	BP1	BP	3	3_HSPA1A+ FB
ACACAGTCAGCTGCCA-1	BP1	BP	1	1_APCDD1+ FB
ACACAGTTCGAACTCA-1	BP1	BP	1	1_APCDD1+ FB
ACACTGAGTTTCCAAG-1	BP1	BP	3	3_HSPA1A+ FB
ACAGAAATCTGAGGCC-1	BP1	BP	3	3_HSPA1A+ FB
ACAGCCGTCTCCAATT-1	BP1	BP	4	4_POSTN+ FB
ACCAAACCATATCGGT-1	BP1	BP	6	6_FBLN1+ FB
ACCACAATCCCTTGGT-1	BP1	BP	3	3_HSPA1A+ FB
ACCCTCACACAGAAGC-1	BP1	BP	1	1_APCDD1+ FB
ACCCTCAGTAAGATCA-1	BP1	BP	6	6_FBLN1+ FB
ACCCTTGCAAGCCCAC-1	BP1	BP	0	0_CCL19+ FB
ACCTGAACAGTTAGAA-1	BP1	BP	6	6_FBLN1+ FB
ACGATGTAGTCAGAGC-1	BP1	BP	6	6_FBLN1+ FB
ACTACGACAGGATCTT-1	BP1	BP	0	0_CCL19+ FB
ACTACGATCTCGTGGG-1	BP1	BP	6	6_FBLN1+ FB
ACTATCTTCCAGTTCC-1	BP1	BP	0	0_CCL19+ FB
ACTCTCGAGAGAGCCT-1	BP1	BP	1	1_APCDD1+ FB
ACTCTCGCAATTGCTG-1	BP1	BP	0	0_CCL19+ FB
ACTGATGGTCGGCCTA-1	BP1	BP	0	0_CCL19+ FB
ACTGTCCCACTTGTGA-1	BP1	BP	0	0_CCL19+ FB
ACTGTGACATGTTACG-1	BP1	BP	1	1_APCDD1+ FB
ACTTTCAAGCTACTGT-1	BP1	BP	3	3_HSPA1A+ FB
ACTTTCACATCGAGCC-1	BP1	BP	6	6_FBLN1+ FB
ACTTTGTGTGTCCAAT-1	BP1	BP	1	1_APCDD1+ FB
AGAACCTTCTCGGCTT-1	BP1	BP	6	6_FBLN1+ FB
AGAAGTAGTAAGGCTG-1	BP1	BP	1	1_APCDD1+ FB
AGACACTAGACGCCCT-1	BP1	BP	3	3_HSPA1A+ FB
AGACCATAGCTCGTGC-1	BP1	BP	5	5_ASPN+ FB
AGACCATGTCACAGTT-1	BP1	BP	6	6_FBLN1+ FB
AGAGCAGGTGGGAGAG-1	BP1	BP	6	6_FBLN1+ FB
AGAGCCCGTCGGCACT-1	BP1	BP	1	1_APCDD1+ FB
AGATAGATCACAAGAA-1	BP1	BP	2	2_CFH+ FB
AGATGAAAGTGCGCTC-1	BP1	BP	2	2_CFH+ FB
AGCGTATCACAAGCTT-1	BP1	BP	4	4_POSTN+ FB
AGCTTCCAGGCATGCA-1	BP1	BP	1	1_APCDD1+ FB
AGGAAATAGAATGTTG-1	BP1	BP	0	0_CCL19+ FB
AGGAATAGTCGTACAT-1	BP1	BP	0	0_CCL19+ FB
AGGATCTTCGGTCTAA-1	BP1	BP	0	0_CCL19+ FB
AGGCCACGTACGACTT-1	BP1	BP	1	1_APCDD1+ FB
AGGTAGGAGAAATCCA-1	BP1	BP	3	3_HSPA1A+ FB
AGGTAGGCAACGACAG-1	BP1	BP	1	1_APCDD1+ FB
AGGTAGGCACGGCGTT-1	BP1	BP	0	0_CCL19+ FB
AGGTCATCAACCACAT-1	BP1	BP	6	6_FBLN1+ FB
AGGTCTATCCGTAATG-1	BP1	BP	3	3_HSPA1A+ FB
AGGTTGTGTACGACAG-1	BP1	BP	0	0_CCL19+ FB
AGTACCAGTACCACGC-1	BP1	BP	0	0_CCL19+ FB
AGTACTGGTATCGATC-1	BP1	BP	3	3_HSPA1A+ FB
AGTAGCTAGCATGATA-1	BP1	BP	6	6_FBLN1+ FB
AGTAGCTCAAGTTTGC-1	BP1	BP	2	2_CFH+ FB
AGTAGTCCATCCCGTT-1	BP1	BP	0	0_CCL19+ FB
AGTCAACCAGAGTGAC-1	BP1	BP	3	3_HSPA1A+ FB
AGTCAACCATGACAAA-1	BP1	BP	1	1_APCDD1+ FB
AGTCAACTCTTTGCAT-1	BP1	BP	4	4_POSTN+ FB
AGTCACACAGTTCCAA-1	BP1	BP	6	6_FBLN1+ FB
AGTCTCCTCACGATAC-1	BP1	BP	6	6_FBLN1+ FB
AGTGACTGTCGCTGCA-1	BP1	BP	5	5_ASPN+ FB
AGTGATCGTCTAGGCC-1	BP1	BP	1	1_APCDD1+ FB
AGTGATCTCATTCCTA-1	BP1	BP	3	3_HSPA1A+ FB
ATCACGAAGTGCCAGA-1	BP1	BP	0	0_CCL19+ FB
ATCATTCGTCAGACTT-1	BP1	BP	3	3_HSPA1A+ FB
ATCATTCGTGGCAACA-1	BP1	BP	0	0_CCL19+ FB
ATCCCTGCATAACGGG-1	BP1	BP	1	1_APCDD1+ FB
ATCCGTCAGAGCAGCT-1	BP1	BP	6	6_FBLN1+ FB
ATCCGTCAGTCATTGC-1	BP1	BP	1	1_APCDD1+ FB
ATCCTATTCCCATACC-1	BP1	BP	0	0_CCL19+ FB
ATCGCCTAGTATAACG-1	BP1	BP	0	0_CCL19+ FB
ATCGGCGTCCAATGCA-1	BP1	BP	0	0_CCL19+ FB
ATCGGCGTCGTCTACC-1	BP1	BP	2	2_CFH+ FB
ATCTCTAGTAGCTAAA-1	BP1	BP	1	1_APCDD1+ FB
ATGGATCAGTTGTACC-1	BP1	BP	0	0_CCL19+ FB
ATGTCTTCATTGAGCT-1	BP1	BP	0	0_CCL19+ FB
ATTATCCAGCAGTACG-1	BP1	BP	6	6_FBLN1+ FB
ATTCAGGCATCGCCTT-1	BP1	BP	6	6_FBLN1+ FB
ATTCCATTCACACCCT-1	BP1	BP	0	0_CCL19+ FB
ATTCCTAAGGTACATA-1	BP1	BP	0	0_CCL19+ FB
ATTCGTTTCAAGAATG-1	BP1	BP	0	0_CCL19+ FB
ATTGTTCCACGCGTCA-1	BP1	BP	2	2_CFH+ FB
ATTTCTGCAGACCTGC-1	BP1	BP	7	7_IGFBP2+ FB
CAACGGCTCAAGCGTT-1	BP1	BP	1	1_APCDD1+ FB
CAAGAGGGTGGTGATG-1	BP1	BP	6	6_FBLN1+ FB
CAAGAGGTCCAAGCTA-1	BP1	BP	3	3_HSPA1A+ FB
CAAGCTACAAGAATAC-1	BP1	BP	0	0_CCL19+ FB
CAATCGAAGCGCAATG-1	BP1	BP	2	2_CFH+ FB
CAATGACCAACAGTGG-1	BP1	BP	3	3_HSPA1A+ FB
CACAACAAGGCTCCCA-1	BP1	BP	0	0_CCL19+ FB
CACAGATAGGCCTGAA-1	BP1	BP	6	6_FBLN1+ FB
CACAGGCCAATGAACA-1	BP1	BP	2	2_CFH+ FB
CACTGTCTCTCAGTCC-1	BP1	BP	0	0_CCL19+ FB
CACTTCGGTTGGGAAC-1	BP1	BP	6	6_FBLN1+ FB
CAGATCAGTACCCGAC-1	BP1	BP	1	1_APCDD1+ FB
CAGATTGCACTCAAGT-1	BP1	BP	0	0_CCL19+ FB
CAGCAATCAGATACTC-1	BP1	BP	4	4_POSTN+ FB
CAGCGTGTCGATACAC-1	BP1	BP	0	0_CCL19+ FB
CAGTTAGTCACTGGTA-1	BP1	BP	1	1_APCDD1+ FB
CAGTTCCCATAGAGGC-1	BP1	BP	1	1_APCDD1+ FB
CAGTTCCTCACACCGG-1	BP1	BP	5	5_ASPN+ FB
CATACAGCAAATGGAT-1	BP1	BP	3	3_HSPA1A+ FB
CATCAAGAGTCCTGCG-1	BP1	BP	1	1_APCDD1+ FB
CATCCGTCAACTGATC-1	BP1	BP	1	1_APCDD1+ FB
CATCGGGCAAGGTTGG-1	BP1	BP	1	1_APCDD1+ FB
CATCGGGCAGGATTCT-1	BP1	BP	1	1_APCDD1+ FB
CATCGGGGTTCGAGCC-1	BP1	BP	3	3_HSPA1A+ FB
CATCGTCCAAGCGCAA-1	BP1	BP	6	6_FBLN1+ FB
CATGCGGCATAATGAG-1	BP1	BP	3	3_HSPA1A+ FB
CATGCTCCAGCTACAT-1	BP1	BP	7	7_IGFBP2+ FB
CATTGTTTCTACGCAA-1	BP1	BP	1	1_APCDD1+ FB
CCACAAAAGCTTGTTG-1	BP1	BP	6	6_FBLN1+ FB
CCACAAAAGTGAACAT-1	BP1	BP	3	3_HSPA1A+ FB
CCACACTAGGATACAT-1	BP1	BP	0	0_CCL19+ FB
CCACGAGAGCACTCTA-1	BP1	BP	0	0_CCL19+ FB
CCACGAGTCGCTGCGA-1	BP1	BP	6	6_FBLN1+ FB
CCACGTTAGAGTCACG-1	BP1	BP	3	3_HSPA1A+ FB
CCATCACAGGTCATTC-1	BP1	BP	2	2_CFH+ FB
CCCAACTAGGAGAATG-1	BP1	BP	6	6_FBLN1+ FB
CCCGAAGCAACAACAA-1	BP1	BP	1	1_APCDD1+ FB
CCCGAAGTCAGATTGC-1	BP1	BP	3	3_HSPA1A+ FB
CCCTAACCAGCGCGTT-1	BP1	BP	2	2_CFH+ FB
CCCTAACGTTTACCTT-1	BP1	BP	0	0_CCL19+ FB
CCCTAACTCGACGTCG-1	BP1	BP	1	1_APCDD1+ FB
CCCTGATAGTAATCCC-1	BP1	BP	2	2_CFH+ FB
CCGCAAGAGATCCGAG-1	BP1	BP	2	2_CFH+ FB
CCGCAAGCAAGTGATA-1	BP1	BP	2	2_CFH+ FB
CCGGACACACTGCGAC-1	BP1	BP	0	0_CCL19+ FB
CCGGGTATCGAAATCC-1	BP1	BP	1	1_APCDD1+ FB
CCGTTCATCTTACGGA-1	BP1	BP	3	3_HSPA1A+ FB
CCTACGTTCTCGGGAC-1	BP1	BP	4	4_POSTN+ FB
CCTCAACGTAGGAAAG-1	BP1	BP	2	2_CFH+ FB
CCTCAACGTTGGGACA-1	BP1	BP	3	3_HSPA1A+ FB
CCTCCAAAGACGCCAA-1	BP1	BP	1	1_APCDD1+ FB
CCTTTGGAGAACGCGT-1	BP1	BP	0	0_CCL19+ FB
CGAGGCTCACTAGTAC-1	BP1	BP	4	4_POSTN+ FB
CGAGTGCAGACCACGA-1	BP1	BP	0	0_CCL19+ FB
CGAGTGCCACAGTACT-1	BP1	BP	5	5_ASPN+ FB
CGAGTGCGTCAGGCAA-1	BP1	BP	0	0_CCL19+ FB
CGAGTTAGTCCTATAG-1	BP1	BP	6	6_FBLN1+ FB
CGAGTTATCGCTTTAT-1	BP1	BP	5	5_ASPN+ FB
CGATCGGGTGGCGCTT-1	BP1	BP	3	3_HSPA1A+ FB
CGCATAAGTTTACGAC-1	BP1	BP	6	6_FBLN1+ FB
CGCATGGGTGTGCCTG-1	BP1	BP	7	7_IGFBP2+ FB
CGCCAGACAGACCCGT-1	BP1	BP	2	2_CFH+ FB
CGCCATTTCCTTTAGT-1	BP1	BP	0	0_CCL19+ FB
CGGAATTGTAGGAGTC-1	BP1	BP	5	5_ASPN+ FB
CGGTCAGCAAGGACAC-1	BP1	BP	7	7_IGFBP2+ FB
CGTAAGTCAACCAGAG-1	BP1	BP	0	0_CCL19+ FB
CGTAGTATCGACACTA-1	BP1	BP	0	0_CCL19+ FB
CGTCAAAGTATCAGCT-1	BP1	BP	0	0_CCL19+ FB
CGTCCATAGACGGATC-1	BP1	BP	3	3_HSPA1A+ FB
CGTGAATGTGGGTCAA-1	BP1	BP	3	3_HSPA1A+ FB
CGTGAATTCATACAGC-1	BP1	BP	6	6_FBLN1+ FB
CGTGATAGTGCGAGTA-1	BP1	BP	2	2_CFH+ FB
CGTTAGAAGAATAACC-1	BP1	BP	3	3_HSPA1A+ FB
CGTTCTGGTTGGGTAG-1	BP1	BP	2	2_CFH+ FB
CGTTCTGTCTTGGAAC-1	BP1	BP	2	2_CFH+ FB
CTACATTTCTACGGTA-1	BP1	BP	0	0_CCL19+ FB
CTAGGTACACTTCATT-1	BP1	BP	0	0_CCL19+ FB
CTATAGGTCAAAGGTA-1	BP1	BP	0	0_CCL19+ FB
CTCAAGAGTGTCATGT-1	BP1	BP	6	6_FBLN1+ FB
CTCACTGTCGATACGT-1	BP1	BP	0	0_CCL19+ FB
CTCATGCTCTCGCCTA-1	BP1	BP	2	2_CFH+ FB
CTCCAACTCCGAACGC-1	BP1	BP	2	2_CFH+ FB
CTCCATGTCGAGTCTA-1	BP1	BP	0	0_CCL19+ FB
CTCTCAGCACAAGCTT-1	BP1	BP	0	0_CCL19+ FB
CTCTCAGTCATTGAGC-1	BP1	BP	4	4_POSTN+ FB
CTCTGGTAGTTGGACG-1	BP1	BP	1	1_APCDD1+ FB
CTGAGGCGTCATTCCC-1	BP1	BP	3	3_HSPA1A+ FB
CTGAGGCGTGAAAGTT-1	BP1	BP	0	0_CCL19+ FB
CTGAGGCTCGCGTAGC-1	BP1	BP	1	1_APCDD1+ FB
CTGCATCAGGTAACTA-1	BP1	BP	3	3_HSPA1A+ FB
CTGCCTAAGGACAACC-1	BP1	BP	0	0_CCL19+ FB
CTGCCTAGTTTACACG-1	BP1	BP	1	1_APCDD1+ FB
CTGGACGTCGTTACCC-1	BP1	BP	1	1_APCDD1+ FB
CTGGCAGAGTCAAGCG-1	BP1	BP	3	3_HSPA1A+ FB
CTGTAGAGTCACAGAG-1	BP1	BP	6	6_FBLN1+ FB
CTGTCGTCATGACCCG-1	BP1	BP	2	2_CFH+ FB
CTGTGAAGTTCCGTTC-1	BP1	BP	2	2_CFH+ FB
CTGTGGGCACTACCCT-1	BP1	BP	0	0_CCL19+ FB
CTTGAGAAGTACCGGA-1	BP1	BP	1	1_APCDD1+ FB
CTTTCGGGTCTAGGTT-1	BP1	BP	6	6_FBLN1+ FB
GAAATGAAGCCGCACT-1	BP1	BP	4	4_POSTN+ FB
GAAATGAGTTCTCTCG-1	BP1	BP	4	4_POSTN+ FB
GAACGTTCAACGTATC-1	BP1	BP	3	3_HSPA1A+ FB
GAAGCCCGTTGGGTAG-1	BP1	BP	3	3_HSPA1A+ FB
GAAGCGAAGAAGCTCG-1	BP1	BP	2	2_CFH+ FB
GAAGCGACAGGTACGA-1	BP1	BP	1	1_APCDD1+ FB
GAAGGACGTCCTTAAG-1	BP1	BP	1	1_APCDD1+ FB
GAAGGGTAGACCAGAC-1	BP1	BP	5	5_ASPN+ FB
GACCCTTCAACACTAC-1	BP1	BP	3	3_HSPA1A+ FB
GACCCTTGTTCAACGT-1	BP1	BP	5	5_ASPN+ FB
GACGCTGAGTCATCCA-1	BP1	BP	3	3_HSPA1A+ FB
GACTATGTCCGATAGT-1	BP1	BP	0	0_CCL19+ FB
GACTCAACACAAGGTG-1	BP1	BP	0	0_CCL19+ FB
GACTCAACACTTTATC-1	BP1	BP	1	1_APCDD1+ FB
GACTCAACAGCTTTCC-1	BP1	BP	5	5_ASPN+ FB
GACTCTCCAGGTGTGA-1	BP1	BP	1	1_APCDD1+ FB
GAGACTTAGTCCCAGC-1	BP1	BP	1	1_APCDD1+ FB
GAGACTTTCTCCAATT-1	BP1	BP	6	6_FBLN1+ FB
GAGAGGTTCAACGCTA-1	BP1	BP	0	0_CCL19+ FB
GAGATGGCACGTGAGA-1	BP1	BP	4	4_POSTN+ FB
GAGATGGTCATCACAG-1	BP1	BP	0	0_CCL19+ FB
GAGCTGCGTCACTCTC-1	BP1	BP	2	2_CFH+ FB
GAGGGTACAATGGCAG-1	BP1	BP	0	0_CCL19+ FB
GAGTCATCAAGCCATT-1	BP1	BP	5	5_ASPN+ FB
GATAGCTAGGTCGAGT-1	BP1	BP	6	6_FBLN1+ FB
GATGACTAGATTCGCT-1	BP1	BP	1	1_APCDD1+ FB
GATGATCTCACCTTGC-1	BP1	BP	0	0_CCL19+ FB
GATGATCTCTCTCAAT-1	BP1	BP	0	0_CCL19+ FB
GATGCTAAGCTAATCC-1	BP1	BP	0	0_CCL19+ FB
GATGCTAAGGTACAAT-1	BP1	BP	3	3_HSPA1A+ FB
GATGCTAGTTCTCCTG-1	BP1	BP	6	6_FBLN1+ FB
GATTTCTCATGTAACC-1	BP1	BP	1	1_APCDD1+ FB
GCACATAGTAGGTACG-1	BP1	BP	1	1_APCDD1+ FB
GCACATATCGCGGTAC-1	BP1	BP	6	6_FBLN1+ FB
GCACTAACAACACACT-1	BP1	BP	0	0_CCL19+ FB
GCAGCTGCATATCGGT-1	BP1	BP	3	3_HSPA1A+ FB
GCAGCTGTCCACGTGG-1	BP1	BP	6	6_FBLN1+ FB
GCAGGCTCATCCTAAG-1	BP1	BP	5	5_ASPN+ FB
GCAGTTAGTTCTAAGC-1	BP1	BP	8	8_INHBA+ FB
GCCAGCAAGGCATCTT-1	BP1	BP	2	2_CFH+ FB
GCCAGCATCAGTGTTG-1	BP1	BP	2	2_CFH+ FB
GCCAGGTCAGTTCCAA-1	BP1	BP	0	0_CCL19+ FB
GCCATGGGTTGCACGC-1	BP1	BP	3	3_HSPA1A+ FB
GCCATTCAGGGTGAGG-1	BP1	BP	1	1_APCDD1+ FB
GCCTGTTAGCGGGTTA-1	BP1	BP	6	6_FBLN1+ FB
GCCTGTTAGTCGGCAA-1	BP1	BP	6	6_FBLN1+ FB
GCGGAAACATGACTTG-1	BP1	BP	0	0_CCL19+ FB
GCGGAAATCCATGAGT-1	BP1	BP	1	1_APCDD1+ FB
GCTACCTGTGTTGAGG-1	BP1	BP	0	0_CCL19+ FB
GCTACCTTCATCCTAT-1	BP1	BP	5	5_ASPN+ FB
GCTGAATAGATACCAA-1	BP1	BP	6	6_FBLN1+ FB
GCTGAATAGCCGAACA-1	BP1	BP	6	6_FBLN1+ FB
GCTTCACAGCCTCCAG-1	BP1	BP	4	4_POSTN+ FB
GCTTCACTCAACACCA-1	BP1	BP	6	6_FBLN1+ FB
GGAACCCCATCCTTGC-1	BP1	BP	3	3_HSPA1A+ FB
GGAAGTGCATCTATCT-1	BP1	BP	4	4_POSTN+ FB
GGACGTCAGTCATTGC-1	BP1	BP	6	6_FBLN1+ FB
GGACGTCCAACGGCCT-1	BP1	BP	6	6_FBLN1+ FB
GGAGATGAGGACTATA-1	BP1	BP	3	3_HSPA1A+ FB
GGAGCAAAGCAGATAT-1	BP1	BP	3	3_HSPA1A+ FB
GGATGTTGTATGTGTC-1	BP1	BP	5	5_ASPN+ FB
GGCAGTCAGTTTAGGA-1	BP1	BP	5	5_ASPN+ FB
GGCGTCATCCTTTGAT-1	BP1	BP	3	3_HSPA1A+ FB
GGCTTTCCAACGGGTA-1	BP1	BP	2	2_CFH+ FB
GGGAAGTCAACCTAAC-1	BP1	BP	2	2_CFH+ FB
GGGACAACAGGACTAG-1	BP1	BP	3	3_HSPA1A+ FB
GGGACTCTCGAATCCA-1	BP1	BP	6	6_FBLN1+ FB
GGGCGTTAGCCTCTCT-1	BP1	BP	1	1_APCDD1+ FB
GGGCTCACAAGGTCGA-1	BP1	BP	1	1_APCDD1+ FB
GGGCTCATCGTTCCTG-1	BP1	BP	1	1_APCDD1+ FB
GGGTAGACAAGGGTCA-1	BP1	BP	2	2_CFH+ FB
GGGTAGATCTATTGTC-1	BP1	BP	6	6_FBLN1+ FB
GGGTATTAGCGTCTCG-1	BP1	BP	1	1_APCDD1+ FB
GGGTATTAGTCGTTAC-1	BP1	BP	2	2_CFH+ FB
GGGTCACGTTATTCCT-1	BP1	BP	3	3_HSPA1A+ FB
GGGTCTGAGTCTACCA-1	BP1	BP	0	0_CCL19+ FB
GGGTTATTCTGGGAGA-1	BP1	BP	0	0_CCL19+ FB
GGTAACTTCGGTATGT-1	BP1	BP	1	1_APCDD1+ FB
GGTAGAGGTACCCAGC-1	BP1	BP	1	1_APCDD1+ FB
GTAACCAGTGTTAAAG-1	BP1	BP	1	1_APCDD1+ FB
GTAAGTCCAACAGTGG-1	BP1	BP	1	1_APCDD1+ FB
GTAAGTCGTTAGGGTG-1	BP1	BP	1	1_APCDD1+ FB
GTAATGCCATCACAGT-1	BP1	BP	7	7_IGFBP2+ FB
GTAGAAATCTGGTGCG-1	BP1	BP	6	6_FBLN1+ FB
GTAGGAGGTCAACCTA-1	BP1	BP	6	6_FBLN1+ FB
GTATTGGTCCATTCGC-1	BP1	BP	2	2_CFH+ FB
GTCAAACAGCCTGCCA-1	BP1	BP	0	0_CCL19+ FB
GTCAGCGAGTCATAGA-1	BP1	BP	5	5_ASPN+ FB
GTCATCCTCAAGTGGG-1	BP1	BP	7	7_IGFBP2+ FB
GTCATGACAGAAGTTA-1	BP1	BP	3	3_HSPA1A+ FB
GTCATTTCAACAAAGT-1	BP1	BP	6	6_FBLN1+ FB
GTCTAGAAGCAGGTCA-1	BP1	BP	3	3_HSPA1A+ FB
GTCTCACCATCGGATT-1	BP1	BP	0	0_CCL19+ FB
GTCTGTCCAGCAGATG-1	BP1	BP	2	2_CFH+ FB
GTGAGTTGTGTTCATG-1	BP1	BP	6	6_FBLN1+ FB
GTGAGTTTCAGTCAGT-1	BP1	BP	2	2_CFH+ FB
GTGATGTTCATACGAC-1	BP1	BP	2	2_CFH+ FB
GTGCTGGTCCATTGCC-1	BP1	BP	5	5_ASPN+ FB
GTGCTGGTCGGTGAAG-1	BP1	BP	0	0_CCL19+ FB
GTGCTTCTCCCTTTGG-1	BP1	BP	5	5_ASPN+ FB
GTGGAAGTCGGTGTTA-1	BP1	BP	0	0_CCL19+ FB
GTGGGAATCCCGAGTG-1	BP1	BP	1	1_APCDD1+ FB
GTGTAACAGAGCGACT-1	BP1	BP	0	0_CCL19+ FB
GTTAGACAGAAGGGAT-1	BP1	BP	0	0_CCL19+ FB
GTTAGTGTCATAGCAC-1	BP1	BP	0	0_CCL19+ FB
GTTAGTGTCTCCACTG-1	BP1	BP	0	0_CCL19+ FB
GTTATGGTCGTCAGAT-1	BP1	BP	6	6_FBLN1+ FB
GTTCATTCAGCTACCG-1	BP1	BP	3	3_HSPA1A+ FB
GTTCGCTGTTCCCAAA-1	BP1	BP	2	2_CFH+ FB
GTTCTATCAACGGCTC-1	BP1	BP	0	0_CCL19+ FB
GTTGTGATCGCTCCTA-1	BP1	BP	8	8_INHBA+ FB
GTTTACTGTCGTTGCG-1	BP1	BP	6	6_FBLN1+ FB
TAACACGCACGTAGTT-1	BP1	BP	0	0_CCL19+ FB
TAACACGGTTGCTCAA-1	BP1	BP	5	5_ASPN+ FB
TAACCAGAGGTACAGC-1	BP1	BP	1	1_APCDD1+ FB
TAACGACCAATAGGAT-1	BP1	BP	6	6_FBLN1+ FB
TAACGACGTTAGAGAT-1	BP1	BP	0	0_CCL19+ FB
TAACTTCCAAATAGCA-1	BP1	BP	2	2_CFH+ FB
TAAGCCAAGGCCACCT-1	BP1	BP	1	1_APCDD1+ FB
TAAGCGTAGATTAGCA-1	BP1	BP	3	3_HSPA1A+ FB
TACAACGAGCTTACGT-1	BP1	BP	3	3_HSPA1A+ FB
TACAACGCAAACTAAG-1	BP1	BP	3	3_HSPA1A+ FB
TACGTCCTCAGCTAGT-1	BP1	BP	6	6_FBLN1+ FB
TACTTACCAGCGTGAA-1	BP1	BP	0	0_CCL19+ FB
TACTTACGTAGTATAG-1	BP1	BP	1	1_APCDD1+ FB
TAGGGTTGTACCGTGC-1	BP1	BP	1	1_APCDD1+ FB
TAGGGTTTCAACGCTA-1	BP1	BP	1	1_APCDD1+ FB
TAGGTACCAATCGTCA-1	BP1	BP	1	1_APCDD1+ FB
TATCGCCAGACCGCCT-1	BP1	BP	6	6_FBLN1+ FB
TATCGCCGTGTTGATC-1	BP1	BP	3	3_HSPA1A+ FB
TATCTTGGTGCAGATG-1	BP1	BP	2	2_CFH+ FB
TATCTTGGTTGTGGAG-1	BP1	BP	2	2_CFH+ FB
TATTGCTTCGGTCGGT-1	BP1	BP	1	1_APCDD1+ FB
TCAATCTAGGGCTGAT-1	BP1	BP	7	7_IGFBP2+ FB
TCACATTAGATGTTGA-1	BP1	BP	7	7_IGFBP2+ FB
TCACTATGTAGGTTTC-1	BP1	BP	0	0_CCL19+ FB
TCAGGTAAGAGCAGCT-1	BP1	BP	4	4_POSTN+ FB
TCAGGTAGTCCATCTC-1	BP1	BP	6	6_FBLN1+ FB
TCATACTCAAGGTTGG-1	BP1	BP	3	3_HSPA1A+ FB
TCATATCGTTCAAAGA-1	BP1	BP	3	3_HSPA1A+ FB
TCATGCCGTTTGTTCT-1	BP1	BP	0	0_CCL19+ FB
TCATGGAGTCCACGCA-1	BP1	BP	6	6_FBLN1+ FB
TCATTACCAAGTCCCG-1	BP1	BP	3	3_HSPA1A+ FB
TCATTTGGTGTCCTAA-1	BP1	BP	2	2_CFH+ FB
TCCTCTTCAGGAAGTC-1	BP1	BP	3	3_HSPA1A+ FB
TCCTGCAAGTTCATGC-1	BP1	BP	6	6_FBLN1+ FB
TCGAACAAGCACCCAC-1	BP1	BP	3	3_HSPA1A+ FB
TCGATTTCACTGTTCC-1	BP1	BP	6	6_FBLN1+ FB
TCGCACTCAAATGGAT-1	BP1	BP	6	6_FBLN1+ FB
TCGGATAAGGGCGAGA-1	BP1	BP	3	3_HSPA1A+ FB
TCGGGCAAGCCAAGCA-1	BP1	BP	6	6_FBLN1+ FB
TCGGGCATCCAGCTCT-1	BP1	BP	3	3_HSPA1A+ FB
TCTAACTGTGGAATGC-1	BP1	BP	0	0_CCL19+ FB
TCTACCGAGTGCTCGC-1	BP1	BP	0	0_CCL19+ FB
TCTACCGCAAGGCGTA-1	BP1	BP	7	7_IGFBP2+ FB
TCTCCGATCAACCCGG-1	BP1	BP	3	3_HSPA1A+ FB
TCTTTGACACCAGTTA-1	BP1	BP	1	1_APCDD1+ FB
TCTTTGATCATTTCCA-1	BP1	BP	2	2_CFH+ FB
TGAATCGAGCATGATA-1	BP1	BP	6	6_FBLN1+ FB
TGAATCGTCTACTGAG-1	BP1	BP	3	3_HSPA1A+ FB
TGACGCGCACCCAACG-1	BP1	BP	3	3_HSPA1A+ FB
TGACGCGGTCGCTTAA-1	BP1	BP	1	1_APCDD1+ FB
TGACTCCCACAGTGTT-1	BP1	BP	3	3_HSPA1A+ FB
TGACTCCCAGGCCTGT-1	BP1	BP	0	0_CCL19+ FB
TGAGCGCAGTTGCGAG-1	BP1	BP	6	6_FBLN1+ FB
TGAGGGAAGAAGTCCG-1	BP1	BP	2	2_CFH+ FB
TGAGGGAAGAGCTTTC-1	BP1	BP	1	1_APCDD1+ FB
TGAGGTTTCGACACTA-1	BP1	BP	3	3_HSPA1A+ FB
TGAGTCAAGCTAATCC-1	BP1	BP	4	4_POSTN+ FB
TGAGTCATCGCTCATC-1	BP1	BP	1	1_APCDD1+ FB
TGATCAGTCAACGTGT-1	BP1	BP	0	0_CCL19+ FB
TGATCAGTCGTGGGAA-1	BP1	BP	3	3_HSPA1A+ FB
TGATCTTGTCCGATCG-1	BP1	BP	3	3_HSPA1A+ FB
TGATCTTTCTGCTGAA-1	BP1	BP	1	1_APCDD1+ FB
TGATGCAGTATCATGC-1	BP1	BP	1	1_APCDD1+ FB
TGATGGTAGTAGTCTC-1	BP1	BP	0	0_CCL19+ FB
TGATTTCGTGACTATC-1	BP1	BP	1	1_APCDD1+ FB
TGCACGGGTTCTATCT-1	BP1	BP	1	1_APCDD1+ FB
TGCATCCAGGAGACCT-1	BP1	BP	0	0_CCL19+ FB
TGCCGAGCACACACGC-1	BP1	BP	0	0_CCL19+ FB
TGCGACGGTCTGCCTT-1	BP1	BP	1	1_APCDD1+ FB
TGCTCGTAGCCACAAG-1	BP1	BP	6	6_FBLN1+ FB
TGCTGAAGTTTGAACC-1	BP1	BP	3	3_HSPA1A+ FB
TGGAACTCATACTTTC-1	BP1	BP	0	0_CCL19+ FB
TGGATCAGTGACACGA-1	BP1	BP	3	3_HSPA1A+ FB
TGGATCAGTGCACGCT-1	BP1	BP	3	3_HSPA1A+ FB
TGGATCAGTTGTACGT-1	BP1	BP	7	7_IGFBP2+ FB
TGGCGTGAGTGCCGAA-1	BP1	BP	1	1_APCDD1+ FB
TGGGCTGTCGCTATTT-1	BP1	BP	3	3_HSPA1A+ FB
TGTACAGAGGAAGTGA-1	BP1	BP	1	1_APCDD1+ FB
TGTAGACGTTCGGGTC-1	BP1	BP	3	3_HSPA1A+ FB
TGTCAGACAAGAATGT-1	BP1	BP	6	6_FBLN1+ FB
TGTGATGTCACCATCC-1	BP1	BP	0	0_CCL19+ FB
TGTGCGGCAGTGTACT-1	BP1	BP	0	0_CCL19+ FB
TGTGCGGTCGGCTCTT-1	BP1	BP	0	0_CCL19+ FB
TGTGTGAAGTCACTCA-1	BP1	BP	2	2_CFH+ FB
TGTTACTTCACAGAGG-1	BP1	BP	0	0_CCL19+ FB
TGTTCATTCACAGTGT-1	BP1	BP	6	6_FBLN1+ FB
TGTTCTAAGGGTGAAA-1	BP1	BP	2	2_CFH+ FB
TGTTCTAGTCGTTGCG-1	BP1	BP	7	7_IGFBP2+ FB
TTACAGGCATTGGCAT-1	BP1	BP	6	6_FBLN1+ FB
TTAGGGTCAGGCCCTA-1	BP1	BP	1	1_APCDD1+ FB
TTAGTCTTCACACCCT-1	BP1	BP	2	2_CFH+ FB
TTCAATCCAACTGCTA-1	BP1	BP	0	0_CCL19+ FB
TTCAATCTCAACTGGT-1	BP1	BP	1	1_APCDD1+ FB
TTCAGGACAGTCGTTA-1	BP1	BP	3	3_HSPA1A+ FB
TTCCACGGTGCAAGAC-1	BP1	BP	1	1_APCDD1+ FB
TTCCGGTCACAGAAGC-1	BP1	BP	2	2_CFH+ FB
TTCGATTGTCCTCAGG-1	BP1	BP	0	0_CCL19+ FB
TTCGCTGAGCCACTCG-1	BP1	BP	6	6_FBLN1+ FB
TTCGCTGTCTCATAGG-1	BP1	BP	1	1_APCDD1+ FB
TTCTAACGTCCGAAGA-1	BP1	BP	6	6_FBLN1+ FB
TTCTTGATCCACTGAA-1	BP1	BP	2	2_CFH+ FB
TTGAACGCACAGAGCA-1	BP1	BP	1	1_APCDD1+ FB
TTGACCCCAGGTTCAT-1	BP1	BP	1	1_APCDD1+ FB
TTGAGTGAGCTTGTTG-1	BP1	BP	0	0_CCL19+ FB
TTGAGTGCATTGTCGA-1	BP1	BP	0	0_CCL19+ FB
TTGAGTGTCTCGCGTT-1	BP1	BP	6	6_FBLN1+ FB
TTGATGGGTCGCTCGA-1	BP1	BP	1	1_APCDD1+ FB
TTGCCTGTCGATACTG-1	BP1	BP	3	3_HSPA1A+ FB
TTGCGTCTCTGATTCT-1	BP1	BP	1	1_APCDD1+ FB
TTGCTGCGTCGCCACA-1	BP1	BP	6	6_FBLN1+ FB
TTGGATGCATCCTCAC-1	BP1	BP	0	0_CCL19+ FB
TTTAGTCAGTAAGAGG-1	BP1	BP	3	3_HSPA1A+ FB
TTTATGCCACAGTACT-1	BP1	BP	2	2_CFH+ FB
TTTCACACATGAGAAT-1	BP1	BP	3	3_HSPA1A+ FB
TTTCAGTCAGTTAGGG-1	BP1	BP	1	1_APCDD1+ FB
TTTCAGTTCTTAGCTT-1	BP1	BP	1	1_APCDD1+ FB
TTTCATGAGGAATTAC-1	BP1	BP	1	1_APCDD1+ FB
TTTGACTGTCCTATAG-1	BP1	BP	2	2_CFH+ FB
TTTGGTTGTTTGGAAA-1	BP1	BP	4	4_POSTN+ FB
TTTGTTGTCAACCCGG-1	BP1	BP	2	2_CFH+ FB
AAACCTGAGAGTCTGG-2	BP3	BP	0	0_CCL19+ FB
AAACGGGGTATAATGG-2	BP3	BP	0	0_CCL19+ FB
AAACGGGGTCTACCTC-2	BP3	BP	0	0_CCL19+ FB
AAACGGGTCGCCGTGA-2	BP3	BP	0	0_CCL19+ FB
AAAGATGTCCGCAGTG-2	BP3	BP	0	0_CCL19+ FB
AAAGATGTCGTGGACC-2	BP3	BP	0	0_CCL19+ FB
AAAGCAAAGCAATATG-2	BP3	BP	3	3_HSPA1A+ FB
AAAGCAACACCGAAAG-2	BP3	BP	2	2_CFH+ FB
AAAGTAGGTAGTACCT-2	BP3	BP	2	2_CFH+ FB
AAATGCCTCTACCTGC-2	BP3	BP	9	9_TAGLN+ FB
AACACGTTCATAAAGG-2	BP3	BP	4	4_POSTN+ FB
AACCATGCATGACGGA-2	BP3	BP	2	2_CFH+ FB
AACCATGTCCTATGTT-2	BP3	BP	6	6_FBLN1+ FB
AACCGCGAGCCGATTT-2	BP3	BP	4	4_POSTN+ FB
AACTCAGAGGCCATAG-2	BP3	BP	1	1_APCDD1+ FB
AACTCAGCAATGGATA-2	BP3	BP	6	6_FBLN1+ FB
AACTCAGCATCAGTCA-2	BP3	BP	0	0_CCL19+ FB
AACTCAGGTCCGTGAC-2	BP3	BP	3	3_HSPA1A+ FB
AACTCAGGTGTGTGCC-2	BP3	BP	2	2_CFH+ FB
AACTCTTGTCTTGTCC-2	BP3	BP	3	3_HSPA1A+ FB
AACTGGTGTCATGCAT-2	BP3	BP	2	2_CFH+ FB
AACTTTCTCTGCTGCT-2	BP3	BP	1	1_APCDD1+ FB
AAGACCTGTTTGACTG-2	BP3	BP	0	0_CCL19+ FB
AAGCCGCGTTTGACAC-2	BP3	BP	1	1_APCDD1+ FB
AAGTCTGAGTGTTAGA-2	BP3	BP	9	9_TAGLN+ FB
AATCCAGCACCGAATT-2	BP3	BP	5	5_ASPN+ FB
AATCCAGGTAAGTGGC-2	BP3	BP	2	2_CFH+ FB
AATCGGTTCACCACCT-2	BP3	BP	6	6_FBLN1+ FB
ACACCGGCATCGATGT-2	BP3	BP	0	0_CCL19+ FB
ACACTGACACCAACCG-2	BP3	BP	1	1_APCDD1+ FB
ACAGCTACAGGAACGT-2	BP3	BP	0	0_CCL19+ FB
ACATGGTCAAGCGAGT-2	BP3	BP	1	1_APCDD1+ FB
ACATGGTTCGCTGATA-2	BP3	BP	0	0_CCL19+ FB
ACCCACTTCGCGGATC-2	BP3	BP	1	1_APCDD1+ FB
ACCGTAAGTGGTAACG-2	BP3	BP	1	1_APCDD1+ FB
ACCGTAATCAGTTTGG-2	BP3	BP	7	7_IGFBP2+ FB
ACGATACAGTGTTAGA-2	BP3	BP	2	2_CFH+ FB
ACGATACGTAGCTGCC-2	BP3	BP	1	1_APCDD1+ FB
ACGATGTAGACAGAGA-2	BP3	BP	3	3_HSPA1A+ FB
ACGATGTCAATTCCTT-2	BP3	BP	0	0_CCL19+ FB
ACGATGTGTACTCAAC-2	BP3	BP	2	2_CFH+ FB
ACGCAGCAGTCGAGTG-2	BP3	BP	5	5_ASPN+ FB
ACGCAGCCAGGACGTA-2	BP3	BP	2	2_CFH+ FB
ACGCCAGAGTAGCCGA-2	BP3	BP	2	2_CFH+ FB
ACGCCAGAGTCGTTTG-2	BP3	BP	4	4_POSTN+ FB
ACGCCGACAAACTGTC-2	BP3	BP	0	0_CCL19+ FB
ACGGGCTGTGCAGACA-2	BP3	BP	3	3_HSPA1A+ FB
ACGGGTCAGAGGACGG-2	BP3	BP	0	0_CCL19+ FB
ACGGGTCGTCATGCCG-2	BP3	BP	9	9_TAGLN+ FB
ACGTCAAAGAAGGGTA-2	BP3	BP	2	2_CFH+ FB
ACTATCTAGTCTTGCA-2	BP3	BP	2	2_CFH+ FB
ACTGAACCAAATTGCC-2	BP3	BP	6	6_FBLN1+ FB
ACTGAACCAATTGCTG-2	BP3	BP	2	2_CFH+ FB
ACTGAGTTCACCCGAG-2	BP3	BP	0	0_CCL19+ FB
ACTGCTCGTTCGAATC-2	BP3	BP	2	2_CFH+ FB
ACTGCTCTCAGAGACG-2	BP3	BP	1	1_APCDD1+ FB
ACTGTCCCAGACGCAA-2	BP3	BP	6	6_FBLN1+ FB
ACTGTCCTCAACCAAC-2	BP3	BP	0	0_CCL19+ FB
ACTTACTGTTTGTTGG-2	BP3	BP	0	0_CCL19+ FB
ACTTACTTCCGCATAA-2	BP3	BP	7	7_IGFBP2+ FB
ACTTGTTGTGCAGGTA-2	BP3	BP	0	0_CCL19+ FB
ACTTTCATCAATCTCT-2	BP3	BP	1	1_APCDD1+ FB
AGAGCGAAGGCCCTTG-2	BP3	BP	2	2_CFH+ FB
AGAGCGAGTCATCCCT-2	BP3	BP	0	0_CCL19+ FB
AGATCTGTCTAAGCCA-2	BP3	BP	3	3_HSPA1A+ FB
AGATTGCCAAACTGTC-2	BP3	BP	2	2_CFH+ FB
AGCAGCCGTTCATGGT-2	BP3	BP	3	3_HSPA1A+ FB
AGCATACCAGGGTATG-2	BP3	BP	2	2_CFH+ FB
AGCATACGTACTTGAC-2	BP3	BP	0	0_CCL19+ FB
AGCATACTCATTGCGA-2	BP3	BP	6	6_FBLN1+ FB
AGCCTAAGTCAATGTC-2	BP3	BP	0	0_CCL19+ FB
AGCGGTCAGTGTGAAT-2	BP3	BP	0	0_CCL19+ FB
AGCGGTCGTCTCCACT-2	BP3	BP	0	0_CCL19+ FB
AGCGTATAGGATGGTC-2	BP3	BP	5	5_ASPN+ FB
AGCGTATTCACCACCT-2	BP3	BP	5	5_ASPN+ FB
AGCGTCGCAGGAACGT-2	BP3	BP	2	2_CFH+ FB
AGCTCTCCAGGTGCCT-2	BP3	BP	6	6_FBLN1+ FB
AGCTTGAAGTATGACA-2	BP3	BP	0	0_CCL19+ FB
AGGGAGTTCACCCTCA-2	BP3	BP	0	0_CCL19+ FB
AGGGATGGTGGTTTCA-2	BP3	BP	0	0_CCL19+ FB
AGGTCATCAAGGGTCA-2	BP3	BP	0	0_CCL19+ FB
AGGTCATTCGTTTAGG-2	BP3	BP	0	0_CCL19+ FB
AGTCTTTGTTGTGGAG-2	BP3	BP	6	6_FBLN1+ FB
AGTGAGGAGAAACCAT-2	BP3	BP	0	0_CCL19+ FB
AGTGAGGCACCACCAG-2	BP3	BP	0	0_CCL19+ FB
AGTGGGAGTCGCATCG-2	BP3	BP	1	1_APCDD1+ FB
AGTGGGATCAGGCCCA-2	BP3	BP	0	0_CCL19+ FB
AGTGTCAAGGATGTAT-2	BP3	BP	6	6_FBLN1+ FB
AGTGTCAGTGATGTGG-2	BP3	BP	6	6_FBLN1+ FB
ATAGACCAGAACTCGG-2	BP3	BP	0	0_CCL19+ FB
ATAGACCAGTTCGATC-2	BP3	BP	0	0_CCL19+ FB
ATCACGAGTTTACTCT-2	BP3	BP	5	5_ASPN+ FB
ATCATGGAGCTCCTTC-2	BP3	BP	3	3_HSPA1A+ FB
ATCCGAAGTCGACTGC-2	BP3	BP	1	1_APCDD1+ FB
ATCGAGTGTCGAGTTT-2	BP3	BP	7	7_IGFBP2+ FB
ATCGAGTGTCTCACCT-2	BP3	BP	7	7_IGFBP2+ FB
ATCTGCCCACACCGCA-2	BP3	BP	0	0_CCL19+ FB
ATCTGCCCAGCCACCA-2	BP3	BP	0	0_CCL19+ FB
ATCTGCCTCATGCTCC-2	BP3	BP	7	7_IGFBP2+ FB
ATGAGGGAGCGTAATA-2	BP3	BP	0	0_CCL19+ FB
ATGAGGGTCGGCGCTA-2	BP3	BP	1	1_APCDD1+ FB
ATGTGTGTCTTGAGGT-2	BP3	BP	2	2_CFH+ FB
ATTACTCAGGCTAGCA-2	BP3	BP	5	5_ASPN+ FB
ATTATCCGTGGCGAAT-2	BP3	BP	7	7_IGFBP2+ FB
ATTGGACGTATATGGA-2	BP3	BP	0	0_CCL19+ FB
ATTGGTGCAATGCCAT-2	BP3	BP	1	1_APCDD1+ FB
CAACCAAAGCTGCCCA-2	BP3	BP	5	5_ASPN+ FB
CAACCTCTCCAGATCA-2	BP3	BP	7	7_IGFBP2+ FB
CAAGAAACATACAGCT-2	BP3	BP	3	3_HSPA1A+ FB
CAAGGCCAGCAATCTC-2	BP3	BP	2	2_CFH+ FB
CAAGTTGAGAGTGAGA-2	BP3	BP	0	0_CCL19+ FB
CAAGTTGTCGCCGTGA-2	BP3	BP	0	0_CCL19+ FB
CACAAACCACCAGGTC-2	BP3	BP	3	3_HSPA1A+ FB
CACAAACTCGGATGTT-2	BP3	BP	7	7_IGFBP2+ FB
CACACAATCTGCGGCA-2	BP3	BP	3	3_HSPA1A+ FB
CACACTCGTTCCTCCA-2	BP3	BP	3	3_HSPA1A+ FB
CACACTCTCCACGTGG-2	BP3	BP	0	0_CCL19+ FB
CACAGGCAGAACTGTA-2	BP3	BP	3	3_HSPA1A+ FB
CACAGGCAGCGTTCCG-2	BP3	BP	0	0_CCL19+ FB
CACAGGCCAACAACCT-2	BP3	BP	7	7_IGFBP2+ FB
CACCACTTCACGACTA-2	BP3	BP	6	6_FBLN1+ FB
CACCTTGCACCACGTG-2	BP3	BP	6	6_FBLN1+ FB
CACCTTGTCATGTGGT-2	BP3	BP	0	0_CCL19+ FB
CACTCCATCGGCGCAT-2	BP3	BP	1	1_APCDD1+ FB
CAGAGAGGTTCCCGAG-2	BP3	BP	1	1_APCDD1+ FB
CAGATCATCCTACAGA-2	BP3	BP	0	0_CCL19+ FB
CAGCAGCGTACTTCTT-2	BP3	BP	5	5_ASPN+ FB
CAGCAGCGTCTTTCAT-2	BP3	BP	1	1_APCDD1+ FB
CAGCATAAGCGATAGC-2	BP3	BP	1	1_APCDD1+ FB
CAGCATACAGGGATTG-2	BP3	BP	0	0_CCL19+ FB
CAGCGACCAGCCTATA-2	BP3	BP	2	2_CFH+ FB
CAGCTAACAATCCGAT-2	BP3	BP	6	6_FBLN1+ FB
CAGCTGGGTGGTCCGT-2	BP3	BP	7	7_IGFBP2+ FB
CAGTAACCAGAGTGTG-2	BP3	BP	1	1_APCDD1+ FB
CATATTCTCATGTCTT-2	BP3	BP	1	1_APCDD1+ FB
CATCAGAAGAGCTATA-2	BP3	BP	2	2_CFH+ FB
CATCCACCAACGATGG-2	BP3	BP	9	9_TAGLN+ FB
CATCGAAAGACAGAGA-2	BP3	BP	2	2_CFH+ FB
CATCGGGGTCCGTTAA-2	BP3	BP	1	1_APCDD1+ FB
CATGCCTGTAAACGCG-2	BP3	BP	0	0_CCL19+ FB
CATGGCGGTCCGTCAG-2	BP3	BP	3	3_HSPA1A+ FB
CATTATCCAGATTGCT-2	BP3	BP	1	1_APCDD1+ FB
CATTCGCTCTGCAGTA-2	BP3	BP	3	3_HSPA1A+ FB
CCAATCCAGATCGATA-2	BP3	BP	2	2_CFH+ FB
CCAATCCAGCGATGAC-2	BP3	BP	8	8_INHBA+ FB
CCAATCCCACATCCAA-2	BP3	BP	9	9_TAGLN+ FB
CCACCTAAGAGTGAGA-2	BP3	BP	0	0_CCL19+ FB
CCACGGACACGGCGTT-2	BP3	BP	0	0_CCL19+ FB
CCACGGAGTGACGGTA-2	BP3	BP	7	7_IGFBP2+ FB
CCACTACAGTGTTGAA-2	BP3	BP	0	0_CCL19+ FB
CCAGCGAGTGTGCCTG-2	BP3	BP	6	6_FBLN1+ FB
CCATGTCAGCAGATCG-2	BP3	BP	0	0_CCL19+ FB
CCATTCGGTCCAGTAT-2	BP3	BP	1	1_APCDD1+ FB
CCATTCGTCGGATGTT-2	BP3	BP	2	2_CFH+ FB
CCCAGTTAGACCCACC-2	BP3	BP	7	7_IGFBP2+ FB
CCCAGTTCACTTCTGC-2	BP3	BP	0	0_CCL19+ FB
CCCAGTTTCCTATTCA-2	BP3	BP	1	1_APCDD1+ FB
CCCATACAGCTTTGGT-2	BP3	BP	2	2_CFH+ FB
CCCTCCTGTATCTGCA-2	BP3	BP	1	1_APCDD1+ FB
CCGGGATAGTGTCCCG-2	BP3	BP	2	2_CFH+ FB
CCGGGATCACAAGACG-2	BP3	BP	9	9_TAGLN+ FB
CCGGTAGCAAGACGTG-2	BP3	BP	0	0_CCL19+ FB
CCGTACTGTTTGACAC-2	BP3	BP	3	3_HSPA1A+ FB
CCGTTCACAAGCCGTC-2	BP3	BP	7	7_IGFBP2+ FB
CCGTTCAGTAGGCTGA-2	BP3	BP	7	7_IGFBP2+ FB
CCTACACTCGACCAGC-2	BP3	BP	1	1_APCDD1+ FB
CCTAGCTGTCTAGTGT-2	BP3	BP	0	0_CCL19+ FB
CCTAGCTGTTTGTTGG-2	BP3	BP	7	7_IGFBP2+ FB
CCTAGCTTCTCTGTCG-2	BP3	BP	2	2_CFH+ FB
CCTAGCTTCTTTACAC-2	BP3	BP	2	2_CFH+ FB
CCTCTGATCAGCACAT-2	BP3	BP	6	6_FBLN1+ FB
CCTCTGATCGGATGTT-2	BP3	BP	1	1_APCDD1+ FB
CCTCTGATCGTTGACA-2	BP3	BP	6	6_FBLN1+ FB
CCTTACGTCAAACGGG-2	BP3	BP	0	0_CCL19+ FB
CCTTCCCTCATCTGCC-2	BP3	BP	2	2_CFH+ FB
CCTTCCCTCTTGTATC-2	BP3	BP	7	7_IGFBP2+ FB
CCTTTCTAGCGCCTCA-2	BP3	BP	0	0_CCL19+ FB
CGACTTCCATTTCACT-2	BP3	BP	0	0_CCL19+ FB
CGAGCACAGGGTTTCT-2	BP3	BP	9	9_TAGLN+ FB
CGAGCACCAGCGTTCG-2	BP3	BP	6	6_FBLN1+ FB
CGAGCACTCCAGAGGA-2	BP3	BP	8	8_INHBA+ FB
CGAGCCAAGAGTAAGG-2	BP3	BP	4	4_POSTN+ FB
CGATGTAAGCTCAACT-2	BP3	BP	0	0_CCL19+ FB
CGATGTAAGGCGATAC-2	BP3	BP	0	0_CCL19+ FB
CGATGTAGTCAATGTC-2	BP3	BP	7	7_IGFBP2+ FB
CGCCAAGGTGACGCCT-2	BP3	BP	1	1_APCDD1+ FB
CGCGGTAGTTAGATGA-2	BP3	BP	0	0_CCL19+ FB
CGCGTTTCAAACAACA-2	BP3	BP	3	3_HSPA1A+ FB
CGCGTTTGTATTAGCC-2	BP3	BP	1	1_APCDD1+ FB
CGCTATCAGTCGCCGT-2	BP3	BP	0	0_CCL19+ FB
CGCTGGAAGCACAGGT-2	BP3	BP	7	7_IGFBP2+ FB
CGGACACCAGCCTTGG-2	BP3	BP	0	0_CCL19+ FB
CGGACACGTCCGAAGA-2	BP3	BP	6	6_FBLN1+ FB
CGGACGTGTAGGCATG-2	BP3	BP	3	3_HSPA1A+ FB
CGGACTGGTGTAATGA-2	BP3	BP	6	6_FBLN1+ FB
CGGACTGTCGAATGCT-2	BP3	BP	3	3_HSPA1A+ FB
CGGAGCTTCGCTTAGA-2	BP3	BP	0	0_CCL19+ FB
CGGAGCTTCTCGTTTA-2	BP3	BP	0	0_CCL19+ FB
CGGAGCTTCTGCTTGC-2	BP3	BP	2	2_CFH+ FB
CGGAGTCCAGATGGCA-2	BP3	BP	0	0_CCL19+ FB
CGGAGTCGTTCAGACT-2	BP3	BP	1	1_APCDD1+ FB
CGGGTCATCCAACCAA-2	BP3	BP	6	6_FBLN1+ FB
CGGTTAATCGCGGATC-2	BP3	BP	0	0_CCL19+ FB
CGTAGGCAGCGTCTAT-2	BP3	BP	1	1_APCDD1+ FB
CGTAGGCGTCTAGCGC-2	BP3	BP	6	6_FBLN1+ FB
CGTCACTAGGATGTAT-2	BP3	BP	0	0_CCL19+ FB
CGTCACTAGGGTCTCC-2	BP3	BP	7	7_IGFBP2+ FB
CGTCACTAGTCATCCA-2	BP3	BP	2	2_CFH+ FB
CGTCACTTCAACACCA-2	BP3	BP	0	0_CCL19+ FB
CGTCAGGCAGGGCATA-2	BP3	BP	2	2_CFH+ FB
CGTCCATCATCTCCCA-2	BP3	BP	6	6_FBLN1+ FB
CGTGTCTCAAGAAAGG-2	BP3	BP	7	7_IGFBP2+ FB
CGTTAGAAGAGTACAT-2	BP3	BP	1	1_APCDD1+ FB
CGTTCTGAGGTTACCT-2	BP3	BP	2	2_CFH+ FB
CGTTCTGGTGCGATAG-2	BP3	BP	0	0_CCL19+ FB
CTAACTTCAACTGCTA-2	BP3	BP	0	0_CCL19+ FB
CTAACTTGTATTCGTG-2	BP3	BP	0	0_CCL19+ FB
CTAATGGGTAGATTAG-2	BP3	BP	1	1_APCDD1+ FB
CTACATTAGATGTGTA-2	BP3	BP	0	0_CCL19+ FB
CTACCCACATAAAGGT-2	BP3	BP	0	0_CCL19+ FB
CTACCCAGTAGAGGAA-2	BP3	BP	2	2_CFH+ FB
CTAGAGTAGTGTTTGC-2	BP3	BP	1	1_APCDD1+ FB
CTAGCCTCAATGTAAG-2	BP3	BP	1	1_APCDD1+ FB
CTAGCCTGTTTACTCT-2	BP3	BP	0	0_CCL19+ FB
CTAGTGAAGTGGACGT-2	BP3	BP	2	2_CFH+ FB
CTCACACAGATACACA-2	BP3	BP	8	8_INHBA+ FB
CTCAGAAAGCTGTCTA-2	BP3	BP	0	0_CCL19+ FB
CTCATTACAAGTAATG-2	BP3	BP	3	3_HSPA1A+ FB
CTCGAAAGTCATGCAT-2	BP3	BP	1	1_APCDD1+ FB
CTCGAAAGTTCCTCCA-2	BP3	BP	1	1_APCDD1+ FB
CTCGAGGTCTGACCTC-2	BP3	BP	3	3_HSPA1A+ FB
CTCGGAGAGTGATCGG-2	BP3	BP	1	1_APCDD1+ FB
CTCGGGAGTCACCTAA-2	BP3	BP	0	0_CCL19+ FB
CTCGTACTCAGAGACG-2	BP3	BP	4	4_POSTN+ FB
CTCGTCACATTGGCGC-2	BP3	BP	6	6_FBLN1+ FB
CTCGTCATCACGCGGT-2	BP3	BP	0	0_CCL19+ FB
CTCTAATTCTTCAACT-2	BP3	BP	3	3_HSPA1A+ FB
CTCTACGCATAAAGGT-2	BP3	BP	0	0_CCL19+ FB
CTGAAACCAGCCAATT-2	BP3	BP	2	2_CFH+ FB
CTGAAGTTCCTATGTT-2	BP3	BP	0	0_CCL19+ FB
CTGATAGCAAAGGAAG-2	BP3	BP	0	0_CCL19+ FB
CTGATCCAGATGCCAG-2	BP3	BP	0	0_CCL19+ FB
CTGATCCAGTTCGATC-2	BP3	BP	2	2_CFH+ FB
CTGCCTATCAAGCCTA-2	BP3	BP	0	0_CCL19+ FB
CTGCCTATCCACGTGG-2	BP3	BP	1	1_APCDD1+ FB
CTGCGGATCGGATGTT-2	BP3	BP	1	1_APCDD1+ FB
CTGCTGTGTTGTGGCC-2	BP3	BP	6	6_FBLN1+ FB
CTGGTCTAGAGGTAGA-2	BP3	BP	6	6_FBLN1+ FB
CTGTGCTAGCGGATCA-2	BP3	BP	3	3_HSPA1A+ FB
CTGTTTAGTTCGTCTC-2	BP3	BP	6	6_FBLN1+ FB
CTTCTCTCAGTCAGAG-2	BP3	BP	6	6_FBLN1+ FB
CTTCTCTTCCGAGCCA-2	BP3	BP	0	0_CCL19+ FB
CTTTGCGCACGAGGTA-2	BP3	BP	3	3_HSPA1A+ FB
CTTTGCGCAGCGTAAG-2	BP3	BP	6	6_FBLN1+ FB
CTTTGCGGTTGGGACA-2	BP3	BP	1	1_APCDD1+ FB
CTTTGCGTCAGGTAAA-2	BP3	BP	8	8_INHBA+ FB
GAAACTCAGTCGCCGT-2	BP3	BP	2	2_CFH+ FB
GAAATGATCTTAGAGC-2	BP3	BP	0	0_CCL19+ FB
GAACATCCATGCAATC-2	BP3	BP	0	0_CCL19+ FB
GAACATCTCGACGGAA-2	BP3	BP	7	7_IGFBP2+ FB
GAAGCAGTCGGTTAAC-2	BP3	BP	2	2_CFH+ FB
GAATAAGGTTACGCGC-2	BP3	BP	6	6_FBLN1+ FB
GACGCGTGTATGAATG-2	BP3	BP	1	1_APCDD1+ FB
GACGGCTCACAAGACG-2	BP3	BP	0	0_CCL19+ FB
GACGGCTGTTCAACCA-2	BP3	BP	0	0_CCL19+ FB
GACGTGCAGTGAATTG-2	BP3	BP	1	1_APCDD1+ FB
GACGTGCGTGAACCTT-2	BP3	BP	2	2_CFH+ FB
GACGTTACACCGATAT-2	BP3	BP	3	3_HSPA1A+ FB
GACTAACGTGTCCTCT-2	BP3	BP	9	9_TAGLN+ FB
GACTAACTCTGAGGGA-2	BP3	BP	2	2_CFH+ FB
GACTACAAGGTGATTA-2	BP3	BP	7	7_IGFBP2+ FB
GAGTCCGCACTAAGTC-2	BP3	BP	7	7_IGFBP2+ FB
GAGTCCGCAGGTGCCT-2	BP3	BP	2	2_CFH+ FB
GATCGCGTCCGAAGAG-2	BP3	BP	1	1_APCDD1+ FB
GATCTAGCAAAGTGCG-2	BP3	BP	0	0_CCL19+ FB
GATCTAGGTACACCGC-2	BP3	BP	7	7_IGFBP2+ FB
GATGAAATCAGCGACC-2	BP3	BP	2	2_CFH+ FB
GATGAGGAGGCATTGG-2	BP3	BP	6	6_FBLN1+ FB
GATGAGGGTGTGGTTT-2	BP3	BP	2	2_CFH+ FB
GATGCTAGTACGCTGC-2	BP3	BP	3	3_HSPA1A+ FB
GATTCAGTCCATGAGT-2	BP3	BP	3	3_HSPA1A+ FB
GATTCAGTCTTAGAGC-2	BP3	BP	1	1_APCDD1+ FB
GCAAACTCAGCTCGCA-2	BP3	BP	6	6_FBLN1+ FB
GCAAACTTCGTTACAG-2	BP3	BP	2	2_CFH+ FB
GCAATCAAGGAATCGC-2	BP3	BP	2	2_CFH+ FB
GCACATACAGTCACTA-2	BP3	BP	2	2_CFH+ FB
GCACATATCAGGCAAG-2	BP3	BP	2	2_CFH+ FB
GCACATATCGAACGGA-2	BP3	BP	6	6_FBLN1+ FB
GCAGCCACAGGAACGT-2	BP3	BP	0	0_CCL19+ FB
GCAGCCAGTGTTCGAT-2	BP3	BP	3	3_HSPA1A+ FB
GCAGCCAGTTAGAACA-2	BP3	BP	1	1_APCDD1+ FB
GCAGCCAGTTCTGGTA-2	BP3	BP	5	5_ASPN+ FB
GCAGTTAGTAGCACGA-2	BP3	BP	0	0_CCL19+ FB
GCATGCGAGACTGTAA-2	BP3	BP	1	1_APCDD1+ FB
GCATGCGCAACGATGG-2	BP3	BP	6	6_FBLN1+ FB
GCATGCGGTGCCTTGG-2	BP3	BP	3	3_HSPA1A+ FB
GCCTCTATCAAACCGT-2	BP3	BP	2	2_CFH+ FB
GCCTCTATCGCAAGCC-2	BP3	BP	1	1_APCDD1+ FB
GCGCAACGTCGGATCC-2	BP3	BP	2	2_CFH+ FB
GCGCAACTCCAGAAGG-2	BP3	BP	0	0_CCL19+ FB
GCGCAGTTCAGAGCTT-2	BP3	BP	4	4_POSTN+ FB
GCGCGATTCGTAGGAG-2	BP3	BP	6	6_FBLN1+ FB
GCGGGTTCAAGGTTCT-2	BP3	BP	0	0_CCL19+ FB
GCTCTGTCATCGGAAG-2	BP3	BP	7	7_IGFBP2+ FB
GCTCTGTTCACATAGC-2	BP3	BP	2	2_CFH+ FB
GCTGCGACAAGCGAGT-2	BP3	BP	0	0_CCL19+ FB
GCTGCTTTCCAGTATG-2	BP3	BP	0	0_CCL19+ FB
GCTGGGTTCGCAGGCT-2	BP3	BP	4	4_POSTN+ FB
GCTTCCAAGGCGACAT-2	BP3	BP	2	2_CFH+ FB
GCTTGAACACGAAAGC-2	BP3	BP	3	3_HSPA1A+ FB
GCTTGAATCATGCATG-2	BP3	BP	0	0_CCL19+ FB
GGAACTTGTAGGGTAC-2	BP3	BP	1	1_APCDD1+ FB
GGACAGAAGCCGTCGT-2	BP3	BP	1	1_APCDD1+ FB
GGACAGACACGCTTTC-2	BP3	BP	9	9_TAGLN+ FB
GGACATTGTTTGTTGG-2	BP3	BP	6	6_FBLN1+ FB
GGACGTCCACTAAGTC-2	BP3	BP	1	1_APCDD1+ FB
GGAGCAACAGCTGTGC-2	BP3	BP	2	2_CFH+ FB
GGCAATTAGATCCCAT-2	BP3	BP	2	2_CFH+ FB
GGCAATTAGTCCTCCT-2	BP3	BP	3	3_HSPA1A+ FB
GGCAATTCACGCTTTC-2	BP3	BP	1	1_APCDD1+ FB
GGCGACTCAGTCGTGC-2	BP3	BP	1	1_APCDD1+ FB
GGCGTGTCACACGCTG-2	BP3	BP	0	0_CCL19+ FB
GGCGTGTGTCTGGAGA-2	BP3	BP	5	5_ASPN+ FB
GGCTCGATCGAGAACG-2	BP3	BP	2	2_CFH+ FB
GGGAATGAGCAGGCTA-2	BP3	BP	3	3_HSPA1A+ FB
GGGACCTAGATGCGAC-2	BP3	BP	3	3_HSPA1A+ FB
GGGCACTAGGGTCTCC-2	BP3	BP	0	0_CCL19+ FB
GGGTCTGTCGGTTAAC-2	BP3	BP	7	7_IGFBP2+ FB
GGGTTGCAGTGGAGTC-2	BP3	BP	1	1_APCDD1+ FB
GGGTTGCGTTCCATGA-2	BP3	BP	1	1_APCDD1+ FB
GGTATTGTCAGGATCT-2	BP3	BP	3	3_HSPA1A+ FB
GGTGAAGTCATCATTC-2	BP3	BP	3	3_HSPA1A+ FB
GGTGAAGTCGATGAGG-2	BP3	BP	0	0_CCL19+ FB
GGTGCGTAGTGTTGAA-2	BP3	BP	5	5_ASPN+ FB
GTACGTACAAAGGCGT-2	BP3	BP	2	2_CFH+ FB
GTACGTATCGCGGATC-2	BP3	BP	7	7_IGFBP2+ FB
GTACTCCCAAGAAAGG-2	BP3	BP	1	1_APCDD1+ FB
GTACTTTCACCAGTTA-2	BP3	BP	9	9_TAGLN+ FB
GTACTTTCATACAGCT-2	BP3	BP	3	3_HSPA1A+ FB
GTAGGCCAGATCCCGC-2	BP3	BP	2	2_CFH+ FB
GTAGGCCGTGCAGGTA-2	BP3	BP	3	3_HSPA1A+ FB
GTAGTCACAACGATGG-2	BP3	BP	0	0_CCL19+ FB
GTAGTCAGTGCACCAC-2	BP3	BP	7	7_IGFBP2+ FB
GTATCTTGTCGCCATG-2	BP3	BP	1	1_APCDD1+ FB
GTATTCTCAACTGCTA-2	BP3	BP	3	3_HSPA1A+ FB
GTCACGGCACTGCCAG-2	BP3	BP	1	1_APCDD1+ FB
GTCCTCAGTGCAGTAG-2	BP3	BP	0	0_CCL19+ FB
GTCGGGTTCTCGGACG-2	BP3	BP	0	0_CCL19+ FB
GTCGTAACAATGGAAT-2	BP3	BP	7	7_IGFBP2+ FB
GTCGTAATCGGCTTGG-2	BP3	BP	2	2_CFH+ FB
GTCGTAATCTCCCTGA-2	BP3	BP	6	6_FBLN1+ FB
GTCTCGTAGAGCTATA-2	BP3	BP	0	0_CCL19+ FB
GTCTCGTTCAACGGGA-2	BP3	BP	7	7_IGFBP2+ FB
GTCTTCGCAATGTTGC-2	BP3	BP	0	0_CCL19+ FB
GTCTTCGGTAACGCGA-2	BP3	BP	2	2_CFH+ FB
GTCTTCGTCCTGTACC-2	BP3	BP	0	0_CCL19+ FB
GTGAAGGCAACACGCC-2	BP3	BP	1	1_APCDD1+ FB
GTGAAGGCAAGCCATT-2	BP3	BP	2	2_CFH+ FB
GTGAAGGTCACTTCAT-2	BP3	BP	0	0_CCL19+ FB
GTGCAGCAGCCACGTC-2	BP3	BP	3	3_HSPA1A+ FB
GTGCAGCCAGTATAAG-2	BP3	BP	0	0_CCL19+ FB
GTGCATATCTGGGCCA-2	BP3	BP	3	3_HSPA1A+ FB
GTGCGGTGTTCAGCGC-2	BP3	BP	2	2_CFH+ FB
GTGGGTCTCGAATCCA-2	BP3	BP	0	0_CCL19+ FB
GTGTGCGTCGGTGTTA-2	BP3	BP	2	2_CFH+ FB
GTGTTAGCAGCTCCGA-2	BP3	BP	0	0_CCL19+ FB
GTTAAGCCAGCATACT-2	BP3	BP	1	1_APCDD1+ FB
GTTCATTAGGCATTGG-2	BP3	BP	3	3_HSPA1A+ FB
GTTCATTCACATGACT-2	BP3	BP	3	3_HSPA1A+ FB
GTTCGGGAGAGTCGGT-2	BP3	BP	8	8_INHBA+ FB
GTTCGGGCAAACCCAT-2	BP3	BP	3	3_HSPA1A+ FB
GTTCTCGCATCAGTCA-2	BP3	BP	6	6_FBLN1+ FB
GTTCTCGGTCGCATCG-2	BP3	BP	0	0_CCL19+ FB
GTTCTCGGTCTGGAGA-2	BP3	BP	0	0_CCL19+ FB
GTTTCTAAGGCAGTCA-2	BP3	BP	3	3_HSPA1A+ FB
GTTTCTAGTCGCATAT-2	BP3	BP	0	0_CCL19+ FB
GTTTCTATCTCCAGGG-2	BP3	BP	1	1_APCDD1+ FB
TAAGAGAAGTGTACCT-2	BP3	BP	6	6_FBLN1+ FB
TAAGTGCAGCGTAATA-2	BP3	BP	2	2_CFH+ FB
TACACGACACGGATAG-2	BP3	BP	0	0_CCL19+ FB
TACACGACAGCGAACA-2	BP3	BP	7	7_IGFBP2+ FB
TACGGGCTCGTGACAT-2	BP3	BP	0	0_CCL19+ FB
TACTCATAGGGTTTCT-2	BP3	BP	6	6_FBLN1+ FB
TACTCGCAGGTGCAAC-2	BP3	BP	4	4_POSTN+ FB
TACTCGCCAGATGAGC-2	BP3	BP	5	5_ASPN+ FB
TACTTACCAGTTCATG-2	BP3	BP	3	3_HSPA1A+ FB
TACTTACGTGTAACGG-2	BP3	BP	1	1_APCDD1+ FB
TACTTACTCGTAGGTT-2	BP3	BP	3	3_HSPA1A+ FB
TACTTGTAGGAGTTTA-2	BP3	BP	1	1_APCDD1+ FB
TACTTGTTCGTCCAGG-2	BP3	BP	2	2_CFH+ FB
TAGACCAGTCTAGGTT-2	BP3	BP	7	7_IGFBP2+ FB
TAGCCGGGTTAAGTAG-2	BP3	BP	0	0_CCL19+ FB
TAGGCATCAGGTTTCA-2	BP3	BP	5	5_ASPN+ FB
TAGTGGTAGCCACGTC-2	BP3	BP	1	1_APCDD1+ FB
TAGTGGTTCTACGAGT-2	BP3	BP	9	9_TAGLN+ FB
TATCTCAAGTTAGGTA-2	BP3	BP	3	3_HSPA1A+ FB
TATGCCCAGCTGATAA-2	BP3	BP	7	7_IGFBP2+ FB
TATGCCCTCGGTTAAC-2	BP3	BP	1	1_APCDD1+ FB
TATGCCCTCTTCAACT-2	BP3	BP	6	6_FBLN1+ FB
TATTACCAGGCTAGAC-2	BP3	BP	3	3_HSPA1A+ FB
TATTACCGTAATCACC-2	BP3	BP	0	0_CCL19+ FB
TCAACGACATTGGGCC-2	BP3	BP	0	0_CCL19+ FB
TCACAAGTCAGTCAGT-2	BP3	BP	1	1_APCDD1+ FB
TCACGAATCACAATGC-2	BP3	BP	7	7_IGFBP2+ FB
TCAGATGCATGAAGTA-2	BP3	BP	1	1_APCDD1+ FB
TCAGGTAGTCTCCACT-2	BP3	BP	0	0_CCL19+ FB
TCAGGTAGTGTTGGGA-2	BP3	BP	7	7_IGFBP2+ FB
TCATTACAGAGTGACC-2	BP3	BP	7	7_IGFBP2+ FB
TCATTACCACCAGCAC-2	BP3	BP	1	1_APCDD1+ FB
TCCCGATAGAGACGAA-2	BP3	BP	0	0_CCL19+ FB
TCCCGATGTAGGGACT-2	BP3	BP	0	0_CCL19+ FB
TCCCGATTCTGGCGAC-2	BP3	BP	5	5_ASPN+ FB
TCGAGGCGTCGGATCC-2	BP3	BP	0	0_CCL19+ FB
TCGCGAGCATCTGGTA-2	BP3	BP	6	6_FBLN1+ FB
TCGGGACAGAGCTATA-2	BP3	BP	6	6_FBLN1+ FB
TCGGGACAGCTGCGAA-2	BP3	BP	0	0_CCL19+ FB
TCGGGACTCACGATGT-2	BP3	BP	4	4_POSTN+ FB
TCGGGACTCGCTTGTC-2	BP3	BP	0	0_CCL19+ FB
TCGGTAAAGCGAGAAA-2	BP3	BP	3	3_HSPA1A+ FB
TCGTACCAGCTGCGAA-2	BP3	BP	0	0_CCL19+ FB
TCGTAGACACTGCCAG-2	BP3	BP	0	0_CCL19+ FB
TCGTAGACATCCAACA-2	BP3	BP	0	0_CCL19+ FB
TCTCATAGTCTACCTC-2	BP3	BP	5	5_ASPN+ FB
TCTCTAACAAGTTGTC-2	BP3	BP	3	3_HSPA1A+ FB
TCTCTAACACAGCCCA-2	BP3	BP	3	3_HSPA1A+ FB
TCTTCGGAGACTGTAA-2	BP3	BP	6	6_FBLN1+ FB
TCTTCGGAGATGTGTA-2	BP3	BP	2	2_CFH+ FB
TCTTCGGGTATGCTTG-2	BP3	BP	6	6_FBLN1+ FB
TCTTCGGTCCAACCAA-2	BP3	BP	0	0_CCL19+ FB
TCTTTCCCAAACTGTC-2	BP3	BP	0	0_CCL19+ FB
TGAAAGAAGCGTTTAC-2	BP3	BP	2	2_CFH+ FB
TGACGGCGTCTCGTTC-2	BP3	BP	2	2_CFH+ FB
TGACTAGTCTCGCATC-2	BP3	BP	0	0_CCL19+ FB
TGACTTTGTTAAAGAC-2	BP3	BP	7	7_IGFBP2+ FB
TGACTTTTCAGCTGGC-2	BP3	BP	6	6_FBLN1+ FB
TGAGAGGCACTTCTGC-2	BP3	BP	0	0_CCL19+ FB
TGAGCATTCCCAGGTG-2	BP3	BP	0	0_CCL19+ FB
TGAGGGACAGTGACAG-2	BP3	BP	2	2_CFH+ FB
TGCACCTTCTTGAGAC-2	BP3	BP	0	0_CCL19+ FB
TGCCAAATCCATGAGT-2	BP3	BP	6	6_FBLN1+ FB
TGCCCATGTCGGCTCA-2	BP3	BP	7	7_IGFBP2+ FB
TGCCCATTCGGCCGAT-2	BP3	BP	2	2_CFH+ FB
TGCCCTATCAGCATGT-2	BP3	BP	0	0_CCL19+ FB
TGCGCAGCATCGTCGG-2	BP3	BP	7	7_IGFBP2+ FB
TGCGGGTAGCTTTGGT-2	BP3	BP	5	5_ASPN+ FB
TGCGGGTCAAAGCAAT-2	BP3	BP	2	2_CFH+ FB
TGCGGGTTCTATCCCG-2	BP3	BP	1	1_APCDD1+ FB
TGCGTGGAGATGGCGT-2	BP3	BP	3	3_HSPA1A+ FB
TGCGTGGGTACGCACC-2	BP3	BP	0	0_CCL19+ FB
TGCTACCCATGTCTCC-2	BP3	BP	0	0_CCL19+ FB
TGCTGCTCAATCCGAT-2	BP3	BP	2	2_CFH+ FB
TGCTGCTGTCGAGTTT-2	BP3	BP	3	3_HSPA1A+ FB
TGGACGCGTAGAGTGC-2	BP3	BP	2	2_CFH+ FB
TGGACGCGTGGTAACG-2	BP3	BP	3	3_HSPA1A+ FB
TGGACGCTCCATGAAC-2	BP3	BP	0	0_CCL19+ FB
TGGCGCAAGCAGGCTA-2	BP3	BP	6	6_FBLN1+ FB
TGGCGCACAATGAAAC-2	BP3	BP	2	2_CFH+ FB
TGGTTCCTCCCTAATT-2	BP3	BP	0	0_CCL19+ FB
TGTCCCAAGTGTACCT-2	BP3	BP	7	7_IGFBP2+ FB
TGTGGTAAGGCTAGCA-2	BP3	BP	0	0_CCL19+ FB
TGTGTTTAGATAGGAG-2	BP3	BP	6	6_FBLN1+ FB
TGTGTTTCACAGACAG-2	BP3	BP	0	0_CCL19+ FB
TGTGTTTTCGCACTCT-2	BP3	BP	3	3_HSPA1A+ FB
TGTTCCGCAAGTCATC-2	BP3	BP	2	2_CFH+ FB
TTAACTCTCCTTGACC-2	BP3	BP	2	2_CFH+ FB
TTAGGACGTTAAGGGC-2	BP3	BP	1	1_APCDD1+ FB
TTAGGCAGTCTCTTAT-2	BP3	BP	2	2_CFH+ FB
TTAGTTCCATGCGCAC-2	BP3	BP	6	6_FBLN1+ FB
TTAGTTCGTCTTTCAT-2	BP3	BP	2	2_CFH+ FB
TTATGCTAGACTTGAA-2	BP3	BP	0	0_CCL19+ FB
TTATGCTCACACAGAG-2	BP3	BP	0	0_CCL19+ FB
TTCCCAGTCGGTCTAA-2	BP3	BP	3	3_HSPA1A+ FB
TTCGAAGAGGGATGGG-2	BP3	BP	0	0_CCL19+ FB
TTCGAAGCAGCCTGTG-2	BP3	BP	6	6_FBLN1+ FB
TTCGAAGCATGCTAGT-2	BP3	BP	0	0_CCL19+ FB
TTCGAAGCATTCTCAT-2	BP3	BP	1	1_APCDD1+ FB
TTCGAAGTCATCGGAT-2	BP3	BP	0	0_CCL19+ FB
TTCTACAGTGGCAAAC-2	BP3	BP	0	0_CCL19+ FB
TTGACTTTCTGCAAGT-2	BP3	BP	0	0_CCL19+ FB
TTGCGTCGTGCACGAA-2	BP3	BP	1	1_APCDD1+ FB
TTGGAACTCCAAGTAC-2	BP3	BP	2	2_CFH+ FB
TTGGCAATCACATGCA-2	BP3	BP	2	2_CFH+ FB
TTTATGCAGGGCTTGA-2	BP3	BP	0	0_CCL19+ FB
TTTATGCTCCACGACG-2	BP3	BP	0	0_CCL19+ FB
TTTGGTTAGAATTGTG-2	BP3	BP	1	1_APCDD1+ FB
AAAGTAGGTTGTCTTT-3	BP2	BP	1	1_APCDD1+ FB
AATCCAGAGCGTTTAC-3	BP2	BP	1	1_APCDD1+ FB
ACACCGGCACAGCGTC-3	BP2	BP	2	2_CFH+ FB
ACCAGTAGTTAAGTAG-3	BP2	BP	1	1_APCDD1+ FB
ACGAGGACAAGACACG-3	BP2	BP	6	6_FBLN1+ FB
ACGCCAGAGACCGGAT-3	BP2	BP	6	6_FBLN1+ FB
ACGTCAACATCGTCGG-3	BP2	BP	2	2_CFH+ FB
ACTGAACGTTTGTTTC-3	BP2	BP	3	3_HSPA1A+ FB
ACTGAGTAGGGAGTAA-3	BP2	BP	9	9_TAGLN+ FB
ACTGATGCACAGTCGC-3	BP2	BP	0	0_CCL19+ FB
AGCATACGTCAAAGAT-3	BP2	BP	0	0_CCL19+ FB
AGGGAGTGTGTCGCTG-3	BP2	BP	5	5_ASPN+ FB
AGGGTGAGTTCCGGCA-3	BP2	BP	1	1_APCDD1+ FB
AGTGAGGAGAAGGCCT-3	BP2	BP	0	0_CCL19+ FB
ATAACGCTCCCTTGCA-3	BP2	BP	1	1_APCDD1+ FB
ATGCGATTCTGTTTGT-3	BP2	BP	2	2_CFH+ FB
ATTTCTGGTTATGCGT-3	BP2	BP	2	2_CFH+ FB
CAAGTTGAGACTCGGA-3	BP2	BP	1	1_APCDD1+ FB
CACCACTAGAAGGACA-3	BP2	BP	3	3_HSPA1A+ FB
CACCTTGGTCTTTCAT-3	BP2	BP	3	3_HSPA1A+ FB
CAGAATCGTTGCCTCT-3	BP2	BP	1	1_APCDD1+ FB
CAGCATACAATCGAAA-3	BP2	BP	0	0_CCL19+ FB
CAGCGACCAAGCCGTC-3	BP2	BP	6	6_FBLN1+ FB
CATCCACCAAGCTGAG-3	BP2	BP	1	1_APCDD1+ FB
CATGACAAGAAAGTGG-3	BP2	BP	0	0_CCL19+ FB
CATGGCGTCATGTGGT-3	BP2	BP	1	1_APCDD1+ FB
CATTATCGTATAATGG-3	BP2	BP	1	1_APCDD1+ FB
CCTAAAGCAAGCTGGA-3	BP2	BP	6	6_FBLN1+ FB
CGACTTCTCTTATCTG-3	BP2	BP	7	7_IGFBP2+ FB
CGATGGCCACACGCTG-3	BP2	BP	1	1_APCDD1+ FB
CGATTGACACACCGCA-3	BP2	BP	3	3_HSPA1A+ FB
CGCCAAGCATGCCACG-3	BP2	BP	7	7_IGFBP2+ FB
CGGACACGTACTCGCG-3	BP2	BP	5	5_ASPN+ FB
CGGAGCTGTCTGCCAG-3	BP2	BP	4	4_POSTN+ FB
CGTAGCGAGTCTTGCA-3	BP2	BP	4	4_POSTN+ FB
CGTGAGCCAGTTCCCT-3	BP2	BP	4	4_POSTN+ FB
CGTTAGATCCGTTGCT-3	BP2	BP	1	1_APCDD1+ FB
CTAAGACTCCAATGGT-3	BP2	BP	3	3_HSPA1A+ FB
CTACACCGTTCTGGTA-3	BP2	BP	2	2_CFH+ FB
CTAGAGTTCAAACCGT-3	BP2	BP	1	1_APCDD1+ FB
CTCCTAGAGACCTTTG-3	BP2	BP	1	1_APCDD1+ FB
CTCGGAGCATGAGCGA-3	BP2	BP	6	6_FBLN1+ FB
CTCGGGAGTAGCGTCC-3	BP2	BP	1	1_APCDD1+ FB
CTCGTACAGGCTATCT-3	BP2	BP	1	1_APCDD1+ FB
CTGAAACTCTGTCAAG-3	BP2	BP	6	6_FBLN1+ FB
CTGATCCTCATAAAGG-3	BP2	BP	0	0_CCL19+ FB
CTTAGGAAGCCACGTC-3	BP2	BP	3	3_HSPA1A+ FB
GAAACTCTCACAGGCC-3	BP2	BP	6	6_FBLN1+ FB
GCATGCGCAGACTCGC-3	BP2	BP	2	2_CFH+ FB
GCGCAACCACATGACT-3	BP2	BP	0	0_CCL19+ FB
GCTGCAGAGGATGCGT-3	BP2	BP	0	0_CCL19+ FB
GCTGGGTTCAATACCG-3	BP2	BP	2	2_CFH+ FB
GCTTCCATCGCAAACT-3	BP2	BP	6	6_FBLN1+ FB
GGAATAATCGTGGTCG-3	BP2	BP	2	2_CFH+ FB
GGGTCTGGTGACTCAT-3	BP2	BP	1	1_APCDD1+ FB
GTAACGTTCCTCCTAG-3	BP2	BP	4	4_POSTN+ FB
GTATTCTGTTTCGCTC-3	BP2	BP	1	1_APCDD1+ FB
GTTCGGGCAAACGTGG-3	BP2	BP	1	1_APCDD1+ FB
TAAACCGCAAGTCTAC-3	BP2	BP	1	1_APCDD1+ FB
TACACGACATTCTTAC-3	BP2	BP	7	7_IGFBP2+ FB
TACGGTAAGGTAGCTG-3	BP2	BP	1	1_APCDD1+ FB
TCACGAAAGGCTCATT-3	BP2	BP	2	2_CFH+ FB
TCAGGTACACCAACCG-3	BP2	BP	1	1_APCDD1+ FB
TCTGAGAAGGCGCTCT-3	BP2	BP	0	0_CCL19+ FB
TCTGGAAGTAGCGTCC-3	BP2	BP	1	1_APCDD1+ FB
TCTTTCCCACACATGT-3	BP2	BP	1	1_APCDD1+ FB
TGACAACAGTGAATTG-3	BP2	BP	0	0_CCL19+ FB
TGCGGGTCATGTCCTC-3	BP2	BP	6	6_FBLN1+ FB
TGCTACCTCTCTAGGA-3	BP2	BP	2	2_CFH+ FB
TGCTGCTAGAACAATC-3	BP2	BP	1	1_APCDD1+ FB
TGTATTCGTGACGGTA-3	BP2	BP	1	1_APCDD1+ FB
TTAGGACTCAGAGCTT-3	BP2	BP	3	3_HSPA1A+ FB
TTATGCTTCTCTAAGG-3	BP2	BP	0	0_CCL19+ FB
TTCTACAGTCGCGAAA-3	BP2	BP	1	1_APCDD1+ FB
TTGGCAATCTGACCTC-3	BP2	BP	3	3_HSPA1A+ FB
TTGTAGGAGCCCAGCT-3	BP2	BP	0	0_CCL19+ FB
TTTATGCCAAGGCTCC-3	BP2	BP	1	1_APCDD1+ FB
AAAGATGAGTGGTAGC-4	BP4	BP	3	3_HSPA1A+ FB
AAGGCAGGTCCATGAT-4	BP4	BP	3	3_HSPA1A+ FB
AGCTCTCGTTCATGGT-4	BP4	BP	9	9_TAGLN+ FB
ATTCTACGTATAATGG-4	BP4	BP	3	3_HSPA1A+ FB
ATTGGACAGGATCGCA-4	BP4	BP	3	3_HSPA1A+ FB
ATTGGACGTGATGTCT-4	BP4	BP	1	1_APCDD1+ FB
CACAAACTCGCACTCT-4	BP4	BP	1	1_APCDD1+ FB
CATCGGGAGTCCAGGA-4	BP4	BP	1	1_APCDD1+ FB
CCTAAAGTCCTAGTGA-4	BP4	BP	1	1_APCDD1+ FB
CGAATGTCAGCTTCGG-4	BP4	BP	1	1_APCDD1+ FB
CGAATGTTCGTCACGG-4	BP4	BP	3	3_HSPA1A+ FB
CGGTTAACAACAACCT-4	BP4	BP	1	1_APCDD1+ FB
CGTGAGCAGCTAACAA-4	BP4	BP	1	1_APCDD1+ FB
CTCGAGGTCCGTAGTA-4	BP4	BP	1	1_APCDD1+ FB
CTGAAACTCCTATTCA-4	BP4	BP	3	3_HSPA1A+ FB
GACTACAGTCGCATCG-4	BP4	BP	9	9_TAGLN+ FB
GATCGTAGTGTAAGTA-4	BP4	BP	3	3_HSPA1A+ FB
GGACAAGCAAGGTTTC-4	BP4	BP	3	3_HSPA1A+ FB
GGACATTCACCAGTTA-4	BP4	BP	3	3_HSPA1A+ FB
GGCTGGTAGATCCCGC-4	BP4	BP	3	3_HSPA1A+ FB
GGGACCTTCTAAGCCA-4	BP4	BP	5	5_ASPN+ FB
GGGTTGCCATTTCAGG-4	BP4	BP	3	3_HSPA1A+ FB
GTTACAGAGTTCCACA-4	BP4	BP	1	1_APCDD1+ FB
GTTCTCGAGCCAGTAG-4	BP4	BP	3	3_HSPA1A+ FB
TACTCATTCCTTTCTC-4	BP4	BP	3	3_HSPA1A+ FB
TACTTACTCTCTAGGA-4	BP4	BP	3	3_HSPA1A+ FB
TCACGAACAAGGTTTC-4	BP4	BP	3	3_HSPA1A+ FB
TCAGGTAGTCTCTTAT-4	BP4	BP	1	1_APCDD1+ FB
TCTCATATCCACGTTC-4	BP4	BP	3	3_HSPA1A+ FB
TCTGGAAGTCGACTGC-4	BP4	BP	3	3_HSPA1A+ FB
TGGTTAGGTAGCGATG-4	BP4	BP	3	3_HSPA1A+ FB
TGTGTTTCACATGGGA-4	BP4	BP	3	3_HSPA1A+ FB
TTCTCCTGTTTAGGAA-4	BP4	BP	3	3_HSPA1A+ FB
TTCTCCTTCGAGCCCA-4	BP4	BP	1	1_APCDD1+ FB
AAAGCAATCCACGTGG-5	BP5	BP	3	3_HSPA1A+ FB
AACGTTGCAGACAAAT-5	BP5	BP	3	3_HSPA1A+ FB
AACTCTTAGGTAGCCA-5	BP5	BP	3	3_HSPA1A+ FB
AATCCAGAGTCATCCA-5	BP5	BP	3	3_HSPA1A+ FB
ACCAGTAGTAATAGCA-5	BP5	BP	3	3_HSPA1A+ FB
ACGGAGACACGGTAGA-5	BP5	BP	1	1_APCDD1+ FB
ACGTCAACAGCCTGTG-5	BP5	BP	3	3_HSPA1A+ FB
ACTATCTAGCGGATCA-5	BP5	BP	0	0_CCL19+ FB
AGTGAGGTCTTCCTTC-5	BP5	BP	3	3_HSPA1A+ FB
ATTTCTGCACCGAAAG-5	BP5	BP	3	3_HSPA1A+ FB
CAGCGACTCTCGAGTA-5	BP5	BP	3	3_HSPA1A+ FB
CAGTCCTAGCGTGAAC-5	BP5	BP	0	0_CCL19+ FB
CATGCCTTCCAGAGGA-5	BP5	BP	1	1_APCDD1+ FB
CCATGTCCATGGTTGT-5	BP5	BP	1	1_APCDD1+ FB
CCTACCAGTAGGACAC-5	BP5	BP	1	1_APCDD1+ FB
CGAACATGTTCGGCAC-5	BP5	BP	2	2_CFH+ FB
CGACCTTAGGTAGCCA-5	BP5	BP	1	1_APCDD1+ FB
CGCTGGATCTAGCACA-5	BP5	BP	1	1_APCDD1+ FB
CGGAGTCGTATAATGG-5	BP5	BP	1	1_APCDD1+ FB
CTACATTAGGAGTCTG-5	BP5	BP	3	3_HSPA1A+ FB
CTCGTACAGATCACGG-5	BP5	BP	3	3_HSPA1A+ FB
CTCGTCAGTCTAGCCG-5	BP5	BP	3	3_HSPA1A+ FB
GAAACTCGTATATGAG-5	BP5	BP	1	1_APCDD1+ FB
GAACGGAAGGTAAACT-5	BP5	BP	1	1_APCDD1+ FB
GCATACAAGCGTTCCG-5	BP5	BP	3	3_HSPA1A+ FB
GCGCAACAGAATGTGT-5	BP5	BP	3	3_HSPA1A+ FB
GCTGCGAAGAAGGCCT-5	BP5	BP	1	1_APCDD1+ FB
GCTGGGTCATGCCTTC-5	BP5	BP	1	1_APCDD1+ FB
GGGAATGAGCAGCCTC-5	BP5	BP	3	3_HSPA1A+ FB
GTGCGGTAGACCTTTG-5	BP5	BP	3	3_HSPA1A+ FB
GTGCTTCGTGTTGAGG-5	BP5	BP	2	2_CFH+ FB
GTTACAGCATTTGCTT-5	BP5	BP	1	1_APCDD1+ FB
TACGGATCATTGAGCT-5	BP5	BP	1	1_APCDD1+ FB
TACGGATGTTGATTGC-5	BP5	BP	2	2_CFH+ FB
TAGACCAAGTAGTGCG-5	BP5	BP	3	3_HSPA1A+ FB
TCAATCTGTCACTGGC-5	BP5	BP	2	2_CFH+ FB
TCGGTAAAGTTGAGTA-5	BP5	BP	1	1_APCDD1+ FB
TGCTGCTTCATGCATG-5	BP5	BP	3	3_HSPA1A+ FB
TGGCTGGAGATACACA-5	BP5	BP	3	3_HSPA1A+ FB
TGTGTTTCAGCCTTGG-5	BP5	BP	3	3_HSPA1A+ FB
TTAACTCAGCAGACTG-5	BP5	BP	1	1_APCDD1+ FB
TTAGGCAAGTGGTAGC-5	BP5	BP	8	8_INHBA+ FB
TTAGGCATCAGTTTGG-5	BP5	BP	0	0_CCL19+ FB
TTGGAACGTCACTGGC-5	BP5	BP	1	1_APCDD1+ FB
TTGTAGGCATGGTCTA-5	BP5	BP	1	1_APCDD1+ FB
TTTACTGCATCCTTGC-5	BP5	BP	3	3_HSPA1A+ FB
TTTGTCACACATAACC-5	BP5	BP	3	3_HSPA1A+ FB
AAATGCCTCGTCGTTC-6	HC8	Control	3	3_HSPA1A+ FB
AACTCTTAGTAGGCCA-6	HC8	Control	4	4_POSTN+ FB
AACTGGTAGTTGTCGT-6	HC8	Control	0	0_CCL19+ FB
AAGTCTGAGTATTGGA-6	HC8	Control	4	4_POSTN+ FB
ACGGCCACAAGGCTCC-6	HC8	Control	1	1_APCDD1+ FB
ACGGGCTGTAGGGACT-6	HC8	Control	4	4_POSTN+ FB
AGAATAGAGGGATACC-6	HC8	Control	3	3_HSPA1A+ FB
AGACGTTCATGGTCTA-6	HC8	Control	0	0_CCL19+ FB
AGAGCGATCACAGGCC-6	HC8	Control	1	1_APCDD1+ FB
AGCATACCAAGGGTCA-6	HC8	Control	0	0_CCL19+ FB
AGCTCCTCAACGATCT-6	HC8	Control	4	4_POSTN+ FB
AGGGTGAGTGGTACAG-6	HC8	Control	6	6_FBLN1+ FB
ATAACGCGTCCAACTA-6	HC8	Control	3	3_HSPA1A+ FB
ATCTACTTCGACCAGC-6	HC8	Control	1	1_APCDD1+ FB
ATGTGTGGTTTGACTG-6	HC8	Control	1	1_APCDD1+ FB
ATTGGTGGTCTTCAAG-6	HC8	Control	1	1_APCDD1+ FB
CACACAAAGGCGTACA-6	HC8	Control	0	0_CCL19+ FB
CACACAAGTCAGAATA-6	HC8	Control	0	0_CCL19+ FB
CAGCCGAAGGCATGGT-6	HC8	Control	1	1_APCDD1+ FB
CATATTCCATTGGCGC-6	HC8	Control	4	4_POSTN+ FB
CCAGCGAAGTGTACGG-6	HC8	Control	7	7_IGFBP2+ FB
CCTAAAGAGGATGTAT-6	HC8	Control	4	4_POSTN+ FB
CGGAGTCCAACGCACC-6	HC8	Control	7	7_IGFBP2+ FB
CGGAGTCCATTTGCCC-6	HC8	Control	4	4_POSTN+ FB
CGTCAGGAGGCACATG-6	HC8	Control	0	0_CCL19+ FB
CTACACCGTGGTTTCA-6	HC8	Control	3	3_HSPA1A+ FB
CTAGTGACATGCAACT-6	HC8	Control	1	1_APCDD1+ FB
CTCTAATAGACCTAGG-6	HC8	Control	4	4_POSTN+ FB
CTCTAATGTCTAGGTT-6	HC8	Control	1	1_APCDD1+ FB
CTCTGGTAGGGAACGG-6	HC8	Control	4	4_POSTN+ FB
CTGAAACTCACTTATC-6	HC8	Control	4	4_POSTN+ FB
CTGATCCCATCTATGG-6	HC8	Control	0	0_CCL19+ FB
CTGGTCTCAACAACCT-6	HC8	Control	1	1_APCDD1+ FB
CTGTTTAAGCCAGTTT-6	HC8	Control	4	4_POSTN+ FB
GAACGGAGTATATGGA-6	HC8	Control	3	3_HSPA1A+ FB
GACAGAGCAGCCTATA-6	HC8	Control	1	1_APCDD1+ FB
GACGTTATCCTTTACA-6	HC8	Control	4	4_POSTN+ FB
GAGGTGATCAGTTGAC-6	HC8	Control	0	0_CCL19+ FB
GATCTAGAGCCCAGCT-6	HC8	Control	4	4_POSTN+ FB
GCGCAGTTCTTAGCCC-6	HC8	Control	0	0_CCL19+ FB
GCTCTGTAGCCGCCTA-6	HC8	Control	6	6_FBLN1+ FB
GCTGCTTGTGGTTTCA-6	HC8	Control	6	6_FBLN1+ FB
GCTGGGTGTTCGGCAC-6	HC8	Control	3	3_HSPA1A+ FB
GCTTGAAGTAAGAGAG-6	HC8	Control	0	0_CCL19+ FB
GGATTACAGCGTGAAC-6	HC8	Control	1	1_APCDD1+ FB
GGATTACGTAAGGGCT-6	HC8	Control	6	6_FBLN1+ FB
GGCTCGACAAGTAATG-6	HC8	Control	4	4_POSTN+ FB
GGGAATGTCCCTCAGT-6	HC8	Control	4	4_POSTN+ FB
GTCATTTGTAGCGTGA-6	HC8	Control	6	6_FBLN1+ FB
GTCCTCATCCTGCCAT-6	HC8	Control	4	4_POSTN+ FB
GTTTCTAAGTCACGCC-6	HC8	Control	0	0_CCL19+ FB
GTTTCTATCTGGAGCC-6	HC8	Control	4	4_POSTN+ FB
TACACGAAGGAGTTGC-6	HC8	Control	0	0_CCL19+ FB
TACAGTGAGATATGCA-6	HC8	Control	0	0_CCL19+ FB
TACGGATGTAACGACG-6	HC8	Control	3	3_HSPA1A+ FB
TACTTGTGTCATTAGC-6	HC8	Control	1	1_APCDD1+ FB
TAGTGGTTCTGCTTGC-6	HC8	Control	1	1_APCDD1+ FB
TATCAGGAGTGTTGAA-6	HC8	Control	3	3_HSPA1A+ FB
TCAACGAAGATGTGTA-6	HC8	Control	4	4_POSTN+ FB
TCACGAAAGAGCCTAG-6	HC8	Control	1	1_APCDD1+ FB
TCACGAAGTATTAGCC-6	HC8	Control	4	4_POSTN+ FB
TCTGAGAAGCAATATG-6	HC8	Control	4	4_POSTN+ FB
TCTGGAATCATTGCGA-6	HC8	Control	3	3_HSPA1A+ FB
TGACGGCCAGTGAGTG-6	HC8	Control	4	4_POSTN+ FB
TGACTAGAGTGTACCT-6	HC8	Control	4	4_POSTN+ FB
TGCCCTACAAACCCAT-6	HC8	Control	0	0_CCL19+ FB
TGCGGGTGTAGCTCCG-6	HC8	Control	3	3_HSPA1A+ FB
TGCTACCAGAGACGAA-6	HC8	Control	3	3_HSPA1A+ FB
TGGCTGGTCCGAAGAG-6	HC8	Control	4	4_POSTN+ FB
TGGGAAGTCTAACCGA-6	HC8	Control	2	2_CFH+ FB
TGTCCCACATGTCCTC-6	HC8	Control	6	6_FBLN1+ FB
TTAGTTCTCTCACATT-6	HC8	Control	1	1_APCDD1+ FB
TTTATGCGTGGTCCGT-6	HC8	Control	0	0_CCL19+ FB
TTTGGTTTCAGGTAAA-6	HC8	Control	7	7_IGFBP2+ FB
AAAGTAGAGAGTACAT-7	HC7	Control	0	0_CCL19+ FB
AAATGCCCAGTGGGAT-7	HC7	Control	3	3_HSPA1A+ FB
AACCATGCACACATGT-7	HC7	Control	9	9_TAGLN+ FB
AACCGCGCAAGACACG-7	HC7	Control	0	0_CCL19+ FB
AACGTTGGTGACGCCT-7	HC7	Control	0	0_CCL19+ FB
AACTCAGAGAAGGTGA-7	HC7	Control	0	0_CCL19+ FB
AACTCCCAGAGTTGGC-7	HC7	Control	6	6_FBLN1+ FB
AACTCCCGTATCGCAT-7	HC7	Control	2	2_CFH+ FB
AACTCCCTCCACTCCA-7	HC7	Control	2	2_CFH+ FB
AACTCTTCACGGTAAG-7	HC7	Control	2	2_CFH+ FB
AACTCTTCAGGGCATA-7	HC7	Control	4	4_POSTN+ FB
AACTCTTTCAGCGATT-7	HC7	Control	0	0_CCL19+ FB
AACTGGTGTACCCAAT-7	HC7	Control	0	0_CCL19+ FB
AAGACCTCAGACAAAT-7	HC7	Control	6	6_FBLN1+ FB
AAGACCTTCACGACTA-7	HC7	Control	0	0_CCL19+ FB
AAGCCGCAGGTGCAAC-7	HC7	Control	0	0_CCL19+ FB
AAGCCGCGTTTCGCTC-7	HC7	Control	0	0_CCL19+ FB
AAGGAGCCACTCAGGC-7	HC7	Control	0	0_CCL19+ FB
AAGGAGCGTACCGTAT-7	HC7	Control	2	2_CFH+ FB
AAGGAGCGTTTAAGCC-7	HC7	Control	0	0_CCL19+ FB
AAGGAGCTCGTCCGTT-7	HC7	Control	0	0_CCL19+ FB
AAGGCAGAGTGTGGCA-7	HC7	Control	0	0_CCL19+ FB
AAGGCAGTCTAACTTC-7	HC7	Control	2	2_CFH+ FB
AATCCAGCATGAACCT-7	HC7	Control	0	0_CCL19+ FB
ACACCAAAGCCCAGCT-7	HC7	Control	2	2_CFH+ FB
ACACCAACAATCTACG-7	HC7	Control	4	4_POSTN+ FB
ACACCAAGTGTATGGG-7	HC7	Control	0	0_CCL19+ FB
ACAGCCGAGAGAGCTC-7	HC7	Control	2	2_CFH+ FB
ACAGCCGGTAGTACCT-7	HC7	Control	6	6_FBLN1+ FB
ACAGCTACAGCGAACA-7	HC7	Control	0	0_CCL19+ FB
ACAGCTAGTGTGACCC-7	HC7	Control	0	0_CCL19+ FB
ACATACGCAGCTGTTA-7	HC7	Control	1	1_APCDD1+ FB
ACATACGCATATACCG-7	HC7	Control	1	1_APCDD1+ FB
ACATACGGTGTTGAGG-7	HC7	Control	4	4_POSTN+ FB
ACATGGTTCATCTGTT-7	HC7	Control	8	8_INHBA+ FB
ACCAGTACATAGAAAC-7	HC7	Control	2	2_CFH+ FB
ACCGTAACACTGTCGG-7	HC7	Control	4	4_POSTN+ FB
ACCGTAACATAGAAAC-7	HC7	Control	3	3_HSPA1A+ FB
ACCTTTAAGGGTGTGT-7	HC7	Control	6	6_FBLN1+ FB
ACGAGGAAGGAGTCTG-7	HC7	Control	8	8_INHBA+ FB
ACGAGGAAGTTTGCGT-7	HC7	Control	2	2_CFH+ FB
ACGCCAGGTTGTCTTT-7	HC7	Control	0	0_CCL19+ FB
ACGCCAGTCCTCATTA-7	HC7	Control	6	6_FBLN1+ FB
ACGCCAGTCGCCTGTT-7	HC7	Control	3	3_HSPA1A+ FB
ACGCCGACAGACGCTC-7	HC7	Control	2	2_CFH+ FB
ACGGGCTCAGACGCAA-7	HC7	Control	0	0_CCL19+ FB
ACGGGTCCAGGAATGC-7	HC7	Control	2	2_CFH+ FB
ACGTCAACAGGCAGTA-7	HC7	Control	0	0_CCL19+ FB
ACTATCTAGCGATTCT-7	HC7	Control	3	3_HSPA1A+ FB
ACTGAACCACCATCCT-7	HC7	Control	2	2_CFH+ FB
ACTGAACGTACATGTC-7	HC7	Control	1	1_APCDD1+ FB
ACTGAGTAGGCTCAGA-7	HC7	Control	2	2_CFH+ FB
ACTGAGTCAAGTAATG-7	HC7	Control	8	8_INHBA+ FB
ACTGCTCGTCTCTTAT-7	HC7	Control	3	3_HSPA1A+ FB
ACTGCTCGTTACTGAC-7	HC7	Control	5	5_ASPN+ FB
ACTTACTCAGCGATCC-7	HC7	Control	0	0_CCL19+ FB
ACTTGTTAGTGGTAAT-7	HC7	Control	8	8_INHBA+ FB
ACTTGTTTCTTATCTG-7	HC7	Control	0	0_CCL19+ FB
ACTTTCAGTAGCTTGT-7	HC7	Control	0	0_CCL19+ FB
ACTTTCATCACAAACC-7	HC7	Control	1	1_APCDD1+ FB
AGAATAGGTAGCACGA-7	HC7	Control	2	2_CFH+ FB
AGAGCGACATATGCTG-7	HC7	Control	9	9_TAGLN+ FB
AGAGCTTCAGCTGCTG-7	HC7	Control	0	0_CCL19+ FB
AGAGTGGTCTGCTGCT-7	HC7	Control	0	0_CCL19+ FB
AGCAGCCTCTCATTCA-7	HC7	Control	1	1_APCDD1+ FB
AGCCTAAGTACGCTGC-7	HC7	Control	0	0_CCL19+ FB
AGCGTATAGAATCTCC-7	HC7	Control	4	4_POSTN+ FB
AGCGTATAGCCGCCTA-7	HC7	Control	0	0_CCL19+ FB
AGCGTATTCGCACTCT-7	HC7	Control	0	0_CCL19+ FB
AGCTCCTCAAGCGAGT-7	HC7	Control	0	0_CCL19+ FB
AGCTCCTGTAGGACAC-7	HC7	Control	2	2_CFH+ FB
AGCTCTCTCGCGCCAA-7	HC7	Control	0	0_CCL19+ FB
AGGCCACCAAGTCTGT-7	HC7	Control	0	0_CCL19+ FB
AGGGATGCATGTCGAT-7	HC7	Control	3	3_HSPA1A+ FB
AGGTCATTCCGCATCT-7	HC7	Control	1	1_APCDD1+ FB
AGTAGTCGTGCACGAA-7	HC7	Control	4	4_POSTN+ FB
AGTCTTTCAGTTTACG-7	HC7	Control	9	9_TAGLN+ FB
AGTCTTTTCCGCTGTT-7	HC7	Control	0	0_CCL19+ FB
AGTGAGGTCACCGTAA-7	HC7	Control	0	0_CCL19+ FB
AGTGGGACAAGGACTG-7	HC7	Control	2	2_CFH+ FB
AGTGGGACAAGGGTCA-7	HC7	Control	4	4_POSTN+ FB
AGTGGGAGTGATAAAC-7	HC7	Control	0	0_CCL19+ FB
ATAGACCGTAGCGATG-7	HC7	Control	0	0_CCL19+ FB
ATCATCTAGTGAAGAG-7	HC7	Control	2	2_CFH+ FB
ATCATCTCATGTCGAT-7	HC7	Control	0	0_CCL19+ FB
ATCATCTGTAAGGGAA-7	HC7	Control	0	0_CCL19+ FB
ATCATCTGTCATGCCG-7	HC7	Control	3	3_HSPA1A+ FB
ATCATCTTCAGAAATG-7	HC7	Control	3	3_HSPA1A+ FB
ATCCGAAAGGAATCGC-7	HC7	Control	0	0_CCL19+ FB
ATCGAGTGTCCAGTGC-7	HC7	Control	0	0_CCL19+ FB
ATCGAGTGTCGCATCG-7	HC7	Control	0	0_CCL19+ FB
ATGCGATAGAAGGGTA-7	HC7	Control	4	4_POSTN+ FB
ATGCGATCATGTTCCC-7	HC7	Control	0	0_CCL19+ FB
ATGGGAGAGATATGGT-7	HC7	Control	2	2_CFH+ FB
ATTACTCAGGATGTAT-7	HC7	Control	0	0_CCL19+ FB
ATTACTCTCAACACCA-7	HC7	Control	2	2_CFH+ FB
CAACCAAAGCACCGCT-7	HC7	Control	2	2_CFH+ FB
CAACCAAAGCTCCTTC-7	HC7	Control	2	2_CFH+ FB
CAACCAATCTTTACAC-7	HC7	Control	0	0_CCL19+ FB
CAACTAGCAGGAACGT-7	HC7	Control	4	4_POSTN+ FB
CAAGATCCAGCTGTGC-7	HC7	Control	0	0_CCL19+ FB
CAAGGCCCATAAGACA-7	HC7	Control	2	2_CFH+ FB
CAAGGCCGTGACAAAT-7	HC7	Control	4	4_POSTN+ FB
CAAGTTGAGCCTTGAT-7	HC7	Control	4	4_POSTN+ FB
CACAAACTCAGTCAGT-7	HC7	Control	8	8_INHBA+ FB
CACAAACTCCCTGACT-7	HC7	Control	0	0_CCL19+ FB
CACACAAAGATCCTGT-7	HC7	Control	8	8_INHBA+ FB
CACACTCCATGCTGGC-7	HC7	Control	8	8_INHBA+ FB
CACAGGCTCACAAACC-7	HC7	Control	7	7_IGFBP2+ FB
CACATAGCAAGCCGCT-7	HC7	Control	8	8_INHBA+ FB
CACATTTTCATAGCAC-7	HC7	Control	0	0_CCL19+ FB
CACATTTTCGCATGGC-7	HC7	Control	6	6_FBLN1+ FB
CACCTTGCATTCTTAC-7	HC7	Control	0	0_CCL19+ FB
CACCTTGTCAGAGCTT-7	HC7	Control	2	2_CFH+ FB
CAGAATCCAGTATCTG-7	HC7	Control	0	0_CCL19+ FB
CAGCAGCTCAACGAAA-7	HC7	Control	0	0_CCL19+ FB
CAGCATACATTGCGGC-7	HC7	Control	4	4_POSTN+ FB
CAGCCGAGTGTAATGA-7	HC7	Control	1	1_APCDD1+ FB
CAGCGACTCGATAGAA-7	HC7	Control	2	2_CFH+ FB
CAGCGACTCTGTTTGT-7	HC7	Control	0	0_CCL19+ FB
CAGCTAATCACGCGGT-7	HC7	Control	3	3_HSPA1A+ FB
CAGCTGGAGACACTAA-7	HC7	Control	0	0_CCL19+ FB
CAGCTGGCATACGCTA-7	HC7	Control	4	4_POSTN+ FB
CAGCTGGGTGGCGAAT-7	HC7	Control	0	0_CCL19+ FB
CAGGTGCTCGCTAGCG-7	HC7	Control	6	6_FBLN1+ FB
CAGTAACAGCCGATTT-7	HC7	Control	0	0_CCL19+ FB
CAGTAACAGTGAACAT-7	HC7	Control	6	6_FBLN1+ FB
CAGTAACCACACAGAG-7	HC7	Control	2	2_CFH+ FB
CAGTCCTTCCTTTACA-7	HC7	Control	4	4_POSTN+ FB
CATATGGCATCCCATC-7	HC7	Control	3	3_HSPA1A+ FB
CATCCACGTAAGGGAA-7	HC7	Control	0	0_CCL19+ FB
CATCGAACAGGGTTAG-7	HC7	Control	1	1_APCDD1+ FB
CATCGGGCAAAGGAAG-7	HC7	Control	2	2_CFH+ FB
CCACCTAGTTCTGGTA-7	HC7	Control	0	0_CCL19+ FB
CCAGCGACAGCCTTGG-7	HC7	Control	3	3_HSPA1A+ FB
CCAGCGAGTGACTACT-7	HC7	Control	0	0_CCL19+ FB
CCATGTCAGAGACGAA-7	HC7	Control	0	0_CCL19+ FB
CCATGTCTCCGATATG-7	HC7	Control	2	2_CFH+ FB
CCCAATCTCCGCGCAA-7	HC7	Control	0	0_CCL19+ FB
CCCTCCTAGAGAGCTC-7	HC7	Control	2	2_CFH+ FB
CCGGGATCACCAGGTC-7	HC7	Control	0	0_CCL19+ FB
CCGTTCAAGCATCATC-7	HC7	Control	2	2_CFH+ FB
CCTAAAGAGGCTAGCA-7	HC7	Control	1	1_APCDD1+ FB
CCTACACCAAGACACG-7	HC7	Control	2	2_CFH+ FB
CCTACACGTTCCACTC-7	HC7	Control	0	0_CCL19+ FB
CCTACACGTTTGTTTC-7	HC7	Control	4	4_POSTN+ FB
CCTACCAGTACACCGC-7	HC7	Control	0	0_CCL19+ FB
CCTACCAGTGGTCTCG-7	HC7	Control	0	0_CCL19+ FB
CCTATTACACCACCAG-7	HC7	Control	0	0_CCL19+ FB
CCTCAGTTCTTCCTTC-7	HC7	Control	1	1_APCDD1+ FB
CCTCTGACAAGCCTAT-7	HC7	Control	2	2_CFH+ FB
CCTTACGGTTACGTCA-7	HC7	Control	9	9_TAGLN+ FB
CCTTTCTCAGGCAGTA-7	HC7	Control	2	2_CFH+ FB
CCTTTCTTCGGAAATA-7	HC7	Control	3	3_HSPA1A+ FB
CGAATGTTCCACGTGG-7	HC7	Control	9	9_TAGLN+ FB
CGAATGTTCTATCGCC-7	HC7	Control	6	6_FBLN1+ FB
CGACCTTCATATGGTC-7	HC7	Control	3	3_HSPA1A+ FB
CGACTTCGTCTAGCCG-7	HC7	Control	0	0_CCL19+ FB
CGAGAAGGTCATCCCT-7	HC7	Control	3	3_HSPA1A+ FB
CGAGCACCAGCCTTGG-7	HC7	Control	6	6_FBLN1+ FB
CGAGCACCATCACAAC-7	HC7	Control	0	0_CCL19+ FB
CGAGCCAGTGGGTATG-7	HC7	Control	0	0_CCL19+ FB
CGATCGGAGTGTCCCG-7	HC7	Control	3	3_HSPA1A+ FB
CGATTGAGTGCACTTA-7	HC7	Control	4	4_POSTN+ FB
CGATTGATCAGCTCTC-7	HC7	Control	2	2_CFH+ FB
CGCGGTAAGCTTTGGT-7	HC7	Control	4	4_POSTN+ FB
CGCGTTTCAATAGCAA-7	HC7	Control	6	6_FBLN1+ FB
CGCGTTTGTCTTTCAT-7	HC7	Control	0	0_CCL19+ FB
CGCTATCAGTTTAGGA-7	HC7	Control	3	3_HSPA1A+ FB
CGCTGGAAGCGACGTA-7	HC7	Control	0	0_CCL19+ FB
CGCTTCAAGGTCGGAT-7	HC7	Control	6	6_FBLN1+ FB
CGCTTCAGTGTGGCTC-7	HC7	Control	0	0_CCL19+ FB
CGGGTCACATTGCGGC-7	HC7	Control	0	0_CCL19+ FB
CGGTTAACATATACGC-7	HC7	Control	6	6_FBLN1+ FB
CGGTTAAGTTGAGGTG-7	HC7	Control	0	0_CCL19+ FB
CGTAGCGGTTCTGAAC-7	HC7	Control	0	0_CCL19+ FB
CGTAGGCCACACATGT-7	HC7	Control	4	4_POSTN+ FB
CGTCACTCACCAACCG-7	HC7	Control	0	0_CCL19+ FB
CGTCACTCAGCTTCGG-7	HC7	Control	3	3_HSPA1A+ FB
CGTCAGGAGATGTCGG-7	HC7	Control	0	0_CCL19+ FB
CGTCCATAGGGATCTG-7	HC7	Control	3	3_HSPA1A+ FB
CGTCCATCAGCCTTTC-7	HC7	Control	0	0_CCL19+ FB
CGTCCATTCGCAAACT-7	HC7	Control	0	0_CCL19+ FB
CGTGAGCAGACTTTCG-7	HC7	Control	0	0_CCL19+ FB
CGTGTAACAAGGGTCA-7	HC7	Control	0	0_CCL19+ FB
CGTGTCTCACAGCCCA-7	HC7	Control	2	2_CFH+ FB
CGTTAGATCACTCTTA-7	HC7	Control	2	2_CFH+ FB
CTAAGACAGCAGCCTC-7	HC7	Control	0	0_CCL19+ FB
CTAATGGCATACTCTT-7	HC7	Control	0	0_CCL19+ FB
CTACCCAGTGCTTCTC-7	HC7	Control	1	1_APCDD1+ FB
CTACGTCCACTGTTAG-7	HC7	Control	2	2_CFH+ FB
CTAGAGTCATCTGGTA-7	HC7	Control	8	8_INHBA+ FB
CTAGCCTAGGATGGTC-7	HC7	Control	3	3_HSPA1A+ FB
CTAGCCTAGGGTTCCC-7	HC7	Control	0	0_CCL19+ FB
CTCGAAATCGCTAGCG-7	HC7	Control	2	2_CFH+ FB
CTCGAGGCAGTCGATT-7	HC7	Control	3	3_HSPA1A+ FB
CTCGGAGTCTAACTGG-7	HC7	Control	0	0_CCL19+ FB
CTCGGGACAGGTCTCG-7	HC7	Control	2	2_CFH+ FB
CTCGTACCATGCCACG-7	HC7	Control	4	4_POSTN+ FB
CTCTAATTCGCGGATC-7	HC7	Control	3	3_HSPA1A+ FB
CTGAAACCAACGATCT-7	HC7	Control	0	0_CCL19+ FB
CTGAAACCATCAGTCA-7	HC7	Control	0	0_CCL19+ FB
CTGATAGAGGAGTTTA-7	HC7	Control	9	9_TAGLN+ FB
CTGCCTACAATTCCTT-7	HC7	Control	2	2_CFH+ FB
CTGCCTACACGAAAGC-7	HC7	Control	0	0_CCL19+ FB
CTGTTTACACGTTGGC-7	HC7	Control	4	4_POSTN+ FB
CTTAACTAGGTCGGAT-7	HC7	Control	0	0_CCL19+ FB
CTTACCGAGAACTCGG-7	HC7	Control	3	3_HSPA1A+ FB
CTTACCGGTGCTAGCC-7	HC7	Control	0	0_CCL19+ FB
CTTACCGTCTTCCTTC-7	HC7	Control	0	0_CCL19+ FB
CTTAGGAAGAAACCTA-7	HC7	Control	2	2_CFH+ FB
CTTAGGAAGCCGCCTA-7	HC7	Control	0	0_CCL19+ FB
CTTAGGACAATAGCGG-7	HC7	Control	8	8_INHBA+ FB
CTTAGGAGTCAGGACA-7	HC7	Control	1	1_APCDD1+ FB
CTTAGGAGTTAAGTAG-7	HC7	Control	0	0_CCL19+ FB
GAAATGACAATGAAAC-7	HC7	Control	0	0_CCL19+ FB
GAACCTAAGTAGATGT-7	HC7	Control	0	0_CCL19+ FB
GAACCTAGTGTTCGAT-7	HC7	Control	1	1_APCDD1+ FB
GAAGCAGAGCTAACTC-7	HC7	Control	1	1_APCDD1+ FB
GAAGCAGAGGAATCGC-7	HC7	Control	0	0_CCL19+ FB
GAATGAACACATGTGT-7	HC7	Control	0	0_CCL19+ FB
GACACGCAGCGCTCCA-7	HC7	Control	0	0_CCL19+ FB
GACACGCTCAAGATCC-7	HC7	Control	3	3_HSPA1A+ FB
GACGTTAAGATAGGAG-7	HC7	Control	1	1_APCDD1+ FB
GACGTTAAGGATCGCA-7	HC7	Control	0	0_CCL19+ FB
GACGTTAGTATAGTAG-7	HC7	Control	0	0_CCL19+ FB
GACTACATCCGCAGTG-7	HC7	Control	3	3_HSPA1A+ FB
GACTGCGGTTATGTGC-7	HC7	Control	3	3_HSPA1A+ FB
GACTGCGTCTGACCTC-7	HC7	Control	0	0_CCL19+ FB
GAGCAGAGTCTTGATG-7	HC7	Control	2	2_CFH+ FB
GAGGTGAGTCATATGC-7	HC7	Control	0	0_CCL19+ FB
GATCGCGTCGGTTCGG-7	HC7	Control	2	2_CFH+ FB
GATCGTACACCCATTC-7	HC7	Control	9	9_TAGLN+ FB
GATCTAGTCTCGCTTG-7	HC7	Control	1	1_APCDD1+ FB
GATTCAGTCTTGAGAC-7	HC7	Control	4	4_POSTN+ FB
GCAAACTCAATGGAAT-7	HC7	Control	2	2_CFH+ FB
GCAAACTTCTGAGTGT-7	HC7	Control	0	0_CCL19+ FB
GCACTCTAGACAAAGG-7	HC7	Control	0	0_CCL19+ FB
GCACTCTGTAGCACGA-7	HC7	Control	2	2_CFH+ FB
GCAGCCACAGTTCCCT-7	HC7	Control	0	0_CCL19+ FB
GCATACACATCGGACC-7	HC7	Control	3	3_HSPA1A+ FB
GCATGTAAGTGTGGCA-7	HC7	Control	3	3_HSPA1A+ FB
GCATGTACACACCGCA-7	HC7	Control	0	0_CCL19+ FB
GCATGTACATACGCCG-7	HC7	Control	0	0_CCL19+ FB
GCATGTAGTTAAAGTG-7	HC7	Control	3	3_HSPA1A+ FB
GCATGTATCGTCGTTC-7	HC7	Control	3	3_HSPA1A+ FB
GCGCAACCATTCTCAT-7	HC7	Control	0	0_CCL19+ FB
GCGCAGTTCATTATCC-7	HC7	Control	3	3_HSPA1A+ FB
GCGCGATGTGTCGCTG-7	HC7	Control	2	2_CFH+ FB
GCGGGTTGTCGCATAT-7	HC7	Control	2	2_CFH+ FB
GCTCCTACACGGCTAC-7	HC7	Control	0	0_CCL19+ FB
GCTGCGATCCGATATG-7	HC7	Control	3	3_HSPA1A+ FB
GCTGCTTCAAGCGAGT-7	HC7	Control	3	3_HSPA1A+ FB
GCTGGGTCAGGATCGA-7	HC7	Control	2	2_CFH+ FB
GCTGGGTTCCATGAGT-7	HC7	Control	0	0_CCL19+ FB
GCTTCCAAGAGCCTAG-7	HC7	Control	2	2_CFH+ FB
GGAAAGCAGTCTCCTC-7	HC7	Control	3	3_HSPA1A+ FB
GGAAAGCTCGGTGTTA-7	HC7	Control	2	2_CFH+ FB
GGAACTTCAAACGTGG-7	HC7	Control	8	8_INHBA+ FB
GGAATAAAGCATCATC-7	HC7	Control	1	1_APCDD1+ FB
GGAATAACAACACCCG-7	HC7	Control	0	0_CCL19+ FB
GGACAGAGTATGGTTC-7	HC7	Control	4	4_POSTN+ FB
GGACATTAGGGCATGT-7	HC7	Control	0	0_CCL19+ FB
GGACATTGTCAAACTC-7	HC7	Control	0	0_CCL19+ FB
GGAGCAATCTTTAGGG-7	HC7	Control	0	0_CCL19+ FB
GGATGTTAGGATGCGT-7	HC7	Control	0	0_CCL19+ FB
GGATGTTTCTGCTTGC-7	HC7	Control	6	6_FBLN1+ FB
GGCGTGTCACATTAGC-7	HC7	Control	3	3_HSPA1A+ FB
GGCTGGTGTCATCCCT-7	HC7	Control	6	6_FBLN1+ FB
GGGAATGCAGGGAGAG-7	HC7	Control	0	0_CCL19+ FB
GGGATGACACTTAACG-7	HC7	Control	2	2_CFH+ FB
GGGCACTAGTATTGGA-7	HC7	Control	0	0_CCL19+ FB
GGGCACTGTGCGAAAC-7	HC7	Control	0	0_CCL19+ FB
GGGCATCAGGTGTGGT-7	HC7	Control	0	0_CCL19+ FB
GGGCATCGTGCACCAC-7	HC7	Control	0	0_CCL19+ FB
GGGTCTGTCCGTCATC-7	HC7	Control	0	0_CCL19+ FB
GGTGAAGAGGACCACA-7	HC7	Control	0	0_CCL19+ FB
GGTGTTAAGCGAAGGG-7	HC7	Control	4	4_POSTN+ FB
GTAGGCCGTGATGTCT-7	HC7	Control	4	4_POSTN+ FB
GTAGGCCTCAATACCG-7	HC7	Control	3	3_HSPA1A+ FB
GTAGTCATCATCACCC-7	HC7	Control	3	3_HSPA1A+ FB
GTATTCTTCACGGTTA-7	HC7	Control	2	2_CFH+ FB
GTCAAGTCATACTACG-7	HC7	Control	0	0_CCL19+ FB
GTCACAAAGTGCCATT-7	HC7	Control	2	2_CFH+ FB
GTCACGGGTGGCTCCA-7	HC7	Control	0	0_CCL19+ FB
GTCCTCAGTCGTTGTA-7	HC7	Control	1	1_APCDD1+ FB
GTCGGGTCAACGCACC-7	HC7	Control	2	2_CFH+ FB
GTCGTAAGTGCAACTT-7	HC7	Control	0	0_CCL19+ FB
GTGAAGGTCATCGGAT-7	HC7	Control	0	0_CCL19+ FB
GTGCAGCGTGTGACGA-7	HC7	Control	0	0_CCL19+ FB
GTGCATAGTACCGGCT-7	HC7	Control	4	4_POSTN+ FB
GTGCGGTAGTTGCAGG-7	HC7	Control	1	1_APCDD1+ FB
GTGCGGTGTTGTGGAG-7	HC7	Control	0	0_CCL19+ FB
GTGCTTCCAAGTTCTG-7	HC7	Control	4	4_POSTN+ FB
GTGCTTCGTGCTAGCC-7	HC7	Control	0	0_CCL19+ FB
GTGGGTCCATCTATGG-7	HC7	Control	3	3_HSPA1A+ FB
GTGGGTCTCGGTCCGA-7	HC7	Control	2	2_CFH+ FB
GTGTGCGTCAACACCA-7	HC7	Control	0	0_CCL19+ FB
GTTACAGTCCTCCTAG-7	HC7	Control	0	0_CCL19+ FB
GTTCTCGCACTGTCGG-7	HC7	Control	4	4_POSTN+ FB
TAAACCGAGGGATACC-7	HC7	Control	0	0_CCL19+ FB
TACACGAGTACTTCTT-7	HC7	Control	6	6_FBLN1+ FB
TACCTATCATGAACCT-7	HC7	Control	1	1_APCDD1+ FB
TACCTTACACGAAATA-7	HC7	Control	0	0_CCL19+ FB
TACGGATGTTGATTCG-7	HC7	Control	0	0_CCL19+ FB
TACGGGCCAGGAATCG-7	HC7	Control	4	4_POSTN+ FB
TACGGTAAGCGAAGGG-7	HC7	Control	0	0_CCL19+ FB
TACTCATTCTAGCACA-7	HC7	Control	4	4_POSTN+ FB
TACTTACGTAGGACAC-7	HC7	Control	4	4_POSTN+ FB
TACTTGTCAGGTGGAT-7	HC7	Control	1	1_APCDD1+ FB
TAGACCAAGTGGAGAA-7	HC7	Control	1	1_APCDD1+ FB
TAGGCATGTTTGGCGC-7	HC7	Control	0	0_CCL19+ FB
TATCAGGAGTGAATTG-7	HC7	Control	0	0_CCL19+ FB
TATCAGGTCTGGGCCA-7	HC7	Control	2	2_CFH+ FB
TATCTCACATAGGATA-7	HC7	Control	2	2_CFH+ FB
TATGCCCAGCGATCCC-7	HC7	Control	8	8_INHBA+ FB
TCAACGAAGTCAAGGC-7	HC7	Control	1	1_APCDD1+ FB
TCAACGAGTCAACTGT-7	HC7	Control	0	0_CCL19+ FB
TCACGAACAGTGGAGT-7	HC7	Control	3	3_HSPA1A+ FB
TCAGCAACAATCACAC-7	HC7	Control	0	0_CCL19+ FB
TCAGCAAGTCAGTGGA-7	HC7	Control	4	4_POSTN+ FB
TCAGCAATCACTCCTG-7	HC7	Control	6	6_FBLN1+ FB
TCAGCAATCTGTCTAT-7	HC7	Control	0	0_CCL19+ FB
TCAGCTCTCCACGCAG-7	HC7	Control	1	1_APCDD1+ FB
TCAGGATCACAGTCGC-7	HC7	Control	0	0_CCL19+ FB
TCCACACCACGAGGTA-7	HC7	Control	0	0_CCL19+ FB
TCCACACTCGTTACAG-7	HC7	Control	9	9_TAGLN+ FB
TCGAGGCGTGGTGTAG-7	HC7	Control	0	0_CCL19+ FB
TCGCGAGAGTTACGGG-7	HC7	Control	2	2_CFH+ FB
TCGGGACCACAGATTC-7	HC7	Control	0	0_CCL19+ FB
TCGGTAACATGAGCGA-7	HC7	Control	0	0_CCL19+ FB
TCGGTAAGTTAAGAAC-7	HC7	Control	0	0_CCL19+ FB
TCGGTAATCCACGCAG-7	HC7	Control	2	2_CFH+ FB
TCGTACCCACTCGACG-7	HC7	Control	2	2_CFH+ FB
TCGTAGATCCTATGTT-7	HC7	Control	0	0_CCL19+ FB
TCTCATAAGGCTAGCA-7	HC7	Control	1	1_APCDD1+ FB
TCTCATAAGGTAGCCA-7	HC7	Control	0	0_CCL19+ FB
TCTGAGAGTTACGGAG-7	HC7	Control	6	6_FBLN1+ FB
TCTGGAAAGTACGATA-7	HC7	Control	3	3_HSPA1A+ FB
TCTGGAAGTGCCTGCA-7	HC7	Control	0	0_CCL19+ FB
TGACAACAGATCTGAA-7	HC7	Control	2	2_CFH+ FB
TGACAACAGATGCCAG-7	HC7	Control	3	3_HSPA1A+ FB
TGACTAGAGGCCGAAT-7	HC7	Control	3	3_HSPA1A+ FB
TGACTAGCAGCTGTAT-7	HC7	Control	2	2_CFH+ FB
TGACTAGGTGTATGGG-7	HC7	Control	3	3_HSPA1A+ FB
TGACTAGTCTGCAGTA-7	HC7	Control	0	0_CCL19+ FB
TGAGCATAGACTTTCG-7	HC7	Control	4	4_POSTN+ FB
TGATTTCCAATAAGCA-7	HC7	Control	0	0_CCL19+ FB
TGATTTCGTCAACTGT-7	HC7	Control	0	0_CCL19+ FB
TGATTTCGTTATCCGA-7	HC7	Control	0	0_CCL19+ FB
TGCCAAAGTTGATTCG-7	HC7	Control	3	3_HSPA1A+ FB
TGCCCATGTGCAGACA-7	HC7	Control	6	6_FBLN1+ FB
TGCCCATTCTCTGAGA-7	HC7	Control	4	4_POSTN+ FB
TGCCCTAAGGACTGGT-7	HC7	Control	0	0_CCL19+ FB
TGCCCTATCGTTGACA-7	HC7	Control	0	0_CCL19+ FB
TGCCCTATCTCTGAGA-7	HC7	Control	0	0_CCL19+ FB
TGCTGCTGTCTCTCGT-7	HC7	Control	2	2_CFH+ FB
TGGACGCTCACATGCA-7	HC7	Control	9	9_TAGLN+ FB
TGGACGCTCCGTCAAA-7	HC7	Control	0	0_CCL19+ FB
TGGCCAGCAAGCCTAT-7	HC7	Control	0	0_CCL19+ FB
TGGCCAGGTAAGGGAA-7	HC7	Control	0	0_CCL19+ FB
TGGCCAGGTAGCCTCG-7	HC7	Control	2	2_CFH+ FB
TGGCGCAAGGACAGCT-7	HC7	Control	0	0_CCL19+ FB
TGGCGCAGTTCCCGAG-7	HC7	Control	3	3_HSPA1A+ FB
TGGCTGGAGCGTTTAC-7	HC7	Control	0	0_CCL19+ FB
TGGCTGGTCATCTGCC-7	HC7	Control	0	0_CCL19+ FB
TGGGAAGCATAGACTC-7	HC7	Control	0	0_CCL19+ FB
TGGTTCCTCCTAGTGA-7	HC7	Control	0	0_CCL19+ FB
TGTTCCGGTGGCCCTA-7	HC7	Control	2	2_CFH+ FB
TTAACTCTCGCAGGCT-7	HC7	Control	3	3_HSPA1A+ FB
TTAGGACGTGTAATGA-7	HC7	Control	1	1_APCDD1+ FB
TTAGGCATCATAAAGG-7	HC7	Control	0	0_CCL19+ FB
TTAGTTCCATCCTTGC-7	HC7	Control	0	0_CCL19+ FB
TTCCCAGCATGCCTAA-7	HC7	Control	0	0_CCL19+ FB
TTCGAAGAGTCGTACT-7	HC7	Control	0	0_CCL19+ FB
TTCGGTCCACCCAGTG-7	HC7	Control	3	3_HSPA1A+ FB
TTCGGTCCAGCGAACA-7	HC7	Control	0	0_CCL19+ FB
TTCTCAAGTACGAAAT-7	HC7	Control	2	2_CFH+ FB
TTCTCCTCACGCTTTC-7	HC7	Control	0	0_CCL19+ FB
TTCTTAGCACTGTCGG-7	HC7	Control	1	1_APCDD1+ FB
TTCTTAGCATCGGACC-7	HC7	Control	0	0_CCL19+ FB
TTGACTTCAGGCTGAA-7	HC7	Control	6	6_FBLN1+ FB
TTGCCGTGTAAGCACG-7	HC7	Control	2	2_CFH+ FB
TTGTAGGCAGACAAAT-7	HC7	Control	0	0_CCL19+ FB
TTGTAGGCAGCGATCC-7	HC7	Control	2	2_CFH+ FB
TTTCCTCGTCTCTCGT-7	HC7	Control	2	2_CFH+ FB
TTTGGTTGTGTGAATA-7	HC7	Control	1	1_APCDD1+ FB
TTTGGTTTCAAAGACA-7	HC7	Control	2	2_CFH+ FB
TTTGGTTTCGAACTGT-7	HC7	Control	4	4_POSTN+ FB
TTTGTCAAGCATCATC-7	HC7	Control	8	8_INHBA+ FB
AAACCTGGTCTGATCA-8	HC6	Control	1	1_APCDD1+ FB
AAACCTGGTGTGACCC-8	HC6	Control	1	1_APCDD1+ FB
AAACCTGTCATCACCC-8	HC6	Control	0	0_CCL19+ FB
AAACCTGTCCGCAGTG-8	HC6	Control	1	1_APCDD1+ FB
AAACGGGAGTGGAGAA-8	HC6	Control	4	4_POSTN+ FB
AAACGGGCAGTATAAG-8	HC6	Control	4	4_POSTN+ FB
AAACGGGGTAAGTTCC-8	HC6	Control	8	8_INHBA+ FB
AAACGGGGTAGCAAAT-8	HC6	Control	5	5_ASPN+ FB
AAACGGGGTCGCCATG-8	HC6	Control	0	0_CCL19+ FB
AAACGGGGTGGACGAT-8	HC6	Control	6	6_FBLN1+ FB
AAACGGGGTTGCTCCT-8	HC6	Control	0	0_CCL19+ FB
AAACGGGTCCAAAGTC-8	HC6	Control	3	3_HSPA1A+ FB
AAAGATGAGACTTTCG-8	HC6	Control	2	2_CFH+ FB
AAAGATGAGATCACGG-8	HC6	Control	4	4_POSTN+ FB
AAAGATGAGGCATTGG-8	HC6	Control	4	4_POSTN+ FB
AAAGATGCAGATGGGT-8	HC6	Control	3	3_HSPA1A+ FB
AAAGATGGTCGAACAG-8	HC6	Control	0	0_CCL19+ FB
AAAGCAAGTCCAGTGC-8	HC6	Control	5	5_ASPN+ FB
AAAGCAAGTGGACGAT-8	HC6	Control	0	0_CCL19+ FB
AAAGCAAGTTTGACAC-8	HC6	Control	5	5_ASPN+ FB
AAAGTAGAGTGGTAAT-8	HC6	Control	4	4_POSTN+ FB
AAAGTAGGTACCAGTT-8	HC6	Control	2	2_CFH+ FB
AAAGTAGGTTGGAGGT-8	HC6	Control	2	2_CFH+ FB
AAAGTAGTCAGTCAGT-8	HC6	Control	0	0_CCL19+ FB
AAAGTAGTCCGCAGTG-8	HC6	Control	1	1_APCDD1+ FB
AAAGTAGTCTGCCCTA-8	HC6	Control	4	4_POSTN+ FB
AAATGCCAGAAGGGTA-8	HC6	Control	1	1_APCDD1+ FB
AAATGCCAGAGAGCTC-8	HC6	Control	1	1_APCDD1+ FB
AAATGCCAGTCTTGCA-8	HC6	Control	1	1_APCDD1+ FB
AAATGCCCAAGCCGCT-8	HC6	Control	1	1_APCDD1+ FB
AAATGCCCATCCGTGG-8	HC6	Control	5	5_ASPN+ FB
AAATGCCGTCCATGAT-8	HC6	Control	1	1_APCDD1+ FB
AAATGCCGTCGCATCG-8	HC6	Control	2	2_CFH+ FB
AAATGCCTCGTACCGG-8	HC6	Control	1	1_APCDD1+ FB
AACACGTAGGTGTGGT-8	HC6	Control	8	8_INHBA+ FB
AACACGTCAAGTCATC-8	HC6	Control	2	2_CFH+ FB
AACACGTCAGCATACT-8	HC6	Control	5	5_ASPN+ FB
AACACGTCAGCATGAG-8	HC6	Control	0	0_CCL19+ FB
AACACGTCAGCCTTGG-8	HC6	Control	4	4_POSTN+ FB
AACACGTGTCTGGTCG-8	HC6	Control	1	1_APCDD1+ FB
AACACGTTCCTGCAGG-8	HC6	Control	0	0_CCL19+ FB
AACCATGCAAGTTGTC-8	HC6	Control	5	5_ASPN+ FB
AACCATGGTCAGATAA-8	HC6	Control	4	4_POSTN+ FB
AACCATGGTCCAGTGC-8	HC6	Control	0	0_CCL19+ FB
AACCATGTCACATAGC-8	HC6	Control	3	3_HSPA1A+ FB
AACCATGTCCATGCTC-8	HC6	Control	0	0_CCL19+ FB
AACCATGTCTCTGAGA-8	HC6	Control	0	0_CCL19+ FB
AACCGCGAGTCCCACG-8	HC6	Control	1	1_APCDD1+ FB
AACCGCGGTACCAGTT-8	HC6	Control	2	2_CFH+ FB
AACCGCGTCCGAAGAG-8	HC6	Control	0	0_CCL19+ FB
AACGTTGAGACAATAC-8	HC6	Control	4	4_POSTN+ FB
AACGTTGAGCTGATAA-8	HC6	Control	5	5_ASPN+ FB
AACGTTGAGGGAGTAA-8	HC6	Control	0	0_CCL19+ FB
AACGTTGGTCCCGACA-8	HC6	Control	5	5_ASPN+ FB
AACGTTGGTGGTGTAG-8	HC6	Control	0	0_CCL19+ FB
AACGTTGGTGTGAATA-8	HC6	Control	6	6_FBLN1+ FB
AACGTTGTCCCTCAGT-8	HC6	Control	0	0_CCL19+ FB
AACTCAGAGATCGATA-8	HC6	Control	7	7_IGFBP2+ FB
AACTCAGAGTGGGATC-8	HC6	Control	0	0_CCL19+ FB
AACTCAGCACACGCTG-8	HC6	Control	1	1_APCDD1+ FB
AACTCAGCACCAGATT-8	HC6	Control	5	5_ASPN+ FB
AACTCAGCAGCCAATT-8	HC6	Control	3	3_HSPA1A+ FB
AACTCAGTCCACTGGG-8	HC6	Control	0	0_CCL19+ FB
AACTCCCAGATGTGGC-8	HC6	Control	0	0_CCL19+ FB
AACTCCCCAGACTCGC-8	HC6	Control	1	1_APCDD1+ FB
AACTCCCGTACAGTTC-8	HC6	Control	2	2_CFH+ FB
AACTCTTAGCTAACAA-8	HC6	Control	5	5_ASPN+ FB
AACTCTTCAGTACACT-8	HC6	Control	5	5_ASPN+ FB
AACTCTTGTTCCAACA-8	HC6	Control	0	0_CCL19+ FB
AACTCTTTCAGATAAG-8	HC6	Control	1	1_APCDD1+ FB
AACTGGTAGGCAATTA-8	HC6	Control	2	2_CFH+ FB
AACTGGTGTCTAGTCA-8	HC6	Control	1	1_APCDD1+ FB
AACTGGTGTGCACTTA-8	HC6	Control	0	0_CCL19+ FB
AACTGGTTCACTGGGC-8	HC6	Control	0	0_CCL19+ FB
AACTTTCAGGCAGTCA-8	HC6	Control	1	1_APCDD1+ FB
AACTTTCGTACTTCTT-8	HC6	Control	0	0_CCL19+ FB
AACTTTCGTTGATTGC-8	HC6	Control	4	4_POSTN+ FB
AACTTTCGTTGTGGAG-8	HC6	Control	4	4_POSTN+ FB
AACTTTCTCGAGAACG-8	HC6	Control	5	5_ASPN+ FB
AAGACCTAGTAGGTGC-8	HC6	Control	1	1_APCDD1+ FB
AAGACCTCACACGCTG-8	HC6	Control	2	2_CFH+ FB
AAGACCTCATCGGTTA-8	HC6	Control	0	0_CCL19+ FB
AAGACCTGTACCGTTA-8	HC6	Control	1	1_APCDD1+ FB
AAGACCTTCAACGAAA-8	HC6	Control	0	0_CCL19+ FB
AAGACCTTCGGAGGTA-8	HC6	Control	0	0_CCL19+ FB
AAGACCTTCTACCAGA-8	HC6	Control	3	3_HSPA1A+ FB
AAGCCGCAGCTCCTCT-8	HC6	Control	1	1_APCDD1+ FB
AAGCCGCCAAACTGTC-8	HC6	Control	0	0_CCL19+ FB
AAGCCGCCATGCCACG-8	HC6	Control	4	4_POSTN+ FB
AAGCCGCGTAAGGGCT-8	HC6	Control	1	1_APCDD1+ FB
AAGCCGCTCAACGGGA-8	HC6	Control	4	4_POSTN+ FB
AAGCCGCTCAATCACG-8	HC6	Control	8	8_INHBA+ FB
AAGGAGCCAATCCGAT-8	HC6	Control	4	4_POSTN+ FB
AAGGAGCGTCGCCATG-8	HC6	Control	8	8_INHBA+ FB
AAGGCAGGTCGAGATG-8	HC6	Control	0	0_CCL19+ FB
AAGGTTCCAATCTGCA-8	HC6	Control	5	5_ASPN+ FB
AAGGTTCCAGCGTAAG-8	HC6	Control	3	3_HSPA1A+ FB
AAGGTTCTCTTACCGC-8	HC6	Control	6	6_FBLN1+ FB
AAGTCTGAGCTGAACG-8	HC6	Control	6	6_FBLN1+ FB
AAGTCTGGTCATCCCT-8	HC6	Control	0	0_CCL19+ FB
AATCCAGAGAGTACCG-8	HC6	Control	0	0_CCL19+ FB
AATCCAGAGGGATACC-8	HC6	Control	0	0_CCL19+ FB
AATCCAGAGTCCGTAT-8	HC6	Control	2	2_CFH+ FB
AATCCAGCAAGGTTCT-8	HC6	Control	1	1_APCDD1+ FB
AATCCAGGTACCGCTG-8	HC6	Control	0	0_CCL19+ FB
AATCCAGGTATAAACG-8	HC6	Control	2	2_CFH+ FB
AATCCAGTCTGGTATG-8	HC6	Control	3	3_HSPA1A+ FB
AATCCAGTCTTTACGT-8	HC6	Control	1	1_APCDD1+ FB
AATCGGTAGTGGTAAT-8	HC6	Control	0	0_CCL19+ FB
AATCGGTCAGCTGGCT-8	HC6	Control	0	0_CCL19+ FB
AATCGGTGTTGTGGCC-8	HC6	Control	0	0_CCL19+ FB
ACACCAAAGAATCTCC-8	HC6	Control	5	5_ASPN+ FB
ACACCAACATGGATGG-8	HC6	Control	8	8_INHBA+ FB
ACACCCTAGACTTGAA-8	HC6	Control	3	3_HSPA1A+ FB
ACACCCTCACGTCAGC-8	HC6	Control	5	5_ASPN+ FB
ACACCCTCAGCTTAAC-8	HC6	Control	2	2_CFH+ FB
ACACCCTGTAAGTGTA-8	HC6	Control	4	4_POSTN+ FB
ACACCCTGTCGCATCG-8	HC6	Control	6	6_FBLN1+ FB
ACACCGGAGATGTGTA-8	HC6	Control	3	3_HSPA1A+ FB
ACACCGGAGCAATATG-8	HC6	Control	4	4_POSTN+ FB
ACACCGGCAAGACACG-8	HC6	Control	0	0_CCL19+ FB
ACACCGGCATTCTCAT-8	HC6	Control	0	0_CCL19+ FB
ACACCGGCATTTGCCC-8	HC6	Control	0	0_CCL19+ FB
ACACCGGGTACTCTCC-8	HC6	Control	1	1_APCDD1+ FB
ACACCGGGTACTTCTT-8	HC6	Control	1	1_APCDD1+ FB
ACACCGGGTAGCTGCC-8	HC6	Control	2	2_CFH+ FB
ACACCGGGTATAAACG-8	HC6	Control	0	0_CCL19+ FB
ACACTGAAGACTAGGC-8	HC6	Control	0	0_CCL19+ FB
ACACTGACAGGACGTA-8	HC6	Control	4	4_POSTN+ FB
ACACTGACATCACCCT-8	HC6	Control	0	0_CCL19+ FB
ACACTGAGTGATGTCT-8	HC6	Control	1	1_APCDD1+ FB
ACACTGATCTTACCGC-8	HC6	Control	6	6_FBLN1+ FB
ACAGCCGAGTCCTCCT-8	HC6	Control	1	1_APCDD1+ FB
ACAGCCGCATATACGC-8	HC6	Control	3	3_HSPA1A+ FB
ACAGCCGTCACAAACC-8	HC6	Control	5	5_ASPN+ FB
ACAGCCGTCAGTTGAC-8	HC6	Control	8	8_INHBA+ FB
ACAGCTACAACTTGAC-8	HC6	Control	0	0_CCL19+ FB
ACAGCTACAGTGGAGT-8	HC6	Control	8	8_INHBA+ FB
ACAGCTACATCACAAC-8	HC6	Control	4	4_POSTN+ FB
ACAGCTAGTATATCCG-8	HC6	Control	0	0_CCL19+ FB
ACATACGCACATGACT-8	HC6	Control	1	1_APCDD1+ FB
ACATACGGTGGTGTAG-8	HC6	Control	1	1_APCDD1+ FB
ACATACGTCAAACGGG-8	HC6	Control	3	3_HSPA1A+ FB
ACATACGTCACATACG-8	HC6	Control	5	5_ASPN+ FB
ACATACGTCAGTTGAC-8	HC6	Control	0	0_CCL19+ FB
ACATCAGCAACTGGCC-8	HC6	Control	0	0_CCL19+ FB
ACCAGTACAAGCGAGT-8	HC6	Control	4	4_POSTN+ FB
ACCAGTACACGTTGGC-8	HC6	Control	1	1_APCDD1+ FB
ACCAGTAGTAATAGCA-8	HC6	Control	5	5_ASPN+ FB
ACCAGTAGTATAATGG-8	HC6	Control	5	5_ASPN+ FB
ACCAGTATCCGATATG-8	HC6	Control	2	2_CFH+ FB
ACCCACTAGACCTTTG-8	HC6	Control	1	1_APCDD1+ FB
ACCCACTCAATGGAAT-8	HC6	Control	0	0_CCL19+ FB
ACCCACTCAGACGCCT-8	HC6	Control	4	4_POSTN+ FB
ACCCACTCAGACGTAG-8	HC6	Control	9	9_TAGLN+ FB
ACCCACTTCGTCCAGG-8	HC6	Control	0	0_CCL19+ FB
ACCGTAAAGACAGACC-8	HC6	Control	4	4_POSTN+ FB
ACCGTAAAGCTACCTA-8	HC6	Control	1	1_APCDD1+ FB
ACCTTTAAGTTCGCAT-8	HC6	Control	3	3_HSPA1A+ FB
ACCTTTAGTGACGCCT-8	HC6	Control	4	4_POSTN+ FB
ACCTTTATCGGATGTT-8	HC6	Control	4	4_POSTN+ FB
ACGAGCCAGTTGTAGA-8	HC6	Control	4	4_POSTN+ FB
ACGAGCCCAAGCTGTT-8	HC6	Control	5	5_ASPN+ FB
ACGAGCCGTACCGCTG-8	HC6	Control	1	1_APCDD1+ FB
ACGAGCCTCATCATTC-8	HC6	Control	1	1_APCDD1+ FB
ACGAGGAGTATTAGCC-8	HC6	Control	1	1_APCDD1+ FB
ACGAGGAGTCAAAGAT-8	HC6	Control	0	0_CCL19+ FB
ACGAGGATCGAGAACG-8	HC6	Control	4	4_POSTN+ FB
ACGATACGTTGGTTTG-8	HC6	Control	0	0_CCL19+ FB
ACGATACGTTTGTGTG-8	HC6	Control	0	0_CCL19+ FB
ACGATGTCAATGAAAC-8	HC6	Control	0	0_CCL19+ FB
ACGATGTCACATTTCT-8	HC6	Control	4	4_POSTN+ FB
ACGATGTCAGCGAACA-8	HC6	Control	7	7_IGFBP2+ FB
ACGCAGCAGGTGTGGT-8	HC6	Control	5	5_ASPN+ FB
ACGCAGCCAACACCCG-8	HC6	Control	0	0_CCL19+ FB
ACGCAGCGTATAAACG-8	HC6	Control	1	1_APCDD1+ FB
ACGCAGCGTCCGAACC-8	HC6	Control	5	5_ASPN+ FB
ACGCAGCGTGCAGGTA-8	HC6	Control	7	7_IGFBP2+ FB
ACGCAGCTCAGTTGAC-8	HC6	Control	5	5_ASPN+ FB
ACGCAGCTCCTTCAAT-8	HC6	Control	3	3_HSPA1A+ FB
ACGCAGCTCGATAGAA-8	HC6	Control	5	5_ASPN+ FB
ACGCCAGAGGCGACAT-8	HC6	Control	1	1_APCDD1+ FB
ACGCCAGCAAACTGTC-8	HC6	Control	6	6_FBLN1+ FB
ACGCCAGGTTTGACAC-8	HC6	Control	4	4_POSTN+ FB
ACGCCGAAGCCAGTTT-8	HC6	Control	4	4_POSTN+ FB
ACGCCGAAGCCGTCGT-8	HC6	Control	3	3_HSPA1A+ FB
ACGCCGAAGGACAGAA-8	HC6	Control	8	8_INHBA+ FB
ACGCCGACACCATGTA-8	HC6	Control	1	1_APCDD1+ FB
ACGCCGACAGGCTCAC-8	HC6	Control	5	5_ASPN+ FB
ACGCCGACATTGTGCA-8	HC6	Control	2	2_CFH+ FB
ACGCCGAGTCATATCG-8	HC6	Control	3	3_HSPA1A+ FB
ACGGAGATCCACGTGG-8	HC6	Control	4	4_POSTN+ FB
ACGGCCACACGAGGTA-8	HC6	Control	0	0_CCL19+ FB
ACGGCCAGTCTTGCGG-8	HC6	Control	4	4_POSTN+ FB
ACGGGCTCAAGTTAAG-8	HC6	Control	1	1_APCDD1+ FB
ACGGGCTCACCAGGCT-8	HC6	Control	4	4_POSTN+ FB
ACGGGCTCAGTATCTG-8	HC6	Control	4	4_POSTN+ FB
ACGGGCTGTTCGAATC-8	HC6	Control	1	1_APCDD1+ FB
ACGGGCTGTTGAGTTC-8	HC6	Control	3	3_HSPA1A+ FB
ACGGGCTTCGGCGCTA-8	HC6	Control	4	4_POSTN+ FB
ACGGGTCAGACTGTAA-8	HC6	Control	4	4_POSTN+ FB
ACGGGTCAGAGGACGG-8	HC6	Control	4	4_POSTN+ FB
ACGGGTCAGTATGACA-8	HC6	Control	4	4_POSTN+ FB
ACGGGTCGTCAAGCGA-8	HC6	Control	0	0_CCL19+ FB
ACGGGTCGTCAGAATA-8	HC6	Control	1	1_APCDD1+ FB
ACGGGTCTCTTGTATC-8	HC6	Control	0	0_CCL19+ FB
ACGTCAACAAGGGTCA-8	HC6	Control	1	1_APCDD1+ FB
ACTATCTAGTAATCCC-8	HC6	Control	5	5_ASPN+ FB
ACTATCTGTACCGAGA-8	HC6	Control	1	1_APCDD1+ FB
ACTGAACAGTCCGTAT-8	HC6	Control	1	1_APCDD1+ FB
ACTGAACTCGCGGATC-8	HC6	Control	1	1_APCDD1+ FB
ACTGAGTAGACTCGGA-8	HC6	Control	5	5_ASPN+ FB
ACTGAGTAGTGTCTCA-8	HC6	Control	0	0_CCL19+ FB
ACTGAGTCAGGTCTCG-8	HC6	Control	5	5_ASPN+ FB
ACTGAGTGTCGAGATG-8	HC6	Control	2	2_CFH+ FB
ACTGAGTTCGAGCCCA-8	HC6	Control	0	0_CCL19+ FB
ACTGATGAGACCGGAT-8	HC6	Control	2	2_CFH+ FB
ACTGATGCATTGTGCA-8	HC6	Control	3	3_HSPA1A+ FB
ACTGATGGTCAATACC-8	HC6	Control	0	0_CCL19+ FB
ACTGATGGTCTTCGTC-8	HC6	Control	0	0_CCL19+ FB
ACTGCTCAGGTTCCTA-8	HC6	Control	5	5_ASPN+ FB
ACTGCTCCATCTCCCA-8	HC6	Control	2	2_CFH+ FB
ACTGCTCGTCGAGTTT-8	HC6	Control	4	4_POSTN+ FB
ACTGCTCGTTCGTGAT-8	HC6	Control	0	0_CCL19+ FB
ACTGTCCAGAGCAATT-8	HC6	Control	5	5_ASPN+ FB
ACTGTCCGTTGTACAC-8	HC6	Control	0	0_CCL19+ FB
ACTGTCCGTTTGCATG-8	HC6	Control	0	0_CCL19+ FB
ACTGTCCTCCTAGGGC-8	HC6	Control	4	4_POSTN+ FB
ACTGTCCTCGGAGGTA-8	HC6	Control	0	0_CCL19+ FB
ACTTACTAGTACGACG-8	HC6	Control	0	0_CCL19+ FB
ACTTACTCAAAGAATC-8	HC6	Control	1	1_APCDD1+ FB
ACTTACTGTCAGTGGA-8	HC6	Control	0	0_CCL19+ FB
ACTTACTTCAAGCCTA-8	HC6	Control	5	5_ASPN+ FB
ACTTACTTCATATCGG-8	HC6	Control	5	5_ASPN+ FB
ACTTACTTCCTGCAGG-8	HC6	Control	3	3_HSPA1A+ FB
ACTTACTTCGTACGGC-8	HC6	Control	0	0_CCL19+ FB
ACTTACTTCTGAAAGA-8	HC6	Control	1	1_APCDD1+ FB
ACTTGTTCAGCTTAAC-8	HC6	Control	4	4_POSTN+ FB
ACTTGTTCAGTGAGTG-8	HC6	Control	1	1_APCDD1+ FB
ACTTGTTGTAAATACG-8	HC6	Control	0	0_CCL19+ FB
ACTTGTTTCCGTTGCT-8	HC6	Control	4	4_POSTN+ FB
ACTTGTTTCGCGCCAA-8	HC6	Control	5	5_ASPN+ FB
ACTTGTTTCTGCCAGG-8	HC6	Control	6	6_FBLN1+ FB
ACTTGTTTCTTAACCT-8	HC6	Control	0	0_CCL19+ FB
ACTTTCACAAGAGTCG-8	HC6	Control	1	1_APCDD1+ FB
ACTTTCACATATGGTC-8	HC6	Control	3	3_HSPA1A+ FB
ACTTTCACATCGGAAG-8	HC6	Control	0	0_CCL19+ FB
ACTTTCATCAGCGATT-8	HC6	Control	2	2_CFH+ FB
ACTTTCATCATGTCCC-8	HC6	Control	4	4_POSTN+ FB
ACTTTCATCGCAAACT-8	HC6	Control	0	0_CCL19+ FB
ACTTTCATCTAGAGTC-8	HC6	Control	0	0_CCL19+ FB
AGAATAGAGTTCGCAT-8	HC6	Control	1	1_APCDD1+ FB
AGAATAGCACGTAAGG-8	HC6	Control	3	3_HSPA1A+ FB
AGACGTTAGACAGGCT-8	HC6	Control	4	4_POSTN+ FB
AGACGTTAGTCCATAC-8	HC6	Control	0	0_CCL19+ FB
AGACGTTCATGGGAAC-8	HC6	Control	2	2_CFH+ FB
AGACGTTGTGCTAGCC-8	HC6	Control	1	1_APCDD1+ FB
AGACGTTTCAGTGTTG-8	HC6	Control	0	0_CCL19+ FB
AGACGTTTCGTAGATC-8	HC6	Control	5	5_ASPN+ FB
AGAGCGAAGATCACGG-8	HC6	Control	1	1_APCDD1+ FB
AGAGCGACAGCTGCAC-8	HC6	Control	5	5_ASPN+ FB
AGAGCTTAGACAATAC-8	HC6	Control	2	2_CFH+ FB
AGAGCTTAGCTCCTTC-8	HC6	Control	5	5_ASPN+ FB
AGAGCTTCATACGCCG-8	HC6	Control	3	3_HSPA1A+ FB
AGAGCTTGTATTAGCC-8	HC6	Control	1	1_APCDD1+ FB
AGAGCTTTCGTCGTTC-8	HC6	Control	1	1_APCDD1+ FB
AGAGCTTTCTAACGGT-8	HC6	Control	0	0_CCL19+ FB
AGAGTGGAGGGCTTGA-8	HC6	Control	5	5_ASPN+ FB
AGAGTGGCAGGTCTCG-8	HC6	Control	8	8_INHBA+ FB
AGAGTGGCAGTCCTTC-8	HC6	Control	1	1_APCDD1+ FB
AGAGTGGGTCATTAGC-8	HC6	Control	3	3_HSPA1A+ FB
AGAGTGGTCTACCTGC-8	HC6	Control	4	4_POSTN+ FB
AGATCTGAGTAGCGGT-8	HC6	Control	3	3_HSPA1A+ FB
AGATCTGGTCTCCCTA-8	HC6	Control	5	5_ASPN+ FB
AGATCTGGTTGCCTCT-8	HC6	Control	3	3_HSPA1A+ FB
AGATCTGTCTTGGGTA-8	HC6	Control	0	0_CCL19+ FB
AGATTGCCACCAACCG-8	HC6	Control	0	0_CCL19+ FB
AGATTGCTCCAGTATG-8	HC6	Control	0	0_CCL19+ FB
AGCAGCCAGACTACAA-8	HC6	Control	0	0_CCL19+ FB
AGCAGCCCAAACGCGA-8	HC6	Control	1	1_APCDD1+ FB
AGCAGCCCAGGGTATG-8	HC6	Control	0	0_CCL19+ FB
AGCAGCCGTCAGAGGT-8	HC6	Control	4	4_POSTN+ FB
AGCAGCCGTCCTGCTT-8	HC6	Control	2	2_CFH+ FB
AGCAGCCTCTAACGGT-8	HC6	Control	5	5_ASPN+ FB
AGCATACCATTCGACA-8	HC6	Control	4	4_POSTN+ FB
AGCATACTCATGCAAC-8	HC6	Control	1	1_APCDD1+ FB
AGCATACTCCATTCTA-8	HC6	Control	3	3_HSPA1A+ FB
AGCATACTCGCGCCAA-8	HC6	Control	4	4_POSTN+ FB
AGCCTAAGTACAGTGG-8	HC6	Control	0	0_CCL19+ FB
AGCCTAAGTGAAATCA-8	HC6	Control	2	2_CFH+ FB
AGCCTAATCCTGTAGA-8	HC6	Control	4	4_POSTN+ FB
AGCGGTCAGAAAGTGG-8	HC6	Control	3	3_HSPA1A+ FB
AGCGGTCAGGGAACGG-8	HC6	Control	1	1_APCDD1+ FB
AGCGGTCAGTCGATAA-8	HC6	Control	0	0_CCL19+ FB
AGCGGTCGTCGCATCG-8	HC6	Control	1	1_APCDD1+ FB
AGCGGTCGTGGTTTCA-8	HC6	Control	5	5_ASPN+ FB
AGCGGTCTCTATCCCG-8	HC6	Control	1	1_APCDD1+ FB
AGCGTATAGGGAACGG-8	HC6	Control	0	0_CCL19+ FB
AGCGTATCACCTCGGA-8	HC6	Control	1	1_APCDD1+ FB
AGCGTATGTTTGTTTC-8	HC6	Control	2	2_CFH+ FB
AGCGTCGAGAAACCTA-8	HC6	Control	1	1_APCDD1+ FB
AGCTCCTAGAGGACGG-8	HC6	Control	1	1_APCDD1+ FB
AGCTCCTAGGCTACGA-8	HC6	Control	3	3_HSPA1A+ FB
AGCTCCTCACTCGACG-8	HC6	Control	5	5_ASPN+ FB
AGCTCCTTCCGAACGC-8	HC6	Control	0	0_CCL19+ FB
AGCTCTCAGCTGATAA-8	HC6	Control	1	1_APCDD1+ FB
AGCTCTCCAACGATGG-8	HC6	Control	4	4_POSTN+ FB
AGCTCTCTCATGGTCA-8	HC6	Control	5	5_ASPN+ FB
AGCTTGAAGCAATATG-8	HC6	Control	1	1_APCDD1+ FB
AGCTTGACATATACCG-8	HC6	Control	1	1_APCDD1+ FB
AGCTTGAGTTCATGGT-8	HC6	Control	4	4_POSTN+ FB
AGCTTGATCGTGGTCG-8	HC6	Control	0	0_CCL19+ FB
AGCTTGATCTTAGAGC-8	HC6	Control	0	0_CCL19+ FB
AGGCCACAGAGCAATT-8	HC6	Control	4	4_POSTN+ FB
AGGCCACAGAGCTGCA-8	HC6	Control	3	3_HSPA1A+ FB
AGGCCACAGTTGAGAT-8	HC6	Control	6	6_FBLN1+ FB
AGGCCACGTACTCTCC-8	HC6	Control	5	5_ASPN+ FB
AGGCCGTCACACCGAC-8	HC6	Control	5	5_ASPN+ FB
AGGCCGTCACGCATCG-8	HC6	Control	6	6_FBLN1+ FB
AGGCCGTCAGCTCGCA-8	HC6	Control	0	0_CCL19+ FB
AGGCCGTCAGGCTGAA-8	HC6	Control	1	1_APCDD1+ FB
AGGCCGTGTTATTCTC-8	HC6	Control	1	1_APCDD1+ FB
AGGCCGTTCCATGAGT-8	HC6	Control	1	1_APCDD1+ FB
AGGGAGTGTCACCCAG-8	HC6	Control	0	0_CCL19+ FB
AGGGAGTGTTCTGGTA-8	HC6	Control	6	6_FBLN1+ FB
AGGGAGTTCCGCGCAA-8	HC6	Control	5	5_ASPN+ FB
AGGGATGAGCCACGTC-8	HC6	Control	3	3_HSPA1A+ FB
AGGGATGAGGAGTTTA-8	HC6	Control	2	2_CFH+ FB
AGGGATGAGTTGAGTA-8	HC6	Control	5	5_ASPN+ FB
AGGGATGGTACAGCAG-8	HC6	Control	4	4_POSTN+ FB
AGGGATGGTTGGGACA-8	HC6	Control	0	0_CCL19+ FB
AGGGATGTCTCGCTTG-8	HC6	Control	5	5_ASPN+ FB
AGGGATGTCTGTGCAA-8	HC6	Control	3	3_HSPA1A+ FB
AGGGTGACAGCTGCTG-8	HC6	Control	5	5_ASPN+ FB
AGGGTGAGTAGCACGA-8	HC6	Control	4	4_POSTN+ FB
AGGGTGAGTCTTCAAG-8	HC6	Control	0	0_CCL19+ FB
AGGGTGAGTTCAGTAC-8	HC6	Control	5	5_ASPN+ FB
AGGTCATCAGGTGGAT-8	HC6	Control	3	3_HSPA1A+ FB
AGGTCATCAGTGGGAT-8	HC6	Control	4	4_POSTN+ FB
AGGTCCGAGTGTTAGA-8	HC6	Control	4	4_POSTN+ FB
AGGTCCGGTCATGCAT-8	HC6	Control	4	4_POSTN+ FB
AGTAGTCGTCCGAAGA-8	HC6	Control	1	1_APCDD1+ FB
AGTCTTTAGTACATGA-8	HC6	Control	1	1_APCDD1+ FB
AGTCTTTCATCTCCCA-8	HC6	Control	4	4_POSTN+ FB
AGTCTTTTCGCCTGAG-8	HC6	Control	8	8_INHBA+ FB
AGTGAGGAGCGTAATA-8	HC6	Control	4	4_POSTN+ FB
AGTGAGGCATCTATGG-8	HC6	Control	4	4_POSTN+ FB
AGTGAGGGTGTCGCTG-8	HC6	Control	2	2_CFH+ FB
AGTGAGGGTTCGAATC-8	HC6	Control	2	2_CFH+ FB
AGTGAGGTCGCCCTTA-8	HC6	Control	0	0_CCL19+ FB
AGTGAGGTCGTGGACC-8	HC6	Control	0	0_CCL19+ FB
AGTGAGGTCTCAAGTG-8	HC6	Control	5	5_ASPN+ FB
AGTGAGGTCTGTCTAT-8	HC6	Control	4	4_POSTN+ FB
AGTGAGGTCTTAACCT-8	HC6	Control	2	2_CFH+ FB
AGTGGGAGTACCATCA-8	HC6	Control	1	1_APCDD1+ FB
AGTGGGAGTACTCGCG-8	HC6	Control	1	1_APCDD1+ FB
AGTGGGATCGACGGAA-8	HC6	Control	5	5_ASPN+ FB
AGTGGGATCTGGCGTG-8	HC6	Control	1	1_APCDD1+ FB
AGTGTCAAGGAGCGAG-8	HC6	Control	0	0_CCL19+ FB
AGTGTCACACCTATCC-8	HC6	Control	6	6_FBLN1+ FB
AGTTGGTAGACTAGGC-8	HC6	Control	5	5_ASPN+ FB
AGTTGGTTCGCTAGCG-8	HC6	Control	3	3_HSPA1A+ FB
ATAACGCCACGGTAAG-8	HC6	Control	1	1_APCDD1+ FB
ATAACGCTCACCGGGT-8	HC6	Control	1	1_APCDD1+ FB
ATAACGCTCTCAAGTG-8	HC6	Control	4	4_POSTN+ FB
ATAAGAGAGATAGGAG-8	HC6	Control	0	0_CCL19+ FB
ATAAGAGAGATATGGT-8	HC6	Control	0	0_CCL19+ FB
ATAAGAGGTAACGCGA-8	HC6	Control	0	0_CCL19+ FB
ATAGACCAGACCTAGG-8	HC6	Control	4	4_POSTN+ FB
ATAGACCAGTAAGTAC-8	HC6	Control	5	5_ASPN+ FB
ATAGACCAGTCTCCTC-8	HC6	Control	9	9_TAGLN+ FB
ATAGACCCAGACAGGT-8	HC6	Control	0	0_CCL19+ FB
ATAGACCCAGGTCCAC-8	HC6	Control	0	0_CCL19+ FB
ATAGACCCATCGACGC-8	HC6	Control	1	1_APCDD1+ FB
ATAGACCGTACCCAAT-8	HC6	Control	5	5_ASPN+ FB
ATAGACCGTCCCTACT-8	HC6	Control	0	0_CCL19+ FB
ATAGACCGTCCGTGAC-8	HC6	Control	0	0_CCL19+ FB
ATAGACCGTTAGGGTG-8	HC6	Control	5	5_ASPN+ FB
ATAGACCTCCTAGAAC-8	HC6	Control	5	5_ASPN+ FB
ATCACGACACAAGCCC-8	HC6	Control	4	4_POSTN+ FB
ATCACGAGTCGAAAGC-8	HC6	Control	5	5_ASPN+ FB
ATCACGATCTGCCAGG-8	HC6	Control	5	5_ASPN+ FB
ATCACGATCTGTTTGT-8	HC6	Control	4	4_POSTN+ FB
ATCATCTAGACGCTTT-8	HC6	Control	4	4_POSTN+ FB
ATCATCTAGTCGTACT-8	HC6	Control	2	2_CFH+ FB
ATCATCTCATACTCTT-8	HC6	Control	6	6_FBLN1+ FB
ATCATGGCACGTCTCT-8	HC6	Control	5	5_ASPN+ FB
ATCATGGGTAGATTAG-8	HC6	Control	4	4_POSTN+ FB
ATCATGGTCAAGCCTA-8	HC6	Control	8	8_INHBA+ FB
ATCCACCCAAATCCGT-8	HC6	Control	2	2_CFH+ FB
ATCCACCCATCGGAAG-8	HC6	Control	1	1_APCDD1+ FB
ATCCACCGTATCACCA-8	HC6	Control	4	4_POSTN+ FB
ATCCACCGTCCCTTGT-8	HC6	Control	4	4_POSTN+ FB
ATCCACCGTTCGAATC-8	HC6	Control	0	0_CCL19+ FB
ATCCACCTCTTGCATT-8	HC6	Control	4	4_POSTN+ FB
ATCCACCTCTTGTCAT-8	HC6	Control	0	0_CCL19+ FB
ATCCGAAAGTAGTGCG-8	HC6	Control	0	0_CCL19+ FB
ATCCGAATCTGAGTGT-8	HC6	Control	3	3_HSPA1A+ FB
ATCGAGTAGATGTAAC-8	HC6	Control	1	1_APCDD1+ FB
ATCGAGTCAGCTATTG-8	HC6	Control	1	1_APCDD1+ FB
ATCGAGTGTTTGACAC-8	HC6	Control	1	1_APCDD1+ FB
ATCGAGTTCAGGCGAA-8	HC6	Control	4	4_POSTN+ FB
ATCGAGTTCGTTGACA-8	HC6	Control	1	1_APCDD1+ FB
ATCTACTAGAGAACAG-8	HC6	Control	5	5_ASPN+ FB
ATCTACTAGTTCGATC-8	HC6	Control	1	1_APCDD1+ FB
ATCTACTCACAGACAG-8	HC6	Control	4	4_POSTN+ FB
ATCTACTCAGCTCGAC-8	HC6	Control	5	5_ASPN+ FB
ATCTACTGTCTGCGGT-8	HC6	Control	5	5_ASPN+ FB
ATCTACTTCCTCATTA-8	HC6	Control	5	5_ASPN+ FB
ATCTACTTCTCGTATT-8	HC6	Control	1	1_APCDD1+ FB
ATCTGCCAGGTGCACA-8	HC6	Control	0	0_CCL19+ FB
ATCTGCCCAAGCCGCT-8	HC6	Control	3	3_HSPA1A+ FB
ATCTGCCCAATCTACG-8	HC6	Control	2	2_CFH+ FB
ATCTGCCCAGTACACT-8	HC6	Control	1	1_APCDD1+ FB
ATCTGCCCATAGTAAG-8	HC6	Control	0	0_CCL19+ FB
ATCTGCCGTGGGTATG-8	HC6	Control	0	0_CCL19+ FB
ATCTGCCTCGATCCCT-8	HC6	Control	5	5_ASPN+ FB
ATCTGCCTCTACTCAT-8	HC6	Control	0	0_CCL19+ FB
ATGAGGGGTGCTAGCC-8	HC6	Control	4	4_POSTN+ FB
ATGAGGGGTTCGGGCT-8	HC6	Control	2	2_CFH+ FB
ATGAGGGTCATGCATG-8	HC6	Control	3	3_HSPA1A+ FB
ATGCGATCACCGAATT-8	HC6	Control	4	4_POSTN+ FB
ATGCGATGTAGCGTGA-8	HC6	Control	3	3_HSPA1A+ FB
ATGCGATGTGTAAGTA-8	HC6	Control	0	0_CCL19+ FB
ATGGGAGAGCCGATTT-8	HC6	Control	2	2_CFH+ FB
ATGGGAGAGGGTCTCC-8	HC6	Control	4	4_POSTN+ FB
ATGGGAGCACCTATCC-8	HC6	Control	4	4_POSTN+ FB
ATGGGAGCAGCTGTAT-8	HC6	Control	1	1_APCDD1+ FB
ATGGGAGGTAGTACCT-8	HC6	Control	2	2_CFH+ FB
ATGGGAGGTAGTGAAT-8	HC6	Control	0	0_CCL19+ FB
ATGGGAGGTCCCTTGT-8	HC6	Control	8	8_INHBA+ FB
ATGGGAGGTTAAGAAC-8	HC6	Control	1	1_APCDD1+ FB
ATGGGAGTCACCAGGC-8	HC6	Control	3	3_HSPA1A+ FB
ATGGGAGTCGGCGCTA-8	HC6	Control	5	5_ASPN+ FB
ATGGGAGTCTTGCAAG-8	HC6	Control	0	0_CCL19+ FB
ATGTGTGAGGTGACCA-8	HC6	Control	1	1_APCDD1+ FB
ATGTGTGCAGCCACCA-8	HC6	Control	0	0_CCL19+ FB
ATGTGTGGTTATTCTC-8	HC6	Control	8	8_INHBA+ FB
ATTACTCCATATACCG-8	HC6	Control	6	6_FBLN1+ FB
ATTACTCGTTACGACT-8	HC6	Control	2	2_CFH+ FB
ATTACTCGTTCAACCA-8	HC6	Control	8	8_INHBA+ FB
ATTACTCTCAAGCCTA-8	HC6	Control	2	2_CFH+ FB
ATTATCCAGCTGCCCA-8	HC6	Control	4	4_POSTN+ FB
ATTATCCAGGCTCAGA-8	HC6	Control	5	5_ASPN+ FB
ATTATCCCAAGTTGTC-8	HC6	Control	4	4_POSTN+ FB
ATTATCCCAGGTCCAC-8	HC6	Control	4	4_POSTN+ FB
ATTATCCCAGTACACT-8	HC6	Control	1	1_APCDD1+ FB
ATTATCCGTCTCTCTG-8	HC6	Control	5	5_ASPN+ FB
ATTATCCGTTACGTCA-8	HC6	Control	4	4_POSTN+ FB
ATTATCCTCAGTTAGC-8	HC6	Control	8	8_INHBA+ FB
ATTCTACAGGTGCACA-8	HC6	Control	5	5_ASPN+ FB
ATTCTACGTCAAGCGA-8	HC6	Control	4	4_POSTN+ FB
ATTCTACTCCACGTTC-8	HC6	Control	1	1_APCDD1+ FB
ATTGGACAGCTCCCAG-8	HC6	Control	1	1_APCDD1+ FB
ATTGGACCACAGGTTT-8	HC6	Control	0	0_CCL19+ FB
ATTGGACGTCGGCTCA-8	HC6	Control	0	0_CCL19+ FB
ATTGGACTCCAGGGCT-8	HC6	Control	0	0_CCL19+ FB
ATTGGTGAGGCCGAAT-8	HC6	Control	5	5_ASPN+ FB
[truncated: 2,465 more rows]
