# Supplementary material for: Single-cell transcriptomics analysis of bullous pemphigoid unveils immune-stromal crosstalk in type 2 inflammatory disease
Source: Nat Commun. 2024 Jul 15;15:5949. doi: 10.1038/s41467-024-50283-3 (PMC11251189; doi:10.1038/s41467-024-50283-3)
Supplement: Supplementary file 4 — Supplementary Data 1-15 [file 41467_2024_50283_MOESM4_ESM.zip › Supplementary Data/Supplementary Data 6.xlsx]

## Sheet: Sheet1
Supplementary Data 6: Marker genes of clusters derived from all fibroblasts cells across 13 scRNA-seq skin samples.
p_val	avg_log2FC	pct.1	pct.2	p_val_adj	cluster	gene
3.20826e-273	3.8292	0.582	0.095	9.2385e-269	0	CCL19
0	2.61407	0.973	0.393	0	0	APOE
2.79626e-233	2.14412	0.597	0.109	8.05212e-229	0	C7
8.74517e-235	1.78028	0.839	0.396	2.51826e-230	0	C3
3.34616e-119	1.76089	0.515	0.217	9.6356e-115	0	CD74
0	1.76084	0.989	0.631	0	0	CXCL12
0	1.60742	0.989	0.809	0	0	IGFBP7
1.77793e-186	1.4905	0.623	0.179	5.11974e-182	0	IGFBP3
1.18488e-138	1.48924	0.47	0.118	3.41199e-134	0	APOC1
2.48079e-193	1.33109	0.583	0.145	7.14369e-189	0	IL33
1.79876e-64	1.32639	0.617	0.345	5.17971e-60	0	CCL2
6.53141e-182	1.2855	0.776	0.343	1.88078e-177	0	GGT5
3.80018e-78	1.26241	0.63	0.371	1.0943e-73	0	C11orf96
5.40124e-171	1.22774	0.841	0.438	1.55534e-166	0	EFEMP1
6.74803e-177	1.15797	0.405	0.053	1.94316e-172	0	RBP5
8.96801e-133	1.11604	0.567	0.194	2.58243e-128	0	CYGB
1.08105e-126	1.04323	0.577	0.248	3.113e-122	0	CTSH
3.58288e-86	1.03723	0.914	0.751	1.03173e-81	0	EGR1
7.37272e-217	2.67965	0.664	0.142	2.12305e-212	1	COMP
2.32497e-220	2.20549	0.83	0.419	6.69499e-216	1	APCDD1
4.67998e-246	1.93317	0.845	0.443	1.34765e-241	1	COL18A1
4.17896e-206	1.9315	0.876	0.423	1.20337e-201	1	SFRP2
4.70699e-149	1.77245	0.399	0.042	1.35542e-144	1	WIF1
2.3715e-29	1.62149	0.352	0.226	6.82898e-25	1	TNC
4.91925e-136	1.6158	0.518	0.156	1.41655e-131	1	LEPR
4.11874e-157	1.36704	0.744	0.393	1.18603e-152	1	NBL1
3.23646e-150	1.34826	0.935	0.733	9.31972e-146	1	CD9
8.68823e-150	1.31686	0.471	0.08	2.50186e-145	1	COL23A1
9.00405e-137	1.3022	0.92	0.749	2.59281e-132	1	PLPP3
9.53687e-137	1.19988	0.469	0.097	2.74624e-132	1	NKD2
1.72013e-180	1.18689	0.96	0.899	4.95328e-176	1	COL6A1
1.41604e-86	1.11703	0.57	0.207	4.07763e-82	1	F13A1
4.26839e-162	1.08322	0.966	0.932	1.22913e-157	1	COL6A2
1.2364e-101	1.07638	0.896	0.746	3.56032e-97	1	MMP2
1.20658e-131	1.07474	0.379	0.053	3.47446e-127	1	COL13A1
1.25923e-128	1.05354	0.341	0.036	3.62608e-124	1	NPTX2
1.99232e-50	1.03655	0.631	0.377	5.73708e-46	1	COL14A1
1.84602e-85	1.03519	0.428	0.135	5.31581e-81	1	AXIN2
8.92335e-67	1.02396	0.452	0.188	2.56957e-62	1	CYP26B1
3.96804e-85	1.0063	0.439	0.14	1.14264e-80	1	ACKR4
9.21e-181	1.98181	0.988	0.797	2.65211e-176	2	APOD
3.58895e-184	1.63026	0.989	0.896	1.03347e-179	2	CFD
4.44701e-130	1.58453	0.993	0.95	1.28056e-125	2	GSN
5.72149e-148	1.5352	0.972	0.758	1.64756e-143	2	CFH
3.34137e-102	1.48429	0.96	0.684	9.62181e-98	2	MGP
5.61596e-113	1.12996	1	0.942	1.61717e-108	2	CXCL14
7.04882e-68	1.0883	0.789	0.455	2.02978e-63	2	ABCA8
4.99016e-52	1.07721	0.567	0.29	1.43697e-47	2	ITM2A
2.31127e-115	1.07114	0.968	0.679	6.65553e-111	2	CXCL12
1.35226e-11	1.04964	0.325	0.205	3.89395e-07	2	PLA2G2A
1.83432e-50	1.02812	0.761	0.5	5.28212e-46	2	EFEMP1
7.12773e-31	1.00916	0.337	0.137	2.0525e-26	2	STMN2
8.24821e-50	1.84818	0.51	0.22	2.37515e-45	3	CXCL2
1.12348e-08	1.75312	0.085	0.066	0.000323518	3	DCD
2.73398e-26	1.72268	0.266	0.134	7.87277e-22	3	HSPA6
2.00881e-109	1.71474	0.85	0.644	5.78455e-105	3	DNAJB1
1.13293e-84	1.62335	0.904	0.789	3.26238e-80	3	HSPA1A
6.61853e-41	1.6215	0.634	0.381	1.90587e-36	3	CCL2
6.98515e-78	1.4627	0.911	0.744	2.01144e-73	3	HSPA1B
6.21324e-50	1.3978	0.494	0.471	1.78917e-45	3	CRYAB
5.83893e-78	1.37181	0.919	0.785	1.68138e-73	3	GADD45B
1.48934e-40	1.31714	0.512	0.297	4.28871e-36	3	RGS16
5.52766e-57	1.30489	0.63	0.36	1.59174e-52	3	ATF3
3.3818e-38	1.28071	0.549	0.337	9.73823e-34	3	ICAM1
1.29652e-57	1.27975	0.791	0.606	3.73346e-53	3	IER3
3.41411e-10	1.27446	0.207	0.107	9.83126e-06	3	CXCL1
6.16226e-87	1.21262	0.939	0.843	1.77449e-82	3	NFKBIA
1.57066e-41	1.13216	0.61	0.375	4.52288e-37	3	MYC
6.16232e-83	1.11377	0.911	0.885	1.7745e-78	3	HSP90AA1
4.77171e-48	1.11143	0.707	0.44	1.37406e-43	3	CDKN1A
2.8669e-65	1.07492	0.992	0.907	8.25552e-61	3	ZFP36
1.34896e-14	1.04935	0.24	0.121	3.88445e-10	3	CXCL3
1.1228e-49	1.04245	0.85	0.652	3.23322e-45	3	SOCS3
5.25076e-24	1.00028	0.679	0.475	1.51201e-19	3	NR4A1
8.35457e-243	3.16593	0.893	0.257	2.40578e-238	4	POSTN
2.13748e-269	2.62056	1	0.889	6.15508e-265	4	COL1A1
1.38475e-293	2.55953	0.998	0.874	3.98752e-289	4	COL3A1
1.52992e-232	2.14681	0.987	0.84	4.40555e-228	4	SPARC
2.59569e-234	2.09565	1	0.932	7.47454e-230	4	COL1A2
6.04695e-133	1.93412	0.73	0.216	1.74128e-128	4	EDNRA
1.81811e-163	1.93087	0.857	0.36	5.23543e-159	4	PMEPA1
2.95036e-139	1.90296	0.496	0.058	8.49585e-135	4	COL11A1
1.45432e-137	1.74481	0.925	0.703	4.18787e-133	4	HTRA1
4.32941e-180	1.67304	0.868	0.576	1.2467e-175	4	COL5A2
5.91637e-112	1.53687	0.816	0.453	1.70368e-107	4	COL5A1
2.1925e-62	1.48614	0.296	0.072	6.31351e-58	4	MMP11
9.622e-53	1.46327	0.48	0.194	2.77075e-48	4	SLC5A3
8.52567e-83	1.40331	0.579	0.179	2.45505e-78	4	ROBO2
1.54522e-74	1.40259	0.721	0.532	4.44963e-70	4	BGN
1.36068e-74	1.35125	0.673	0.43	3.91822e-70	4	MDK
1.04186e-64	1.33994	0.397	0.13	3.00014e-60	4	COL7A1
3.75775e-55	1.26804	0.664	0.391	1.08208e-50	4	COL14A1
1.25183e-55	1.25776	0.346	0.112	3.60476e-51	4	COL21A1
1.27291e-80	1.256	0.785	0.463	3.66548e-76	4	COL16A1
3.50797e-59	1.25398	0.73	0.418	1.01016e-54	4	COL12A1
1.32581e-77	1.23699	0.471	0.102	3.81781e-73	4	TNN
1.50336e-66	1.22572	0.743	0.454	4.32908e-62	4	SOX4
3.91181e-65	1.2242	0.884	0.63	1.12644e-60	4	FN1
2.38588e-77	1.20195	0.735	0.351	6.87039e-73	4	F2R
1.41497e-94	1.18034	0.634	0.179	4.07456e-90	4	ASPN
7.28045e-105	1.17163	0.985	0.808	2.09648e-100	4	COL6A3
8.53989e-71	1.15004	0.399	0.118	2.45915e-66	4	LRRC15
1.00988e-71	1.137	0.434	0.092	2.90804e-67	4	INHBA
3.81253e-67	1.12621	0.404	0.084	1.09786e-62	4	EDIL3
1.59543e-62	1.10664	0.485	0.148	4.59419e-58	4	LRRC17
2.25929e-73	1.10352	0.23	0.013	6.50584e-69	4	DPEP1
1.08309e-72	1.07171	0.809	0.532	3.11886e-68	4	MFAP2
8.73466e-60	1.01731	0.706	0.454	2.51523e-55	4	SEPT11
0	6.99485	0.801	0.039	0	5	COCH
2.71399e-304	3.44022	0.905	0.317	7.81521e-300	5	SPARCL1
5.34417864586555e-317	3.39514	0.898	0.157	1.53890968286344e-312	5	ASPN
3.1521e-273	3.14719	0.794	0.089	9.07679e-269	5	CRABP1
7.37253e-285	3.05111	0.835	0.07	2.12299e-280	5	TNN
1.42756e-218	2.91853	0.48	0.004	4.11081e-214	5	AL049830.3
3.54446e-283	2.83106	0.851	0.182	1.02066e-278	5	OGN
6.26701e-213	2.6574	0.934	0.637	1.80465e-208	5	IGFBP5
9.00496e-236	2.57304	0.572	0.019	2.59307e-231	5	SLITRK6
2.57047e-236	2.56521	0.738	0.215	7.40194e-232	5	FIBIN
7.8563e-217	2.5024	0.584	0.044	2.2623e-212	5	NDNF
7.07524e-238	2.37476	0.745	0.243	2.03739e-233	5	PLXDC1
1.13366e-203	2.05578	0.586	0.202	3.26449e-199	5	PLPP5
2.65994e-130	2.02085	0.492	0.056	7.65957e-126	5	TNMD
1.16182e-183	1.99894	0.754	0.267	3.34557e-179	5	EMID1
1.86934e-173	1.9705	0.943	0.703	5.38296e-169	5	HTRA1
1.21879e-176	1.92933	0.612	0.07	3.50962e-172	5	COL24A1
2.92664e-148	1.89809	0.79	0.214	8.42754e-144	5	F13A1
2.86688e-134	1.89763	0.773	0.272	8.25547e-130	5	SFRP1
1.91342e-167	1.8964	0.823	0.485	5.50989e-163	5	MXRA5
3.20258e-149	1.86466	0.749	0.266	9.22216e-145	5	TRPS1
2.14677e-190	1.85124	0.485	0.015	6.18183e-186	5	CADM2
9.59948e-142	1.80477	0.735	0.302	2.76427e-137	5	CD34
1.61134e-134	1.74232	0.761	0.28	4.64e-130	5	DKK2
1.71371e-154	1.72901	0.629	0.183	4.9348e-150	5	FZD1
3.09502e-164	1.69009	0.482	0.03	8.91241e-160	5	MKX
3.48617e-107	1.67214	0.598	0.212	1.00388e-102	5	MAMDC2
8.12237e-121	1.66815	0.6	0.188	2.33892e-116	5	SLC40A1
6.44746e-129	1.64984	0.927	0.628	1.85661e-124	5	FN1
1.42914e-137	1.64579	0.792	0.214	4.11534e-133	5	EDNRA
3.30517e-152	1.62184	0.567	0.094	9.51757e-148	5	RSPO4
9.8161e-143	1.52309	0.433	0.023	2.82664e-138	5	PXDNL
1.97484e-157	1.49748	0.979	0.792	5.68676e-153	5	TCF4
1.20165e-101	1.48804	0.558	0.169	3.46028e-97	5	MEOX2
9.36146e-131	1.4822	0.716	0.333	2.69573e-126	5	KREMEN1
9.38042e-66	1.46038	0.544	0.19	2.70119e-61	5	SLC5A3
8.59532e-112	1.43395	0.586	0.211	2.47511e-107	5	LIMCH1
9.69906e-61	1.42001	0.532	0.267	2.79294e-56	5	CYP1B1
5.39405e-97	1.41508	0.615	0.259	1.55327e-92	5	MEIS2
9.54804e-90	1.40398	0.404	0.075	2.74945e-85	5	NBEA
1.35833e-120	1.38012	0.612	0.139	3.91145e-116	5	GPM6B
6.17525e-138	1.37812	0.799	0.592	1.77822e-133	5	PGRMC1
1.89606e-86	1.36208	0.652	0.304	5.45989e-82	5	PDGFD
1.64591e-106	1.33613	0.683	0.354	4.73956e-102	5	C9orf3
2.8953e-87	1.33222	0.832	0.583	8.33731e-83	5	MAFB
1.53724e-61	1.30937	0.331	0.058	4.42662e-57	5	PCSK1N
3.85899e-54	1.2972	0.312	0.062	1.11124e-49	5	THBS4
2.23552e-86	1.28613	0.482	0.116	6.43741e-82	5	ITGA11
2.81238e-100	1.27162	0.908	0.712	8.09854e-96	5	ZBTB20
4.14577e-110	1.27145	0.688	0.439	1.19382e-105	5	FMOD
6.27326e-88	1.2709	0.414	0.077	1.80645e-83	5	ARHGAP15
1.96804e-85	1.27021	0.558	0.226	5.66715e-81	5	HSPA2
5.66869e-77	1.26134	0.714	0.392	1.63236e-72	5	MRPS6
1.43491e-143	1.25903	0.381	0.011	4.13198e-139	5	SLC22A16
9.89868e-84	1.25318	0.799	0.507	2.85042e-79	5	PRELP
3.71564e-95	1.2529	0.652	0.36	1.06995e-90	5	ANGPTL2
2.77835e-93	1.2474	0.359	0.052	8.00054e-89	5	S1PR1
5.67454e-84	1.23145	0.806	0.649	1.63404e-79	5	LTBP4
2.79187e-73	1.2268	0.348	0.115	8.03946e-69	5	PCDH7
1.31107e-112	1.19319	0.343	0.018	3.77537e-108	5	PTPRD
9.50086e-81	1.18592	0.303	0.024	2.73587e-76	5	NECAB1
5.01697e-74	1.15156	0.499	0.232	1.44469e-69	5	PTGER3
8.07312e-89	1.14971	0.317	0.04	2.32474e-84	5	CHADL
8.34236e-57	1.14793	0.52	0.194	2.40227e-52	5	ENHO
1.32818e-49	1.14315	0.688	0.38	3.82462e-45	5	PMEPA1
1.14172e-75	1.13708	0.435	0.094	3.2877e-71	5	HPSE2
6.24417e-40	1.12694	0.667	0.38	1.79807e-35	5	PI16
5.86235e-61	1.12493	0.454	0.171	1.68812e-56	5	LRIG1
1.34072e-76	1.10619	0.298	0.05	3.86074e-72	5	NTM
2.27837e-120	1.10115	0.352	0.013	6.5608e-116	5	CPNE5
8.00409e-112	1.09789	0.967	0.815	2.30486e-107	5	CTSK
4.41307e-56	1.09173	0.778	0.685	1.27079e-51	5	RHOB
3.00789e-59	1.09142	0.532	0.282	8.66151e-55	5	CNTN1
2.66626e-64	1.08628	0.499	0.202	7.67777e-60	5	PTH1R
1.46706e-58	1.07934	0.702	0.479	4.22455e-54	5	TSC22D1
5.50785e-72	1.07464	0.792	0.586	1.58604e-67	5	PLPP1
3.63295e-56	1.06716	0.657	0.359	1.04615e-51	5	SPON1
1.51072e-87	1.06374	0.298	0.025	4.35026e-83	5	EMB
9.46045e-62	1.05982	0.504	0.232	2.72423e-57	5	PTPRK
3.91899e-68	1.04863	0.816	0.648	1.12851e-63	5	MARCKS
1.58984e-69	1.04672	0.381	0.074	4.5781e-65	5	CLEC14A
6.6883e-98	1.045	0.288	0.022	1.92596e-93	5	P3H2
8.2918e-61	1.0423	0.83	0.635	2.38771e-56	5	ZEB2
5.78802e-46	1.0302	0.314	0.084	1.66672e-41	5	MMP16
9.19301e-60	1.02673	0.416	0.153	2.64722e-55	5	TSHZ3
2.61106e-190	2.8291	0.91	0.302	7.51882e-186	6	WISP2
2.80011e-116	2.34956	0.579	0.108	8.0632e-112	6	SLPI
8.33533e-146	2.17067	0.869	0.237	2.40024e-141	6	CTHRC1
3.17013e-92	2.15317	0.815	0.374	9.1287e-88	6	PI16
3.44693e-170	2.15221	0.994	0.782	9.92577e-166	6	FBLN1
9.82355e-123	1.91595	0.881	0.32	2.82879e-118	6	MFAP5
8.66381e-83	1.89003	0.791	0.398	2.49483e-78	6	IGFBP6
6.44383e-93	1.83731	0.872	0.432	1.85557e-88	6	CLU
4.98749e-66	1.82508	0.287	0.02	1.4362e-61	6	PRG4
9.23998e-88	1.78669	0.624	0.169	2.66074e-83	6	CILP
1.52635e-111	1.78402	0.842	0.384	4.39526e-107	6	CD55
3.00927e-124	1.77552	0.928	0.474	8.66551e-120	6	TNXB
2.39243e-21	1.72471	0.433	0.203	6.88925e-17	6	PLA2G2A
5.11093e-114	1.69803	0.988	0.753	1.47174e-109	6	MMP2
9.85775e-128	1.64273	1	0.966	2.83864e-123	6	DCN
2.89424e-35	1.55232	0.976	0.894	8.33426e-31	6	COL1A1
1.10559e-101	1.51064	0.913	0.518	3.18365e-97	6	LOX
7.20822e-88	1.49535	0.734	0.232	2.07568e-83	6	ACKR3
6.82635e-106	1.49364	0.857	0.327	1.96572e-101	6	PDGFRL
1.12498e-99	1.47321	0.982	0.817	3.23951e-95	6	CTSK
1.50195e-127	1.46264	0.988	0.697	4.32502e-123	6	FBLN2
4.37526e-104	1.42268	0.704	0.173	1.2599e-99	6	SEMA3C
4.90919e-60	1.40311	0.878	0.466	1.41365e-55	6	SFRP2
1.01974e-84	1.39615	0.893	0.51	2.93644e-80	6	FBN1
1.41292e-63	1.39197	0.812	0.408	4.06863e-59	6	ELN
1.5529e-38	1.33833	0.561	0.232	4.47172e-34	6	GPX3
3.00906e-45	1.32909	0.994	0.934	8.66489e-41	6	COL1A2
5.23044e-35	1.31094	0.767	0.515	1.50616e-30	6	CLEC3B
1.00726e-79	1.27187	0.481	0.087	2.90051e-75	6	PCOLCE2
5.8712e-101	1.26969	0.979	0.734	1.69067e-96	6	AEBP1
2.95174e-71	1.21213	0.964	0.677	8.49982e-67	6	C1R
7.18915e-84	1.20426	0.863	0.387	2.07019e-79	6	PODN
3.84984e-82	1.17991	0.973	0.834	1.1086e-77	6	SERPINF1
3.53964e-46	1.16054	0.597	0.216	1.01927e-41	6	TNFAIP6
2.6094e-44	1.14949	0.606	0.231	7.51404e-40	6	RGCC
9.07993e-25	1.14332	0.678	0.509	2.61466e-20	6	MT1M
3.94687e-62	1.14319	0.618	0.19	1.13654e-57	6	ANGPTL1
4.63372e-29	1.13846	0.952	0.847	1.33433e-24	6	SPARC
8.89026e-59	1.12475	0.881	0.475	2.56004e-54	6	THBS2
1.37925e-76	1.12464	0.815	0.365	3.97169e-72	6	CERCAM
1.09082e-13	1.11862	0.242	0.125	3.14114e-09	6	HMOX1
8.02739e-22	1.11531	0.684	0.524	2.31157e-17	6	MT1X
1.25531e-61	1.10177	0.991	0.901	3.61479e-57	6	CFD
8.11206e-48	1.07308	0.707	0.351	2.33595e-43	6	VASN
1.34648e-78	1.07255	0.424	0.052	3.87731e-74	6	SEMA3B
9.86484e-19	1.06344	0.91	0.826	2.84068e-14	6	MT2A
1.57058e-42	1.03654	0.66	0.303	4.52266e-38	6	HTRA3
4.56465e-55	1.02903	0.928	0.702	1.31444e-50	6	FSTL1
3.66891e-85	1.02545	0.573	0.105	1.0565e-80	6	FAM180B
6.37672e-65	1.01226	0.836	0.507	1.83624e-60	6	CD151
6.65327e-58	1.01027	0.821	0.461	1.91588e-53	6	ECM1
1.60142e-50	1.00518	0.836	0.446	4.61144e-46	6	CRYAB
1.33208e-83	3.28739	0.705	0.091	3.83587e-79	7	IGFBP2
1.889e-81	2.78399	0.75	0.103	5.43956e-77	7	FGFBP2
3.28762e-82	2.26298	0.962	0.409	9.46702e-78	7	CPE
1.73781e-61	2.24096	0.955	0.69	5.00419e-57	7	TIMP3
1.3056e-55	2.14787	0.833	0.409	3.7596e-51	7	SPON2
9.11356e-54	1.95745	0.644	0.176	2.62434e-49	7	OLFML2A
5.75724e-50	1.69076	0.439	0.055	1.65785e-45	7	RAMP1
4.54863e-55	1.648	1	0.814	1.30982e-50	7	APOD
2.45428e-33	1.56119	0.758	0.29	7.06733e-29	7	IGF1
9.58569e-36	1.542	0.659	0.168	2.7603e-31	7	A2M
7.74089e-36	1.50293	0.735	0.329	2.22907e-31	7	PRSS23
1.04842e-38	1.49592	0.955	0.869	3.01902e-34	7	TIMP1
1.93233e-39	1.45992	0.614	0.129	5.56433e-35	7	LTBP2
5.07362e-38	1.43736	1	0.954	1.461e-33	7	GSN
5.145e-32	1.43601	0.803	0.302	1.48155e-27	7	SFRP1
1.04564e-27	1.43225	0.379	0.054	3.01101e-23	7	GAL
1.72834e-22	1.42163	0.636	0.257	4.97693e-18	7	ACKR3
5.74558e-25	1.39623	0.886	0.657	1.6545e-20	7	IGFBP5
2.25584e-28	1.39566	0.689	0.292	6.49593e-24	7	LAMC3
5.44941e-20	1.35708	0.894	0.739	1.56921e-15	7	IGFBP4
3.94486e-19	1.31176	0.97	0.71	1.13596e-14	7	MGP
4.0064e-27	1.30198	0.341	0.048	1.15368e-22	7	LPL
9.73275e-29	1.28997	0.424	0.074	2.80264e-24	7	SLC22A3
9.33746e-11	1.27512	0.114	0.008	2.68882e-06	7	TAC1
4.31901e-26	1.26874	0.72	0.323	1.2437e-21	7	PDGFD
7.45527e-27	1.2672	0.576	0.169	2.14682e-22	7	GPM6B
1.88238e-22	1.24496	0.727	0.378	5.4205e-18	7	F2R
4.58233e-26	1.23758	0.788	0.347	1.31953e-21	7	MFAP5
2.16975e-32	1.23134	0.992	0.805	6.24801e-28	7	MFAP4
1.49252e-26	1.21508	0.811	0.51	4.29786e-22	7	CRABP2
3.59315e-27	1.17563	0.879	0.574	1.03468e-22	7	SPRY1
1.13614e-26	1.16561	0.72	0.376	3.27163e-22	7	SPON1
1.01141e-25	1.14814	0.667	0.384	2.91246e-21	7	CSRP1
6.61855e-23	1.12372	0.742	0.322	1.90588e-18	7	DKK3
2.09455e-28	1.10851	0.553	0.135	6.03146e-24	7	ENTPD1
2.5437e-13	1.07998	0.553	0.249	7.32484e-09	7	RGCC
1.19218e-18	1.02872	0.773	0.611	3.43299e-14	7	CD248
1.62646e-27	1.02165	0.909	0.5	4.68356e-23	7	RARRES2
7.48909e-14	1.01259	0.742	0.463	2.15656e-09	7	FGF7
6.54709e-07	1.00815	0.455	0.497	0.018853	7	NR4A1
1.54438e-81	4.19801	0.918	0.269	4.44721e-77	8	IGFBP3
5.54737e-89	2.94436	0.612	0.105	1.59742e-84	8	CENPW
1.61018e-58	2.93911	0.529	0.029	4.63668e-54	8	SOX18
2.76089e-108	2.93219	0.859	0.09	7.95025e-104	8	TFAP2A
8.25026e-29	2.89639	0.2	0	2.37575e-24	8	IBSP
2.54437e-119	2.71255	0.659	0.273	7.32676e-115	8	DCXR
7.67212e-76	2.63897	0.835	0.112	2.20926e-71	8	INHBA
2.57243e-66	2.56557	0.588	0.083	7.40757e-62	8	RSPO3
4.13896e-54	2.52127	0.835	0.297	1.19186e-49	8	DIO2
8.00175e-72	2.41517	0.682	0.047	2.30418e-67	8	BMP7
2.34529e-52	2.39874	0.894	0.209	6.75349e-48	8	SLC5A3
1.87618e-57	2.30571	0.494	0.026	5.40266e-53	8	WNT5A
4.65813e-52	2.24599	0.929	0.415	1.34136e-47	8	CPE
1.55862e-58	2.208	0.882	0.323	4.4882e-54	8	DKK3
2.68639e-45	2.20738	0.859	0.325	7.73571e-41	8	SERPINE2
1.1027e-47	2.14062	0.718	0.104	3.17533e-43	8	EDIL3
5.16895e-51	2.11888	0.906	0.411	1.48845e-46	8	SPON2
4.71334e-52	2.11781	0.635	0.231	1.35725e-47	8	BMP4
2.34905e-45	2.06464	0.882	0.412	6.76432e-41	8	MRPS6
7.20988e-40	2.01524	0.882	0.253	2.07616e-35	8	EDNRA
4.35442e-47	1.95631	0.471	0.014	1.2539e-42	8	SLC26A7
1.09616e-21	1.86476	0.6	0.142	3.15649e-17	8	CRABP1
3.20019e-53	1.84762	0.4	0.011	9.21527e-49	8	LMO3
7.18589e-24	1.79108	0.718	0.353	2.06925e-19	8	MFAP5
2.88651e-33	1.78609	0.753	0.207	8.31199e-29	8	ROBO2
1.95563e-24	1.78219	0.659	0.316	5.63143e-20	8	DKK2
2.33496e-59	1.73099	0.518	0.013	6.72375e-55	8	LUZP2
1.1676e-43	1.68215	0.588	0.136	3.36221e-39	8	CEBPA
3.51599e-56	1.64118	0.459	0.039	1.01247e-51	8	TPD52
3.45066e-36	1.62933	0.576	0.113	9.93652e-32	8	CCDC3
4.74418e-33	1.59209	0.541	0.073	1.36614e-28	8	SEMA3G
2.26382e-38	1.57904	0.329	0.005	6.51889e-34	8	S100B
9.24948e-33	1.57598	0.341	0.014	2.66348e-28	8	PI15
8.63964e-26	1.57419	0.529	0.18	2.48787e-21	8	ANKRD50
7.05953e-37	1.556	0.329	0.008	2.03286e-32	8	HHIP
2.18991e-24	1.48341	0.471	0.076	6.30606e-20	8	PTCH1
1.92589e-23	1.47327	0.706	0.296	5.54581e-19	8	LAMC3
9.85535e-30	1.43963	0.447	0.087	2.83795e-25	8	PRDM1
1.1558e-22	1.41826	0.694	0.302	3.32823e-18	8	TRPS1
6.58544e-18	1.39975	0.612	0.215	1.89634e-13	8	STMN1
5.4984e-31	1.37821	0.824	0.444	1.58332e-26	8	LMO4
1.13088e-30	1.35914	0.424	0.04	3.25648e-26	8	LEF1
2.30672e-50	1.33817	1	0.973	6.64242e-46	8	PTMA
1.09617e-10	1.30493	0.212	0.037	3.15652e-06	8	RGS5
2.02895e-21	1.26229	0.729	0.377	5.84257e-17	8	C9orf3
2.1885e-17	1.25088	0.729	0.379	6.30201e-13	8	SPON1
1.16955e-15	1.23734	0.447	0.092	3.36785e-11	8	WIF1
2.26442e-21	1.23725	0.482	0.092	6.52062e-17	8	IGF2
1.57518e-17	1.19674	0.541	0.221	4.5359e-13	8	MYH10
1.05282e-22	1.18748	0.471	0.075	3.03169e-18	8	PCSK1N
5.92417e-24	1.18281	0.353	0.037	1.70592e-19	8	RORB
3.38046e-21	1.17261	0.459	0.121	9.73437e-17	8	SDC1
8.91079e-30	1.17211	0.835	0.675	2.56595e-25	8	PTMS
1.77452e-12	1.16919	0.718	0.401	5.10991e-08	8	PMEPA1
6.33237e-21	1.16401	0.212	0.013	1.82347e-16	8	AGT
1.44135e-27	1.1569	0.318	0.037	4.15052e-23	8	LAMA3
1.39464e-06	1.15165	0.247	0.091	0.0401601	8	MMP11
5.954e-19	1.1498	0.388	0.105	1.71451e-14	8	PKP4
4.72349e-24	1.1468	0.329	0.041	1.36018e-19	8	ACTR3B
2.89373e-14	1.13734	0.294	0.064	8.3328e-10	8	ITGA8
6.25965e-16	1.13729	0.506	0.136	1.80253e-11	8	COL23A1
8.6789e-38	1.13503	0.353	0.007	2.49918e-33	8	AL450332.1
4.12227e-17	1.13037	0.718	0.474	1.18705e-12	8	CDH11
4.05944e-21	1.12844	0.329	0.036	1.16896e-16	8	ENTPD2
1.23338e-34	1.11873	1	0.968	3.55165e-30	8	VIM
8.50786e-26	1.11698	0.329	0.027	2.44992e-21	8	BAMBI
8.81648e-20	1.11328	0.906	0.667	2.53879e-15	8	SNHG8
4.29524e-25	1.11201	0.376	0.052	1.23686e-20	8	ANKRD29
1.04564e-15	1.10916	0.482	0.292	3.01101e-11	8	NRN1
4.22028e-20	1.10754	0.424	0.07	1.21527e-15	8	ALX4
9.58834e-30	1.10261	0.953	0.822	2.76106e-25	8	HNRNPA1
2.94933e-16	1.10016	0.471	0.146	8.4929e-12	8	F2RL2
1.48322e-26	1.09379	0.376	0.039	4.27109e-22	8	HEY2
3.98646e-18	1.09326	0.271	0.038	1.14794e-13	8	CRYM
6.52592e-20	1.08733	0.329	0.104	1.8792e-15	8	HMGB3
3.91946e-17	1.08338	0.894	0.544	1.12865e-12	8	BGN
2.75969e-22	1.07782	0.318	0.03	7.94682e-18	8	IQGAP2
1.70548e-16	1.0751	0.765	0.561	4.9111e-12	8	MAP1B
6.85408e-32	1.05962	0.247	0.004	1.9737e-27	8	KRT9
1.00341e-11	1.05821	0.518	0.275	2.88943e-07	8	PLK2
3.8246e-23	1.05768	0.271	0.015	1.10133e-18	8	ALPL
3.90157e-27	1.04532	0.259	0.008	1.1235e-22	8	PAPPA2
6.10495e-14	1.0125	0.541	0.332	1.75798e-09	8	TWSG1
3.91859e-36	3.685	0.256	0.001	1.1284e-31	9	ANGPTL7
4.2906e-56	3.49986	1	0.816	1.23552e-51	9	APOD
4.16888e-71	2.75893	0.692	0.069	1.20047e-66	9	CLDN1
3.65588e-60	2.65872	0.615	0.034	1.05275e-55	9	C2orf40
1.61147e-33	2.60397	0.654	0.146	4.64038e-29	9	TAGLN
4.26183e-34	2.48991	0.782	0.419	1.22724e-29	9	IGFBP6
1.8251e-52	2.30156	0.821	0.235	5.25555e-48	9	NR2F2
4.84774e-32	2.21809	0.295	0.008	1.39596e-27	9	SFRP5
6.75328e-47	2.15986	0.654	0.208	1.94467e-42	9	KLF5
5.2801e-50	2.07348	0.59	0.051	1.52046e-45	9	SBSPON
3.61001e-25	1.96039	0.641	0.285	1.03954e-20	9	CYP1B1
2.41641e-33	1.94286	0.551	0.054	6.9583e-29	9	TM4SF1
1.1414e-32	1.76486	0.372	0.036	3.28679e-28	9	ENTPD2
3.72485e-28	1.73411	0.487	0.077	1.07261e-23	9	SLC22A3
1.95507e-33	1.7246	0.449	0.026	5.62981e-29	9	SFRP4
2.38997e-28	1.71937	0.397	0.066	6.88214e-24	9	ITGA6
6.70608e-38	1.7185	0.692	0.387	1.93108e-33	9	CSRP1
3.63843e-16	1.60218	0.59	0.244	1.04772e-11	9	GPC3
2.94204e-25	1.58448	0.449	0.09	8.47189e-21	9	NGFR
2.93218e-52	1.54184	0.462	0.014	8.44351e-48	9	EBF2
1.65673e-27	1.5217	0.808	0.588	4.77072e-23	9	CAV1
2.59824e-24	1.50471	0.436	0.045	7.48189e-20	9	SCN7A
1.31878e-17	1.49731	0.679	0.358	3.79755e-13	9	PDGFRL
3.14525e-23	1.4773	0.526	0.169	9.05705e-19	9	NRP2
1.08877e-30	1.45481	0.5	0.129	3.13522e-26	9	MRAS
4.12622e-26	1.42138	0.974	0.658	1.18819e-21	9	LTBP4
1.22411e-20	1.38324	0.321	0.039	3.52494e-16	9	KLK1
2.19851e-27	1.38147	0.282	0.018	6.33084e-23	9	FOXS1
3.12339e-34	1.37949	1	0.848	8.99413e-30	9	IGFBP7
9.78541e-21	1.3635	0.91	0.754	2.81781e-16	9	ADIRF
4.98055e-13	1.30879	0.949	0.747	1.4342e-08	9	LUM
3.54377e-25	1.28352	0.269	0.018	1.02047e-20	9	TNNC1
5.60353e-30	1.27723	0.41	0.066	1.61359e-25	9	BNC2
2.44182e-16	1.27461	0.731	0.305	7.03147e-12	9	IFI27
3.11894e-20	1.24833	0.359	0.066	8.9813e-16	9	ITGB4
5.54584e-26	1.22228	0.397	0.029	1.59698e-21	9	CAVIN2
3.45196e-35	1.19867	0.397	0.025	9.94026e-31	9	COL9A3
4.10927e-12	1.19476	0.256	0.071	1.18331e-07	9	NOV
1.09544e-31	1.18479	0.282	0.002	3.15443e-27	9	CDH19
1.05405e-15	1.17974	0.321	0.103	3.03524e-11	9	ISYNA1
1.06877e-12	1.16671	0.744	0.362	3.07763e-08	9	SPARCL1
3.04669e-15	1.15652	0.397	0.156	8.77326e-11	9	MTSS1
4.80459e-14	1.15282	0.474	0.222	1.38353e-09	9	DAAM1
9.65107e-14	1.14062	0.372	0.209	2.77912e-09	9	AKR1C1
4.76826e-15	1.13604	0.795	0.487	1.37307e-10	9	TFPI
1.93211e-19	1.13392	0.346	0.117	5.5637e-15	9	PALMD
1.36284e-07	1.09999	0.782	0.487	0.00392442	9	PTGDS
1.73173e-08	1.09435	0.526	0.298	0.000498669	9	TGFBI
4.47069e-14	1.0931	0.603	0.197	1.28738e-09	9	MEOX2
3.60725e-16	1.08901	0.923	0.722	1.03874e-11	9	SPTBN1
2.79586e-18	1.08731	0.449	0.137	8.05096e-14	9	PLEKHA4
8.92625e-12	1.08092	0.654	0.328	2.5704e-07	9	DKK3
9.23456e-14	1.07912	0.449	0.166	2.65918e-09	9	FLRT2
3.62443e-16	1.07606	0.487	0.249	1.04369e-11	9	CAV2
2.80574e-10	1.0661	0.59	0.298	8.07941e-06	9	MATN2
2.11128e-17	1.06474	0.308	0.095	6.07963e-13	9	SORBS1
1.89168e-18	1.05335	0.628	0.174	5.44729e-14	9	A2M
2.04214e-14	1.04875	0.462	0.259	5.88055e-10	9	OAF
1.28767e-15	1.04024	0.397	0.111	3.70798e-11	9	CDO1
4.69497e-14	1.0195	0.41	0.221	1.35196e-09	9	CD82
2.37493e-14	1.01068	0.551	0.197	6.83885e-10	9	VIT
5.01749e-14	1.00654	0.705	0.581	1.44484e-09	9	AES
8.32274e-09	1.00539	0.782	0.49	0.000239662	9	ABCA8
