# Supplementary material for: Single-cell transcriptomics analysis of bullous pemphigoid unveils immune-stromal crosstalk in type 2 inflammatory disease
Source: Nat Commun. 2024 Jul 15;15:5949. doi: 10.1038/s41467-024-50283-3 (PMC11251189; doi:10.1038/s41467-024-50283-3)
Supplement: Supplementary file 4 — Supplementary Data 1-15 [file 41467_2024_50283_MOESM4_ESM.zip › Supplementary Data/Supplementary Data 7.xlsx]

## Sheet: Sheet1
Supplementary Data 7: Metadata for the subclusters of all keratinocytes cells derived from 13 scRNA-seq skin samples.
Bracode	Sample	Group	Cluster	CellType
AAACCCACACATTACG-1	BP1	BP	6	6_Basal
AAACCCACAGACATCT-1	BP1	BP	0	0_Suprabasal
AAACCCACAGTCGTTA-1	BP1	BP	0	0_Suprabasal
AAACCCAGTTGAGAGC-1	BP1	BP	2	2_Suprabasal
AAACCCAGTTGGTACT-1	BP1	BP	6	6_Basal
AAACCCATCAGGTAAA-1	BP1	BP	1	1_Basal
AAACGAACAGACTCTA-1	BP1	BP	5	5_Outer root sheath
AAACGAAGTCATAGTC-1	BP1	BP	4	4_Channels
AAACGAAGTCCACATA-1	BP1	BP	2	2_Suprabasal
AAACGCTAGAAACTGT-1	BP1	BP	6	6_Basal
AAACGCTAGGCGACAT-1	BP1	BP	6	6_Basal
AAACGCTCAGGAACCA-1	BP1	BP	1	1_Basal
AAACGCTCAGGCAATG-1	BP1	BP	0	0_Suprabasal
AAACGCTCAGGCGATA-1	BP1	BP	1	1_Basal
AAACGCTGTACGGATG-1	BP1	BP	2	2_Suprabasal
AAACGCTGTATGGGAC-1	BP1	BP	1	1_Basal
AAACGCTTCACGTCCT-1	BP1	BP	1	1_Basal
AAACGCTTCAGATTGC-1	BP1	BP	1	1_Basal
AAACGCTTCCGATGTA-1	BP1	BP	1	1_Basal
AAAGAACAGCCATTCA-1	BP1	BP	5	5_Outer root sheath
AAAGAACAGTATGAAC-1	BP1	BP	1	1_Basal
AAAGAACAGTGCTAGG-1	BP1	BP	2	2_Suprabasal
AAAGAACCACCATATG-1	BP1	BP	6	6_Basal
AAAGAACCAGTTGTCA-1	BP1	BP	2	2_Suprabasal
AAAGAACCATCGATCA-1	BP1	BP	8	8_Inner root sheath
AAAGAACGTGTGTGGA-1	BP1	BP	3	3_Proliferating
AAAGAACGTTTCCCAC-1	BP1	BP	1	1_Basal
AAAGAACTCATTGTGG-1	BP1	BP	0	0_Suprabasal
AAAGAACTCCTAAGTG-1	BP1	BP	0	0_Suprabasal
AAAGGATAGAGTGAAG-1	BP1	BP	1	1_Basal
AAAGGATCAAGAGTGC-1	BP1	BP	8	8_Inner root sheath
AAAGGATCACAGTGTT-1	BP1	BP	3	3_Proliferating
AAAGGATCACGTACTA-1	BP1	BP	0	0_Suprabasal
AAAGGATCACTTGTGA-1	BP1	BP	2	2_Suprabasal
AAAGGATGTACGAGTG-1	BP1	BP	0	0_Suprabasal
AAAGGATGTTTGGAGG-1	BP1	BP	0	0_Suprabasal
AAAGGATTCATATGGC-1	BP1	BP	2	2_Suprabasal
AAAGGATTCATTTACC-1	BP1	BP	1	1_Basal
AAAGGATTCCGAAATC-1	BP1	BP	0	0_Suprabasal
AAAGGGCCAGAGTTGG-1	BP1	BP	1	1_Basal
AAAGGGCGTCTCGACG-1	BP1	BP	1	1_Basal
AAAGGTACAATGAGCG-1	BP1	BP	0	0_Suprabasal
AAAGGTACACACCGAC-1	BP1	BP	2	2_Suprabasal
AAAGGTACAGAACATA-1	BP1	BP	0	0_Suprabasal
AAAGGTACATGTCGTA-1	BP1	BP	0	0_Suprabasal
AAAGGTAGTAGCTGTT-1	BP1	BP	5	5_Outer root sheath
AAAGGTAGTCCAATCA-1	BP1	BP	2	2_Suprabasal
AAAGGTATCCTCACGT-1	BP1	BP	3	3_Proliferating
AAAGTCCCAGGTTCCG-1	BP1	BP	2	2_Suprabasal
AAAGTCCGTCGGCCTA-1	BP1	BP	1	1_Basal
AAAGTCCTCAACCCGG-1	BP1	BP	2	2_Suprabasal
AAAGTGAAGGTGGCTA-1	BP1	BP	1	1_Basal
AAAGTGACAAATTGCC-1	BP1	BP	0	0_Suprabasal
AAAGTGACAGACCGCT-1	BP1	BP	0	0_Suprabasal
AAAGTGAGTAGTCTTG-1	BP1	BP	1	1_Basal
AAAGTGAGTCATCACA-1	BP1	BP	6	6_Basal
AAAGTGAGTGTTAACC-1	BP1	BP	2	2_Suprabasal
AAAGTGATCCGGCAGT-1	BP1	BP	1	1_Basal
AAAGTGATCTCGAGTA-1	BP1	BP	1	1_Basal
AAATGGAAGACATCCT-1	BP1	BP	2	2_Suprabasal
AAATGGAAGCATGATA-1	BP1	BP	3	3_Proliferating
AAATGGAAGTACCCTA-1	BP1	BP	6	6_Basal
AAATGGAAGTGGTTGG-1	BP1	BP	6	6_Basal
AAATGGACATTGCCTC-1	BP1	BP	3	3_Proliferating
AAATGGAGTCTTGAGT-1	BP1	BP	1	1_Basal
AACAAAGAGGATAATC-1	BP1	BP	0	0_Suprabasal
AACAAAGGTTCACCGG-1	BP1	BP	1	1_Basal
AACAAAGTCATCTACT-1	BP1	BP	0	0_Suprabasal
AACAAAGTCCACCTCA-1	BP1	BP	0	0_Suprabasal
AACAAAGTCCTGTTAT-1	BP1	BP	2	2_Suprabasal
AACAACCAGCGTGCCT-1	BP1	BP	1	1_Basal
AACAACCAGTGGGAAA-1	BP1	BP	1	1_Basal
AACAACCCAACTGATC-1	BP1	BP	0	0_Suprabasal
AACAACCGTAACAGTA-1	BP1	BP	2	2_Suprabasal
AACAACCGTTGAAGTA-1	BP1	BP	1	1_Basal
AACAAGAAGGATCACG-1	BP1	BP	1	1_Basal
AACAAGAAGGTCCGAA-1	BP1	BP	4	4_Channels
AACAAGACACACACGC-1	BP1	BP	8	8_Inner root sheath
AACAAGACAGAGTTCT-1	BP1	BP	1	1_Basal
AACAAGACATTGTAGC-1	BP1	BP	3	3_Proliferating
AACAAGAGTAGACAAT-1	BP1	BP	0	0_Suprabasal
AACAAGAGTGCTCTCT-1	BP1	BP	1	1_Basal
AACAAGAGTTGAGGAC-1	BP1	BP	1	1_Basal
AACACACAGAACTTCC-1	BP1	BP	1	1_Basal
AACACACAGAATTGCA-1	BP1	BP	5	5_Outer root sheath
AACACACAGCATGCGA-1	BP1	BP	0	0_Suprabasal
AACACACAGGCTCAAG-1	BP1	BP	1	1_Basal
AACACACCAGCAGACA-1	BP1	BP	0	0_Suprabasal
AACACACGTCGGTACC-1	BP1	BP	6	6_Basal
AACACACGTCGTATGT-1	BP1	BP	1	1_Basal
AACAGGGAGAGCATCG-1	BP1	BP	2	2_Suprabasal
AACAGGGAGTCGAGGT-1	BP1	BP	0	0_Suprabasal
AACAGGGCAAATCGGG-1	BP1	BP	1	1_Basal
AACAGGGCATGGCTGC-1	BP1	BP	7	7_Suprabasal
AACAGGGGTACTGCCG-1	BP1	BP	8	8_Inner root sheath
AACAGGGGTGGTCTCG-1	BP1	BP	0	0_Suprabasal
AACAGGGTCATTACTC-1	BP1	BP	0	0_Suprabasal
AACAGGGTCCCTCGTA-1	BP1	BP	6	6_Basal
AACAGGGTCCGTACGG-1	BP1	BP	0	0_Suprabasal
AACAGGGTCTACTATC-1	BP1	BP	0	0_Suprabasal
AACAGGGTCTGCGGCA-1	BP1	BP	3	3_Proliferating
AACCAACGTGTGAATA-1	BP1	BP	5	5_Outer root sheath
AACCAACTCATTTGTC-1	BP1	BP	2	2_Suprabasal
AACCACACAATCAGCT-1	BP1	BP	0	0_Suprabasal
AACCACAGTCGGAAAC-1	BP1	BP	5	5_Outer root sheath
AACCACAGTCTTGAAC-1	BP1	BP	3	3_Proliferating
AACCACAGTGAGATAT-1	BP1	BP	2	2_Suprabasal
AACCACAGTTAGGCCC-1	BP1	BP	1	1_Basal
AACCACAGTTGCACGC-1	BP1	BP	0	0_Suprabasal
AACCACATCCCGTAAA-1	BP1	BP	1	1_Basal
AACCACATCCTCGATC-1	BP1	BP	0	0_Suprabasal
AACCACATCGCAGTTA-1	BP1	BP	2	2_Suprabasal
AACCATGAGAGAACCC-1	BP1	BP	3	3_Proliferating
AACCATGAGGACGGAG-1	BP1	BP	1	1_Basal
AACCATGAGGAGTACC-1	BP1	BP	1	1_Basal
AACCATGCACAGAAGC-1	BP1	BP	6	6_Basal
AACCATGCACTACCGG-1	BP1	BP	2	2_Suprabasal
AACCATGCAGGCATTT-1	BP1	BP	1	1_Basal
AACCATGCATACTGAC-1	BP1	BP	1	1_Basal
AACCATGCATGACTGT-1	BP1	BP	6	6_Basal
AACCATGGTATCAGGG-1	BP1	BP	0	0_Suprabasal
AACCATGGTGATCGTT-1	BP1	BP	1	1_Basal
AACCATGGTTGTGTTG-1	BP1	BP	1	1_Basal
AACCATGTCAACGCTA-1	BP1	BP	2	2_Suprabasal
AACCATGTCGCTAGCG-1	BP1	BP	1	1_Basal
AACCCAAAGTGGCGAT-1	BP1	BP	0	0_Suprabasal
AACCCAACACAATGAA-1	BP1	BP	7	7_Suprabasal
AACCCAACACTCATAG-1	BP1	BP	2	2_Suprabasal
AACCCAACAGCACAAG-1	BP1	BP	0	0_Suprabasal
AACCCAAGTCTTCCGT-1	BP1	BP	1	1_Basal
AACCCAAGTTCTCACC-1	BP1	BP	1	1_Basal
AACCCAATCCCGTGAG-1	BP1	BP	1	1_Basal
AACCCAATCTTCGACC-1	BP1	BP	0	0_Suprabasal
AACCTGAAGCAACAGC-1	BP1	BP	0	0_Suprabasal
AACCTGAAGGGCAGAG-1	BP1	BP	1	1_Basal
AACCTGAAGGTAAGAG-1	BP1	BP	1	1_Basal
AACCTGACACAGTGTT-1	BP1	BP	1	1_Basal
AACCTGAGTATCTCGA-1	BP1	BP	1	1_Basal
AACCTGAGTTAGGACG-1	BP1	BP	2	2_Suprabasal
AACCTGATCATTACTC-1	BP1	BP	1	1_Basal
AACCTTTAGGCTAAAT-1	BP1	BP	1	1_Basal
AACCTTTAGTTCTACG-1	BP1	BP	0	0_Suprabasal
AACCTTTCAGCTATTG-1	BP1	BP	4	4_Channels
AACCTTTTCTGGAGAG-1	BP1	BP	1	1_Basal
AACGAAAAGCACTCAT-1	BP1	BP	0	0_Suprabasal
AACGAAACAACTCCCT-1	BP1	BP	1	1_Basal
AACGAAACAGCTTTGA-1	BP1	BP	0	0_Suprabasal
AACGAAAGTGACACGA-1	BP1	BP	1	1_Basal
AACGGGAAGCAATAGT-1	BP1	BP	1	1_Basal
AACGGGAAGGCACTCC-1	BP1	BP	3	3_Proliferating
AACGGGAAGGGCAGGA-1	BP1	BP	0	0_Suprabasal
AACGGGACAGGACATG-1	BP1	BP	0	0_Suprabasal
AACGGGACATTGTGCA-1	BP1	BP	1	1_Basal
AACGGGAGTTCGTACA-1	BP1	BP	1	1_Basal
AACGGGATCAAACGTC-1	BP1	BP	1	1_Basal
AACGGGATCACTACTT-1	BP1	BP	1	1_Basal
AACGGGATCCCTATTA-1	BP1	BP	2	2_Suprabasal
AACGTCAAGAGGCGGA-1	BP1	BP	1	1_Basal
AACGTCAAGATGGCGT-1	BP1	BP	1	1_Basal
AACGTCAAGCTCTTCC-1	BP1	BP	0	0_Suprabasal
AACGTCAAGTATCCTG-1	BP1	BP	0	0_Suprabasal
AACGTCACACGCTGAC-1	BP1	BP	7	7_Suprabasal
AACGTCACATCTCCCA-1	BP1	BP	1	1_Basal
AACGTCAGTCTCTCCA-1	BP1	BP	1	1_Basal
AACGTCAGTGAGCGAT-1	BP1	BP	0	0_Suprabasal
AACGTCAGTGGAACAC-1	BP1	BP	0	0_Suprabasal
AACGTCATCACCTCGT-1	BP1	BP	2	2_Suprabasal
AACGTCATCCTGCTAC-1	BP1	BP	3	3_Proliferating
AACTTCTCAACCAATC-1	BP1	BP	1	1_Basal
AACTTCTCAATGGGTG-1	BP1	BP	3	3_Proliferating
AACTTCTGTAGATTAG-1	BP1	BP	2	2_Suprabasal
AACTTCTGTGATAGAT-1	BP1	BP	3	3_Proliferating
AACTTCTTCTGGTTGA-1	BP1	BP	0	0_Suprabasal
AACTTCTTCTTGCGCT-1	BP1	BP	1	1_Basal
AAGAACAAGATTCGAA-1	BP1	BP	0	0_Suprabasal
AAGAACAAGTGATAAC-1	BP1	BP	1	1_Basal
AAGAACACAGTGCCTG-1	BP1	BP	4	4_Channels
AAGAACACATACTTTC-1	BP1	BP	4	4_Channels
AAGAACAGTAAGTCAA-1	BP1	BP	0	0_Suprabasal
AAGAACAGTACATACC-1	BP1	BP	7	7_Suprabasal
AAGAACAGTCAAAGAT-1	BP1	BP	0	0_Suprabasal
AAGAACATCCACGGGT-1	BP1	BP	1	1_Basal
AAGAACATCTGTGCAA-1	BP1	BP	2	2_Suprabasal
AAGACAAAGAACTCCT-1	BP1	BP	2	2_Suprabasal
AAGACAAAGGTCATAA-1	BP1	BP	1	1_Basal
AAGACAAAGTCCGCCA-1	BP1	BP	2	2_Suprabasal
AAGACAACAACCAACT-1	BP1	BP	4	4_Channels
AAGACAACACTTGGGC-1	BP1	BP	1	1_Basal
AAGACAACATCTCATT-1	BP1	BP	1	1_Basal
AAGACAAGTACTCGTA-1	BP1	BP	1	1_Basal
AAGACAAGTCGTACTA-1	BP1	BP	2	2_Suprabasal
AAGACAAGTGCTGTCG-1	BP1	BP	0	0_Suprabasal
AAGACAATCAGAGCAG-1	BP1	BP	7	7_Suprabasal
AAGACAATCCTGTTGC-1	BP1	BP	1	1_Basal
AAGACTCAGTTCACTG-1	BP1	BP	1	1_Basal
AAGACTCGTTACTCAG-1	BP1	BP	0	0_Suprabasal
AAGACTCGTTGAAGTA-1	BP1	BP	0	0_Suprabasal
AAGATAGCAATGGGTG-1	BP1	BP	4	4_Channels
AAGATAGCACCCTCTA-1	BP1	BP	7	7_Suprabasal
AAGATAGCAGGAGGAG-1	BP1	BP	1	1_Basal
AAGATAGCAGTCGTTA-1	BP1	BP	1	1_Basal
AAGATAGCATAATCCG-1	BP1	BP	7	7_Suprabasal
AAGATAGGTACGACAG-1	BP1	BP	2	2_Suprabasal
AAGATAGTCACTCACC-1	BP1	BP	2	2_Suprabasal
AAGATAGTCCACGTAA-1	BP1	BP	0	0_Suprabasal
AAGATAGTCGCTACGG-1	BP1	BP	1	1_Basal
AAGCATCCACCATTCC-1	BP1	BP	0	0_Suprabasal
AAGCATCCAGCCTATA-1	BP1	BP	2	2_Suprabasal
AAGCATCGTCCCGGTA-1	BP1	BP	1	1_Basal
AAGCATCGTGGTGATG-1	BP1	BP	5	5_Outer root sheath
AAGCATCTCATAGAGA-1	BP1	BP	0	0_Suprabasal
AAGCATCTCTTGATTC-1	BP1	BP	1	1_Basal
AAGCCATAGATTCGCT-1	BP1	BP	8	8_Inner root sheath
AAGCCATAGATTGGGC-1	BP1	BP	1	1_Basal
AAGCCATCAATCAAGA-1	BP1	BP	1	1_Basal
AAGCCATGTACCATAC-1	BP1	BP	6	6_Basal
AAGCCATGTCACTCGG-1	BP1	BP	8	8_Inner root sheath
AAGCCATGTCATCAGT-1	BP1	BP	0	0_Suprabasal
AAGCCATGTTTGAAAG-1	BP1	BP	2	2_Suprabasal
AAGCCATTCGACGACC-1	BP1	BP	2	2_Suprabasal
AAGCCATTCTCCTGAC-1	BP1	BP	3	3_Proliferating
AAGCCATTCTGCGTCT-1	BP1	BP	2	2_Suprabasal
AAGCGAGAGCTTCTAG-1	BP1	BP	0	0_Suprabasal
AAGCGAGAGTGTAGTA-1	BP1	BP	2	2_Suprabasal
AAGCGAGGTCAGCGTC-1	BP1	BP	1	1_Basal
AAGCGAGTCAATCGGT-1	BP1	BP	0	0_Suprabasal
AAGCGAGTCGGCATAT-1	BP1	BP	0	0_Suprabasal
AAGCGTTAGACCCTTA-1	BP1	BP	5	5_Outer root sheath
AAGCGTTAGGCCACCT-1	BP1	BP	0	0_Suprabasal
AAGCGTTCATTCCTAT-1	BP1	BP	0	0_Suprabasal
AAGCGTTGTAGCACAG-1	BP1	BP	1	1_Basal
AAGCGTTGTGCAGATG-1	BP1	BP	1	1_Basal
AAGCGTTTCCCTCTTT-1	BP1	BP	0	0_Suprabasal
AAGGAATAGACTAAGT-1	BP1	BP	3	3_Proliferating
AAGGAATCAGTCACGC-1	BP1	BP	1	1_Basal
AAGGAATCAGTGTATC-1	BP1	BP	1	1_Basal
AAGGAATGTAGCGTCC-1	BP1	BP	0	0_Suprabasal
AAGGAATTCCTATTGT-1	BP1	BP	0	0_Suprabasal
AAGGTAACAGGACATG-1	BP1	BP	1	1_Basal
AAGGTAACAGTATACC-1	BP1	BP	1	1_Basal
AAGGTAAGTACATTGC-1	BP1	BP	2	2_Suprabasal
AAGGTAATCATCGCTC-1	BP1	BP	1	1_Basal
AAGGTAATCCTGTTGC-1	BP1	BP	0	0_Suprabasal
AAGGTAATCTGACCCT-1	BP1	BP	6	6_Basal
AAGTACCCAACTCGTA-1	BP1	BP	0	0_Suprabasal
AAGTACCCACGGCTAC-1	BP1	BP	0	0_Suprabasal
AAGTACCGTACTTGTG-1	BP1	BP	0	0_Suprabasal
AAGTACCGTATCGCTA-1	BP1	BP	1	1_Basal
AAGTACCGTCACTACA-1	BP1	BP	8	8_Inner root sheath
AAGTACCGTCGGCCTA-1	BP1	BP	0	0_Suprabasal
AAGTACCGTCTTGTCC-1	BP1	BP	1	1_Basal
AAGTACCGTGCGACAA-1	BP1	BP	3	3_Proliferating
AAGTACCGTGGGACAT-1	BP1	BP	8	8_Inner root sheath
AAGTCGTAGACCAGCA-1	BP1	BP	6	6_Basal
AAGTCGTAGCACTCCG-1	BP1	BP	2	2_Suprabasal
AAGTCGTAGGTATAGT-1	BP1	BP	0	0_Suprabasal
AAGTCGTCAACATCGT-1	BP1	BP	2	2_Suprabasal
AAGTCGTGTCTTGAGT-1	BP1	BP	1	1_Basal
AAGTCGTGTTTCGCTC-1	BP1	BP	3	3_Proliferating
AAGTCGTTCTTTGCGC-1	BP1	BP	1	1_Basal
AAGTGAAAGACGCCCT-1	BP1	BP	4	4_Channels
AAGTGAAAGACTCCGC-1	BP1	BP	2	2_Suprabasal
AAGTGAAAGCACTAGG-1	BP1	BP	0	0_Suprabasal
AAGTGAAAGCGTGCCT-1	BP1	BP	0	0_Suprabasal
AAGTGAAAGGCTCAAG-1	BP1	BP	1	1_Basal
AAGTGAACAACGGGTA-1	BP1	BP	3	3_Proliferating
AAGTGAACAACGTAAA-1	BP1	BP	0	0_Suprabasal
AAGTGAACAGGCGATA-1	BP1	BP	8	8_Inner root sheath
AAGTGAATCGCCGAGT-1	BP1	BP	5	5_Outer root sheath
AAGTGAATCTTCACAT-1	BP1	BP	0	0_Suprabasal
AAGTTCGAGACCATGG-1	BP1	BP	6	6_Basal
AAGTTCGAGAGGATCC-1	BP1	BP	7	7_Suprabasal
AAGTTCGAGCTCGCAC-1	BP1	BP	1	1_Basal
AAGTTCGAGGGAGGTG-1	BP1	BP	0	0_Suprabasal
AAGTTCGAGTCATCCA-1	BP1	BP	0	0_Suprabasal
AAGTTCGAGTGCCAGA-1	BP1	BP	1	1_Basal
AAGTTCGCAACTACGT-1	BP1	BP	0	0_Suprabasal
AAGTTCGCAAGGCGTA-1	BP1	BP	1	1_Basal
AAGTTCGCATATCTGG-1	BP1	BP	3	3_Proliferating
AAGTTCGTCGCATTAG-1	BP1	BP	4	4_Channels
AAGTTCGTCGTTCCCA-1	BP1	BP	0	0_Suprabasal
AATAGAGCAAGACAAT-1	BP1	BP	1	1_Basal
AATAGAGCACATAACC-1	BP1	BP	2	2_Suprabasal
AATAGAGCACGCTTAA-1	BP1	BP	7	7_Suprabasal
AATAGAGCACTCTGCT-1	BP1	BP	3	3_Proliferating
AATAGAGGTACCGCGT-1	BP1	BP	0	0_Suprabasal
AATAGAGGTCAGGTGA-1	BP1	BP	0	0_Suprabasal
AATAGAGTCCTGATAG-1	BP1	BP	8	8_Inner root sheath
AATCACGAGCGCTGCT-1	BP1	BP	1	1_Basal
AATCACGAGGCTCTAT-1	BP1	BP	8	8_Inner root sheath
AATCACGCATGTGACT-1	BP1	BP	1	1_Basal
AATCACGGTACAGAAT-1	BP1	BP	2	2_Suprabasal
AATCACGGTCACCACG-1	BP1	BP	0	0_Suprabasal
AATCACGGTCTGTAAC-1	BP1	BP	0	0_Suprabasal
AATCACGTCTGGGCGT-1	BP1	BP	3	3_Proliferating
AATCGACAGAATCGCG-1	BP1	BP	2	2_Suprabasal
AATCGACCAAGTGCAG-1	BP1	BP	1	1_Basal
AATCGACCACGTATAC-1	BP1	BP	2	2_Suprabasal
AATCGACCAGGTGTGA-1	BP1	BP	4	4_Channels
AATCGACGTTGAATCC-1	BP1	BP	0	0_Suprabasal
AATCGACGTTTGACAC-1	BP1	BP	2	2_Suprabasal
AATCGACTCGATTGAC-1	BP1	BP	0	0_Suprabasal
AATCGACTCTAGTGAC-1	BP1	BP	1	1_Basal
AATCGTGAGATTGCGG-1	BP1	BP	1	1_Basal
AATCGTGAGTCACTAC-1	BP1	BP	3	3_Proliferating
AATCGTGCAACAGAGC-1	BP1	BP	5	5_Outer root sheath
AATCGTGCAATCTAGC-1	BP1	BP	1	1_Basal
AATCGTGCACTGCGAC-1	BP1	BP	6	6_Basal
AATCGTGTCACCCATC-1	BP1	BP	8	8_Inner root sheath
AATCGTGTCCAAGAGG-1	BP1	BP	0	0_Suprabasal
AATCGTGTCGGAACTT-1	BP1	BP	1	1_Basal
AATCGTGTCTACAGGT-1	BP1	BP	0	0_Suprabasal
AATCGTGTCTCTATGT-1	BP1	BP	1	1_Basal
AATCGTGTCTTCCTAA-1	BP1	BP	0	0_Suprabasal
AATGAAGCAATGTTGC-1	BP1	BP	2	2_Suprabasal
AATGAAGCAGGCCCTA-1	BP1	BP	2	2_Suprabasal
AATGAAGCATAATCGC-1	BP1	BP	0	0_Suprabasal
AATGAAGCATCGGAAG-1	BP1	BP	2	2_Suprabasal
AATGAAGTCGAATCCA-1	BP1	BP	4	4_Channels
AATGAAGTCGGTGCAC-1	BP1	BP	2	2_Suprabasal
AATGACCAGACTTCCA-1	BP1	BP	1	1_Basal
AATGACCAGGTTTGAA-1	BP1	BP	2	2_Suprabasal
AATGACCAGTATGCAA-1	BP1	BP	0	0_Suprabasal
AATGACCCACACGTGC-1	BP1	BP	2	2_Suprabasal
AATGACCCATCGGAAG-1	BP1	BP	1	1_Basal
AATGACCTCATGCATG-1	BP1	BP	1	1_Basal
AATGACCTCGAGCCAC-1	BP1	BP	2	2_Suprabasal
AATGACCTCGTCGGGT-1	BP1	BP	1	1_Basal
AATGCCAAGATTACCC-1	BP1	BP	0	0_Suprabasal
AATGCCAAGGGTTTCT-1	BP1	BP	0	0_Suprabasal
AATGCCAAGGTCATTC-1	BP1	BP	1	1_Basal
AATGCCAAGGTTCCAT-1	BP1	BP	0	0_Suprabasal
AATGCCACATCGGTTA-1	BP1	BP	1	1_Basal
AATGCCAGTACTGCCG-1	BP1	BP	1	1_Basal
AATGCCAGTGTACGCC-1	BP1	BP	3	3_Proliferating
AATGCCATCGCCAACG-1	BP1	BP	0	0_Suprabasal
AATGCCATCGCTTGCT-1	BP1	BP	1	1_Basal
AATGCCATCGTAGTGT-1	BP1	BP	6	6_Basal
AATGCCATCTCCTGTG-1	BP1	BP	5	5_Outer root sheath
AATGCCATCTGACAGT-1	BP1	BP	1	1_Basal
AATGGAAAGGTTGAGC-1	BP1	BP	1	1_Basal
AATGGAAAGTCATACC-1	BP1	BP	2	2_Suprabasal
AATGGAACAAGTGGGT-1	BP1	BP	0	0_Suprabasal
AATGGAACACCACATA-1	BP1	BP	6	6_Basal
AATGGAACACCTCAGG-1	BP1	BP	1	1_Basal
AATGGAACACGGTGTC-1	BP1	BP	3	3_Proliferating
AATGGAACATCCTTGC-1	BP1	BP	7	7_Suprabasal
AATGGAACATTGGCAT-1	BP1	BP	6	6_Basal
AATGGAAGTATTGCCA-1	BP1	BP	5	5_Outer root sheath
AATGGAAGTCTCAAGT-1	BP1	BP	1	1_Basal
AATGGAATCACAACCA-1	BP1	BP	0	0_Suprabasal
AATGGAATCACCGACG-1	BP1	BP	1	1_Basal
AATGGAATCAGCCCAG-1	BP1	BP	3	3_Proliferating
AATGGAATCCACACAA-1	BP1	BP	5	5_Outer root sheath
AATGGCTCAACGGCCT-1	BP1	BP	1	1_Basal
AATGGCTCAATACAGA-1	BP1	BP	2	2_Suprabasal
AATGGCTCACTCCCTA-1	BP1	BP	2	2_Suprabasal
AATGGCTCAGCTTCGG-1	BP1	BP	2	2_Suprabasal
AATGGCTGTAGCTCGC-1	BP1	BP	2	2_Suprabasal
AATGGCTGTTTACCAG-1	BP1	BP	2	2_Suprabasal
AATGGCTTCCACCTGT-1	BP1	BP	5	5_Outer root sheath
AATGGCTTCCGGTTCT-1	BP1	BP	2	2_Suprabasal
AATTCCTAGACCAAGC-1	BP1	BP	3	3_Proliferating
AATTCCTAGTTTCGAC-1	BP1	BP	1	1_Basal
AATTCCTCAATCAGCT-1	BP1	BP	4	4_Channels
AATTCCTCACGTACTA-1	BP1	BP	1	1_Basal
AATTCCTCACTCTAGA-1	BP1	BP	2	2_Suprabasal
AATTCCTGTGATACTC-1	BP1	BP	2	2_Suprabasal
AATTCCTGTGCGACAA-1	BP1	BP	3	3_Proliferating
AATTCCTGTGTCGCTG-1	BP1	BP	0	0_Suprabasal
AATTCCTTCGATGGAG-1	BP1	BP	1	1_Basal
AATTCCTTCGCAACAT-1	BP1	BP	0	0_Suprabasal
AATTTCCAGACCAAGC-1	BP1	BP	1	1_Basal
AATTTCCAGGCCCACT-1	BP1	BP	0	0_Suprabasal
AATTTCCCAACCTAAC-1	BP1	BP	1	1_Basal
AATTTCCCACGTTGGC-1	BP1	BP	6	6_Basal
AATTTCCGTGGCTTGC-1	BP1	BP	0	0_Suprabasal
AATTTCCGTTGAAGTA-1	BP1	BP	1	1_Basal
AATTTCCGTTGTCATG-1	BP1	BP	0	0_Suprabasal
AATTTCCTCAGAGTTC-1	BP1	BP	2	2_Suprabasal
AATTTCCTCTCAACCC-1	BP1	BP	5	5_Outer root sheath
ACAAAGACACGGTCTG-1	BP1	BP	6	6_Basal
ACAAAGAGTCGCACAC-1	BP1	BP	1	1_Basal
ACAAAGAGTTCCACAA-1	BP1	BP	0	0_Suprabasal
ACAAAGAGTTGCTCGG-1	BP1	BP	0	0_Suprabasal
ACAAAGATCTATGCCC-1	BP1	BP	2	2_Suprabasal
ACAACCAAGATCGGTG-1	BP1	BP	0	0_Suprabasal
ACAACCAGTAGAATGT-1	BP1	BP	2	2_Suprabasal
ACAACCAGTAGTCGGA-1	BP1	BP	2	2_Suprabasal
ACAACCATCCTTGAAG-1	BP1	BP	0	0_Suprabasal
ACAACCATCGCTTGCT-1	BP1	BP	1	1_Basal
ACAACCATCGGTCAGC-1	BP1	BP	5	5_Outer root sheath
ACAAGCTCAAACCGGA-1	BP1	BP	1	1_Basal
ACAAGCTCAACACAAA-1	BP1	BP	0	0_Suprabasal
ACAAGCTCAAGGAGTC-1	BP1	BP	4	4_Channels
ACAAGCTCACGAGGTA-1	BP1	BP	0	0_Suprabasal
ACAAGCTCACTTCAGA-1	BP1	BP	2	2_Suprabasal
ACAAGCTCAGCTGTTA-1	BP1	BP	1	1_Basal
ACAAGCTCATTACGGT-1	BP1	BP	2	2_Suprabasal
ACAAGCTGTAGGCTCC-1	BP1	BP	2	2_Suprabasal
ACACAGTAGGAACATT-1	BP1	BP	1	1_Basal
ACACAGTAGTAAACAC-1	BP1	BP	1	1_Basal
ACACAGTCATTAAAGG-1	BP1	BP	0	0_Suprabasal
ACACAGTGTGCATACT-1	BP1	BP	8	8_Inner root sheath
ACACAGTGTTGTGGCC-1	BP1	BP	4	4_Channels
ACACCAAAGCAGGGAG-1	BP1	BP	0	0_Suprabasal
ACACCAAAGTTAACAG-1	BP1	BP	0	0_Suprabasal
ACACCAACACACTGGC-1	BP1	BP	0	0_Suprabasal
ACACCAACAGCCCACA-1	BP1	BP	3	3_Proliferating
ACACCAACAGGTTCCG-1	BP1	BP	0	0_Suprabasal
ACACCAACAGTTCTAG-1	BP1	BP	7	7_Suprabasal
ACACCAACATACAGGG-1	BP1	BP	1	1_Basal
ACACCAACATTAAGCC-1	BP1	BP	1	1_Basal
ACACCAAGTATCGTTG-1	BP1	BP	1	1_Basal
ACACCAAGTTGGCCGT-1	BP1	BP	3	3_Proliferating
ACACCAATCCCGTGAG-1	BP1	BP	6	6_Basal
ACACCAATCGCACGGT-1	BP1	BP	4	4_Channels
ACACCAATCTCCCATG-1	BP1	BP	1	1_Basal
ACACGCGAGATTGACA-1	BP1	BP	1	1_Basal
ACACGCGAGGTGCCAA-1	BP1	BP	3	3_Proliferating
ACACGCGAGTCCGTCG-1	BP1	BP	2	2_Suprabasal
ACACGCGAGTGTACCT-1	BP1	BP	1	1_Basal
ACACGCGCAACTGTGT-1	BP1	BP	1	1_Basal
ACACGCGCACTGTCCT-1	BP1	BP	3	3_Proliferating
ACACGCGCAGTCAGCC-1	BP1	BP	9	9_Stratum corneum
ACACGCGGTAACCAGG-1	BP1	BP	1	1_Basal
ACACGCGTCTTGCAGA-1	BP1	BP	2	2_Suprabasal
ACACTGAAGCTAATCC-1	BP1	BP	7	7_Suprabasal
ACACTGAAGGCACTCC-1	BP1	BP	1	1_Basal
ACACTGAAGGCATCAG-1	BP1	BP	6	6_Basal
ACACTGAAGTGATAGT-1	BP1	BP	1	1_Basal
ACACTGACACACCTTC-1	BP1	BP	1	1_Basal
ACACTGACAGAGGCTA-1	BP1	BP	0	0_Suprabasal
ACACTGACAGTCGGAA-1	BP1	BP	1	1_Basal
ACACTGAGTACAGAGC-1	BP1	BP	8	8_Inner root sheath
ACACTGAGTTCTCTAT-1	BP1	BP	1	1_Basal
ACACTGAGTTGGTACT-1	BP1	BP	1	1_Basal
ACACTGATCATTACGG-1	BP1	BP	0	0_Suprabasal
ACACTGATCTAAGGAA-1	BP1	BP	0	0_Suprabasal
ACACTGATCTGAGGTT-1	BP1	BP	0	0_Suprabasal
ACAGAAAAGCGTTCCG-1	BP1	BP	1	1_Basal
ACAGAAAAGTGAACAT-1	BP1	BP	5	5_Outer root sheath
ACAGAAACAACGATTC-1	BP1	BP	1	1_Basal
ACAGAAACAGTCAGTT-1	BP1	BP	1	1_Basal
ACAGAAAGTAACGGTG-1	BP1	BP	2	2_Suprabasal
ACAGAAAGTGGTCTCG-1	BP1	BP	0	0_Suprabasal
ACAGAAAGTTCTCCCA-1	BP1	BP	7	7_Suprabasal
ACAGAAATCCACTTCG-1	BP1	BP	3	3_Proliferating
ACAGAAATCTAAGGAA-1	BP1	BP	0	0_Suprabasal
ACAGCCGGTCTACATG-1	BP1	BP	1	1_Basal
ACAGCCGGTTCCGCGA-1	BP1	BP	6	6_Basal
ACAGCCGGTTGGCTAT-1	BP1	BP	2	2_Suprabasal
ACAGCCGTCAAGTCTG-1	BP1	BP	3	3_Proliferating
ACAGCCGTCGAACGGA-1	BP1	BP	3	3_Proliferating
ACAGCCGTCGGCAGTC-1	BP1	BP	6	6_Basal
ACAGGGAAGGAAACGA-1	BP1	BP	1	1_Basal
ACAGGGAAGGTGCATG-1	BP1	BP	8	8_Inner root sheath
ACAGGGACACTGTGTA-1	BP1	BP	3	3_Proliferating
ACAGGGAGTAACTGCT-1	BP1	BP	1	1_Basal
ACAGGGATCTATCGGA-1	BP1	BP	7	7_Suprabasal
ACAGGGATCTATGCCC-1	BP1	BP	4	4_Channels
ACATCCCAGGAACTCG-1	BP1	BP	2	2_Suprabasal
ACATCCCCAACGTTAC-1	BP1	BP	1	1_Basal
ACATCCCGTGGTTTGT-1	BP1	BP	0	0_Suprabasal
ACATCCCTCGAATGCT-1	BP1	BP	2	2_Suprabasal
ACATCCCTCGCTATTT-1	BP1	BP	3	3_Proliferating
ACATCCCTCGCTGATA-1	BP1	BP	7	7_Suprabasal
ACATCCCTCGGTAACT-1	BP1	BP	1	1_Basal
ACATCGAAGAGGTCGT-1	BP1	BP	2	2_Suprabasal
ACATCGAAGAGTTGCG-1	BP1	BP	0	0_Suprabasal
ACATCGAAGATCGACG-1	BP1	BP	0	0_Suprabasal
ACATCGACAATTCTTC-1	BP1	BP	7	7_Suprabasal
ACATCGAGTGGAAGTC-1	BP1	BP	0	0_Suprabasal
ACATCGATCCATTGTT-1	BP1	BP	0	0_Suprabasal
ACATGCAAGAGCATCG-1	BP1	BP	0	0_Suprabasal
ACATGCACAAACTGCT-1	BP1	BP	0	0_Suprabasal
ACATGCACACAACATC-1	BP1	BP	1	1_Basal
ACATGCACACGACGTC-1	BP1	BP	6	6_Basal
ACATGCACAGGATGAC-1	BP1	BP	2	2_Suprabasal
ACATGCAGTGCCCGTA-1	BP1	BP	4	4_Channels
ACATGCATCGCTCTCA-1	BP1	BP	0	0_Suprabasal
ACATGCATCTCCGCAT-1	BP1	BP	7	7_Suprabasal
ACATTTCAGGCTAACG-1	BP1	BP	2	2_Suprabasal
ACATTTCAGTGGTTGG-1	BP1	BP	0	0_Suprabasal
ACATTTCCAATAGTAG-1	BP1	BP	4	4_Channels
ACATTTCCAATCCAGT-1	BP1	BP	1	1_Basal
ACATTTCCACACACTA-1	BP1	BP	0	0_Suprabasal
ACATTTCGTCCTGGTG-1	BP1	BP	1	1_Basal
ACATTTCTCACTGATG-1	BP1	BP	1	1_Basal
ACATTTCTCGCCTTGT-1	BP1	BP	0	0_Suprabasal
ACCAAACGTAGGACTG-1	BP1	BP	1	1_Basal
ACCAAACGTCTAGATC-1	BP1	BP	1	1_Basal
ACCAAACTCACTGCTC-1	BP1	BP	1	1_Basal
ACCAACAAGTGCAGCA-1	BP1	BP	1	1_Basal
ACCAACACATACAGAA-1	BP1	BP	2	2_Suprabasal
ACCAACACATGAGAAT-1	BP1	BP	0	0_Suprabasal
ACCAACAGTCGAGATG-1	BP1	BP	0	0_Suprabasal
ACCAACAGTGTATTCG-1	BP1	BP	1	1_Basal
ACCAACAGTTTCCCAC-1	BP1	BP	0	0_Suprabasal
ACCAACATCGGTGTTA-1	BP1	BP	2	2_Suprabasal
ACCACAAAGTACTCGT-1	BP1	BP	8	8_Inner root sheath
ACCACAACAACATACC-1	BP1	BP	1	1_Basal
ACCACAACAGACCGCT-1	BP1	BP	2	2_Suprabasal
ACCACAACATAGGTAA-1	BP1	BP	0	0_Suprabasal
ACCATTTAGATAGTCA-1	BP1	BP	1	1_Basal
ACCATTTAGCTACTGT-1	BP1	BP	5	5_Outer root sheath
ACCATTTCACACCAGC-1	BP1	BP	0	0_Suprabasal
ACCATTTCACACTTAG-1	BP1	BP	0	0_Suprabasal
ACCATTTGTTGCCGCA-1	BP1	BP	0	0_Suprabasal
ACCATTTTCACTCACC-1	BP1	BP	1	1_Basal
ACCATTTTCATCTCTA-1	BP1	BP	0	0_Suprabasal
ACCATTTTCATTACGG-1	BP1	BP	6	6_Basal
ACCATTTTCGTAGGGA-1	BP1	BP	0	0_Suprabasal
ACCATTTTCTAGACAC-1	BP1	BP	1	1_Basal
ACCCAAAAGGCATGCA-1	BP1	BP	7	7_Suprabasal
ACCCAAACAAGAAATC-1	BP1	BP	5	5_Outer root sheath
ACCCAAACATCTCGTC-1	BP1	BP	0	0_Suprabasal
ACCCAAAGTCACAGAG-1	BP1	BP	1	1_Basal
ACCCAAAGTCCGGTGT-1	BP1	BP	1	1_Basal
ACCCAAAGTTGTACGT-1	BP1	BP	2	2_Suprabasal
ACCCTCAAGGACAGCT-1	BP1	BP	1	1_Basal
ACCCTCAAGGTTGACG-1	BP1	BP	0	0_Suprabasal
ACCCTCACAGAGGAAA-1	BP1	BP	1	1_Basal
ACCCTCAGTAACGGTG-1	BP1	BP	0	0_Suprabasal
ACCCTCAGTGGGTCAA-1	BP1	BP	0	0_Suprabasal
ACCCTCATCAACGTGT-1	BP1	BP	1	1_Basal
ACCCTTGAGCGAGGAG-1	BP1	BP	1	1_Basal
ACCCTTGAGGTAGTCG-1	BP1	BP	1	1_Basal
ACCCTTGAGTATGCAA-1	BP1	BP	3	3_Proliferating
ACCCTTGCATGCACTA-1	BP1	BP	2	2_Suprabasal
ACCCTTGCATGGGCAA-1	BP1	BP	6	6_Basal
ACCCTTGGTACAGTAA-1	BP1	BP	1	1_Basal
ACCCTTGGTAGAATGT-1	BP1	BP	0	0_Suprabasal
ACCCTTGGTATGGGAC-1	BP1	BP	7	7_Suprabasal
ACCCTTGGTCCCGCAA-1	BP1	BP	1	1_Basal
ACCCTTGGTGGGAGAG-1	BP1	BP	2	2_Suprabasal
ACCCTTGGTTGAGGAC-1	BP1	BP	3	3_Proliferating
ACCCTTGTCAAGCTTG-1	BP1	BP	2	2_Suprabasal
ACCCTTGTCAGAGTGG-1	BP1	BP	4	4_Channels
ACCCTTGTCAGGAGAC-1	BP1	BP	2	2_Suprabasal
ACCGTTCAGGAGTCTG-1	BP1	BP	8	8_Inner root sheath
ACCGTTCAGGGCAATC-1	BP1	BP	8	8_Inner root sheath
ACCGTTCCAAATGGAT-1	BP1	BP	0	0_Suprabasal
ACCGTTCCATGTGCCG-1	BP1	BP	2	2_Suprabasal
ACCGTTCGTAGCGCCT-1	BP1	BP	5	5_Outer root sheath
ACCGTTCGTGGCTGAA-1	BP1	BP	0	0_Suprabasal
ACCGTTCTCCGGCTTT-1	BP1	BP	2	2_Suprabasal
ACCGTTCTCTCTCGAC-1	BP1	BP	3	3_Proliferating
ACCTACCAGCACGGAT-1	BP1	BP	0	0_Suprabasal
ACCTACCAGCAGTACG-1	BP1	BP	2	2_Suprabasal
ACCTACCAGCGCTGCT-1	BP1	BP	2	2_Suprabasal
ACCTACCGTAGTTACC-1	BP1	BP	2	2_Suprabasal
ACCTACCGTCTGCATA-1	BP1	BP	0	0_Suprabasal
ACCTACCGTTCCGCTT-1	BP1	BP	1	1_Basal
ACCTACCTCCCATAGA-1	BP1	BP	1	1_Basal
ACCTACCTCCTACAAG-1	BP1	BP	1	1_Basal
ACCTACCTCGATTGGT-1	BP1	BP	0	0_Suprabasal
ACCTGAAAGGTGAGCT-1	BP1	BP	0	0_Suprabasal
ACCTGAAAGGTTAGTA-1	BP1	BP	2	2_Suprabasal
ACCTGAAAGTGCGCTC-1	BP1	BP	1	1_Basal
ACCTGAACAGCGTATT-1	BP1	BP	1	1_Basal
ACCTGAACATACCGTA-1	BP1	BP	1	1_Basal
ACCTGAAGTAAGATTG-1	BP1	BP	7	7_Suprabasal
ACCTGAAGTAGTGTGG-1	BP1	BP	3	3_Proliferating
ACCTGAAGTATCTTCT-1	BP1	BP	0	0_Suprabasal
ACCTGAATCCACAAGT-1	BP1	BP	2	2_Suprabasal
ACCTGAATCGCCTTTG-1	BP1	BP	2	2_Suprabasal
ACCTGAATCGGCTGGT-1	BP1	BP	0	0_Suprabasal
ACCTGTCAGACGCCCT-1	BP1	BP	6	6_Basal
ACCTGTCAGACGGTTG-1	BP1	BP	8	8_Inner root sheath
ACCTGTCAGCAATAGT-1	BP1	BP	7	7_Suprabasal
ACCTGTCAGGCGATAC-1	BP1	BP	0	0_Suprabasal
ACCTGTCAGTTGGAAT-1	BP1	BP	1	1_Basal
ACCTGTCCAATAGGAT-1	BP1	BP	4	4_Channels
ACCTGTCCACACAGCC-1	BP1	BP	0	0_Suprabasal
ACCTGTCCAGAGTTGG-1	BP1	BP	1	1_Basal
ACCTGTCCATCTCGTC-1	BP1	BP	1	1_Basal
ACCTGTCGTCTTACTT-1	BP1	BP	0	0_Suprabasal
ACGATCAAGAGAGCAA-1	BP1	BP	0	0_Suprabasal
ACGATCAAGGCTCAAG-1	BP1	BP	1	1_Basal
ACGATCAAGTGTACAA-1	BP1	BP	1	1_Basal
ACGATCAAGTTGCTCA-1	BP1	BP	0	0_Suprabasal
ACGATCACACACAGCC-1	BP1	BP	2	2_Suprabasal
ACGATCACAGTGCCTG-1	BP1	BP	0	0_Suprabasal
ACGATCACATCAGCAT-1	BP1	BP	1	1_Basal
ACGATCAGTGGATTTC-1	BP1	BP	1	1_Basal
ACGATCAGTTGTGCCG-1	BP1	BP	1	1_Basal
ACGATCATCAAGTCTG-1	BP1	BP	7	7_Suprabasal
ACGATCATCACGATAC-1	BP1	BP	2	2_Suprabasal
ACGATCATCACGATCA-1	BP1	BP	0	0_Suprabasal
ACGATCATCGCTAGCG-1	BP1	BP	2	2_Suprabasal
ACGATGTAGAGGTTTA-1	BP1	BP	1	1_Basal
ACGATGTAGGACTAAT-1	BP1	BP	1	1_Basal
ACGATGTAGGGAGAAT-1	BP1	BP	1	1_Basal
ACGATGTAGTTTAGGA-1	BP1	BP	0	0_Suprabasal
ACGATGTCAGGACTTT-1	BP1	BP	2	2_Suprabasal
ACGATGTCATTGACTG-1	BP1	BP	7	7_Suprabasal
ACGATGTGTAACCCTA-1	BP1	BP	1	1_Basal
ACGATGTGTAGAATGT-1	BP1	BP	2	2_Suprabasal
ACGATGTGTAGAGCTG-1	BP1	BP	2	2_Suprabasal
ACGATGTTCTAAACGC-1	BP1	BP	8	8_Inner root sheath
ACGATGTTCTTACGGA-1	BP1	BP	3	3_Proliferating
ACGCACGAGAGAACCC-1	BP1	BP	0	0_Suprabasal
ACGCACGAGATGACAT-1	BP1	BP	7	7_Suprabasal
ACGCACGAGATTGAGT-1	BP1	BP	3	3_Proliferating
ACGCACGCAAGAAACT-1	BP1	BP	7	7_Suprabasal
ACGCACGCAGGACATG-1	BP1	BP	0	0_Suprabasal
ACGGAAGCACTTCAAG-1	BP1	BP	0	0_Suprabasal
ACGGAAGCAGTATACC-1	BP1	BP	0	0_Suprabasal
ACGGAAGGTACGGCAA-1	BP1	BP	0	0_Suprabasal
ACGGAAGGTCTGTGCG-1	BP1	BP	4	4_Channels
ACGGAAGGTGGTTTAC-1	BP1	BP	1	1_Basal
ACGGAAGTCATGAGTC-1	BP1	BP	1	1_Basal
ACGGAAGTCCATCCGT-1	BP1	BP	2	2_Suprabasal
ACGGGTCAGTACGAGC-1	BP1	BP	4	4_Channels
ACGGGTCCAACCGTGC-1	BP1	BP	1	1_Basal
ACGGGTCCACAATCTG-1	BP1	BP	0	0_Suprabasal
ACGGGTCCAGAGGAAA-1	BP1	BP	1	1_Basal
ACGGGTCCATACAGGG-1	BP1	BP	0	0_Suprabasal
ACGGGTCCATGGATCT-1	BP1	BP	2	2_Suprabasal
ACGGGTCGTAAGTAGT-1	BP1	BP	0	0_Suprabasal
ACGGGTCGTCTCAGAT-1	BP1	BP	6	6_Basal
ACGGGTCGTGCCTAAT-1	BP1	BP	6	6_Basal
ACGGGTCTCATAGAGA-1	BP1	BP	0	0_Suprabasal
ACGGTCGAGTAATACG-1	BP1	BP	1	1_Basal
ACGGTCGAGTCACTGT-1	BP1	BP	1	1_Basal
ACGGTCGCAGTCGGAA-1	BP1	BP	4	4_Channels
ACGGTCGCATGGATCT-1	BP1	BP	3	3_Proliferating
ACGGTCGGTGGAAGTC-1	BP1	BP	0	0_Suprabasal
ACGGTCGGTGGTAATA-1	BP1	BP	7	7_Suprabasal
ACGGTCGGTTATAGAG-1	BP1	BP	2	2_Suprabasal
ACGGTCGTCAATCTCT-1	BP1	BP	8	8_Inner root sheath
ACGGTTAAGTAACAGT-1	BP1	BP	5	5_Outer root sheath
ACGGTTACACGGTGCT-1	BP1	BP	3	3_Proliferating
ACGGTTAGTCGGAACA-1	BP1	BP	0	0_Suprabasal
ACGGTTAGTCTGTTAG-1	BP1	BP	0	0_Suprabasal
ACGGTTAGTGCGGATA-1	BP1	BP	2	2_Suprabasal
ACGGTTATCGTCTACC-1	BP1	BP	0	0_Suprabasal
ACGTAACAGTTGTACC-1	BP1	BP	6	6_Basal
ACGTAACCAACTCCAA-1	BP1	BP	3	3_Proliferating
ACGTAACCATCACCAA-1	BP1	BP	1	1_Basal
ACGTAACGTACCCGAC-1	BP1	BP	1	1_Basal
ACGTAACGTGTGACCC-1	BP1	BP	2	2_Suprabasal
ACGTAACGTTCTATCT-1	BP1	BP	1	1_Basal
ACGTACAAGAGGGTAA-1	BP1	BP	1	1_Basal
ACGTACAAGATACGAT-1	BP1	BP	0	0_Suprabasal
ACGTACAAGGATATGT-1	BP1	BP	5	5_Outer root sheath
ACGTACAGTAGCTCGC-1	BP1	BP	2	2_Suprabasal
ACGTACAGTAGGCAAC-1	BP1	BP	0	0_Suprabasal
ACGTACAGTCACAGAG-1	BP1	BP	0	0_Suprabasal
ACGTACAGTTCTTGTT-1	BP1	BP	1	1_Basal
ACGTAGTGTCATAACC-1	BP1	BP	0	0_Suprabasal
ACGTAGTGTCCAAAGG-1	BP1	BP	0	0_Suprabasal
ACGTAGTGTTCTGAGT-1	BP1	BP	0	0_Suprabasal
ACGTCCTAGATCACTC-1	BP1	BP	0	0_Suprabasal
ACGTCCTAGGTTGACG-1	BP1	BP	2	2_Suprabasal
ACGTCCTCATACTGAC-1	BP1	BP	1	1_Basal
ACGTTCCAGCATCAGG-1	BP1	BP	1	1_Basal
ACGTTCCAGCGCCCAT-1	BP1	BP	7	7_Suprabasal
ACGTTCCCACCCTAAA-1	BP1	BP	2	2_Suprabasal
ACGTTCCCAGCTATTG-1	BP1	BP	8	8_Inner root sheath
ACGTTCCTCCAAACCA-1	BP1	BP	0	0_Suprabasal
ACTACGACAGTCGTTA-1	BP1	BP	4	4_Channels
ACTACGACATTCTTCA-1	BP1	BP	5	5_Outer root sheath
ACTACGAGTCGGATTT-1	BP1	BP	0	0_Suprabasal
ACTACGATCGAATGCT-1	BP1	BP	2	2_Suprabasal
ACTACGATCGACACCG-1	BP1	BP	1	1_Basal
ACTACGATCTTTGCGC-1	BP1	BP	1	1_Basal
ACTATCTAGAGCACTG-1	BP1	BP	5	5_Outer root sheath
ACTATCTAGATAGCTA-1	BP1	BP	1	1_Basal
ACTATCTAGGCTTTCA-1	BP1	BP	1	1_Basal
ACTATCTAGTGCAGGT-1	BP1	BP	8	8_Inner root sheath
ACTATCTCAAGCGGAT-1	BP1	BP	0	0_Suprabasal
ACTATCTCACAATGTC-1	BP1	BP	0	0_Suprabasal
ACTATCTCAGCATCTA-1	BP1	BP	1	1_Basal
ACTATCTGTCCGGATC-1	BP1	BP	0	0_Suprabasal
ACTATCTGTTGGTAGG-1	BP1	BP	0	0_Suprabasal
ACTATCTTCCGGCAGT-1	BP1	BP	2	2_Suprabasal
ACTATGGAGCATGAAT-1	BP1	BP	5	5_Outer root sheath
ACTATGGCATAGAAAC-1	BP1	BP	2	2_Suprabasal
ACTATGGGTACGGATG-1	BP1	BP	2	2_Suprabasal
ACTATGGGTATCTCGA-1	BP1	BP	1	1_Basal
ACTATGGTCCACGGAC-1	BP1	BP	5	5_Outer root sheath
ACTATGGTCGAAGCCC-1	BP1	BP	1	1_Basal
ACTATTCAGGTTGGAC-1	BP1	BP	0	0_Suprabasal
ACTATTCAGTTACGGG-1	BP1	BP	7	7_Suprabasal
ACTATTCTCAGAGCAG-1	BP1	BP	2	2_Suprabasal
ACTATTCTCCATTTGT-1	BP1	BP	8	8_Inner root sheath
ACTATTCTCCCATAAG-1	BP1	BP	1	1_Basal
ACTATTCTCGAGCTGC-1	BP1	BP	4	4_Channels
ACTATTCTCGTCCATC-1	BP1	BP	3	3_Proliferating
ACTATTCTCTTCGGAA-1	BP1	BP	1	1_Basal
ACTATTCTCTTGGAAC-1	BP1	BP	1	1_Basal
ACTCCCAAGAACAGGA-1	BP1	BP	2	2_Suprabasal
ACTCCCAAGGACACTG-1	BP1	BP	2	2_Suprabasal
ACTCCCAAGGGCGAGA-1	BP1	BP	2	2_Suprabasal
ACTCCCACACTGAGGA-1	BP1	BP	3	3_Proliferating
ACTCCCAGTAATTAGG-1	BP1	BP	0	0_Suprabasal
ACTCTCGAGTATCCTG-1	BP1	BP	8	8_Inner root sheath
ACTCTCGCAAGGTTGG-1	BP1	BP	5	5_Outer root sheath
ACTCTCGCACGCGCAT-1	BP1	BP	0	0_Suprabasal
ACTCTCGGTACAGTAA-1	BP1	BP	2	2_Suprabasal
ACTCTCGTCTGCCTGT-1	BP1	BP	2	2_Suprabasal
ACTCTCGTCTGTCGTC-1	BP1	BP	1	1_Basal
ACTGATGAGAGCAGAA-1	BP1	BP	0	0_Suprabasal
ACTGATGAGAGGGCGA-1	BP1	BP	8	8_Inner root sheath
ACTGATGAGATTAGAC-1	BP1	BP	2	2_Suprabasal
ACTGATGAGCTAAGTA-1	BP1	BP	5	5_Outer root sheath
ACTGATGAGGTTGTTC-1	BP1	BP	0	0_Suprabasal
ACTGATGAGTGCTCGC-1	BP1	BP	1	1_Basal
ACTGATGCAATTGCGT-1	BP1	BP	1	1_Basal
ACTGATGCAGGTTCCG-1	BP1	BP	0	0_Suprabasal
ACTGATGCAGTAGAGC-1	BP1	BP	6	6_Basal
ACTGATGCATCCGTTC-1	BP1	BP	1	1_Basal
ACTGATGGTAGAGCTG-1	BP1	BP	1	1_Basal
ACTGATGGTCTAGATC-1	BP1	BP	1	1_Basal
ACTGATGTCGACTCCT-1	BP1	BP	8	8_Inner root sheath
ACTGCAAAGCCTGAAG-1	BP1	BP	0	0_Suprabasal
ACTGCAACAACCAGAG-1	BP1	BP	0	0_Suprabasal
ACTGCAACACTGGAAG-1	BP1	BP	1	1_Basal
ACTGCAAGTCGCATTA-1	BP1	BP	1	1_Basal
ACTGCAAGTTACGTAC-1	BP1	BP	4	4_Channels
ACTGCAATCAGGGTAG-1	BP1	BP	4	4_Channels
ACTGCAATCCCTCGAT-1	BP1	BP	3	3_Proliferating
ACTGTCCAGAGCGACT-1	BP1	BP	1	1_Basal
ACTGTCCAGGGTAGCT-1	BP1	BP	1	1_Basal
ACTGTCCAGGGTTGCA-1	BP1	BP	0	0_Suprabasal
ACTGTCCGTTGTGTTG-1	BP1	BP	0	0_Suprabasal
ACTGTCCTCGACCACG-1	BP1	BP	8	8_Inner root sheath
ACTGTCCTCGTTCCTG-1	BP1	BP	1	1_Basal
ACTGTGAAGCGAGAAA-1	BP1	BP	1	1_Basal
ACTGTGACACCAAATC-1	BP1	BP	5	5_Outer root sheath
ACTGTGACAGCAGTTT-1	BP1	BP	0	0_Suprabasal
ACTGTGAGTAGCTCGC-1	BP1	BP	2	2_Suprabasal
ACTGTGAGTAGGTCAG-1	BP1	BP	0	0_Suprabasal
ACTGTGATCGAACCTA-1	BP1	BP	0	0_Suprabasal
ACTGTGATCGACATCA-1	BP1	BP	6	6_Basal
ACTGTGATCTAGTGTG-1	BP1	BP	4	4_Channels
ACTTAGGCAAGGCTTT-1	BP1	BP	0	0_Suprabasal
ACTTAGGCACCTCTGT-1	BP1	BP	2	2_Suprabasal
ACTTAGGCATACTGAC-1	BP1	BP	0	0_Suprabasal
ACTTAGGCATGCCGCA-1	BP1	BP	6	6_Basal
ACTTAGGTCATTCCTA-1	BP1	BP	0	0_Suprabasal
ACTTAGGTCGGATACT-1	BP1	BP	8	8_Inner root sheath
ACTTAGGTCTATTGTC-1	BP1	BP	8	8_Inner root sheath
ACTTAGGTCTGCGGCA-1	BP1	BP	2	2_Suprabasal
ACTTAGGTCTTAGCAG-1	BP1	BP	0	0_Suprabasal
ACTTATCAGGCGCTCT-1	BP1	BP	1	1_Basal
ACTTATCCAGCGCGTT-1	BP1	BP	2	2_Suprabasal
ACTTATCCAGGTAGTG-1	BP1	BP	1	1_Basal
ACTTATCGTATACCCA-1	BP1	BP	1	1_Basal
ACTTATCGTGTCCCTT-1	BP1	BP	3	3_Proliferating
ACTTATCTCCATACAG-1	BP1	BP	2	2_Suprabasal
ACTTATCTCTGGGATT-1	BP1	BP	1	1_Basal
ACTTCCGCAATACCCA-1	BP1	BP	1	1_Basal
ACTTCCGCAGAACTAA-1	BP1	BP	8	8_Inner root sheath
ACTTCCGCATTGACTG-1	BP1	BP	0	0_Suprabasal
ACTTCCGGTATAGGGC-1	BP1	BP	2	2_Suprabasal
ACTTCCGGTCTTTCAT-1	BP1	BP	1	1_Basal
ACTTCCGTCAGACTGT-1	BP1	BP	5	5_Outer root sheath
ACTTCCGTCCATCTGC-1	BP1	BP	1	1_Basal
ACTTCCGTCGAGTGGA-1	BP1	BP	8	8_Inner root sheath
ACTTCCGTCTACACAG-1	BP1	BP	2	2_Suprabasal
ACTTCGCAGAGCCGAT-1	BP1	BP	2	2_Suprabasal
ACTTCGCAGCTTCTAG-1	BP1	BP	4	4_Channels
ACTTCGCAGCTTTGTG-1	BP1	BP	7	7_Suprabasal
ACTTCGCAGGCTAACG-1	BP1	BP	0	0_Suprabasal
ACTTCGCCAGAGATTA-1	BP1	BP	2	2_Suprabasal
ACTTCGCTCCATCTCG-1	BP1	BP	0	0_Suprabasal
ACTTCGCTCTGTCCGT-1	BP1	BP	1	1_Basal
ACTTTCAAGTATGAAC-1	BP1	BP	4	4_Channels
ACTTTCAAGTGAATAC-1	BP1	BP	2	2_Suprabasal
ACTTTCAAGTTGAAAC-1	BP1	BP	1	1_Basal
ACTTTCACAAGAGGCT-1	BP1	BP	1	1_Basal
ACTTTCACAAGATCCT-1	BP1	BP	0	0_Suprabasal
ACTTTCAGTTCTGACA-1	BP1	BP	2	2_Suprabasal
ACTTTCAGTTGGGAAC-1	BP1	BP	2	2_Suprabasal
ACTTTCATCTCCCAAC-1	BP1	BP	2	2_Suprabasal
ACTTTGTAGAAGTATC-1	BP1	BP	2	2_Suprabasal
ACTTTGTAGACCATAA-1	BP1	BP	0	0_Suprabasal
ACTTTGTAGCATAGGC-1	BP1	BP	2	2_Suprabasal
ACTTTGTAGCTAATCC-1	BP1	BP	6	6_Basal
ACTTTGTAGTATCCTG-1	BP1	BP	2	2_Suprabasal
ACTTTGTAGTCATACC-1	BP1	BP	4	4_Channels
ACTTTGTCACCTCTAC-1	BP1	BP	4	4_Channels
ACTTTGTGTACCGGAA-1	BP1	BP	0	0_Suprabasal
ACTTTGTGTTGTCTAG-1	BP1	BP	5	5_Outer root sheath
ACTTTGTTCCTATTGT-1	BP1	BP	1	1_Basal
ACTTTGTTCCTGGCTT-1	BP1	BP	5	5_Outer root sheath
ACTTTGTTCTTAGCTT-1	BP1	BP	2	2_Suprabasal
AGAAATGCAACAGATA-1	BP1	BP	2	2_Suprabasal
AGAAATGCATATGCGT-1	BP1	BP	3	3_Proliferating
AGAAATGGTATTTCGG-1	BP1	BP	3	3_Proliferating
AGAAATGTCTACCACC-1	BP1	BP	1	1_Basal
AGAACAAAGCGGTAGT-1	BP1	BP	2	2_Suprabasal
AGAACAAAGTATGAAC-1	BP1	BP	0	0_Suprabasal
AGAACAACACAAGGTG-1	BP1	BP	1	1_Basal
AGAACAAGTCTGTAAC-1	BP1	BP	5	5_Outer root sheath
AGAACAATCAACCGAT-1	BP1	BP	3	3_Proliferating
AGAACAATCAGTGCGC-1	BP1	BP	0	0_Suprabasal
AGAACAATCTCCGAGG-1	BP1	BP	2	2_Suprabasal
AGAACCTAGTCTACCA-1	BP1	BP	2	2_Suprabasal
AGAACCTCAGCCCACA-1	BP1	BP	2	2_Suprabasal
AGAACCTCAGCGTTTA-1	BP1	BP	1	1_Basal
AGAACCTCATGAATCC-1	BP1	BP	2	2_Suprabasal
AGAACCTTCGAGCCTG-1	BP1	BP	1	1_Basal
AGAACCTTCTGGAGAG-1	BP1	BP	6	6_Basal
AGAAGCGAGCATCCTA-1	BP1	BP	2	2_Suprabasal
AGAAGCGCAGGTCCCA-1	BP1	BP	0	0_Suprabasal
AGAAGCGCAGGTGACA-1	BP1	BP	1	1_Basal
AGAAGCGGTAGGAGGG-1	BP1	BP	0	0_Suprabasal
AGAAGCGTCTCTAAGG-1	BP1	BP	1	1_Basal
AGAAGTAAGCTTCATG-1	BP1	BP	2	2_Suprabasal
AGAAGTAAGTCCTGCG-1	BP1	BP	1	1_Basal
AGAAGTACACGGAAGT-1	BP1	BP	0	0_Suprabasal
AGAAGTACAGAGTCAG-1	BP1	BP	2	2_Suprabasal
AGAAGTACAGCGAACA-1	BP1	BP	7	7_Suprabasal
AGAAGTACATCTTCGC-1	BP1	BP	2	2_Suprabasal
AGAAGTAGTAGCGATG-1	BP1	BP	0	0_Suprabasal
AGAAGTAGTCAAAGAT-1	BP1	BP	1	1_Basal
AGAAGTATCATGGATC-1	BP1	BP	1	1_Basal
AGAAGTATCTGTACAG-1	BP1	BP	1	1_Basal
AGACAAACAAGCGAGT-1	BP1	BP	7	7_Suprabasal
AGACAAACAGCGGTCT-1	BP1	BP	3	3_Proliferating
AGACAAACATACAGCT-1	BP1	BP	0	0_Suprabasal
AGACAAAGTAGCGATG-1	BP1	BP	0	0_Suprabasal
AGACAAAGTCTGTAGT-1	BP1	BP	0	0_Suprabasal
AGACAAAGTGGTTTGT-1	BP1	BP	1	1_Basal
AGACAAAGTGTTACAC-1	BP1	BP	5	5_Outer root sheath
AGACAAAGTTAATCGC-1	BP1	BP	1	1_Basal
AGACAAAGTTCGGACC-1	BP1	BP	0	0_Suprabasal
AGACAAATCCGAAGGA-1	BP1	BP	1	1_Basal
AGACACTAGGATCACG-1	BP1	BP	0	0_Suprabasal
AGACACTAGTGCAGGT-1	BP1	BP	8	8_Inner root sheath
AGACACTCAACGATCT-1	BP1	BP	1	1_Basal
AGACACTCACCTGCTT-1	BP1	BP	0	0_Suprabasal
AGACACTCACGCCAGT-1	BP1	BP	0	0_Suprabasal
AGACACTCAGTTAGAA-1	BP1	BP	2	2_Suprabasal
AGACACTCATACAGGG-1	BP1	BP	4	4_Channels
AGACACTGTGTTCCTC-1	BP1	BP	2	2_Suprabasal
AGACAGGAGCTTTCTT-1	BP1	BP	0	0_Suprabasal
AGACAGGAGGTTCTAC-1	BP1	BP	0	0_Suprabasal
AGACAGGCAACCAGAG-1	BP1	BP	2	2_Suprabasal
AGACAGGCACTCAGAT-1	BP1	BP	4	4_Channels
AGACAGGCAGCTGTGC-1	BP1	BP	3	3_Proliferating
AGACAGGCATATGGCT-1	BP1	BP	8	8_Inner root sheath
AGACAGGGTTAGTTCG-1	BP1	BP	2	2_Suprabasal
AGACAGGGTTATGACC-1	BP1	BP	3	3_Proliferating
AGACAGGTCGGCTGTG-1	BP1	BP	1	1_Basal
AGACAGGTCGGTCATA-1	BP1	BP	0	0_Suprabasal
AGACAGGTCGGTGTTA-1	BP1	BP	7	7_Suprabasal
AGACCATAGCAAGCCA-1	BP1	BP	1	1_Basal
AGACCATAGCACTAGG-1	BP1	BP	6	6_Basal
AGACCATAGCATGATA-1	BP1	BP	2	2_Suprabasal
AGACCATAGGAATGTT-1	BP1	BP	0	0_Suprabasal
AGACCATCACTGTGAT-1	BP1	BP	2	2_Suprabasal
AGACCATCAGGTTCGC-1	BP1	BP	0	0_Suprabasal
AGACCATGTAGCGTAG-1	BP1	BP	8	8_Inner root sheath
AGACCATTCACTCACC-1	BP1	BP	1	1_Basal
AGACCATTCGAGCCTG-1	BP1	BP	2	2_Suprabasal
AGACCATTCGTAATGC-1	BP1	BP	1	1_Basal
AGACCCGAGAGCAGTC-1	BP1	BP	0	0_Suprabasal
AGACCCGAGAGCCTGA-1	BP1	BP	0	0_Suprabasal
AGACCCGCAAAGACTA-1	BP1	BP	2	2_Suprabasal
AGACCCGGTTGCGAAG-1	BP1	BP	1	1_Basal
AGACTCAAGAAGGGAT-1	BP1	BP	2	2_Suprabasal
AGACTCAAGCAGATAT-1	BP1	BP	1	1_Basal
AGACTCAAGCTGGAGT-1	BP1	BP	0	0_Suprabasal
AGACTCACAAAGAGTT-1	BP1	BP	2	2_Suprabasal
AGACTCACAGGTCAGA-1	BP1	BP	1	1_Basal
AGACTCATCACTCCGT-1	BP1	BP	3	3_Proliferating
AGAGAATAGAAAGCGA-1	BP1	BP	0	0_Suprabasal
AGAGAATAGACCTTTG-1	BP1	BP	3	3_Proliferating
AGAGAATCAAGCGATG-1	BP1	BP	1	1_Basal
AGAGAATTCAACTTTC-1	BP1	BP	3	3_Proliferating
AGAGAATTCCTCTTTC-1	BP1	BP	0	0_Suprabasal
AGAGAGCAGAGAAGGT-1	BP1	BP	6	6_Basal
AGAGAGCAGATGTAGT-1	BP1	BP	0	0_Suprabasal
AGAGAGCAGGTGGTTG-1	BP1	BP	2	2_Suprabasal
AGAGAGCAGGTTGACG-1	BP1	BP	5	5_Outer root sheath
AGAGAGCCAGTAACGG-1	BP1	BP	1	1_Basal
AGAGAGCGTCTGTCAA-1	BP1	BP	8	8_Inner root sheath
AGAGAGCGTGCGGCTT-1	BP1	BP	4	4_Channels
AGAGAGCTCGGTCTGG-1	BP1	BP	1	1_Basal
AGAGAGCTCGGTGTAT-1	BP1	BP	8	8_Inner root sheath
AGAGCAGAGCAGGTCA-1	BP1	BP	0	0_Suprabasal
AGAGCAGAGTTCATCG-1	BP1	BP	0	0_Suprabasal
AGAGCAGCAGTATACC-1	BP1	BP	6	6_Basal
AGAGCAGGTACCCGCA-1	BP1	BP	1	1_Basal
AGAGCAGGTCGAGTGA-1	BP1	BP	2	2_Suprabasal
AGAGCAGGTTCGGACC-1	BP1	BP	4	4_Channels
AGAGCAGGTTTCGCTC-1	BP1	BP	2	2_Suprabasal
AGAGCAGTCACGACTA-1	BP1	BP	0	0_Suprabasal
AGAGCAGTCCAGCAAT-1	BP1	BP	3	3_Proliferating
AGAGCAGTCGCGTTTC-1	BP1	BP	3	3_Proliferating
AGAGCCCAGCATCGAG-1	BP1	BP	1	1_Basal
AGAGCCCAGGTTCTAC-1	BP1	BP	1	1_Basal
AGAGCCCAGTCATGAA-1	BP1	BP	5	5_Outer root sheath
AGAGCCCGTATGGTAA-1	BP1	BP	0	0_Suprabasal
AGAGCCCGTGTTCATG-1	BP1	BP	3	3_Proliferating
AGAGCCCGTTGACTAC-1	BP1	BP	1	1_Basal
AGAGCCCTCCCGATCT-1	BP1	BP	1	1_Basal
AGAGCCCTCGGAACTT-1	BP1	BP	1	1_Basal
AGATAGACATAACGGG-1	BP1	BP	1	1_Basal
AGATAGAGTACGATCT-1	BP1	BP	1	1_Basal
AGATAGAGTCATAACC-1	BP1	BP	1	1_Basal
AGATAGAGTTCCATTT-1	BP1	BP	0	0_Suprabasal
AGATAGATCTCTATGT-1	BP1	BP	3	3_Proliferating
AGATAGATCTCTCCGA-1	BP1	BP	0	0_Suprabasal
AGATCCAAGCTGACTT-1	BP1	BP	0	0_Suprabasal
AGATCCAAGGAGAGTA-1	BP1	BP	2	2_Suprabasal
AGATCCAAGGAGGCAG-1	BP1	BP	0	0_Suprabasal
AGATCCAAGTCCCAAT-1	BP1	BP	1	1_Basal
AGATCCACAAACGTGG-1	BP1	BP	3	3_Proliferating
AGATCCACACGACAAG-1	BP1	BP	2	2_Suprabasal
AGATCCACATGACTGT-1	BP1	BP	6	6_Basal
AGATCCAGTGCGGCTT-1	BP1	BP	1	1_Basal
AGATCCAGTTCAACGT-1	BP1	BP	0	0_Suprabasal
AGATCCATCACTTGTT-1	BP1	BP	0	0_Suprabasal
AGATCCATCCGCACGA-1	BP1	BP	1	1_Basal
AGATCCATCGTAGGAG-1	BP1	BP	3	3_Proliferating
AGATCCATCTTACTGT-1	BP1	BP	1	1_Basal
AGATCGTAGCCTAACT-1	BP1	BP	0	0_Suprabasal
AGATCGTAGCCTCAGC-1	BP1	BP	2	2_Suprabasal
AGATCGTAGCTACAAA-1	BP1	BP	2	2_Suprabasal
AGATCGTCAAACTAGA-1	BP1	BP	0	0_Suprabasal
AGATCGTCAATCGTCA-1	BP1	BP	0	0_Suprabasal
AGATCGTCACCACATA-1	BP1	BP	0	0_Suprabasal
AGATCGTGTCATAAAG-1	BP1	BP	1	1_Basal
AGATCGTGTCCAACGC-1	BP1	BP	0	0_Suprabasal
AGATCGTGTCTCAGAT-1	BP1	BP	8	8_Inner root sheath
AGATCGTGTCTTGAAC-1	BP1	BP	6	6_Basal
AGATGAACAATCAAGA-1	BP1	BP	8	8_Inner root sheath
AGATGAACACTAACGT-1	BP1	BP	0	0_Suprabasal
AGATGAACATCGGATT-1	BP1	BP	3	3_Proliferating
AGATGAATCAATCGGT-1	BP1	BP	1	1_Basal
AGATGAATCCCGTTCA-1	BP1	BP	1	1_Basal
AGATGCTAGGGAGGTG-1	BP1	BP	1	1_Basal
AGATGCTCAATACCCA-1	BP1	BP	1	1_Basal
AGATGCTCACGACAGA-1	BP1	BP	1	1_Basal
AGATGCTCACTGCACG-1	BP1	BP	0	0_Suprabasal
AGATGCTCACTGGCCA-1	BP1	BP	1	1_Basal
AGATGCTCAGGGTCTC-1	BP1	BP	7	7_Suprabasal
AGATGCTGTGTGTACT-1	BP1	BP	1	1_Basal
AGATGCTTCACGAACT-1	BP1	BP	1	1_Basal
AGATGCTTCTACTTCA-1	BP1	BP	0	0_Suprabasal
AGATGCTTCTGCGATA-1	BP1	BP	0	0_Suprabasal
AGCATCAAGATGACCG-1	BP1	BP	5	5_Outer root sheath
AGCATCAAGGCATGGT-1	BP1	BP	1	1_Basal
AGCATCACAAACTGCT-1	BP1	BP	0	0_Suprabasal
AGCATCACAAGATGTA-1	BP1	BP	0	0_Suprabasal
AGCATCACACAGCATT-1	BP1	BP	1	1_Basal
AGCATCACACCCTAGG-1	BP1	BP	1	1_Basal
AGCATCACAGCACCCA-1	BP1	BP	1	1_Basal
AGCCAATAGCGTGCTC-1	BP1	BP	0	0_Suprabasal
AGCCAATCACCCTTGT-1	BP1	BP	0	0_Suprabasal
AGCCAATCAGCGGTCT-1	BP1	BP	1	1_Basal
AGCCAATCAGCTTCGG-1	BP1	BP	1	1_Basal
AGCCAATGTACAGCGA-1	BP1	BP	8	8_Inner root sheath
AGCCAATGTCCAGTTA-1	BP1	BP	0	0_Suprabasal
AGCCAATGTGGGTTGA-1	BP1	BP	2	2_Suprabasal
AGCCAATTCAACTACG-1	BP1	BP	4	4_Channels
AGCCAATTCTCCTGCA-1	BP1	BP	7	7_Suprabasal
AGCCAATTCTTTGGAG-1	BP1	BP	3	3_Proliferating
AGCCACGAGAAATTGC-1	BP1	BP	0	0_Suprabasal
AGCCACGAGAGATCGC-1	BP1	BP	1	1_Basal
AGCCACGAGCCTCTTC-1	BP1	BP	1	1_Basal
AGCCACGAGCCTGAAG-1	BP1	BP	3	3_Proliferating
AGCCACGAGGCTCTCG-1	BP1	BP	2	2_Suprabasal
AGCCACGAGGTTGTTC-1	BP1	BP	0	0_Suprabasal
AGCCACGAGTAGGATT-1	BP1	BP	4	4_Channels
AGCCACGCAGAGTGAC-1	BP1	BP	1	1_Basal
AGCCACGGTTTCACTT-1	BP1	BP	1	1_Basal
AGCCACGTCTGTAAGC-1	BP1	BP	2	2_Suprabasal
AGCCAGCAGAGTGTTA-1	BP1	BP	3	3_Proliferating
AGCCAGCAGATAACGT-1	BP1	BP	6	6_Basal
AGCCAGCAGCAATTAG-1	BP1	BP	0	0_Suprabasal
AGCCAGCAGCGAACTG-1	BP1	BP	2	2_Suprabasal
AGCCAGCAGTACGTCT-1	BP1	BP	0	0_Suprabasal
AGCCAGCCAGCACCCA-1	BP1	BP	2	2_Suprabasal
AGCCAGCTCAACGAGG-1	BP1	BP	1	1_Basal
AGCCAGCTCGCGTGCA-1	BP1	BP	2	2_Suprabasal
AGCGATTAGAGTTGCG-1	BP1	BP	2	2_Suprabasal
AGCGATTAGATCCAAA-1	BP1	BP	0	0_Suprabasal
AGCGATTAGCCTTGAT-1	BP1	BP	3	3_Proliferating
AGCGATTAGCGTGCTC-1	BP1	BP	2	2_Suprabasal
AGCGATTAGGGATGTC-1	BP1	BP	1	1_Basal
AGCGATTCAAAGGGTC-1	BP1	BP	3	3_Proliferating
AGCGATTCAAGGCAAC-1	BP1	BP	2	2_Suprabasal
AGCGATTCAATACCTG-1	BP1	BP	1	1_Basal
AGCGATTCACCCTGTT-1	BP1	BP	0	0_Suprabasal
AGCGATTCAGAAGTGC-1	BP1	BP	2	2_Suprabasal
AGCGATTGTCTTGAAC-1	BP1	BP	0	0_Suprabasal
AGCGCCACAGACGGAT-1	BP1	BP	7	7_Suprabasal
AGCGCCACATGACCCG-1	BP1	BP	2	2_Suprabasal
AGCGCCACATGGAAGC-1	BP1	BP	1	1_Basal
AGCGCCAGTCTGGTTA-1	BP1	BP	1	1_Basal
AGCGCCATCCAGCACG-1	BP1	BP	2	2_Suprabasal
AGCGCCATCTCCGAAA-1	BP1	BP	2	2_Suprabasal
AGCGCTGAGGTTCTAC-1	BP1	BP	6	6_Basal
AGCGCTGCAAGATGGC-1	BP1	BP	2	2_Suprabasal
AGCGCTGGTCACGACC-1	BP1	BP	0	0_Suprabasal
AGCGCTGTCAAAGGTA-1	BP1	BP	5	5_Outer root sheath
AGCGCTGTCGGCACTG-1	BP1	BP	2	2_Suprabasal
AGCGCTGTCTAGTGAC-1	BP1	BP	4	4_Channels
AGCGTATAGGACTGGT-1	BP1	BP	2	2_Suprabasal
AGCGTATCACGCCAGT-1	BP1	BP	0	0_Suprabasal
AGCGTATCAGAGACTG-1	BP1	BP	1	1_Basal
AGCGTATCATGGAGAC-1	BP1	BP	0	0_Suprabasal
AGCGTATCATGTGACT-1	BP1	BP	7	7_Suprabasal
AGCGTATGTCACGCTG-1	BP1	BP	7	7_Suprabasal
AGCGTATGTCGGTAAG-1	BP1	BP	0	0_Suprabasal
AGCGTCGCAACCAGAG-1	BP1	BP	8	8_Inner root sheath
AGCGTCGCAAGAGTGC-1	BP1	BP	5	5_Outer root sheath
AGCGTCGCACTGATTG-1	BP1	BP	1	1_Basal
AGCGTCGTCTTACGTT-1	BP1	BP	3	3_Proliferating
AGCTACACAGACATCT-1	BP1	BP	0	0_Suprabasal
AGCTACACATCCGATA-1	BP1	BP	3	3_Proliferating
AGCTACAGTAGAGTTA-1	BP1	BP	1	1_Basal
AGCTACAGTCGGATTT-1	BP1	BP	2	2_Suprabasal
AGCTACAGTCTACAAC-1	BP1	BP	1	1_Basal
AGCTACATCCTACGAA-1	BP1	BP	1	1_Basal
AGCTACATCTATACTC-1	BP1	BP	1	1_Basal
AGCTACATCTCAATCT-1	BP1	BP	1	1_Basal
AGCTCAAAGATCCCGC-1	BP1	BP	1	1_Basal
AGCTCAAAGCACCAGA-1	BP1	BP	2	2_Suprabasal
AGCTCAAAGTATAGGT-1	BP1	BP	2	2_Suprabasal
AGCTCAAAGTTGAAGT-1	BP1	BP	1	1_Basal
AGCTCAACAAGGTCGA-1	BP1	BP	0	0_Suprabasal
AGCTCAACATTGCCTC-1	BP1	BP	0	0_Suprabasal
AGCTCAAGTCCTCAGG-1	BP1	BP	0	0_Suprabasal
AGCTCAATCACCCTGT-1	BP1	BP	1	1_Basal
AGCTCAATCGAACGGA-1	BP1	BP	0	0_Suprabasal
AGCTTCCAGAGTTCGG-1	BP1	BP	2	2_Suprabasal
AGCTTCCAGCAGGCTA-1	BP1	BP	1	1_Basal
AGCTTCCAGCCTGGAA-1	BP1	BP	1	1_Basal
AGCTTCCGTGACTAAA-1	BP1	BP	2	2_Suprabasal
AGGAAATAGTCCCGAC-1	BP1	BP	0	0_Suprabasal
AGGAAATCATCCAACA-1	BP1	BP	7	7_Suprabasal
AGGAAATGTACAGAAT-1	BP1	BP	2	2_Suprabasal
AGGAAATGTCAGTCCG-1	BP1	BP	2	2_Suprabasal
AGGAAATGTGCATTAC-1	BP1	BP	7	7_Suprabasal
AGGAAATTCCGGCTTT-1	BP1	BP	2	2_Suprabasal
AGGAAATTCTGGCCTT-1	BP1	BP	0	0_Suprabasal
AGGAATAAGAAGTCCG-1	BP1	BP	0	0_Suprabasal
AGGAATAAGGGTATAT-1	BP1	BP	0	0_Suprabasal
AGGAATAAGTGGCGAT-1	BP1	BP	1	1_Basal
AGGAATAAGTTCATGC-1	BP1	BP	1	1_Basal
AGGAATACACCTGTCT-1	BP1	BP	3	3_Proliferating
AGGAATACAGCCTTCT-1	BP1	BP	0	0_Suprabasal
AGGAATACAGCTACAT-1	BP1	BP	4	4_Channels
AGGAATACATCAGTCA-1	BP1	BP	3	3_Proliferating
AGGAATATCGTGGCGT-1	BP1	BP	0	0_Suprabasal
AGGAATATCTTACGGA-1	BP1	BP	2	2_Suprabasal
AGGACGAAGCTCACTA-1	BP1	BP	0	0_Suprabasal
AGGACGAAGGTCCCGT-1	BP1	BP	1	1_Basal
AGGACGACAACGGGTA-1	BP1	BP	1	1_Basal
AGGACGACACAGACGA-1	BP1	BP	1	1_Basal
AGGACGACAGTATTCG-1	BP1	BP	0	0_Suprabasal
AGGACGAGTCGTGTTA-1	BP1	BP	2	2_Suprabasal
AGGACGAGTGCGGATA-1	BP1	BP	1	1_Basal
AGGACGATCTGAGTCA-1	BP1	BP	1	1_Basal
AGGACTTAGCACTCGC-1	BP1	BP	1	1_Basal
AGGACTTAGCCTTCTC-1	BP1	BP	7	7_Suprabasal
AGGACTTAGTTAACAG-1	BP1	BP	0	0_Suprabasal
AGGACTTCAACTGTGT-1	BP1	BP	2	2_Suprabasal
AGGACTTTCGGCATTA-1	BP1	BP	1	1_Basal
AGGACTTTCTGTCTCG-1	BP1	BP	1	1_Basal
AGGAGGTAGATCCAAA-1	BP1	BP	0	0_Suprabasal
AGGAGGTAGGCAATGC-1	BP1	BP	0	0_Suprabasal
AGGAGGTAGGGCAATC-1	BP1	BP	0	0_Suprabasal
AGGAGGTCAATTGCCA-1	BP1	BP	1	1_Basal
AGGAGGTCACTCCGAG-1	BP1	BP	1	1_Basal
AGGAGGTCATCGCTCT-1	BP1	BP	5	5_Outer root sheath
AGGAGGTGTCAAGTTC-1	BP1	BP	2	2_Suprabasal
AGGAGGTGTCGATTAC-1	BP1	BP	2	2_Suprabasal
AGGAGGTTCACACCGG-1	BP1	BP	4	4_Channels
AGGAGGTTCATGCATG-1	BP1	BP	6	6_Basal
AGGATAAAGAAGTCAT-1	BP1	BP	0	0_Suprabasal
AGGATAAAGACCATAA-1	BP1	BP	0	0_Suprabasal
AGGATAACACGCTTAA-1	BP1	BP	2	2_Suprabasal
AGGATAACAGAACCGA-1	BP1	BP	7	7_Suprabasal
AGGATAACAGATCCTA-1	BP1	BP	2	2_Suprabasal
AGGATAATCAGAGTTC-1	BP1	BP	1	1_Basal
AGGATAATCATCTACT-1	BP1	BP	0	0_Suprabasal
AGGATAATCCTCACTG-1	BP1	BP	0	0_Suprabasal
AGGATCTAGCAACCAG-1	BP1	BP	1	1_Basal
AGGATCTAGCGGGTAT-1	BP1	BP	1	1_Basal
AGGATCTAGGTGCTGA-1	BP1	BP	1	1_Basal
AGGATCTCACTTGGGC-1	BP1	BP	8	8_Inner root sheath
AGGATCTCAGCACCCA-1	BP1	BP	1	1_Basal
AGGATCTCAGGACTAG-1	BP1	BP	1	1_Basal
AGGATCTGTTGCATGT-1	BP1	BP	0	0_Suprabasal
AGGCATTAGATGCAGC-1	BP1	BP	0	0_Suprabasal
AGGCATTAGATGTAGT-1	BP1	BP	2	2_Suprabasal
AGGCATTAGCACTCGC-1	BP1	BP	3	3_Proliferating
AGGCATTAGCGGGTTA-1	BP1	BP	2	2_Suprabasal
AGGCATTAGTATCTGC-1	BP1	BP	0	0_Suprabasal
AGGCATTAGTCACGAG-1	BP1	BP	2	2_Suprabasal
AGGCATTGTAGTAAGT-1	BP1	BP	0	0_Suprabasal
AGGCATTGTAGTGCGA-1	BP1	BP	7	7_Suprabasal
AGGCATTTCCCAGCGA-1	BP1	BP	3	3_Proliferating
AGGCATTTCTGCTCTG-1	BP1	BP	0	0_Suprabasal
AGGCCACTCGTGTGAT-1	BP1	BP	3	3_Proliferating
AGGCCACTCTGGCCTT-1	BP1	BP	2	2_Suprabasal
AGGCTGCCAGCGATTT-1	BP1	BP	1	1_Basal
AGGCTGCCATTGGATC-1	BP1	BP	0	0_Suprabasal
AGGCTGCGTACCGGCT-1	BP1	BP	1	1_Basal
AGGCTGCGTCCAGAAG-1	BP1	BP	2	2_Suprabasal
AGGCTGCTCAAGGCTT-1	BP1	BP	0	0_Suprabasal
AGGCTGCTCCCTAGGG-1	BP1	BP	6	6_Basal
AGGGAGTAGCACTAGG-1	BP1	BP	2	2_Suprabasal
AGGGAGTAGGGAGAAT-1	BP1	BP	1	1_Basal
AGGGAGTAGGGCGAGA-1	BP1	BP	4	4_Channels
AGGGAGTCACACGCCA-1	BP1	BP	2	2_Suprabasal
AGGGAGTCATTGTGCA-1	BP1	BP	3	3_Proliferating
AGGGAGTGTCTGCAAT-1	BP1	BP	0	0_Suprabasal
AGGGAGTTCAGTCACA-1	BP1	BP	0	0_Suprabasal
AGGGAGTTCGCCAATA-1	BP1	BP	3	3_Proliferating
AGGGCCTAGTAATCCC-1	BP1	BP	1	1_Basal
AGGGCCTCAGAGGCTA-1	BP1	BP	2	2_Suprabasal
AGGGCCTCATCTGTTT-1	BP1	BP	0	0_Suprabasal
AGGGCCTGTGATGTAA-1	BP1	BP	3	3_Proliferating
AGGGCCTTCCTCGCAT-1	BP1	BP	3	3_Proliferating
AGGGCCTTCGGCCCAA-1	BP1	BP	6	6_Basal
AGGGCTCCAAATGGAT-1	BP1	BP	1	1_Basal
AGGGCTCCAGTTTCAG-1	BP1	BP	7	7_Suprabasal
AGGGCTCCATATGGCT-1	BP1	BP	0	0_Suprabasal
AGGGCTCCATTCAGCA-1	BP1	BP	6	6_Basal
AGGGCTCGTCCACAGC-1	BP1	BP	1	1_Basal
AGGGCTCGTTGTAAAG-1	BP1	BP	1	1_Basal
AGGGCTCGTTGTGCCG-1	BP1	BP	5	5_Outer root sheath
AGGGCTCGTTTGATCG-1	BP1	BP	0	0_Suprabasal
AGGGCTCTCTTAGCAG-1	BP1	BP	1	1_Basal
AGGGTCCAGTAGGATT-1	BP1	BP	1	1_Basal
AGGGTCCAGTTGGCGA-1	BP1	BP	0	0_Suprabasal
AGGGTCCCATCAGCGC-1	BP1	BP	1	1_Basal
AGGGTCCGTGGGAGAG-1	BP1	BP	0	0_Suprabasal
AGGGTCCTCACCGACG-1	BP1	BP	5	5_Outer root sheath
AGGGTGAAGAATCGTA-1	BP1	BP	4	4_Channels
AGGGTGAAGCATCTTG-1	BP1	BP	0	0_Suprabasal
AGGGTGACAACCGGAA-1	BP1	BP	1	1_Basal
AGGGTGACAGTTTGGT-1	BP1	BP	4	4_Channels
AGGGTGACATCAGTCA-1	BP1	BP	1	1_Basal
AGGGTGATCGTTGCCT-1	BP1	BP	5	5_Outer root sheath
AGGGTGATCTAGCCAA-1	BP1	BP	1	1_Basal
AGGGTGATCTCGCTTG-1	BP1	BP	4	4_Channels
AGGGTTTAGAACCCGA-1	BP1	BP	0	0_Suprabasal
AGGGTTTCATATCTCT-1	BP1	BP	0	0_Suprabasal
AGGGTTTGTCAATCTG-1	BP1	BP	0	0_Suprabasal
AGGGTTTGTGACATCT-1	BP1	BP	0	0_Suprabasal
AGGGTTTTCAACACGT-1	BP1	BP	1	1_Basal
AGGGTTTTCGGTAGGA-1	BP1	BP	0	0_Suprabasal
AGGTAGGAGGGTTAAT-1	BP1	BP	2	2_Suprabasal
AGGTAGGCAGATTAAG-1	BP1	BP	7	7_Suprabasal
AGGTAGGCAGTCGCTG-1	BP1	BP	0	0_Suprabasal
AGGTAGGCATAATCGC-1	BP1	BP	1	1_Basal
AGGTAGGGTCGGCACT-1	BP1	BP	4	4_Channels
AGGTCATGTCACGCTG-1	BP1	BP	0	0_Suprabasal
AGGTCATTCCAAATGC-1	BP1	BP	0	0_Suprabasal
AGGTCATTCCCGAGGT-1	BP1	BP	0	0_Suprabasal
AGGTCATTCGCTACAA-1	BP1	BP	2	2_Suprabasal
AGGTCATTCGCTGCGA-1	BP1	BP	1	1_Basal
AGGTCATTCTCCTGTG-1	BP1	BP	1	1_Basal
AGGTCTAAGATACATG-1	BP1	BP	1	1_Basal
AGGTCTAAGTTGGCTT-1	BP1	BP	4	4_Channels
AGGTCTAGTATCAAGA-1	BP1	BP	4	4_Channels
AGGTCTAGTGGACAGT-1	BP1	BP	1	1_Basal
AGGTCTAGTTAAACAG-1	BP1	BP	1	1_Basal
AGGTCTATCACCTCTG-1	BP1	BP	8	8_Inner root sheath
AGGTGTTAGACGTCGA-1	BP1	BP	5	5_Outer root sheath
AGGTGTTAGGTTAGTA-1	BP1	BP	5	5_Outer root sheath
AGGTGTTAGTCCTGCG-1	BP1	BP	1	1_Basal
AGGTGTTGTAGGGAGG-1	BP1	BP	0	0_Suprabasal
AGGTGTTGTATTTCTC-1	BP1	BP	1	1_Basal
AGGTGTTGTCGACGCT-1	BP1	BP	3	3_Proliferating
AGGTGTTGTCTCTCCA-1	BP1	BP	3	3_Proliferating
AGGTGTTTCACCATGA-1	BP1	BP	6	6_Basal
AGGTTACAGAACAGGA-1	BP1	BP	1	1_Basal
AGGTTACCAACCGATT-1	BP1	BP	1	1_Basal
AGGTTACCACATTCGA-1	BP1	BP	2	2_Suprabasal
AGGTTACCACCCTGTT-1	BP1	BP	3	3_Proliferating
AGGTTACCACCGTACG-1	BP1	BP	2	2_Suprabasal
AGGTTACCACGTGTGC-1	BP1	BP	2	2_Suprabasal
AGGTTACCACTCAAGT-1	BP1	BP	2	2_Suprabasal
AGGTTACCAGCATCTA-1	BP1	BP	2	2_Suprabasal
AGGTTACCATACGCAT-1	BP1	BP	4	4_Channels
AGGTTACGTGGAACCA-1	BP1	BP	1	1_Basal
AGGTTACGTGTATACC-1	BP1	BP	0	0_Suprabasal
AGGTTACTCTGCATGA-1	BP1	BP	0	0_Suprabasal
AGGTTGTAGAAACTAC-1	BP1	BP	2	2_Suprabasal
AGGTTGTAGACAGCGT-1	BP1	BP	5	5_Outer root sheath
AGGTTGTAGTTTCTTC-1	BP1	BP	1	1_Basal
AGGTTGTCATAGAATG-1	BP1	BP	1	1_Basal
AGGTTGTCATCACCAA-1	BP1	BP	2	2_Suprabasal
AGGTTGTTCACTGATG-1	BP1	BP	0	0_Suprabasal
AGTAACCAGACCAAGC-1	BP1	BP	8	8_Inner root sheath
AGTAACCAGGAGAGGC-1	BP1	BP	0	0_Suprabasal
AGTAACCCAACGCCCA-1	BP1	BP	1	1_Basal
AGTAACCCAATAGTCC-1	BP1	BP	8	8_Inner root sheath
AGTAACCCAGACAATA-1	BP1	BP	1	1_Basal
AGTAACCCAGCTGTGC-1	BP1	BP	8	8_Inner root sheath
AGTAACCGTCACCACG-1	BP1	BP	0	0_Suprabasal
AGTAACCGTCGTATTG-1	BP1	BP	2	2_Suprabasal
AGTAACCGTCGTCGGT-1	BP1	BP	2	2_Suprabasal
AGTAACCGTGCCTAAT-1	BP1	BP	0	0_Suprabasal
AGTAACCTCCGCAGTG-1	BP1	BP	3	3_Proliferating
AGTACCAAGTATAGGT-1	BP1	BP	1	1_Basal
AGTACCACAAGATCCT-1	BP1	BP	2	2_Suprabasal
AGTACCACAATGACCT-1	BP1	BP	1	1_Basal
AGTACCACAGTTTGGT-1	BP1	BP	1	1_Basal
AGTACCAGTACGTGTT-1	BP1	BP	2	2_Suprabasal
AGTACCAGTTCCATTT-1	BP1	BP	2	2_Suprabasal
AGTACCAGTTGACTGT-1	BP1	BP	0	0_Suprabasal
AGTACCATCAAGGCTT-1	BP1	BP	0	0_Suprabasal
AGTACCATCCAAGGGA-1	BP1	BP	3	3_Proliferating
AGTACCATCCTACCGT-1	BP1	BP	8	8_Inner root sheath
AGTACTGAGAAGCCTG-1	BP1	BP	5	5_Outer root sheath
AGTACTGAGATCACCT-1	BP1	BP	1	1_Basal
AGTACTGAGATCGGTG-1	BP1	BP	3	3_Proliferating
AGTACTGAGGCGACAT-1	BP1	BP	0	0_Suprabasal
AGTACTGAGTAAACAC-1	BP1	BP	1	1_Basal
AGTACTGCAACGTATC-1	BP1	BP	1	1_Basal
AGTACTGCACCCGTAG-1	BP1	BP	1	1_Basal
AGTACTGGTTATGACC-1	BP1	BP	0	0_Suprabasal
AGTACTGTCCTACGGG-1	BP1	BP	6	6_Basal
AGTAGCTCAACTGCCG-1	BP1	BP	1	1_Basal
AGTAGCTGTTATGGTC-1	BP1	BP	3	3_Proliferating
AGTAGCTTCCTTGGAA-1	BP1	BP	2	2_Suprabasal
AGTAGTCAGACATAGT-1	BP1	BP	1	1_Basal
AGTAGTCAGCCTCCAG-1	BP1	BP	2	2_Suprabasal
AGTAGTCAGCGTCAGA-1	BP1	BP	2	2_Suprabasal
AGTAGTCGTCCAGCAC-1	BP1	BP	2	2_Suprabasal
AGTAGTCTCGGAGCAA-1	BP1	BP	0	0_Suprabasal
AGTAGTCTCTCTGCCA-1	BP1	BP	1	1_Basal
AGTCAACAGAGAGCAA-1	BP1	BP	1	1_Basal
AGTCAACAGCAAGCCA-1	BP1	BP	2	2_Suprabasal
AGTCAACAGGATATAC-1	BP1	BP	1	1_Basal
AGTCAACCAATCGAAA-1	BP1	BP	6	6_Basal
AGTCAACCAGGGATAC-1	BP1	BP	1	1_Basal
AGTCAACTCAGTGTTG-1	BP1	BP	3	3_Proliferating
AGTCAACTCGTTCGCT-1	BP1	BP	3	3_Proliferating
AGTCAACTCTCGAACA-1	BP1	BP	1	1_Basal
AGTCACAAGGCTCACC-1	BP1	BP	0	0_Suprabasal
AGTCACAAGTGGTTAA-1	BP1	BP	0	0_Suprabasal
AGTCACACATTCGATG-1	BP1	BP	1	1_Basal
AGTCACATCAAGAAAC-1	BP1	BP	0	0_Suprabasal
AGTCACATCCGTGCGA-1	BP1	BP	2	2_Suprabasal
AGTCACATCTGGGCAC-1	BP1	BP	4	4_Channels
AGTCATGAGAAACCAT-1	BP1	BP	2	2_Suprabasal
AGTCATGAGACTACCT-1	BP1	BP	1	1_Basal
AGTCATGAGGCCCGTT-1	BP1	BP	0	0_Suprabasal
AGTCATGAGGGTGAGG-1	BP1	BP	2	2_Suprabasal
AGTCATGAGTCCCTAA-1	BP1	BP	7	7_Suprabasal
AGTCATGCAATTGAGA-1	BP1	BP	2	2_Suprabasal
AGTCATGGTGACGTCC-1	BP1	BP	2	2_Suprabasal
AGTCATGTCGTCACCT-1	BP1	BP	4	4_Channels
AGTCTCCAGACTGTTC-1	BP1	BP	2	2_Suprabasal
AGTCTCCAGCAGCCCT-1	BP1	BP	6	6_Basal
AGTCTCCAGGCTTCCG-1	BP1	BP	3	3_Proliferating
AGTCTCCAGGTACAGC-1	BP1	BP	6	6_Basal
AGTCTCCAGTACTGGG-1	BP1	BP	0	0_Suprabasal
AGTCTCCAGTCATGCT-1	BP1	BP	0	0_Suprabasal
AGTCTCCGTATGACAA-1	BP1	BP	3	3_Proliferating
AGTCTCCGTTCGTACA-1	BP1	BP	1	1_Basal
AGTCTCCGTTGGTACT-1	BP1	BP	2	2_Suprabasal
AGTCTCCTCCACAGCG-1	BP1	BP	6	6_Basal
AGTCTCCTCGATGCAT-1	BP1	BP	0	0_Suprabasal
AGTGACTAGTCACTGT-1	BP1	BP	1	1_Basal
AGTGACTCAACACAAA-1	BP1	BP	1	1_Basal
AGTGACTTCCCTTTGG-1	BP1	BP	7	7_Suprabasal
AGTGACTTCTGCGGCA-1	BP1	BP	1	1_Basal
AGTGACTTCTGGACTA-1	BP1	BP	0	0_Suprabasal
AGTGATCAGAACCCGA-1	BP1	BP	2	2_Suprabasal
AGTGATCAGCACCGAA-1	BP1	BP	7	7_Suprabasal
AGTGATCAGCATTTCG-1	BP1	BP	0	0_Suprabasal
AGTGATCAGCTCCCTT-1	BP1	BP	0	0_Suprabasal
AGTGATCAGTTGAAGT-1	BP1	BP	7	7_Suprabasal
AGTGATCCAAGTATAG-1	BP1	BP	1	1_Basal
AGTGATCCACACGCCA-1	BP1	BP	1	1_Basal
AGTGATCGTAGGCTCC-1	BP1	BP	1	1_Basal
AGTGATCGTTAGAGAT-1	BP1	BP	1	1_Basal
AGTGATCGTTCCTACC-1	BP1	BP	2	2_Suprabasal
AGTGATCGTTCGGTTA-1	BP1	BP	5	5_Outer root sheath
AGTGATCTCAACGCTA-1	BP1	BP	2	2_Suprabasal
AGTGATCTCGAAGAAT-1	BP1	BP	1	1_Basal
AGTGCCGAGCCAGAGT-1	BP1	BP	1	1_Basal
AGTGCCGAGGGAGATA-1	BP1	BP	2	2_Suprabasal
AGTGCCGCAGTGGTGA-1	BP1	BP	1	1_Basal
AGTGCCGCATGACGGA-1	BP1	BP	1	1_Basal
AGTGCCGGTAGACAGC-1	BP1	BP	4	4_Channels
AGTGCCGGTCGCATTA-1	BP1	BP	8	8_Inner root sheath
AGTGCCGTCACCTCTG-1	BP1	BP	2	2_Suprabasal
AGTGCCGTCAGTCTTT-1	BP1	BP	2	2_Suprabasal
AGTGCCGTCATTTACC-1	BP1	BP	0	0_Suprabasal
AGTGCCGTCCACAGGC-1	BP1	BP	0	0_Suprabasal
AGTGTTGAGCGACTTT-1	BP1	BP	0	0_Suprabasal
AGTGTTGAGCGCACAA-1	BP1	BP	0	0_Suprabasal
AGTGTTGAGGCTTAAA-1	BP1	BP	3	3_Proliferating
AGTGTTGGTGGAATGC-1	BP1	BP	8	8_Inner root sheath
AGTGTTGTCAACACCA-1	BP1	BP	1	1_Basal
AGTGTTGTCAGCGGAA-1	BP1	BP	1	1_Basal
AGTGTTGTCGAGTACT-1	BP1	BP	2	2_Suprabasal
AGTGTTGTCTGTCCCA-1	BP1	BP	0	0_Suprabasal
AGTTAGCAGAACTCCT-1	BP1	BP	1	1_Basal
AGTTAGCAGGCCTTCG-1	BP1	BP	2	2_Suprabasal
AGTTAGCCACATTCGA-1	BP1	BP	4	4_Channels
AGTTAGCCAGGATTCT-1	BP1	BP	7	7_Suprabasal
AGTTAGCGTAGTCCTA-1	BP1	BP	0	0_Suprabasal
AGTTAGCTCTCTTAAC-1	BP1	BP	2	2_Suprabasal
AGTTCCCAGAGCAGAA-1	BP1	BP	0	0_Suprabasal
AGTTCCCAGCCACCGT-1	BP1	BP	0	0_Suprabasal
AGTTCCCAGTGGACTG-1	BP1	BP	1	1_Basal
AGTTCCCCACAAAGTA-1	BP1	BP	1	1_Basal
AGTTCCCCACCAGACC-1	BP1	BP	2	2_Suprabasal
AGTTCCCGTCATCCGG-1	BP1	BP	5	5_Outer root sheath
AGTTCCCGTCTTGAAC-1	BP1	BP	7	7_Suprabasal
AGTTCCCGTTAAGGAT-1	BP1	BP	1	1_Basal
AGTTCGAAGACCAACG-1	BP1	BP	0	0_Suprabasal
AGTTCGAAGCTCGAAG-1	BP1	BP	1	1_Basal
AGTTCGAAGCTGACCC-1	BP1	BP	4	4_Channels
AGTTCGAAGTAACAGT-1	BP1	BP	3	3_Proliferating
AGTTCGACAGCTCCTT-1	BP1	BP	0	0_Suprabasal
AGTTCGACATCGTGGC-1	BP1	BP	1	1_Basal
AGTTCGACATGTAACC-1	BP1	BP	5	5_Outer root sheath
AGTTCGAGTCCTACGG-1	BP1	BP	0	0_Suprabasal
AGTTCGAGTCCTGTTC-1	BP1	BP	2	2_Suprabasal
AGTTCGAGTCGTCGGT-1	BP1	BP	2	2_Suprabasal
AGTTCGAGTGAGACGT-1	BP1	BP	0	0_Suprabasal
AGTTCGAGTGTGTGGA-1	BP1	BP	7	7_Suprabasal
AGTTCGAGTTTGGCTA-1	BP1	BP	2	2_Suprabasal
ATACCGAAGCGATCGA-1	BP1	BP	0	0_Suprabasal
ATACCGAAGGAAGTCC-1	BP1	BP	0	0_Suprabasal
ATACCGAAGGGTCACA-1	BP1	BP	5	5_Outer root sheath
ATACCGAGTCACGTGC-1	BP1	BP	1	1_Basal
ATACCGAGTTCAGGTT-1	BP1	BP	3	3_Proliferating
ATACCGATCACCTGTC-1	BP1	BP	0	0_Suprabasal
ATACCGATCCGTAGTA-1	BP1	BP	4	4_Channels
ATACCGATCGAAGCAG-1	BP1	BP	3	3_Proliferating
ATACCTTCACGCCACA-1	BP1	BP	4	4_Channels
ATACCTTCACTGTGTA-1	BP1	BP	1	1_Basal
ATACCTTGTAGCTTAC-1	BP1	BP	1	1_Basal
ATACCTTGTGAGCAGT-1	BP1	BP	7	7_Suprabasal
ATACCTTGTGTGATGG-1	BP1	BP	2	2_Suprabasal
ATACCTTGTTATTCCT-1	BP1	BP	2	2_Suprabasal
ATACCTTTCATTGTTC-1	BP1	BP	0	0_Suprabasal
ATACCTTTCGCACGGT-1	BP1	BP	2	2_Suprabasal
ATACCTTTCTCTCCGA-1	BP1	BP	5	5_Outer root sheath
ATACTTCAGTCATGCT-1	BP1	BP	7	7_Suprabasal
ATACTTCAGTCCTGTA-1	BP1	BP	0	0_Suprabasal
ATACTTCGTACAGTCT-1	BP1	BP	2	2_Suprabasal
ATACTTCTCAGACTGT-1	BP1	BP	0	0_Suprabasal
ATACTTCTCGCACTCT-1	BP1	BP	1	1_Basal
ATACTTCTCGGAGTGA-1	BP1	BP	7	7_Suprabasal
ATAGACCAGCACTCTA-1	BP1	BP	3	3_Proliferating
ATAGACCCACTGTCCT-1	BP1	BP	1	1_Basal
ATAGACCGTCAAGGCA-1	BP1	BP	7	7_Suprabasal
ATAGACCGTTGAAGTA-1	BP1	BP	0	0_Suprabasal
ATAGACCTCAACCTTT-1	BP1	BP	1	1_Basal
ATAGAGACACCATAAC-1	BP1	BP	0	0_Suprabasal
ATAGAGACACTGGCCA-1	BP1	BP	5	5_Outer root sheath
ATAGAGACAGCTGTTA-1	BP1	BP	0	0_Suprabasal
ATAGAGAGTAATGCTC-1	BP1	BP	1	1_Basal
ATAGAGAGTCGTCATA-1	BP1	BP	7	7_Suprabasal
ATAGAGAGTTGCTTGA-1	BP1	BP	2	2_Suprabasal
ATAGAGATCAGACAAA-1	BP1	BP	2	2_Suprabasal
ATAGGCTAGATCACTC-1	BP1	BP	5	5_Outer root sheath
ATAGGCTAGGAGTACC-1	BP1	BP	1	1_Basal
ATAGGCTAGTCTTCCC-1	BP1	BP	3	3_Proliferating
ATAGGCTCAAGAATAC-1	BP1	BP	1	1_Basal
ATAGGCTCATATACCG-1	BP1	BP	5	5_Outer root sheath
ATAGGCTGTCGAGTTT-1	BP1	BP	1	1_Basal
ATAGGCTGTGAGTTGG-1	BP1	BP	2	2_Suprabasal
ATAGGCTTCGTTGCCT-1	BP1	BP	1	1_Basal
ATATCCTAGCAGGTCA-1	BP1	BP	1	1_Basal
ATATCCTAGGATTCCT-1	BP1	BP	1	1_Basal
ATATCCTAGTAACGAT-1	BP1	BP	0	0_Suprabasal
ATATCCTCACGCTATA-1	BP1	BP	0	0_Suprabasal
ATATCCTCAGAGTCAG-1	BP1	BP	2	2_Suprabasal
ATATCCTCAGCGTTTA-1	BP1	BP	0	0_Suprabasal
ATATCCTGTCTGTGCG-1	BP1	BP	1	1_Basal
ATATCCTTCACGGTCG-1	BP1	BP	4	4_Channels
ATATCCTTCTATCGGA-1	BP1	BP	0	0_Suprabasal
ATCACAGAGCCACTCG-1	BP1	BP	1	1_Basal
ATCACAGAGCTGTACT-1	BP1	BP	0	0_Suprabasal
ATCACAGAGGCACGAT-1	BP1	BP	0	0_Suprabasal
ATCACAGAGTCTGGAG-1	BP1	BP	1	1_Basal
ATCACAGCAAGGAGTC-1	BP1	BP	2	2_Suprabasal
ATCACAGCATACAGAA-1	BP1	BP	0	0_Suprabasal
ATCACAGGTCGAATTC-1	BP1	BP	1	1_Basal
ATCACAGGTGAGAGGG-1	BP1	BP	2	2_Suprabasal
ATCACAGTCATACGGT-1	BP1	BP	1	1_Basal
ATCACAGTCTCAGGCG-1	BP1	BP	4	4_Channels
ATCACGACATATCTCT-1	BP1	BP	6	6_Basal
ATCACGATCCTTCTGG-1	BP1	BP	0	0_Suprabasal
ATCACTTAGTAAGAGG-1	BP1	BP	7	7_Suprabasal
ATCACTTGTTGAAGTA-1	BP1	BP	6	6_Basal
ATCACTTGTTGAATCC-1	BP1	BP	0	0_Suprabasal
ATCAGGTAGTTCATCG-1	BP1	BP	1	1_Basal
ATCAGGTCAGATAAAC-1	BP1	BP	2	2_Suprabasal
ATCAGGTGTCTACATG-1	BP1	BP	0	0_Suprabasal
ATCAGGTGTTTCGTTT-1	BP1	BP	1	1_Basal
ATCAGGTTCACCCTCA-1	BP1	BP	0	0_Suprabasal
ATCAGGTTCATGCGGC-1	BP1	BP	0	0_Suprabasal
ATCAGGTTCGCATTGA-1	BP1	BP	2	2_Suprabasal
ATCAGGTTCTTCCGTG-1	BP1	BP	3	3_Proliferating
ATCATTCAGCGGGTAT-1	BP1	BP	2	2_Suprabasal
ATCATTCAGGGAGTGG-1	BP1	BP	5	5_Outer root sheath
ATCATTCAGTAATCCC-1	BP1	BP	1	1_Basal
ATCATTCCACGTAACT-1	BP1	BP	1	1_Basal
ATCATTCGTAGGGTAC-1	BP1	BP	1	1_Basal
ATCATTCGTATCTCGA-1	BP1	BP	1	1_Basal
ATCATTCTCATGACAC-1	BP1	BP	8	8_Inner root sheath
ATCATTCTCATGGGAG-1	BP1	BP	1	1_Basal
ATCATTCTCCATAGGT-1	BP1	BP	1	1_Basal
ATCATTCTCCCATTTA-1	BP1	BP	1	1_Basal
ATCCACCCATGGAATA-1	BP1	BP	5	5_Outer root sheath
ATCCACCGTTGCCATA-1	BP1	BP	1	1_Basal
ATCCATTAGAAACACT-1	BP1	BP	0	0_Suprabasal
ATCCATTAGCATCCCG-1	BP1	BP	1	1_Basal
ATCCATTAGCTGGCTC-1	BP1	BP	6	6_Basal
ATCCATTAGTAAGGGA-1	BP1	BP	1	1_Basal
ATCCATTCAAACTGCT-1	BP1	BP	0	0_Suprabasal
ATCCATTCAATTGCCA-1	BP1	BP	1	1_Basal
ATCCATTCACAGTATC-1	BP1	BP	8	8_Inner root sheath
ATCCATTCATACCAGT-1	BP1	BP	1	1_Basal
ATCCATTGTATCCTTT-1	BP1	BP	0	0_Suprabasal
ATCCATTTCCAACTGA-1	BP1	BP	1	1_Basal
ATCCATTTCGTTCATT-1	BP1	BP	1	1_Basal
ATCCCTGAGGTTCACT-1	BP1	BP	3	3_Proliferating
ATCCCTGAGTGTCATC-1	BP1	BP	0	0_Suprabasal
ATCCCTGAGTTCACTG-1	BP1	BP	4	4_Channels
ATCCCTGCAGACAAAT-1	BP1	BP	2	2_Suprabasal
ATCCCTGCAGGGTTGA-1	BP1	BP	1	1_Basal
ATCCCTGGTCTAACTG-1	BP1	BP	1	1_Basal
ATCCCTGTCATTTACC-1	BP1	BP	1	1_Basal
ATCCCTGTCCTTTAGT-1	BP1	BP	0	0_Suprabasal
ATCCCTGTCGATCCAA-1	BP1	BP	0	0_Suprabasal
ATCCGTCAGGACAACC-1	BP1	BP	5	5_Outer root sheath
ATCCGTCAGGGCAACT-1	BP1	BP	1	1_Basal
ATCCGTCCACATAACC-1	BP1	BP	1	1_Basal
ATCCGTCCATAACCCA-1	BP1	BP	3	3_Proliferating
ATCCGTCGTGACAGGT-1	BP1	BP	1	1_Basal
ATCCGTCGTGGCTTAT-1	BP1	BP	3	3_Proliferating
ATCCGTCTCGAAGGAC-1	BP1	BP	2	2_Suprabasal
ATCCTATAGACGCCAA-1	BP1	BP	0	0_Suprabasal
ATCCTATAGCTCCACG-1	BP1	BP	2	2_Suprabasal
ATCCTATCAAGGCTTT-1	BP1	BP	0	0_Suprabasal
ATCCTATGTATAATGG-1	BP1	BP	3	3_Proliferating
ATCCTATTCAAGCCAT-1	BP1	BP	0	0_Suprabasal
ATCCTATTCATTCTTG-1	BP1	BP	0	0_Suprabasal
ATCGATGCATCCGCGA-1	BP1	BP	1	1_Basal
ATCGATGGTGGCCACT-1	BP1	BP	6	6_Basal
ATCGATGGTGGCTTAT-1	BP1	BP	1	1_Basal
ATCGATGGTGTGAGCA-1	BP1	BP	1	1_Basal
ATCGATGTCAAGAATG-1	BP1	BP	1	1_Basal
ATCGATGTCATGGGAG-1	BP1	BP	0	0_Suprabasal
ATCGATGTCCGACGGT-1	BP1	BP	2	2_Suprabasal
ATCGATGTCGAGATAA-1	BP1	BP	4	4_Channels
ATCGATGTCGGAATGG-1	BP1	BP	0	0_Suprabasal
ATCGATGTCTCCAAGA-1	BP1	BP	0	0_Suprabasal
ATCGCCTAGAGATGCC-1	BP1	BP	0	0_Suprabasal
ATCGCCTAGGTAGGCT-1	BP1	BP	1	1_Basal
ATCGCCTAGTGCGACA-1	BP1	BP	1	1_Basal
ATCGCCTCACTACACA-1	BP1	BP	2	2_Suprabasal
ATCGCCTCAGCGTACC-1	BP1	BP	1	1_Basal
ATCGCCTCAGCTTCCT-1	BP1	BP	0	0_Suprabasal
ATCGCCTCATCGCTCT-1	BP1	BP	1	1_Basal
ATCGCCTGTAGTCACT-1	BP1	BP	1	1_Basal
ATCGCCTTCCGAGTGC-1	BP1	BP	8	8_Inner root sheath
ATCGCCTTCGATAACC-1	BP1	BP	7	7_Suprabasal
ATCGCCTTCGTCCTCA-1	BP1	BP	8	8_Inner root sheath
ATCGCCTTCTCCACTG-1	BP1	BP	1	1_Basal
ATCGCCTTCTTCGGAA-1	BP1	BP	0	0_Suprabasal
ATCGGATCAAGTTCGT-1	BP1	BP	1	1_Basal
ATCGGATCATACTGAC-1	BP1	BP	8	8_Inner root sheath
ATCGGATGTAGAGACC-1	BP1	BP	2	2_Suprabasal
ATCGGATGTGCAACAG-1	BP1	BP	0	0_Suprabasal
ATCGGATGTGGAATGC-1	BP1	BP	1	1_Basal
ATCGGATTCCGTGTCT-1	BP1	BP	0	0_Suprabasal
ATCGGCGCAAACACGG-1	BP1	BP	2	2_Suprabasal
ATCGGCGGTGAAGCTG-1	BP1	BP	2	2_Suprabasal
ATCGGCGTCGAGAATA-1	BP1	BP	0	0_Suprabasal
ATCGTAGAGGAGGTTC-1	BP1	BP	7	7_Suprabasal
ATCGTAGCACAACATC-1	BP1	BP	1	1_Basal
ATCGTAGCAGCTCATA-1	BP1	BP	5	5_Outer root sheath
ATCGTAGCATAGAGGC-1	BP1	BP	0	0_Suprabasal
ATCGTAGCATGTCAGT-1	BP1	BP	1	1_Basal
ATCGTAGCATTCTCCG-1	BP1	BP	4	4_Channels
ATCGTAGGTAAGCAAT-1	BP1	BP	1	1_Basal
ATCGTAGGTACCAATC-1	BP1	BP	0	0_Suprabasal
ATCGTAGGTAGGAAAG-1	BP1	BP	1	1_Basal
ATCGTAGGTATCAGCT-1	BP1	BP	1	1_Basal
ATCGTAGGTCATTGCA-1	BP1	BP	2	2_Suprabasal
ATCGTAGGTGGTTTGT-1	BP1	BP	1	1_Basal
ATCGTAGGTGTTGACT-1	BP1	BP	2	2_Suprabasal
ATCGTAGGTTTGTTCT-1	BP1	BP	1	1_Basal
ATCGTCCCAAAGGGTC-1	BP1	BP	4	4_Channels
ATCGTCCCATTGCTGA-1	BP1	BP	5	5_Outer root sheath
ATCGTCCGTTGCCTAA-1	BP1	BP	1	1_Basal
ATCGTCCGTTGTTGCA-1	BP1	BP	2	2_Suprabasal
ATCGTGAAGTGGCGAT-1	BP1	BP	7	7_Suprabasal
ATCGTGACACACACGC-1	BP1	BP	1	1_Basal
ATCGTGAGTGAGCGAT-1	BP1	BP	2	2_Suprabasal
ATCGTGAGTGCCTTCT-1	BP1	BP	5	5_Outer root sheath
ATCGTGAGTGGCACTC-1	BP1	BP	1	1_Basal
ATCGTGATCAGCATTG-1	BP1	BP	3	3_Proliferating
ATCGTGATCCCAGGCA-1	BP1	BP	7	7_Suprabasal
ATCGTGATCTCAACGA-1	BP1	BP	1	1_Basal
ATCTCTAAGAGCCATG-1	BP1	BP	0	0_Suprabasal
ATCTCTAAGGTAGCCA-1	BP1	BP	1	1_Basal
ATCTCTACAATTGCAC-1	BP1	BP	1	1_Basal
ATCTCTACAGATCCAT-1	BP1	BP	0	0_Suprabasal
ATCTCTAGTACCAATC-1	BP1	BP	2	2_Suprabasal
ATCTCTAGTCACGCTG-1	BP1	BP	4	4_Channels
ATCTCTAGTGGAAATT-1	BP1	BP	0	0_Suprabasal
ATCTCTATCGCAATGT-1	BP1	BP	2	2_Suprabasal
ATCTTCAAGAACCGCA-1	BP1	BP	2	2_Suprabasal
ATCTTCAAGTCCCTAA-1	BP1	BP	1	1_Basal
ATCTTCAAGTGGTGAC-1	BP1	BP	1	1_Basal
ATCTTCACACCAGTAT-1	BP1	BP	1	1_Basal
ATCTTCACAGACCCGT-1	BP1	BP	1	1_Basal
ATCTTCAGTAAGTCAA-1	BP1	BP	0	0_Suprabasal
ATCTTCAGTCCTACAA-1	BP1	BP	1	1_Basal
ATCTTCAGTCGCAGTC-1	BP1	BP	3	3_Proliferating
ATCTTCAGTTCCGCGA-1	BP1	BP	2	2_Suprabasal
ATCTTCATCAGCAATC-1	BP1	BP	1	1_Basal
ATGAAAGAGTCTTCCC-1	BP1	BP	5	5_Outer root sheath
ATGAAAGCACTTGAAC-1	BP1	BP	1	1_Basal
ATGAAAGCATTGAAAG-1	BP1	BP	6	6_Basal
ATGAAAGTCTGTCGCT-1	BP1	BP	1	1_Basal
ATGACCAAGCGGTAGT-1	BP1	BP	1	1_Basal
ATGACCAGTCCCACGA-1	BP1	BP	0	0_Suprabasal
ATGACCAGTCCTTGTC-1	BP1	BP	3	3_Proliferating
ATGACCATCCAGCACG-1	BP1	BP	0	0_Suprabasal
ATGACCATCTCAGGCG-1	BP1	BP	1	1_Basal
ATGACCATCTCGCGTT-1	BP1	BP	7	7_Suprabasal
ATGAGGGAGCTGTACT-1	BP1	BP	0	0_Suprabasal
ATGAGGGCAACCAATC-1	BP1	BP	1	1_Basal
ATGAGGGCATTGACTG-1	BP1	BP	2	2_Suprabasal
ATGAGGGGTATCCTTT-1	BP1	BP	1	1_Basal
ATGAGGGTCATACGAC-1	BP1	BP	0	0_Suprabasal
ATGAGGGTCATCTACT-1	BP1	BP	2	2_Suprabasal
ATGAGGGTCCGGACTG-1	BP1	BP	2	2_Suprabasal
ATGAGTCAGATGGTCG-1	BP1	BP	3	3_Proliferating
ATGAGTCCACACCAGC-1	BP1	BP	1	1_Basal
ATGAGTCGTAGCTGTT-1	BP1	BP	5	5_Outer root sheath
ATGAGTCGTCAAAGTA-1	BP1	BP	0	0_Suprabasal
ATGATCGAGCGTGAAC-1	BP1	BP	7	7_Suprabasal
ATGATCGCAACGATTC-1	BP1	BP	2	2_Suprabasal
ATGATCGCAGAACCGA-1	BP1	BP	0	0_Suprabasal
ATGATCGCATCGAAGG-1	BP1	BP	1	1_Basal
ATGATCGTCAGTCCGG-1	BP1	BP	0	0_Suprabasal
ATGATCGTCTACACTT-1	BP1	BP	3	3_Proliferating
ATGCATGCACCAGCTG-1	BP1	BP	0	0_Suprabasal
ATGCATGCAGCCCACA-1	BP1	BP	7	7_Suprabasal
ATGCATGCATAGATCC-1	BP1	BP	1	1_Basal
ATGCATGTCCCAGCGA-1	BP1	BP	1	1_Basal
ATGCATGTCTTTGGAG-1	BP1	BP	0	0_Suprabasal
ATGCCTCCAAATCGTC-1	BP1	BP	2	2_Suprabasal
ATGCCTCCAGTAGATA-1	BP1	BP	2	2_Suprabasal
ATGCCTCTCATGTCTT-1	BP1	BP	1	1_Basal
ATGCGATAGGCAGTCA-1	BP1	BP	1	1_Basal
ATGCGATCACAGCCTG-1	BP1	BP	1	1_Basal
ATGCGATCAGCAGTGA-1	BP1	BP	5	5_Outer root sheath
ATGCGATCATGTAACC-1	BP1	BP	4	4_Channels
ATGCGATGTCGTCTCT-1	BP1	BP	0	0_Suprabasal
ATGCGATGTCTAACGT-1	BP1	BP	5	5_Outer root sheath
ATGCGATGTGTCTTAG-1	BP1	BP	7	7_Suprabasal
ATGCGATGTTACCCTC-1	BP1	BP	2	2_Suprabasal
ATGCGATTCCATTCAT-1	BP1	BP	0	0_Suprabasal
ATGCGATTCCCTCGTA-1	BP1	BP	0	0_Suprabasal
ATGCGATTCTACGCGG-1	BP1	BP	0	0_Suprabasal
ATGGAGGCAACTACGT-1	BP1	BP	2	2_Suprabasal
ATGGAGGGTAAGATTG-1	BP1	BP	5	5_Outer root sheath
ATGGAGGGTCCAGCCA-1	BP1	BP	3	3_Proliferating
ATGGAGGGTGAGATTA-1	BP1	BP	7	7_Suprabasal
ATGGAGGGTGCCGAAA-1	BP1	BP	2	2_Suprabasal
ATGGAGGGTTGCTCCT-1	BP1	BP	3	3_Proliferating
ATGGAGGGTTGTTGCA-1	BP1	BP	6	6_Basal
ATGGAGGTCATGAGAA-1	BP1	BP	1	1_Basal
ATGGAGGTCCCGAGTG-1	BP1	BP	0	0_Suprabasal
ATGGAGGTCTCTGCTG-1	BP1	BP	5	5_Outer root sheath
ATGGAGGTCTGAACGT-1	BP1	BP	0	0_Suprabasal
ATGGATCAGAGTCAGC-1	BP1	BP	0	0_Suprabasal
ATGGATCAGATGGCAC-1	BP1	BP	6	6_Basal
ATGGATCAGGGTACGT-1	BP1	BP	4	4_Channels
ATGGATCAGTGTAGTA-1	BP1	BP	7	7_Suprabasal
ATGGATCCACACCAGC-1	BP1	BP	0	0_Suprabasal
ATGGATCCACTCCGGA-1	BP1	BP	0	0_Suprabasal
ATGGATCGTCAAGCCC-1	BP1	BP	2	2_Suprabasal
ATGGATCTCTTCACAT-1	BP1	BP	1	1_Basal
ATGGGAGCAAGAGTAT-1	BP1	BP	5	5_Outer root sheath
ATGGGAGGTCATGCAT-1	BP1	BP	5	5_Outer root sheath
ATGGGAGTCCGATCTC-1	BP1	BP	6	6_Basal
ATGGGTTAGAGCAGAA-1	BP1	BP	6	6_Basal
ATGGGTTAGAGGTCAC-1	BP1	BP	0	0_Suprabasal
ATGGGTTAGCAGGCTA-1	BP1	BP	1	1_Basal
ATGGGTTCACCAATTG-1	BP1	BP	7	7_Suprabasal
ATGGGTTCACTTTAGG-1	BP1	BP	2	2_Suprabasal
ATGGGTTGTATTTCGG-1	BP1	BP	1	1_Basal
ATGGGTTGTCCCTAAA-1	BP1	BP	8	8_Inner root sheath
ATGGGTTGTTCAATCG-1	BP1	BP	5	5_Outer root sheath
ATGGGTTTCACCCTGT-1	BP1	BP	1	1_Basal
ATGGGTTTCAGACATC-1	BP1	BP	7	7_Suprabasal
ATGGGTTTCATTCGTT-1	BP1	BP	2	2_Suprabasal
ATGGGTTTCCGTACGG-1	BP1	BP	0	0_Suprabasal
ATGGGTTTCCTATTGT-1	BP1	BP	8	8_Inner root sheath
ATGGGTTTCGGAATTC-1	BP1	BP	1	1_Basal
ATGGGTTTCTTAGTTC-1	BP1	BP	6	6_Basal
ATGGTTGAGCAGGGAG-1	BP1	BP	5	5_Outer root sheath
ATGGTTGAGTAGCTCT-1	BP1	BP	0	0_Suprabasal
ATGGTTGCACTGGCGT-1	BP1	BP	0	0_Suprabasal
ATGGTTGGTCCACATA-1	BP1	BP	0	0_Suprabasal
ATGGTTGTCGCCTTTG-1	BP1	BP	3	3_Proliferating
ATGTCCCAGTGCTAGG-1	BP1	BP	0	0_Suprabasal
ATGTCCCCACACAGAG-1	BP1	BP	5	5_Outer root sheath
ATGTCCCCATATGAAG-1	BP1	BP	3	3_Proliferating
ATGTCCCGTACCTAGT-1	BP1	BP	7	7_Suprabasal
ATGTCCCGTGATACCT-1	BP1	BP	3	3_Proliferating
ATGTCCCTCCGGCTTT-1	BP1	BP	7	7_Suprabasal
ATGTCCCTCGACACTA-1	BP1	BP	0	0_Suprabasal
ATGTCTTAGTACTGTC-1	BP1	BP	0	0_Suprabasal
ATGTCTTAGTTGGCTT-1	BP1	BP	0	0_Suprabasal
ATGTCTTAGTTTGCTG-1	BP1	BP	4	4_Channels
ATTACCTCACGCCACA-1	BP1	BP	2	2_Suprabasal
ATTACCTCAGTGTGCC-1	BP1	BP	1	1_Basal
ATTACCTGTGCAGATG-1	BP1	BP	0	0_Suprabasal
ATTACCTGTTTACTTC-1	BP1	BP	3	3_Proliferating
ATTACCTTCAAGCTTG-1	BP1	BP	0	0_Suprabasal
ATTACCTTCTAAGCCA-1	BP1	BP	0	0_Suprabasal
ATTACTCAGGGAGAAT-1	BP1	BP	8	8_Inner root sheath
ATTACTCCATAATGAG-1	BP1	BP	3	3_Proliferating
ATTACTCGTAGTCTTG-1	BP1	BP	0	0_Suprabasal
ATTACTCGTTCTCCTG-1	BP1	BP	7	7_Suprabasal
ATTACTCTCAGCTCTC-1	BP1	BP	1	1_Basal
ATTACTCTCCTTCTGG-1	BP1	BP	7	7_Suprabasal
ATTACTCTCTCCCTAG-1	BP1	BP	1	1_Basal
ATTATCCAGACCTCAT-1	BP1	BP	0	0_Suprabasal
ATTATCCGTGCACAAG-1	BP1	BP	0	0_Suprabasal
ATTATCCGTTTCAGAC-1	BP1	BP	1	1_Basal
ATTATCCTCACTGGTA-1	BP1	BP	3	3_Proliferating
ATTATCCTCCTACCAC-1	BP1	BP	7	7_Suprabasal
ATTATCCTCGACCACG-1	BP1	BP	1	1_Basal
ATTATCCTCGAGTTGT-1	BP1	BP	1	1_Basal
ATTCACTAGACAGTCG-1	BP1	BP	3	3_Proliferating
ATTCACTAGCTGGCTC-1	BP1	BP	0	0_Suprabasal
ATTCACTAGTACAACA-1	BP1	BP	2	2_Suprabasal
ATTCACTCACAATGTC-1	BP1	BP	1	1_Basal
ATTCACTGTACCAGAG-1	BP1	BP	7	7_Suprabasal
ATTCACTTCAATCCAG-1	BP1	BP	1	1_Basal
ATTCACTTCCACTGAA-1	BP1	BP	3	3_Proliferating
ATTCACTTCCGATCTC-1	BP1	BP	0	0_Suprabasal
ATTCAGGCAAATGAGT-1	BP1	BP	2	2_Suprabasal
ATTCAGGCAGCGACCT-1	BP1	BP	0	0_Suprabasal
ATTCAGGTCGGTCTGG-1	BP1	BP	0	0_Suprabasal
ATTCATCAGACCAGCA-1	BP1	BP	2	2_Suprabasal
ATTCATCAGACTAAGT-1	BP1	BP	0	0_Suprabasal
ATTCATCAGCACTCAT-1	BP1	BP	1	1_Basal
ATTCATCAGGGCCCTT-1	BP1	BP	0	0_Suprabasal
ATTCATCAGTGCCAGA-1	BP1	BP	0	0_Suprabasal
ATTCATCCAACTTGGT-1	BP1	BP	0	0_Suprabasal
ATTCATCCACTCCGGA-1	BP1	BP	1	1_Basal
ATTCATCCAGGATTCT-1	BP1	BP	1	1_Basal
ATTCATCGTCGTGGTC-1	BP1	BP	1	1_Basal
ATTCATCGTTCTCCAC-1	BP1	BP	1	1_Basal
ATTCATCGTTGCTCAA-1	BP1	BP	4	4_Channels
ATTCATCGTTTCGGCG-1	BP1	BP	0	0_Suprabasal
ATTCATCTCAGTCATG-1	BP1	BP	2	2_Suprabasal
ATTCATCTCTATTCGT-1	BP1	BP	0	0_Suprabasal
ATTCATCTCTTCCCAG-1	BP1	BP	0	0_Suprabasal
ATTCCATAGGCAGGTT-1	BP1	BP	0	0_Suprabasal
ATTCCATCAATCTGCA-1	BP1	BP	2	2_Suprabasal
ATTCCATCACATGAAA-1	BP1	BP	0	0_Suprabasal
ATTCCATGTAAGTCAA-1	BP1	BP	0	0_Suprabasal
ATTCCATGTCCCACGA-1	BP1	BP	1	1_Basal
ATTCCATGTGATACAA-1	BP1	BP	2	2_Suprabasal
ATTCCATTCCAGCCTT-1	BP1	BP	3	3_Proliferating
ATTCCCGAGCCTGTGC-1	BP1	BP	2	2_Suprabasal
ATTCCCGAGGTGCTAG-1	BP1	BP	0	0_Suprabasal
ATTCCCGTCCGTCAAA-1	BP1	BP	8	8_Inner root sheath
ATTCCCGTCTCACGAA-1	BP1	BP	2	2_Suprabasal
ATTCCCGTCTCGACCT-1	BP1	BP	0	0_Suprabasal
ATTCCTAAGACAGTCG-1	BP1	BP	5	5_Outer root sheath
ATTCCTAAGGAGACCT-1	BP1	BP	1	1_Basal
ATTCCTAAGGTTGAGC-1	BP1	BP	2	2_Suprabasal
ATTCCTACAAAGGATT-1	BP1	BP	2	2_Suprabasal
ATTCCTACAATAGAGT-1	BP1	BP	2	2_Suprabasal
ATTCCTACAATGCTCA-1	BP1	BP	1	1_Basal
ATTCCTAGTATGAAAC-1	BP1	BP	0	0_Suprabasal
ATTCCTAGTCAGATTC-1	BP1	BP	1	1_Basal
ATTCCTAGTGAACGGT-1	BP1	BP	6	6_Basal
ATTCCTAGTGTGTTTG-1	BP1	BP	0	0_Suprabasal
ATTCCTATCACATACG-1	BP1	BP	2	2_Suprabasal
ATTCGTTAGCACGGAT-1	BP1	BP	2	2_Suprabasal
ATTCGTTAGCGTGCCT-1	BP1	BP	1	1_Basal
ATTCGTTCAGAGCTAG-1	BP1	BP	1	1_Basal
ATTCGTTCAGCCCAGT-1	BP1	BP	2	2_Suprabasal
ATTCGTTGTATGAGCG-1	BP1	BP	1	1_Basal
ATTCGTTGTGATACTC-1	BP1	BP	0	0_Suprabasal
ATTCGTTGTGGTCCGT-1	BP1	BP	1	1_Basal
ATTCGTTTCAGGTGTT-1	BP1	BP	0	0_Suprabasal
ATTCGTTTCGCAAGAG-1	BP1	BP	0	0_Suprabasal
ATTCTACAGGTAGATT-1	BP1	BP	7	7_Suprabasal
ATTCTACAGGTGATCG-1	BP1	BP	0	0_Suprabasal
ATTCTACCAAAGCACG-1	BP1	BP	0	0_Suprabasal
ATTCTACCAATTGAAG-1	BP1	BP	0	0_Suprabasal
ATTCTACCACGACGAA-1	BP1	BP	1	1_Basal
ATTCTTGCAAGGTCGA-1	BP1	BP	1	1_Basal
ATTCTTGCAATTGGTC-1	BP1	BP	0	0_Suprabasal
ATTCTTGCAGACCAAG-1	BP1	BP	1	1_Basal
ATTCTTGCATTGTAGC-1	BP1	BP	1	1_Basal
ATTCTTGGTCGTCAGC-1	BP1	BP	3	3_Proliferating
ATTCTTGGTTAGAGAT-1	BP1	BP	0	0_Suprabasal
ATTGGGTAGAACGCGT-1	BP1	BP	4	4_Channels
ATTGGGTAGACCTGGA-1	BP1	BP	1	1_Basal
ATTGGGTAGGTACCTT-1	BP1	BP	0	0_Suprabasal
ATTGGGTAGTAGATCA-1	BP1	BP	1	1_Basal
ATTGGGTAGTCATACC-1	BP1	BP	2	2_Suprabasal
ATTGGGTCACGGTCTG-1	BP1	BP	1	1_Basal
ATTGGGTCATCGGATT-1	BP1	BP	7	7_Suprabasal
ATTGGGTCATCTCGTC-1	BP1	BP	1	1_Basal
ATTGGGTGTCCGCAGT-1	BP1	BP	6	6_Basal
ATTGGGTGTTGTGGAG-1	BP1	BP	0	0_Suprabasal
ATTGGGTTCGGTAACT-1	BP1	BP	0	0_Suprabasal
ATTGGGTTCGTTCCCA-1	BP1	BP	2	2_Suprabasal
ATTGTTCAGCATTGAA-1	BP1	BP	1	1_Basal
ATTGTTCAGGCGAAGG-1	BP1	BP	7	7_Suprabasal
ATTGTTCCACTCTCGT-1	BP1	BP	4	4_Channels
ATTGTTCCAGAACATA-1	BP1	BP	2	2_Suprabasal
ATTGTTCGTCTCACGG-1	BP1	BP	2	2_Suprabasal
ATTGTTCGTGGACCTC-1	BP1	BP	2	2_Suprabasal
ATTTACCAGGGTAATT-1	BP1	BP	0	0_Suprabasal
ATTTACCCAAACTAGA-1	BP1	BP	2	2_Suprabasal
ATTTACCCACGCGCAT-1	BP1	BP	2	2_Suprabasal
ATTTACCCAGGGTCTC-1	BP1	BP	0	0_Suprabasal
ATTTACCGTATCCTTT-1	BP1	BP	0	0_Suprabasal
ATTTACCGTTTACCAG-1	BP1	BP	0	0_Suprabasal
ATTTACCTCAGCACCG-1	BP1	BP	7	7_Suprabasal
ATTTACCTCAGGTAAA-1	BP1	BP	7	7_Suprabasal
ATTTCACAGAAGATCT-1	BP1	BP	0	0_Suprabasal
ATTTCACAGACGAGCT-1	BP1	BP	0	0_Suprabasal
ATTTCACAGCATGGGT-1	BP1	BP	1	1_Basal
ATTTCACAGTACCCTA-1	BP1	BP	3	3_Proliferating
ATTTCACTCCTTCACG-1	BP1	BP	5	5_Outer root sheath
ATTTCACTCGCAGTTA-1	BP1	BP	1	1_Basal
ATTTCTGAGAGATGCC-1	BP1	BP	2	2_Suprabasal
ATTTCTGAGTCGGCAA-1	BP1	BP	1	1_Basal
ATTTCTGAGTGTAGTA-1	BP1	BP	1	1_Basal
ATTTCTGCACTACAGT-1	BP1	BP	0	0_Suprabasal
ATTTCTGCAGCTCGGT-1	BP1	BP	6	6_Basal
ATTTCTGGTATCTTCT-1	BP1	BP	6	6_Basal
ATTTCTGTCCGTAGGC-1	BP1	BP	1	1_Basal
ATTTCTGTCGCAGTGC-1	BP1	BP	8	8_Inner root sheath
ATTTCTGTCTAGAACC-1	BP1	BP	7	7_Suprabasal
CAAAGAAAGCCTTCTC-1	BP1	BP	2	2_Suprabasal
CAAAGAAAGCGAGGAG-1	BP1	BP	8	8_Inner root sheath
CAAAGAAAGTCCGTCG-1	BP1	BP	8	8_Inner root sheath
CAAAGAACACACAGCC-1	BP1	BP	1	1_Basal
CAAAGAACACAGAGCA-1	BP1	BP	1	1_Basal
CAAAGAAGTAGTCTTG-1	BP1	BP	2	2_Suprabasal
CAAAGAAGTGGAAGTC-1	BP1	BP	5	5_Outer root sheath
CAAAGAATCACTGAAC-1	BP1	BP	1	1_Basal
CAAAGAATCCCAATAG-1	BP1	BP	2	2_Suprabasal
CAAAGAATCGTAATGC-1	BP1	BP	0	0_Suprabasal
CAACAACAGAATTTGG-1	BP1	BP	0	0_Suprabasal
CAACAACAGCTCTATG-1	BP1	BP	1	1_Basal
CAACAACCATCCTCAC-1	BP1	BP	8	8_Inner root sheath
CAACAACGTCATTGCA-1	BP1	BP	0	0_Suprabasal
CAACAACGTCGCGGTT-1	BP1	BP	3	3_Proliferating
CAACAACTCATCTATC-1	BP1	BP	0	0_Suprabasal
CAACAACTCCATCACC-1	BP1	BP	0	0_Suprabasal
CAACAACTCGACATCA-1	BP1	BP	1	1_Basal
CAACAACTCTCAGAAC-1	BP1	BP	1	1_Basal
CAACAGTAGAGTTGTA-1	BP1	BP	0	0_Suprabasal
CAACAGTAGTGCAGGT-1	BP1	BP	6	6_Basal
CAACAGTGTCTGTTAG-1	BP1	BP	2	2_Suprabasal
CAACAGTTCGGCCCAA-1	BP1	BP	1	1_Basal
CAACCAAAGAGCTGAC-1	BP1	BP	0	0_Suprabasal
CAACCAAAGATACTGA-1	BP1	BP	1	1_Basal
CAACCAAAGGCACAAC-1	BP1	BP	0	0_Suprabasal
CAACCAACAACCGACC-1	BP1	BP	1	1_Basal
CAACCAACAATGAGCG-1	BP1	BP	7	7_Suprabasal
CAACCAAGTGCCTGAC-1	BP1	BP	2	2_Suprabasal
CAACCAAGTTTCCCAC-1	BP1	BP	4	4_Channels
CAACCAATCAGGTAAA-1	BP1	BP	1	1_Basal
CAACCAATCGGTGTAT-1	BP1	BP	0	0_Suprabasal
CAACCTCCACCACATA-1	BP1	BP	2	2_Suprabasal
CAACCTCCAGACAAGC-1	BP1	BP	0	0_Suprabasal
CAACCTCCAGCACGAA-1	BP1	BP	1	1_Basal
CAACCTCCATCTATCT-1	BP1	BP	2	2_Suprabasal
CAACCTCGTACGTTCA-1	BP1	BP	0	0_Suprabasal
CAACCTCGTACTAAGA-1	BP1	BP	1	1_Basal
CAACCTCGTCTTACAG-1	BP1	BP	6	6_Basal
CAACCTCGTTCAGCTA-1	BP1	BP	4	4_Channels
CAACCTCTCAGACTGT-1	BP1	BP	5	5_Outer root sheath
CAACCTCTCCTTATCA-1	BP1	BP	0	0_Suprabasal
CAACCTCTCTCCTGTG-1	BP1	BP	6	6_Basal
CAACGATGTCTAGTGT-1	BP1	BP	0	0_Suprabasal
CAACGATGTGAGATAT-1	BP1	BP	2	2_Suprabasal
CAACGATGTTCCACGG-1	BP1	BP	1	1_Basal
CAACGATTCAGTGTGT-1	BP1	BP	1	1_Basal
CAACGATTCTGAATCG-1	BP1	BP	1	1_Basal
CAACGATTCTTAAGGC-1	BP1	BP	1	1_Basal
CAACGGCAGACATCCT-1	BP1	BP	2	2_Suprabasal
CAACGGCAGACGGTTG-1	BP1	BP	0	0_Suprabasal
CAACGGCAGGCCTAGA-1	BP1	BP	1	1_Basal
CAACGGCAGTTTGTCG-1	BP1	BP	1	1_Basal
CAACGGCCAACAAAGT-1	BP1	BP	1	1_Basal
CAACGGCGTACAGTCT-1	BP1	BP	0	0_Suprabasal
CAACGGCGTACCTATG-1	BP1	BP	2	2_Suprabasal
CAACGGCGTACGTACT-1	BP1	BP	1	1_Basal
CAACGGCGTCTCGCGA-1	BP1	BP	0	0_Suprabasal
CAACGGCGTTCCACGG-1	BP1	BP	8	8_Inner root sheath
CAACGGCTCGTAGCTA-1	BP1	BP	2	2_Suprabasal
CAAGACTAGCACAAAT-1	BP1	BP	1	1_Basal
CAAGACTCACCCGTAG-1	BP1	BP	7	7_Suprabasal
CAAGACTCACGTCGTG-1	BP1	BP	2	2_Suprabasal
CAAGACTCAGATCCTA-1	BP1	BP	0	0_Suprabasal
CAAGACTGTACCGCGT-1	BP1	BP	1	1_Basal
CAAGACTGTCCTCAGG-1	BP1	BP	8	8_Inner root sheath
CAAGACTGTCTGCATA-1	BP1	BP	0	0_Suprabasal
CAAGACTGTGACACGA-1	BP1	BP	0	0_Suprabasal
CAAGACTGTTAGGCCC-1	BP1	BP	2	2_Suprabasal
CAAGACTTCCCGAGAC-1	BP1	BP	1	1_Basal
CAAGAGGAGGTGCTTT-1	BP1	BP	1	1_Basal
CAAGAGGCAGCAGACA-1	BP1	BP	7	7_Suprabasal
CAAGAGGCATATGAAG-1	BP1	BP	0	0_Suprabasal
CAAGAGGTCGACGTCG-1	BP1	BP	2	2_Suprabasal
CAAGAGGTCGGCTGTG-1	BP1	BP	1	1_Basal
CAAGAGGTCTTCCCGA-1	BP1	BP	4	4_Channels
CAAGCTAAGGGTCTTT-1	BP1	BP	1	1_Basal
CAAGCTAAGTGGACGT-1	BP1	BP	0	0_Suprabasal
CAAGCTACAACGTTAC-1	BP1	BP	1	1_Basal
CAAGCTACAGACCATT-1	BP1	BP	0	0_Suprabasal
CAAGCTAGTACTGTTG-1	BP1	BP	0	0_Suprabasal
CAAGGGAAGACAACTA-1	BP1	BP	1	1_Basal
CAAGGGAAGGATGGCT-1	BP1	BP	2	2_Suprabasal
CAAGGGACATAGGCGA-1	BP1	BP	0	0_Suprabasal
CAAGGGAGTCGAGCTC-1	BP1	BP	1	1_Basal
CAAGGGAGTCGCATTA-1	BP1	BP	4	4_Channels
CAAGGGAGTCTAGGCC-1	BP1	BP	7	7_Suprabasal
CAAGGGAGTTCTTGTT-1	BP1	BP	0	0_Suprabasal
CAAGGGATCAAAGGAT-1	BP1	BP	0	0_Suprabasal
CAAGGGATCTCTCGAC-1	BP1	BP	2	2_Suprabasal
CAAGGGATCTGTTCAT-1	BP1	BP	1	1_Basal
CAATACGAGAGGTATT-1	BP1	BP	1	1_Basal
CAATACGCAATCTGCA-1	BP1	BP	0	0_Suprabasal
CAATACGCACAGCCTG-1	BP1	BP	0	0_Suprabasal
CAATACGCACGAAAGC-1	BP1	BP	0	0_Suprabasal
CAATACGCACTTGTGA-1	BP1	BP	3	3_Proliferating
CAATACGGTCCCGCAA-1	BP1	BP	0	0_Suprabasal
CAATACGGTCCCTGAG-1	BP1	BP	1	1_Basal
CAATACGGTGTATACC-1	BP1	BP	5	5_Outer root sheath
CAATACGGTTCTGACA-1	BP1	BP	0	0_Suprabasal
CAATACGTCACACGAT-1	BP1	BP	6	6_Basal
CAATCGAAGCCTAGGA-1	BP1	BP	0	0_Suprabasal
CAATCGAAGCCTTGAT-1	BP1	BP	5	5_Outer root sheath
CAATCGAAGCTGACAG-1	BP1	BP	2	2_Suprabasal
CAATCGAAGGCCTTGC-1	BP1	BP	1	1_Basal
CAATCGAAGTTGCCTA-1	BP1	BP	4	4_Channels
CAATCGACACCATAAC-1	BP1	BP	2	2_Suprabasal
CAATCGACAGGCATTT-1	BP1	BP	1	1_Basal
CAATCGAGTTCACGAT-1	BP1	BP	4	4_Channels
CAATCGAGTTGACTGT-1	BP1	BP	3	3_Proliferating
CAATCGATCATTTGGG-1	BP1	BP	0	0_Suprabasal
CAATGACCAAGCTCTA-1	BP1	BP	3	3_Proliferating
CAATGACCATAACCCA-1	BP1	BP	0	0_Suprabasal
CAATGACGTCGTGATT-1	BP1	BP	0	0_Suprabasal
CAATGACGTTAGGCCC-1	BP1	BP	0	0_Suprabasal
CAATGACTCTCGTTTA-1	BP1	BP	1	1_Basal
CAATTTCAGTTGGAGC-1	BP1	BP	2	2_Suprabasal
CAATTTCCAATTGAAG-1	BP1	BP	0	0_Suprabasal
CACAACAAGGAACTCG-1	BP1	BP	7	7_Suprabasal
CACAACACAAGAGTGC-1	BP1	BP	0	0_Suprabasal
CACAACACAATTGCCA-1	BP1	BP	0	0_Suprabasal
CACAACAGTGGGTTGA-1	BP1	BP	1	1_Basal
CACAACAGTTAGAGTA-1	BP1	BP	6	6_Basal
CACAACAGTTAGGAGC-1	BP1	BP	3	3_Proliferating
CACACAAAGGTAAGAG-1	BP1	BP	7	7_Suprabasal
CACACAAAGTACTCGT-1	BP1	BP	6	6_Basal
CACACAACACAAGGTG-1	BP1	BP	1	1_Basal
CACACAACATGTTCAG-1	BP1	BP	4	4_Channels
CACACAAGTCATCCGG-1	BP1	BP	2	2_Suprabasal
CACACAAGTGGGAGAG-1	BP1	BP	0	0_Suprabasal
CACACAATCGAACGCC-1	BP1	BP	0	0_Suprabasal
CACACAATCTGCGATA-1	BP1	BP	5	5_Outer root sheath
CACAGATAGGCTCCCA-1	BP1	BP	4	4_Channels
CACAGATAGGGCTTCC-1	BP1	BP	0	0_Suprabasal
CACAGATCAGGGTTGA-1	BP1	BP	1	1_Basal
CACAGATCATTCACCC-1	BP1	BP	0	0_Suprabasal
CACAGATGTATCGCAT-1	BP1	BP	0	0_Suprabasal
CACAGATGTATCTCTT-1	BP1	BP	3	3_Proliferating
CACAGATGTGTCCATA-1	BP1	BP	3	3_Proliferating
CACAGGCAGGCTCAAG-1	BP1	BP	0	0_Suprabasal
CACAGGCCACATATGC-1	BP1	BP	2	2_Suprabasal
CACAGGCCAGACAATA-1	BP1	BP	0	0_Suprabasal
CACAGGCCAGTAACCT-1	BP1	BP	1	1_Basal
CACAGGCGTATACCCA-1	BP1	BP	3	3_Proliferating
CACAGGCTCATCGCTC-1	BP1	BP	2	2_Suprabasal
CACATGAAGTCTTCCC-1	BP1	BP	2	2_Suprabasal
CACATGACAAGCTGCC-1	BP1	BP	0	0_Suprabasal
CACATGACATGTGGTT-1	BP1	BP	0	0_Suprabasal
CACATGAGTGGATCGA-1	BP1	BP	0	0_Suprabasal
CACATGATCGCCGAGT-1	BP1	BP	1	1_Basal
CACATGATCTCAGGCG-1	BP1	BP	1	1_Basal
CACCAAAAGACAGCGT-1	BP1	BP	1	1_Basal
CACCAAAAGTGTACAA-1	BP1	BP	0	0_Suprabasal
CACCAAACAAGACGAC-1	BP1	BP	0	0_Suprabasal
CACCAAACACCTGAAT-1	BP1	BP	0	0_Suprabasal
CACCAAAGTTCAAGGG-1	BP1	BP	1	1_Basal
CACCAAATCCCTCTTT-1	BP1	BP	1	1_Basal
CACCAAATCCGTAGGC-1	BP1	BP	0	0_Suprabasal
CACCAAATCGAACGCC-1	BP1	BP	1	1_Basal
CACCAAATCGACATTG-1	BP1	BP	7	7_Suprabasal
CACCGTTAGGCCTTCG-1	BP1	BP	1	1_Basal
CACCGTTAGGTAGTCG-1	BP1	BP	0	0_Suprabasal
CACCGTTCACCTGTCT-1	BP1	BP	5	5_Outer root sheath
CACCGTTGTGCTCGTG-1	BP1	BP	7	7_Suprabasal
CACCGTTTCTCTAAGG-1	BP1	BP	2	2_Suprabasal
CACGAATAGCGGACAT-1	BP1	BP	0	0_Suprabasal
CACGAATAGCTAAACA-1	BP1	BP	4	4_Channels
CACGAATCAATTAGGA-1	BP1	BP	0	0_Suprabasal
CACGAATCATCTTCGC-1	BP1	BP	1	1_Basal
CACGAATGTAGCGCTC-1	BP1	BP	0	0_Suprabasal
CACGAATGTCAAATCC-1	BP1	BP	2	2_Suprabasal
CACGGGTAGAATTCAG-1	BP1	BP	0	0_Suprabasal
CACGGGTAGACATCCT-1	BP1	BP	2	2_Suprabasal
CACGGGTAGATCCCAT-1	BP1	BP	1	1_Basal
CACGGGTAGATGCAGC-1	BP1	BP	0	0_Suprabasal
CACGGGTAGGCTAACG-1	BP1	BP	2	2_Suprabasal
CACGGGTAGGTGCTAG-1	BP1	BP	5	5_Outer root sheath
CACGGGTCACGCTGTG-1	BP1	BP	8	8_Inner root sheath
CACGTGGCACACCTGG-1	BP1	BP	1	1_Basal
CACGTGGGTATGCTAC-1	BP1	BP	0	0_Suprabasal
CACGTGGGTGTCCATA-1	BP1	BP	2	2_Suprabasal
CACGTGGTCGACTCCT-1	BP1	BP	2	2_Suprabasal
CACGTGGTCGGTAACT-1	BP1	BP	2	2_Suprabasal
CACGTTCCAAGGAGTC-1	BP1	BP	1	1_Basal
CACGTTCCACCCTGAG-1	BP1	BP	4	4_Channels
CACGTTCCACCTCAGG-1	BP1	BP	6	6_Basal
CACGTTCCAGCTATAC-1	BP1	BP	2	2_Suprabasal
CACGTTCCATCGCTCT-1	BP1	BP	8	8_Inner root sheath
CACGTTCGTCTTCCGT-1	BP1	BP	8	8_Inner root sheath
CACGTTCTCAGCTAGT-1	BP1	BP	0	0_Suprabasal
CACGTTCTCCTCAGGG-1	BP1	BP	1	1_Basal
CACGTTCTCGGCATCG-1	BP1	BP	1	1_Basal
CACGTTCTCTTGCAAG-1	BP1	BP	7	7_Suprabasal
CACTAAGAGCATGCAG-1	BP1	BP	0	0_Suprabasal
CACTAAGAGGAAAGAC-1	BP1	BP	0	0_Suprabasal
CACTAAGAGGGCTAAC-1	BP1	BP	0	0_Suprabasal
CACTAAGCACTCCTGT-1	BP1	BP	1	1_Basal
CACTAAGCATCCGGTG-1	BP1	BP	7	7_Suprabasal
CACTAAGGTATCTTCT-1	BP1	BP	7	7_Suprabasal
CACTAAGGTCTATGAC-1	BP1	BP	1	1_Basal
CACTGAAAGACCAACG-1	BP1	BP	0	0_Suprabasal
CACTGAAGTCGCTCGA-1	BP1	BP	7	7_Suprabasal
CACTGAAGTTCAAGTC-1	BP1	BP	1	1_Basal
CACTGAATCCATTGGA-1	BP1	BP	0	0_Suprabasal
CACTGAATCCCAAGCG-1	BP1	BP	0	0_Suprabasal
CACTGAATCCGTTTCG-1	BP1	BP	0	0_Suprabasal
CACTGAATCTCCTGAC-1	BP1	BP	1	1_Basal
CACTGGGCAAGGCCTC-1	BP1	BP	0	0_Suprabasal
CACTGGGCACTGAATC-1	BP1	BP	7	7_Suprabasal
CACTGGGGTAGCGAGT-1	BP1	BP	1	1_Basal
CACTGGGGTTAATCGC-1	BP1	BP	2	2_Suprabasal
CACTGGGGTTCGCGTG-1	BP1	BP	2	2_Suprabasal
CACTGGGTCATGAGAA-1	BP1	BP	2	2_Suprabasal
CACTGGGTCTGTCGCT-1	BP1	BP	3	3_Proliferating
CACTGTCAGATTCGCT-1	BP1	BP	0	0_Suprabasal
CACTGTCAGCCTTGAT-1	BP1	BP	1	1_Basal
CACTGTCAGGCCTAAG-1	BP1	BP	1	1_Basal
CACTGTCCACCAGTAT-1	BP1	BP	0	0_Suprabasal
CACTGTCGTAGGCTCC-1	BP1	BP	1	1_Basal
CACTGTCGTGAGTGAC-1	BP1	BP	0	0_Suprabasal
CACTGTCTCCGAACGC-1	BP1	BP	0	0_Suprabasal
CACTTCGAGATGCCGA-1	BP1	BP	1	1_Basal
CACTTCGAGGATACCG-1	BP1	BP	3	3_Proliferating
CACTTCGAGTACGAGC-1	BP1	BP	1	1_Basal
CACTTCGCACTAGTAC-1	BP1	BP	7	7_Suprabasal
CACTTCGCATTCTGTT-1	BP1	BP	0	0_Suprabasal
CACTTCGGTGATACAA-1	BP1	BP	1	1_Basal
CACTTCGGTGGAAGTC-1	BP1	BP	6	6_Basal
CACTTCGGTGTACATC-1	BP1	BP	2	2_Suprabasal
CAGAGCCAGCCGAATG-1	BP1	BP	1	1_Basal
CAGAGCCAGCGACTAG-1	BP1	BP	1	1_Basal
CAGAGCCCAACGCCCA-1	BP1	BP	1	1_Basal
CAGAGCCCACCTGCTT-1	BP1	BP	4	4_Channels
CAGAGCCCAGGTGGAT-1	BP1	BP	2	2_Suprabasal
CAGAGCCCAGTCGAGA-1	BP1	BP	6	6_Basal
CAGAGCCCAGTTTCAG-1	BP1	BP	3	3_Proliferating
CAGAGCCGTAGGCTGA-1	BP1	BP	0	0_Suprabasal
CAGAGCCGTGGTAACG-1	BP1	BP	4	4_Channels
CAGAGCCTCCAGCAAT-1	BP1	BP	6	6_Basal
CAGAGCCTCCGCATAA-1	BP1	BP	1	1_Basal
CAGAGCCTCTACGCGG-1	BP1	BP	4	4_Channels
CAGATACAGCAAATCA-1	BP1	BP	1	1_Basal
CAGATACAGGACTTCT-1	BP1	BP	0	0_Suprabasal
[truncated: 47,134 more rows]
