# Supplementary material for: Single-cell transcriptomics analysis of bullous pemphigoid unveils immune-stromal crosstalk in type 2 inflammatory disease
Source: Nat Commun. 2024 Jul 15;15:5949. doi: 10.1038/s41467-024-50283-3 (PMC11251189; doi:10.1038/s41467-024-50283-3)
Supplement: Supplementary file 4 — Supplementary Data 1-15 [file 41467_2024_50283_MOESM4_ESM.zip › Supplementary Data/Supplementary Data 8.xlsx]

## Sheet: Sheet1
Supplementary Data 8: Marker genes of clusters derived from all keratinocytes cells across 13 scRNA-seq skin samples.
p_val	avg_log2FC	pct.1	pct.2	p_val_adj	cluster	gene
0	1.13171	0.988	0.706	0	0	KRT1
0	3.22457	0.819	0.181	0	1	KRT15
0	2.60271	0.988	0.393	0	1	COL17A1
0	2.25307	0.975	0.474	0	1	DST
0	2.00436	0.982	0.838	0	1	CXCL14
0	1.97936	0.867	0.258	0	1	POSTN
0	1.85113	0.766	0.313	0	1	SYT8
0	1.78496	0.753	0.144	0	1	ASS1
0	1.66095	0.463	0.144	0	1	CCL2
0	1.56867	0.429	0.192	0	1	IGFBP3
0	1.51533	0.527	0.409	0	1	SERPINB2
0	1.45429	0.99	0.617	0	1	S100A2
0	1.39599	0.954	0.59	0	1	S100A6
0	1.38216	0.649	0.271	0	1	TGFBI
0	1.35006	1	0.798	0	1	KRT14
0	1.33245	0.722	0.213	0	1	COL7A1
0	1.31832	0.915	0.653	0	1	IFITM3
0	1.30881	0.99	0.827	0	1	FTH1
0	1.25215	0.718	0.232	0	1	BGN
0	1.20506	0.422	0.177	0	1	IFITM1
0	1.20354	0.619	0.242	0	1	TIMP1
0	1.19142	0.575	0.235	0	1	CYR61
0	1.18355	0.761	0.271	0	1	ITGB4
0	1.1521	1	0.798	0	1	KRT5
0	1.10664	0.492	0.058	0	1	KRT31
0	1.09649	0.929	0.684	0	1	MT2A
0	1.06294	0.754	0.36	0	1	ITGB1
0	1.00518	0.563	0.074	0	1	CTNNAL1
0	3.10752	0.928	0.478	0	2	KRT2
0	2.50748	1	0.708	0	2	KRTDAP
0	2.19998	0.479	0.153	0	2	SLURP1
0	2.04663	0.537	0.186	0	2	SPRR1B
0	2.04035	0.9	0.551	0	2	FABP5
0	2.02109	0.912	0.469	0	2	CALML5
0	1.74983	0.996	0.602	0	2	SBSN
0	1.74748	0.978	0.457	0	2	DSC1
0	1.52563	1	0.949	0	2	KRT10
2.41208e-293	1.52078	0.307	0.172	6.94583e-289	2	S100A7
0	1.46492	0.564	0.088	0	2	C10orf99
0	1.45303	0.914	0.307	0	2	THEM5
0	1.41947	0.997	0.763	0	2	LYPD3
0	1.41086	0.978	0.736	0	2	CSTA
0	1.3939	0.444	0.104	0	2	IVL
0	1.36627	1	0.905	0	2	DMKN
0	1.2917	0.843	0.335	0	2	LY6G6C
0	1.28215	0.819	0.316	0	2	SULT2B1
0	1.28054	0.962	0.659	0	2	GLTP
0	1.25302	0.984	0.753	0	2	CTNNBIP1
0	1.22884	0.523	0.135	0	2	CLIC3
0	1.21772	0.755	0.472	0	2	SPINK5
0	1.21053	0.958	0.669	0	2	TMEM45A
0	1.17071	0.997	0.859	0	2	DSG1
2.76631e-259	1.15064	0.46	0.496	7.96588e-255	2	S100A8
1.63176e-246	1.14771	0.404	0.435	4.69882e-242	2	S100A9
0	1.13787	0.77	0.188	0	2	DEGS2
0	1.10335	0.882	0.535	0	2	CALML3
0	1.07716	0.843	0.454	0	2	SLPI
0	1.07703	0.997	0.748	0	2	KRT1
0	1.063	0.941	0.585	0	2	KLK11
0	1.03109	0.633	0.323	0	2	SCEL
0	1.02507	0.945	0.489	0	2	KCNK7
0	1.02162	0.309	0.076	0	2	SPRR1A
0	1.00226	0.325	0.119	0	2	MT4
0	2.71721	0.892	0.647	0	3	HIST1H4C
0	2.3627	0.882	0.225	0	3	STMN1
0	2.27927	0.979	0.749	0	3	TUBA1B
0	2.06096	0.989	0.834	0	3	H2AFZ
0	1.99836	0.916	0.417	0	3	HMGB2
0	1.91282	0.787	0.253	0	3	PTTG1
0	1.91147	0.638	0.031	0	3	UBE2C
0	1.69729	0.984	0.835	0	3	HMGN2
0	1.66798	0.963	0.769	0	3	TUBB
0	1.63949	0.716	0.085	0	3	NUSAP1
0	1.63933	0.767	0.05	0	3	TYMS
0	1.5973	0.578	0.053	0	3	CENPF
0	1.57694	0.778	0.067	0	3	TK1
0	1.52342	0.588	0.034	0	3	TOP2A
0	1.48536	0.437	0.021	0	3	HIST1H1B
0	1.47499	0.637	0.036	0	3	MKI67
0	1.44568	0.815	0.411	0	3	CKS2
0	1.42887	0.818	0.145	0	3	CENPW
0	1.39552	0.68	0.034	0	3	CDK1
0	1.32828	0.996	0.967	0	3	HMGB1
0	1.32176	0.839	0.332	0	3	PCNA
0	1.31463	0.953	0.652	0	3	DEK
0	1.30173	0.923	0.685	0	3	DUT
0	1.23931	0.849	0.372	0	3	CKS1B
0	1.20983	0.641	0.355	0	3	HIST1H1E
0	1.19756	0.739	0.073	0	3	ZWINT
0	1.19534	0.866	0.512	0	3	CENPX
0	1.19081	0.484	0.06	0	3	CCNB1
0	1.18909	0.464	0.098	0	3	HIST1H1D
0	1.15081	0.755	0.2	0	3	SMC4
0	1.14765	0.54	0.041	0	3	CDKN3
0	1.14463	0.515	0.03	0	3	ASPM
0	1.09056	0.885	0.492	0	3	H2AFV
0	1.06808	0.489	0.056	0	3	CDC20
0	1.06196	0.585	0.051	0	3	BIRC5
0	1.05812	0.584	0.051	0	3	TPX2
0	1.02963	0.609	0.043	0	3	ANLN
0	1.02733	1	0.999	0	3	PTMA
0	1.01362	0.748	0.198	0	3	MCM7
0	1.00803	0.691	0.062	0	3	MAD2L1
0	1.0066	0.76	0.248	0	3	DNMT1
0	1.00094	0.606	0.02	0	3	PKMYT1
0	2.29193	0.976	0.672	0	4	SAT1
0	2.23324	0.954	0.674	0	4	ATP1A1
0	2.18087	0.863	0.237	0	4	GJB6
0	1.97653	0.766	0.081	0	4	ATP1B1
0	1.87491	0.765	0.274	0	4	GPX2
0	1.85665	0.843	0.724	0	4	MT2A
0	1.83771	0.814	0.062	0	4	KRT23
0	1.835	0.96	0.682	0	4	DEFB1
0	1.83028	0.922	0.444	0	4	CRABP2
0	1.82181	0.976	0.834	0	4	ATP1B3
0	1.70379	0.823	0.069	0	4	SEMA3C
1.5838e-184	1.67129	0.357	0.334	4.5607e-180	4	MT1G
0	1.64273	0.834	0.177	0	4	TM4SF1
0	1.5994	0.686	0.607	0	4	MT1E
0	1.58512	0.967	0.83	0	4	MT1X
0	1.58256	0.645	0.066	0	4	C2orf40
0	1.58236	0.854	0.061	0	4	MGST1
0	1.55705	0.987	0.85	0	4	FTH1
0	1.53633	0.696	0.021	0	4	CDA
0	1.49137	0.801	0.142	0	4	CYSTM1
0	1.48971	0.946	0.552	0	4	CHCHD10
0	1.45761	0.728	0.189	0	4	SLC1A5
0	1.457	0.722	0.065	0	4	TFCP2L1
0	1.39852	0.87	0.424	0	4	PDLIM4
0	1.35259	0.404	0.005	0	4	MMP7
0	1.32531	0.899	0.338	0	4	GJB2
0	1.32133	0.69	0.08	0	4	LBH
0	1.3103	0.376	0.009	0	4	SCGB1D2
0	1.29331	0.511	0.224	0	4	LAMB3
0	1.27984	0.794	0.227	0	4	SCPEP1
0	1.23007	0.54	0.01	0	4	IGFL2-AS1
0	1.22632	0.8	0.493	0	4	CTSB
0	1.20849	0.972	0.821	0	4	GPX4
0	1.19214	0.954	0.928	0	4	MT-ND4L
0	1.19061	0.682	0.108	0	4	SOX9
0	1.18046	0.652	0.132	0	4	SESN3
0	1.16809	0.822	0.337	0	4	TPD52L1
0	1.15959	0.816	0.715	0	4	MT-ATP8
0	1.15197	0.858	0.636	0	4	APP
0	1.15139	0.773	0.307	0	4	SOX4
0	1.12656	0.99	0.926	0	4	SLC25A5
0	1.11371	0.698	0.175	0	4	SELENOM
0	1.05771	0.994	0.997	0	4	MT-CO3
0	1.05146	0.687	0.204	0	4	PYGB
0	1.00111	0.549	0.031	0	4	KRT18
0	4.10174	0.143	0.136	0	5	CST6
0	3.0066	0.846	0.23	0	5	KRT6B
0	2.68035	0.757	0.205	0	5	KRT6C
1.03625e-222	2.3297	0.034	0.017	2.984e-218	5	SPRR4
0	2.29139	0.833	0.64	0	5	KRT16
0	2.24077	0.934	0.491	0	5	KRT6A
0	2.15635	0.905	0.464	0	5	S100A8
0	2.1325	0.844	0.501	0	5	KRT17
0	1.81229	0.684	0.218	0	5	SERPINB4
0	1.59786	0.865	0.403	0	5	S100A9
0	1.55582	0.505	0.174	0	5	S100A7
0	1.52501	0.874	0.636	0	5	NDUFA4L2
0	1.48901	0.794	0.561	0	5	CA2
2.18332549553705e-318	1.40486	0.7	0.585	6.2871040969485e-314	5	CALML3
0	1.33428	0.994	0.91	0	5	CSTB
0	1.245	0.896	0.533	0	5	PDZK1IP1
0	1.21892	0.224	0.067	0	5	IGFL2
0	1.2169	0.876	0.446	0	5	CRABP2
0	1.17722	0.982	0.7	0	5	TMEM45A
0	1.17603	0.886	0.591	0	5	FABP5
2.5582e-172	1.14089	0.709	0.507	7.3666e-168	5	SPINK5
0	1.09913	0.654	0.218	0	5	SPRR1B
0	1.0563	0.958	0.775	0	5	PGK1
0	1.01626	0.994	0.922	0	5	TPI1
0	1.0075	0.89	0.489	0	5	CTSC
0	2.05457	0.52	0.085	0	6	LGALS1
0	2.02233	0.476	0.231	0	6	SFRP1
0	2	0.769	0.275	0	6	KRT15
0	1.75773	0.65	0.149	0	6	BCAM
0	1.69766	0.317	0.101	0	6	CHI3L1
2.48115e-242	1.6408	0.759	0.507	7.14473e-238	6	KRT17
1.20563e-104	1.53809	0.319	0.198	3.47174e-100	6	CCL2
3.829e-264	1.43463	0.173	0.034	1.1026e-259	6	MGP
0	1.43101	0.417	0.081	0	6	IGFBP7
0	1.33386	0.717	0.399	0	6	C12orf75
3.23796e-158	1.27115	0.101	0.018	9.32403e-154	6	KRT75
0	1.20426	0.93	0.643	0	6	S100A6
0	1.19894	0.306	0.006	0	6	FRZB
0	1.17021	0.449	0.155	0	6	VIM
0	1.15766	0.68	0.516	0	6	TUBA1A
3.78835e-265	1.13868	0.77	0.581	1.09089e-260	6	CALML3
0	1.13422	0.513	0.161	0	6	DKK3
4.28378e-294	1.12927	0.498	0.259	1.23356e-289	6	GJB6
0	1.12532	0.315	0.024	0	6	LMCD1
0	1.10979	0.687	0.44	0	6	CALD1
0	1.10596	0.358	0.071	0	6	CYP1B1
0	1.08996	0.649	0.323	0	6	ACTN1
0	1.08495	0.318	0.05	0	6	TNC
0	1.0736	0.637	0.382	0	6	PALLD
0	1.0621	0.671	0.439	0	6	CSRP1
0	1.05773	0.316	0.1	0	6	TIMP3
0	1.05608	0.552	0.184	0	6	SELENOM
0	1.05411	0.339	0.049	0	6	C1QTNF12
0	1.05135	0.753	0.524	0	6	NFIB
0	1.04144	0.989	0.85	0	6	FTH1
4.09208e-121	1.02685	0.842	0.867	1.17836e-116	6	CXCL14
0	1.02435	0.561	0.302	0	6	PIK3R1
0	1.02221	0.559	0.32	0	6	SOX4
3.27796923877446e-314	1.00855	0.464	0.316	9.43924021997493e-310	6	BGN
0	1.00565	0.622	0.353	0	6	NET1
1.80351e-272	2.86707	0.092	0.018	5.1934e-268	7	PI3
0	2.78667	0.789	0.217	0	7	SERPINB4
0	2.57575	0.903	0.67	0	7	NDRG1
0	2.39231	0.804	0.365	0	7	ANGPTL4
0	2.34377	0.681	0.22	0	7	SPRR1B
0	2.19477	0.798	0.434	0	7	EHF
0	2.17821	0.678	0.227	0	7	ERO1A
0	2.13857	0.764	0.349	0	7	GJB2
0	2.07862	0.508	0.198	0	7	TM4SF1
0	2.0617	0.61	0.139	0	7	SERPINB3
0	2.06073	0.572	0.123	0	7	SLC4A7
0	2.05132	0.881	0.498	0	7	KRT6A
0	2.02414	0.793	0.58	0	7	DDIT4
0	2.01366	0.891	0.663	0	7	SLC2A1
0	1.98387	0.876	0.54	0	7	EGLN3
0	1.9691	0.785	0.363	0	7	RNF144B
0	1.84504	0.928	0.638	0	7	KRT16
0	1.78451	0.715	0.341	0	7	SERPINB1
0	1.75711	0.734	0.316	0	7	CDH3
0	1.75519	0.671	0.161	0	7	TMEM45B
0	1.74696	0.851	0.596	0	7	DSG3
4.91011e-123	1.70752	0.358	0.185	1.41392e-118	7	S100A7
0	1.70285	0.795	0.507	0	7	KRT17
0	1.65991	0.993	0.955	0	7	LDHA
0	1.64646	0.871	0.559	0	7	CA2
0	1.6461	0.624	0.304	0	7	ANKRD37
0	1.63727	0.665	0.42	0	7	SERPINB2
1.38887e-264	1.62179	0.837	0.68	3.99938e-260	7	S100A2
0	1.56027	0.7	0.289	0	7	ADM
0	1.49688	0.772	0.484	0	7	FSCN1
0	1.49017	0.844	0.409	0	7	S100A9
0	1.46941	0.888	0.577	0	7	CD55
0	1.46125	0.893	0.469	0	7	S100A8
0	1.45137	0.559	0.26	0	7	PMP22
0	1.42914	0.927	0.779	0	7	PGK1
0	1.42502	0.969	0.792	0	7	LYPD3
0	1.4108	0.633	0.373	0	7	PLIN2
0	1.40804	0.86	0.668	0	7	IRF6
0	1.3536	0.642	0.217	0	7	KRT6C
0	1.34805	0.997	0.989	0	7	ACTB
0	1.34104	0.876	0.797	0	7	ANXA1
0	1.33329	0.748	0.255	0	7	VEGFA
0	1.33305	0.902	0.783	0	7	HSPA5
0	1.32188	0.65	0.246	0	7	KRT6B
0	1.31969	0.798	0.57	0	7	MRPS6
0	1.31961	0.616	0.162	0	7	PGF
0	1.30783	0.398	0.065	0	7	SERPINE1
0	1.30675	0.856	0.528	0	7	MPZL2
0	1.30563	0.758	0.468	0	7	DSC2
0	1.26813	0.915	0.773	0	7	C4orf3
1.47292e-275	1.25935	0.398	0.156	4.24141e-271	7	IL1R2
2.40159e-106	1.25703	0.186	0.207	6.91562e-102	7	SLURP1
5.09e-293	1.24523	0.803	0.544	1.46572e-288	7	FGFBP1
0	1.24279	0.586	0.166	0	7	PPP1R3C
0	1.23216	0.981	0.965	0	7	AQP3
0	1.23148	0.829	0.496	0	7	CTSC
0	1.22691	0.621	0.193	0	7	OSMR
0	1.20874	0.903	0.637	0	7	NDUFA4L2
0	1.20838	0.795	0.489	0	7	PNP
0	1.19997	0.59	0.164	0	7	PFKFB3
2.39124e-138	1.19678	0.234	0.194	6.8858e-134	7	CNFN
0	1.19038	0.999	0.989	0	7	SFN
0	1.18562	0.941	0.777	0	7	CDKN1A
0	1.17346	0.681	0.378	0	7	CDCP1
0	1.15394	0.998	0.984	0	7	ACTG1
0	1.1513	0.984	0.864	0	7	TACSTD2
0	1.14964	0.957	0.704	0	7	TMEM45A
0	1.14897	0.791	0.492	0	7	CD47
0	1.14458	0.967	0.897	0	7	CD44
1.05311e-57	1.14402	0.068	0.02	3.03254e-53	7	LCE3D
0	1.13169	0.646	0.339	0	7	ERRFI1
0	1.12679	0.725	0.255	0	7	SERPINB13
0	1.12668	0.663	0.327	0	7	DHRS7
0	1.1054	0.931	0.801	0	7	PGAM1
0	1.09669	0.539	0.092	0	7	HK2
0	1.08683	0.883	0.558	0	7	BHLHE40
0	1.0696	0.674	0.314	0	7	UGCG
0	1.06488	0.864	0.787	0	7	ALDOA
0	1.06045	0.756	0.379	0	7	SULT2B1
0	1.04547	0.691	0.309	0	7	PRSS8
0	1.0395	0.668	0.278	0	7	SDCBP2
0	1.0355	0.884	0.728	0	7	TPM4
0	1.03356	0.601	0.25	0	7	UAP1
0	1.0305	0.982	0.958	0	7	DSC3
0	1.02904	0.596	0.205	0	7	HCAR3
0	1.02602	0.427	0.144	0	7	CTSL
0	1.01585	0.686	0.402	0	7	HIF1A
0	1.01305	0.811	0.504	0	7	FLNB
0	1.01205	0.97	0.956	0	7	HLA-A
4.31242e-104	1.00863	0.078	0.015	1.2418e-99	7	APOBEC3A
3.13413e-64	3.65556	0.016	0.01	9.02503e-60	8	IGKC
1.0614e-62	2.98571	0.013	0.008	3.0564e-58	8	IGHG4
0	2.80781	0.699	0.149	0	8	VIM
0	2.34303	0.555	0.155	0	8	CD74
0	2.23597	0.424	0.068	0	8	COL1A1
0	1.74917	0.354	0.036	0	8	COL1A2
0	1.66615	0.375	0.023	0	8	COL3A1
0	1.63682	0.482	0.093	0	8	LGALS1
0	1.536	0.482	0.083	0	8	IGFBP7
0	1.48341	0.346	0.071	0	8	DCD
0	1.42171	0.554	0.279	0	8	AL138963.3
2.25147e-261	1.36493	0.187	0.029	6.48333e-257	8	SAA1
0	1.34395	0.343	0.051	0	8	SPARCL1
3.28838e-306	1.28969	0.211	0.101	9.46922e-302	8	MGST1
6.01557e-288	1.26843	0.973	0.95	1.73224e-283	8	MTRNR2L12
0	1.25886	0.466	0.216	0	8	SPARC
0	1.25292	0.325	0.063	0	8	HLA-DRA
7.43381e-271	1.17936	0.445	0.393	2.14064e-266	8	NRARP
0	1.1255	0.279	0.075	0	8	HLA-DRB1
0	1.05576	0.392	0.084	0	8	IGFBP4
0	1.05057	0.292	0.05	0	8	TAGLN
2.60409e-294	1.01371	0.193	0.105	7.49874e-290	8	APOC1
0	9.06667	1	0.178	0	9	LOR
0	8.26984	0.997	0.133	0	9	FLG
0	7.60035	1	0.075	0	9	FLG2
0	7.0634	0.991	0.042	0	9	ASPRV1
0	6.79869	0.622	0.088	0	9	LCE1C
0	6.51714	0.791	0.032	0	9	CRCT1
0	6.47978	0.531	0.033	0	9	LCE2B
0	6.10844	0.503	0.031	0	9	LCE1B
0	5.71247	0.897	0.054	0	9	SPRR2E
0	5.65565	0.378	0.02	0	9	LCE1A
0	5.54824	0.978	0.098	0	9	C1orf68
0	5.52403	1	0.045	0	9	CDSN
0	5.22458	0.772	0.019	0	9	AZGP1
0	5.17691	0.384	0.015	0	9	LCE2C
0	5.09505	0.928	0.024	0	9	PSORS1C2
0	5.0747	0.516	0.013	0	9	LCE1F
0	4.86423	0.994	0.028	0	9	KPRP
0	4.86208	1	0.13	0	9	CST6
0	4.72255	0.994	0.147	0	9	KLK5
0	4.59152	0.994	0.115	0	9	FAM25A
0	4.56827	0.997	0.099	0	9	KRT23
0	4.56096	0.425	0.01	0	9	LCE2D
0	4.55596	0.997	0.874	0	9	HOPX
0	4.46168	0.984	0.191	0	9	CNFN
0	4.43502	0.269	0.009	0	9	LCE1D
2.529e-266	4.36363	0.422	0.014	7.28249e-262	9	SPRR2G
0	4.25054	1	0.664	0	9	SBSN
0	4.23979	1	0.132	0	9	NCCRP1
0	4.21291	1	0.538	0	9	CALML5
0	4.21165	0.991	0.072	0	9	C5orf46
0	4.18457	0.928	0.022	0	9	BTC
0	4.1332	0.65	0.007	0	9	LCE6A
0	3.91826	1	0.011	0	9	PSAPL1
0	3.89017	1	0.173	0	9	SERPINA12
0	3.86304	0.597	0.007	0	9	IL37
0	3.81382	0.988	0.201	0	9	SLURP1
0	3.78151	0.984	0.015	0	9	ARG1
0	3.72824	0.303	0.007	0	9	LCE2A
0	3.7045	0.981	0.166	0	9	HPGD
0	3.68316	0.981	0.414	0	9	LY6G6C
0	3.66787	1	0.19	0	9	MAP1LC3A
3.39748e-284	3.62558	0.212	0.006	9.78338e-280	9	LCE5A
0	3.58592	0.997	0.515	0	9	SPINK5
0	3.54054	0.991	0.374	0	9	POF1B
0	3.45264	0.975	0.171	0	9	KLK7
0	3.44932	0.975	0.027	0	9	EREG
0	3.42397	0.981	0.257	0	9	BLMH
0	3.35677	0.988	0.017	0	9	GSDMA
0	3.32421	0.978	0.133	0	9	CYSRT1
0	3.32274	0.994	0.789	0	9	CTNNBIP1
2.53669e-232	3.31633	0.262	0.003	7.30464e-228	9	LCE1E
0	3.3128	1	0.056	0	9	EPS8L1
0	3.23012	0.759	0.017	0	9	LCE3D
0	3.22712	0.903	0.088	0	9	GLRX
0	3.21811	0.978	0.011	0	9	ELMOD1
0	3.20048	0.941	0.028	0	9	HAL
1.83971e-214	3.19739	0.262	0.013	5.29763e-210	9	SPRR5
0	3.16765	0.887	0.049	0	9	CTSV
0	3.11444	0.903	0.081	0	9	CARD18
0	3.0865	0.972	0.171	0	9	SERPINB7
0	3.06857	0.991	0.199	0	9	IDE
0	3.04857	0.944	0.015	0	9	LYPD2
0	2.98073	0.991	0.278	0	9	KRT80
0	2.97119	0.909	0.017	0	9	HMOX1
0	2.96456	0.894	0.01	0	9	ABHD12B
0	2.87303	0.972	0.02	0	9	DNASE1L2
0	2.8725	0.978	0.259	0	9	GAN
0	2.84788	0.775	0.045	0	9	CTSH
0	2.8367	0.934	0.193	0	9	HSPB8
0	2.80315	0.991	0.493	0	9	LYPLA1
0	2.74593	0.975	0.224	0	9	RAB11FIP1
0	2.69266	0.634	0.022	0	9	AL365226.2
1.10573e-22	2.64983	0.112	0.017	3.18407e-18	9	SPRR4
0	2.63152	0.972	0.063	0	9	ALOXE3
0	2.62593	0.947	0.008	0	9	ANXA9
0	2.61853	0.988	0.24	0	9	FAM110A
0	2.60907	0.997	0.712	0	9	GABARAPL2
0	2.5863	0.906	0.039	0	9	IL36RN
0	2.55868	1	0.753	0	9	H2AFJ
0	2.55369	0.969	0.046	0	9	MARCH3
0	2.549	0.981	0.026	0	9	ATP6V1C2
0	2.54295	0.981	0.044	0	9	ALOX12B
2.13361e-280	2.52159	0.731	0.032	6.14394e-276	9	C15orf48
0	2.50888	0.956	0.164	0	9	TM7SF2
0	2.50853	0.966	0.035	0	9	LYPD5
0	2.50541	0.981	0.513	0	9	WFDC5
0	2.47094	0.956	0.531	0	9	GGCT
0	2.45776	0.838	0.005	0	9	SLC46A2
0	2.43799	0.972	0.096	0	9	TPRG1
0	2.43739	0.55	0.105	0	9	ECM1
0	2.42402	0.966	0.453	0	9	ARL5A
8.48357e-287	2.41364	0.444	0.001	2.44293e-282	9	SPINK7
0	2.40346	0.972	0.162	0	9	CSNK2A2
0	2.36181	0.931	0.042	0	9	KRT78
1.02416e-226	2.34396	0.716	0.38	2.94917e-222	9	CLDN4
0	2.3426	0.9	0.135	0	9	DGAT2
0	2.32505	0.994	0.652	0	9	MAP1LC3B
4.69199e-257	2.30835	1	0.754	1.35111e-252	9	KRTDAP
0	2.30537	0.947	0.077	0	9	PYDC1
0	2.24787	0.95	0.447	0	9	DUSP14
0	2.23231	0.984	0.323	0	9	PRSS8
0	2.22112	0.566	0.153	0	9	CPA4
0	2.21792	0.981	0.65	0	9	RORA
0	2.20135	0.966	0.47	0	9	NRDC
0	2.19219	0.931	0.229	0	9	RNF227
0	2.18626	0.994	0.563	0	9	BNIP3L
0	2.18041	0.978	0.692	0	9	IL18
0	2.17031	0.975	0.45	0	9	TEX264
0	2.15308	0.981	0.465	0	9	PDLIM2
0	2.14713	0.984	0.533	0	9	KLK8
0	2.1339	0.834	0.011	0	9	TREX2
0	2.11453	0.9	0.268	0	9	ELOVL4
0	2.08802	0.984	0.789	0	9	DYNLRB1
0	2.08574	0.941	0.525	0	9	ELOVL1
0	2.08243	0.997	0.774	0	9	CSTA
0	2.06968	0.953	0.386	0	9	CHIC2
0	2.06261	0.912	0.012	0	9	TMEM86A
0	2.04448	0.934	0.059	0	9	CPM
9.96467e-170	2.03799	0.934	0.715	2.86943e-165	9	TMEM45A
5.75483e-205	2.02936	0.909	0.193	1.65716e-200	9	CLIC3
0	2.02764	0.981	0.262	0	9	CENPT
0	2.01532	0.95	0.147	0	9	RNF39
2.91182e-273	2.01477	0.959	0.495	8.38489e-269	9	CITED2
0	2.01398	0.894	0.073	0	9	CES4A
3.42389e-203	1.99592	0.422	0.006	9.85945e-199	9	MSMB
0	1.99332	0.822	0.162	0	9	ARHGAP29
9.4683e-282	1.98772	0.45	0.002	2.72649e-277	9	WFDC12
0	1.98273	0.975	0.185	0	9	ABCA12
0	1.98162	0.925	0.11	0	9	SDR9C7
0	1.9792	0.909	0.453	0	9	CERS3
0	1.97867	0.941	0.31	0	9	SLC31A2
0	1.97351	0.941	0.073	0	9	QPCT
0	1.96839	0.897	0.014	0	9	SLC37A2
0	1.96145	0.984	0.075	0	9	ELOVL7
0	1.9562	0.975	0.32	0	9	PPIF
5.16945e-220	1.95158	0.931	0.369	1.48859e-215	9	SCEL
0	1.93424	0.956	0.247	0	9	ABHD12
0	1.93419	0.772	0.115	0	9	GBA
0	1.9217	1	0.706	0	9	GLTP
0	1.89803	0.963	0.284	0	9	AVPI1
0	1.89737	0.975	0.264	0	9	XG
1.79866e-267	1.89568	0.934	0.278	5.17943e-263	9	DEGS2
6.1453945777543e-316	1.8932	0.866	0.157	1.76962782261013e-311	9	SPTSSB
0	1.88421	1	0.921	0	9	CLTB
0	1.87926	0.997	0.603	0	9	SSFA2
0	1.87867	0.984	0.709	0	9	TINCR
0	1.87439	0.947	0.118	0	9	EMB
0	1.86378	0.931	0.466	0	9	CAT
0	1.86315	0.966	0.325	0	9	ZFAND6
0	1.85834	0.991	0.507	0	9	CREG1
0	1.85439	0.988	0.908	0	9	NDUFA4
0	1.84347	0.959	0.077	0	9	PTGER3
0	1.83466	0.944	0.129	0	9	PRDM1
6.59085e-223	1.83348	0.978	0.393	1.8979e-218	9	SULT2B1
0	1.82218	0.866	0.169	0	9	MTHFD2L
0	1.80233	0.963	0.511	0	9	ASAH1
0	1.79467	0.912	0.152	0	9	PIEZO1
0	1.79264	0.709	0.072	0	9	YOD1
0	1.78655	0.903	0.002	0	9	SMPD3
0	1.78252	0.897	0.168	0	9	AADACL2
0	1.76852	0.978	0.129	0	9	KIFC3
0	1.76671	0.95	0.141	0	9	GAS7
0	1.75868	0.991	0.649	0	9	HEBP2
0	1.75776	0.956	0.566	0	9	GJB3
2.24478e-294	1.7449	0.497	0.002	6.46407e-290	9	LCE3E
0	1.74073	0.966	0.236	0	9	WDR26
3.72674e-145	1.73947	0.522	0.043	1.07315e-140	9	SPRR2D
1.611e-225	1.737	0.75	0.096	4.63904e-221	9	ACER1
3.26403e-282	1.73118	0.984	0.367	9.39911e-278	9	LGALSL
1.2226e-296	1.72976	0.956	0.376	3.5206e-292	9	EPHX3
0	1.71111	0.878	0.028	0	9	GJB4
0	1.69877	0.959	0.262	0	9	STARD5
5.72328e-169	1.69382	0.85	0.154	1.64808e-164	9	IVL
5.13955e-307	1.67886	0.988	0.327	1.47998e-302	9	UGCG
0	1.6698	0.906	0.206	0	9	HIST1H2AC
0	1.66691	0.966	0.366	0	9	GTF2F2
0	1.64966	0.919	0.168	0	9	CDC34
0	1.64916	0.9	0.093	0	9	ETV7
0	1.63799	0.938	0.343	0	9	SRPK1
9.8244e-301	1.62359	0.491	0.005	2.82903e-296	9	ATG9B
4.78684e-281	1.6228	0.975	0.471	1.37842e-276	9	TMEM40
1.06726e-214	1.61806	0.975	0.394	3.0733e-210	9	ID4
0	1.61421	0.988	0.35	0	9	CALCOCO1
0	1.61336	0.956	0.576	0	9	POLR2K
0	1.60953	0.925	0.461	0	9	CMTM6
0	1.60945	0.941	0.263	0	9	MYO6
0	1.60448	0.975	0.456	0	9	LRP10
0	1.60397	0.891	0.013	0	9	LIPN
8.67663e-292	1.60379	0.863	0.065	2.49852e-287	9	TGM1
0	1.59171	0.956	0.596	0	9	IP6K2
0	1.5912	0.969	0.178	0	9	HIP1R
0	1.59005	0.931	0.223	0	9	SNX9
0	1.58612	0.953	0.196	0	9	SERPINB8
0	1.58574	0.841	0.003	0	9	SPNS2
3.92253e-259	1.57894	0.941	0.463	1.12953e-254	9	PPL
0	1.57085	0.863	0.007	0	9	AQP9
0	1.56934	0.906	0.118	0	9	TMPRSS13
2.34240643200821e-315	1.56294	0.981	0.806	6.74519356161085e-311	9	RAB11A
0	1.55811	0.941	0.17	0	9	KIAA0930
0	1.55653	0.872	0.102	0	9	IL22RA1
0	1.55431	0.778	0.001	0	9	IL1F10
0	1.54232	0.975	0.701	0	9	UFC1
0	1.53831	0.972	0.393	0	9	PGRMC2
0	1.53743	0.925	0.112	0	9	MPZL3
0	1.53254	0.884	0.117	0	9	LRCH1
0	1.52274	0.969	0.433	0	9	CTSA
6.96391e-276	1.52174	0.959	0.359	2.00533e-271	9	MAP3K8
0	1.51528	0.972	0.236	0	9	CHMP4C
0	1.5068	0.966	0.151	0	9	RDH13
0	1.49846	0.809	0.035	0	9	SPAG1
1.28072e-212	1.49082	0.925	0.436	3.68795e-208	9	ARID5B
0	1.48333	0.853	0.023	0	9	GDPD3
0	1.47732	0.759	0.072	0	9	PSORS1C1
0	1.47437	0.938	0.128	0	9	KCTD11
0	1.47424	0.747	0.01	0	9	HSD11B1
0	1.47109	0.978	0.746	0	9	EIF4H
0	1.47063	0.891	0.047	0	9	BPIFC
0	1.46718	0.934	0.099	0	9	TEAD1
0	1.46125	0.991	0.489	0	9	SREK1IP1
2.99517e-227	1.45501	0.956	0.421	8.62489e-223	9	PIM1
0	1.45492	0.778	0.003	0	9	FGF22
0	1.45468	0.825	0.006	0	9	TMPRSS11F
0	1.44891	0.909	0.24	0	9	PTRH1
0	1.44697	0.938	0.235	0	9	TPRA1
3.26905e-220	1.44109	0.881	0.157	9.41356e-216	9	TGM3
0	1.43474	0.956	0.307	0	9	DLGAP4
0	1.42924	0.878	0.211	0	9	MAGEF1
0	1.42417	0.762	0.005	0	9	AC016629.2
1.78759e-210	1.42348	0.941	0.341	5.14754e-206	9	MSMO1
2.19016084653885e-310	1.42247	0.95	0.323	6.30679e-306	9	ZNF800
0	1.4194	0.891	0.033	0	9	UNC93A
0	1.41632	0.912	0.011	0	9	SLC15A1
0	1.4125	0.941	0.253	0	9	NIPAL2
1.89873e-302	1.41128	0.972	0.514	5.46757e-298	9	HSBP1L1
1.69655e-14	1.39351	0.059	0.007	4.88538e-10	9	KLK14
0	1.39234	0.956	0.226	0	9	SFT2D2
1.71496e-287	1.39222	0.972	0.66	4.93841e-283	9	ADIPOR1
0	1.39068	0.869	0.276	0	9	SNAP29
7.37347e-159	1.38868	0.247	0.003	2.12327e-154	9	RNASE7
0	1.38227	0.719	0.018	0	9	STK10
0	1.38172	0.95	0.139	0	9	GRAMD2B
0	1.37721	0.863	0.122	0	9	ZDHHC9
0	1.36991	0.931	0.169	0	9	SLC31A1
4.94492e-214	1.36949	0.572	0.066	1.42394e-209	9	AKR1C3
0	1.36891	0.891	0.151	0	9	KLHL18
9.62857e-95	1.36703	0.947	0.869	2.77264e-90	9	TACSTD2
1.44514e-291	1.36574	0.963	0.697	4.16143e-287	9	TMEM147
7.75986e-235	1.36418	0.984	0.484	2.23453e-230	9	ABHD5
5.72677e-246	1.35185	0.806	0.13	1.64908e-241	9	AC015912.3
0	1.33939	0.828	0.008	0	9	NLRP10
5.45616e-244	1.33405	0.953	0.241	1.57115e-239	9	AFDN
3.26109e-275	1.33189	0.938	0.518	9.39063e-271	9	GLO1
1.07775e-267	1.32984	0.672	0.272	3.1035e-263	9	UBL3
3.87878e-285	1.32861	0.931	0.323	1.11693e-280	9	REEP3
4.1017e-272	1.32755	0.866	0.258	1.18112e-267	9	UACA
0	1.32626	0.891	0.117	0	9	AKTIP
9.99767e-247	1.32391	0.884	0.327	2.87893e-242	9	ENDOD1
6.3775e-256	1.31281	0.919	0.148	1.83647e-251	9	EGR3
0	1.30971	0.8	0.021	0	9	OTUB2
1.88234e-200	1.30845	0.978	0.501	5.42039e-196	9	RBBP6
2.96189044442e-317	1.30697	0.662	0.112	8.52905972375184e-313	9	EPN3
2.13549739955335e-311	1.3004	0.894	0.395	6.14938e-307	9	ETFRF1
0	1.2971	0.9	0.041	0	9	C2CD2
0	1.29553	0.812	0.023	0	9	IL36G
2.11626e-202	1.28824	0.972	0.694	6.09399e-198	9	ATP6V0C
9.21296e-143	1.2871	0.597	0.061	2.65296e-138	9	KRT77
8.90356e-155	1.28616	0.859	0.253	2.56387e-150	9	KLK10
0	1.26979	0.875	0.081	0	9	CLN8
1.6506733227556e-320	1.25148	0.816	0.134	4.75327890020704e-316	9	GFOD2
5.08377e-237	1.24687	0.953	0.587	1.46392e-232	9	GNAI3
1.61749e-242	1.2459	0.872	0.148	4.65772e-238	9	PDZD2
0	1.2458	0.884	0.169	0	9	ACOT8
6.32487e-163	1.23523	0.872	0.177	1.82131e-158	9	CD24
1.54061585236678e-316	1.23416	0.863	0.079	4.43635740847539e-312	9	ARHGEF10L
1.80361e-282	1.22818	0.925	0.181	5.19368e-278	9	SEPT8
2.54037e-191	1.22716	0.925	0.437	7.31524e-187	9	BNIPL
1.19723e-293	1.22636	0.891	0.34	3.44753e-289	9	UBL7
0	1.2164	0.822	0.022	0	9	VSIG10L
1.69048e-232	1.2157	0.912	0.207	4.86791e-228	9	ANKH
8.29079e-257	1.21499	0.325	0.02	2.38742e-252	9	PSCA
1.8014e-243	1.20873	0.794	0.06	5.18731e-239	9	MBOAT2
0	1.20811	0.887	0.06	0	9	PCDH1
3.21817e-227	1.20686	0.894	0.197	9.26704e-223	9	SASH1
0	1.20496	0.772	0.028	0	9	RAPGEF4
5.71892e-206	1.20389	0.959	0.378	1.64682e-201	9	STK24
0	1.20271	0.856	0.044	0	9	AL357060.1
1.47276e-90	1.20212	0.903	0.585	4.24096e-86	9	CASP14
6.40341e-171	1.20076	0.647	0.055	1.84393e-166	9	CDA
4.13419e-159	1.1978	0.863	0.255	1.19048e-154	9	SCPEP1
5.82859e-185	1.19756	0.656	0.052	1.6784e-180	9	F3
8.41462e-272	1.19326	0.9	0.154	2.42308e-267	9	SGPL1
2.19643e-254	1.19186	0.847	0.077	6.32485e-250	9	SERPINB12
4.383e-159	1.1892	0.969	0.452	1.26213e-154	9	YPEL3
4.50355678971755e-310	1.18814	0.853	0.093	1.29684e-305	9	HOMER2
6.84008e-251	1.18776	0.891	0.495	1.96967e-246	9	UCHL3
2.3199e-263	1.18762	0.8	0.133	6.68039e-259	9	SIPA1L1
9.70028e-239	1.18256	0.922	0.377	2.79329e-234	9	WIPI2
2.56733e-244	1.18178	0.766	0.108	7.39289e-240	9	KIF13B
6.56271e-88	1.18148	0.816	0.435	1.8898e-83	9	CRYAB
6.32408e-144	1.18108	0.997	0.961	1.82108e-139	9	PPDPF
0	1.18091	0.859	0.045	0	9	CXXC5
1.88796e-138	1.17799	0.438	0.021	5.43656e-134	9	DIO2
1.21387e-209	1.17094	0.966	0.553	3.49546e-205	9	MCUR1
3.13306e-196	1.15872	0.881	0.221	9.02196e-192	9	TIAM1
0	1.15575	0.731	0.019	0	9	USP2
2.14450548409395e-310	1.15543	0.878	0.093	6.17532e-306	9	SMAP2
5.02258e-162	1.14988	0.916	0.614	1.4463e-157	9	SPSB3
1.2027e-204	1.14232	0.925	0.302	3.46329e-200	9	IDS
9.97069e-288	1.13649	0.812	0.086	2.87116e-283	9	TGFA
9.0987e-74	1.13353	0.606	0.165	2.62006e-69	9	IL1R2
8.01915e-236	1.12847	0.897	0.147	2.30919e-231	9	CPEB4
1.21447e-225	1.1261	0.906	0.424	3.49719e-221	9	MRPL15
8.48568e-243	1.12399	0.869	0.149	2.44354e-238	9	ZRANB1
4.41255e-223	1.12033	0.863	0.309	1.27064e-218	9	WDR45
1.23339e-212	1.11782	0.875	0.223	3.55167e-208	9	NIPAL4
7.15026e-149	1.11631	0.906	0.293	2.05899e-144	9	SDCBP2
4.10344e-206	1.11081	0.828	0.194	1.18163e-201	9	MID1IP1
9.43389e-176	1.10924	0.894	0.315	2.71658e-171	9	CASZ1
3.27796e-205	1.10401	0.791	0.296	9.43921e-201	9	NT5C3A
1.40949e-198	1.10034	0.822	0.346	4.05876e-194	9	SERINC2
1.7015e-247	1.09928	0.822	0.1	4.89964e-243	9	SCNN1B
0	1.09923	0.75	0.028	0	9	ESYT3
0	1.09713	0.678	0.003	0	9	TNNC1
5.92846e-190	1.09253	0.963	0.57	1.70716e-185	9	PSMC3
3.61996e-98	1.09211	1	0.92	1.0424e-93	9	DMKN
2.88265e-169	1.0912	0.725	0.218	8.30089e-165	9	CSNK1E
2.68623e-268	1.09089	0.894	0.141	7.73527e-264	9	AC007388.1
7.30619e-211	1.09066	0.887	0.35	2.10389e-206	9	DDA1
0	1.08705	0.812	0.034	0	9	FAM43A
9.08025e-174	1.08612	0.944	0.322	2.61475e-169	9	ARAP2
2.28516e-223	1.07884	0.819	0.118	6.58036e-219	9	ATG2A
3.86886e-294	1.07823	0.819	0.068	1.11408e-289	9	MINPP1
1.08814e-270	1.07258	0.659	0.047	3.13341e-266	9	PLCXD1
0	1.07229	0.662	0.01	0	9	C15orf62
0	1.0722	0.834	0.03	0	9	TIMP2
7.97519e-179	1.07164	0.703	0.143	2.29654e-174	9	OSBPL1A
0	1.07161	0.628	0.001	0	9	MYO7B
6.0269e-103	1.06988	0.85	0.621	1.7355e-98	9	GSN
1.01218e-161	1.06894	0.909	0.335	2.91466e-157	9	FRMD6
2.10228e-139	1.06833	0.934	0.481	6.05373e-135	9	HECTD1
2.80629e-141	1.06804	0.928	0.381	8.08099e-137	9	HMGCR
4.94177e-149	1.06621	0.891	0.274	1.42303e-144	9	IL20RA
3.38954e-248	1.06553	0.722	0.076	9.76053e-244	9	MCU
6.37002e-177	1.06425	0.728	0.098	1.83431e-172	9	SYNE1
1.11319e-242	1.0632	0.613	0.039	3.20554e-238	9	PLCD3
8.40359e-75	1.06175	0.997	0.924	2.4199e-70	9	NEAT1
8.43504e-238	1.05969	0.887	0.131	2.42896e-233	9	C1orf116
1.06941e-170	1.05963	0.909	0.213	3.07948e-166	9	MAFF
3.05055e-202	1.05861	0.825	0.188	8.78438e-198	9	CARS
0	1.05832	0.791	0.006	0	9	FCHO1
1.83445e-176	1.05809	0.972	0.711	5.28247e-172	9	SBDS
6.90272e-244	1.05758	0.869	0.141	1.98771e-239	9	INSIG2
1.01263e-166	1.0561	0.916	0.297	2.91597e-162	9	TUFT1
3.76539e-177	1.05474	0.812	0.148	1.08428e-172	9	DUSP5
1.24696e-175	1.05055	0.881	0.271	3.59074e-171	9	ARHGEF5
2.5318e-158	1.04843	0.925	0.374	7.29057e-154	9	PAWR
1.81185e-54	1.04531	0.594	0.191	5.2174e-50	9	S100A7
1.88076e-164	1.03946	0.919	0.227	5.41583e-160	9	METRNL
9.30119e-159	1.0378	0.963	0.725	2.67837e-154	9	TALDO1
2.78212e-146	1.03458	0.866	0.325	8.0114e-142	9	ERBB3
6.12007e-194	1.03076	0.775	0.083	1.76234e-189	9	DHCR7
6.00635e-140	1.03071	0.278	0.013	1.72959e-135	9	AL355312.4
1.06736e-208	1.02977	0.872	0.164	3.07356e-204	9	RANBP9
9.64835e-143	1.02892	0.725	0.269	2.77834e-138	9	SORD
0	1.02525	0.819	0.021	0	9	UBASH3B
4.00766e-183	1.02288	0.828	0.185	1.15404e-178	9	FAM89A
2.07281e-129	1.02011	0.963	0.512	5.96888e-125	9	NDEL1
1.20894e-218	1.01959	0.797	0.125	3.48127e-214	9	FBXO45
8.47804e-174	1.01897	0.859	0.232	2.44134e-169	9	APPL2
2.11402e-176	1.01896	0.938	0.286	6.08753e-172	9	DNM2
4.84172e-214	1.01874	0.878	0.168	1.39422e-209	9	MREG
5.51429e-176	1.01721	0.641	0.26	1.58789e-171	9	HEXB
3.02147e-189	1.01532	0.8	0.243	8.70064e-185	9	MSRB1
0	1.01291	0.678	0.009	0	9	ARHGAP40
8.36528e-214	1.00708	0.822	0.15	2.40887e-209	9	ALDOC
6.22491e-189	1.00702	0.641	0.083	1.79252e-184	9	PTPN21
1.68302e-170	1.0053	0.741	0.147	4.84642e-166	9	ANO9
9.47693e-189	1.00474	0.878	0.276	2.72898e-184	9	DEF8
6.31935e-292	1.00403	0.706	0.032	1.81972e-287	9	CGN
0	5.26026	1	0.203	0	10	SLURP1
0	5.11536	1	0.874	0	10	HOPX
0	4.86841	0.95	0.136	0	10	FLG
0	4.72556	0.994	0.048	0	10	CDSN
0	4.43537	1	0.193	0	10	CNFN
0	4.20207	1	0.539	0	10	CALML5
0	4.14133	1	0.175	0	10	SERPINA12
3.44293e-252	4.05295	0.955	0.1	9.91426e-248	10	C1orf68
0	3.98867	1	0.415	0	10	LY6G6C
0	3.98238	1	0.173	0	10	KLK7
0	3.92375	1	0.517	0	10	SPINK5
0	3.60834	1	0.375	0	10	POF1B
0	3.5668	1	0.665	0	10	SBSN
0	3.35432	1	0.195	0	10	CLIC3
0	3.27874	1	0.371	0	10	SCEL
0	3.22028	1	0.134	0	10	NCCRP1
3.32274e-216	3.03405	1	0.606	9.56816e-212	10	FABP5
7.83636e-139	2.98408	0.994	0.55	2.25656e-134	10	KRT2
3.49342e-232	2.95701	0.966	0.15	1.00597e-227	10	KLK5
7.577e-253	2.89826	0.978	0.075	2.18187e-248	10	C5orf46
7.6683e-234	2.89259	0.994	0.173	2.20816e-229	10	SERPINB7
0	2.84754	0.961	0.207	0	10	TMEM99
0	2.84549	1	0.136	0	10	DGAT2
3.18681e-194	2.84471	0.793	0.033	9.17673e-190	10	C15orf48
0	2.77838	0.989	0.259	0	10	BLMH
1.49676e-266	2.75406	1	0.715	4.31007e-262	10	TMEM45A
5.20308e-260	2.74654	1	0.38	1.49828e-255	10	CLDN4
0	2.72125	0.983	0.045	0	10	KRT78
0	2.71373	0.994	0.261	0	10	GAN
1.77835e-221	2.68061	0.978	0.078	5.12092e-217	10	FLG2
7.46039125220282e-322	2.59812	1	0.166	2.14829426498432e-317	10	TM7SF2
5.82607e-262	2.58476	1	0.395	1.67767e-257	10	SULT2B1
2.02421e-265	2.53587	0.978	0.041	5.82893e-261	10	IL36RN
2.42874050050037e-316	2.48691	1	0.097	6.99380114524086e-312	10	ACER1
1.5051e-201	2.43406	0.944	0.083	4.33408e-197	10	CARD18
1.88609e-286	2.41855	0.978	0.052	5.43119e-282	10	F3
3.03256e-225	2.41409	0.939	0.062	8.73255e-221	10	KRT77
9.69438e-257	2.38281	0.989	0.135	2.79159e-252	10	CYSRT1
1.49635e-241	2.3492	0.877	0.018	4.30888e-237	10	ARG1
2.87867e-279	2.34777	0.989	0.515	8.28941e-275	10	WFDC5
3.10305793114475e-309	2.32867	1	0.158	8.93557e-305	10	SPTSSB
2.65694e-212	2.31188	0.994	0.775	7.65093e-208	10	CSTA
0	2.3053	0.978	0.254	0	10	KLK1
0	2.25858	0.994	0.526	0	10	ELOVL1
5.09579e-265	2.22672	0.994	0.28	1.46738e-260	10	KRT80
7.37374e-165	2.20963	0.955	0.101	2.12334e-160	10	KRT23
1.47355e-224	2.17457	1	0.586	4.24324e-220	10	CASP14
7.4573527484809e-318	2.17134	0.994	0.12	2.14741929745256e-313	10	EMB
7.17246e-220	2.13742	0.95	0.079	2.06538e-215	10	PYDC1
5.51757e-232	2.12523	0.989	0.27	1.58884e-227	10	ELOVL4
6.7369e-260	2.12087	0.983	0.062	1.93996e-255	10	CPM
1.45209e-271	2.1188	1	0.535	4.18143e-267	10	KLK8
1.87865e-222	2.08591	0.983	0.192	5.40977e-218	10	MAP1LC3A
2.07546e-298	2.07092	0.994	0.454	5.97649e-294	10	ARL5A
5.11586e-259	2.07079	0.989	0.099	1.47316e-254	10	TPRG1
6.5662e-20	2.06113	0.112	0.007	1.8908e-15	10	KLK14
4.76639e-126	1.99917	1	0.755	1.37253e-121	10	KRTDAP
1.10148e-271	1.99799	1	0.464	3.17181e-267	10	PPL
1.66211e-247	1.99674	0.883	0.018	4.78621e-243	10	LYPD2
1.79539e-274	1.96635	0.994	0.559	5.17e-270	10	DHCR24
1.9882e-131	1.9414	1	0.54	5.72522e-127	10	DSC1
6.14691e-208	1.9295	0.989	0.369	1.77007e-203	10	LGALSL
4.65796e-270	1.8855	0.989	0.062	1.34131e-265	10	MBOAT2
9.95939e-222	1.84778	0.961	0.058	2.86791e-217	10	SLURP2
9.67161e-261	1.83138	0.989	0.466	2.78504e-256	10	PDLIM2
4.47745e-157	1.82486	0.983	0.396	1.28933e-152	10	ID4
1.37376e-213	1.79858	1	0.621	3.95589e-209	10	GSN
6.0539e-137	1.7951	0.966	0.156	1.74328e-132	10	IVL
7.27501e-227	1.7716	0.983	0.17	2.09491e-222	10	AADACL2
2.24363e-218	1.76612	0.972	0.112	6.46077e-214	10	SDR9C7
1.36806e-141	1.76218	0.994	0.651	3.93945e-137	10	RORA
4.11706e-217	1.74765	0.983	0.401	1.18555e-212	10	VAT1
1.53097e-147	1.72621	1	0.869	4.40857e-143	10	TACSTD2
8.06883e-176	1.72219	0.983	0.517	2.3235e-171	10	SDR16C5
1.77368e-178	1.70241	0.955	0.292	5.10748e-174	10	DDAH2
7.85411e-233	1.69204	0.966	0.047	2.26167e-228	10	ALOX12B
1.33402e-144	1.68468	0.978	0.179	3.84145e-140	10	CD24
3.56474e-198	1.68011	0.927	0.059	1.0265e-193	10	EPS8L1
3.57778e-153	1.66369	1	0.707	1.03026e-148	10	GLTP
8.63458e-181	1.63867	1	0.65	2.48641e-176	10	HEBP2
4.5566e-112	1.63452	0.989	0.403	1.31212e-107	10	THEM5
6.27766e-157	1.63391	0.978	0.367	1.80772e-152	10	SQLE
2.17714e-95	1.61673	0.592	0.045	6.2693e-91	10	SPRR2D
8.81455e-230	1.60817	0.983	0.344	2.53824e-225	10	SRPK1
1.45183e-192	1.60163	0.955	0.084	4.1807e-188	10	DHCR7
1.10633e-197	1.59595	0.994	0.221	3.18578e-193	10	MYH14
8.39149e-116	1.58375	0.916	0.181	2.41641e-111	10	LOR
7.27418e-132	1.58299	0.989	0.28	2.09467e-127	10	DEGS2
8.02357e-248	1.57684	0.955	0.086	2.31047e-243	10	ME1
2.30666e-221	1.57502	0.989	0.534	6.64225e-217	10	RHOD
5.65755e-104	1.56751	0.989	0.591	1.62915e-99	10	CD55
1.49357e-136	1.56406	0.994	0.79	4.30089e-132	10	CTNNBIP1
6.4572e-222	1.55508	0.989	0.519	1.85942e-217	10	GLO1
3.53672e-197	1.53975	1	0.133	1.01844e-192	10	CST6
1.41875e-254	1.53548	0.916	0.023	4.08543e-250	10	DNASE1L2
1.00754e-160	1.53336	0.877	0.074	2.9013e-156	10	IGFL2
3.37053e-153	1.5289	0.978	0.532	9.70578e-149	10	GGCT
8.08636e-86	1.50736	0.978	0.515	2.32855e-81	10	SLPI
1.15063e-201	1.50658	0.961	0.067	3.31336e-197	10	TGM1
1.38323e-149	1.49352	1	0.92	3.98314e-145	10	DMKN
4.87564e-136	1.49144	0.994	0.961	1.40399e-131	10	PPDPF
1.1714e-212	1.48521	0.978	0.303	3.37315e-208	10	MOSPD3
1.05536e-159	1.48423	0.905	0.091	3.03901e-155	10	GLRX
3.91833e-106	1.47223	1	0.8	1.12832e-101	10	LYPD3
4.61648e-197	1.45994	0.989	0.641	1.32936e-192	10	MTCH1
3.27081e-169	1.45303	0.989	0.462	9.41862e-165	10	CMTM6
5.45912e-190	1.45071	0.916	0.078	1.57201e-185	10	ELOVL7
1.42951e-102	1.43199	0.989	0.553	4.11643e-98	10	PDZK1IP1
5.22367e-223	1.42633	0.894	0.029	1.50421e-218	10	ATP6V1C2
1.93278e-243	1.42353	0.939	0.03	5.56564e-239	10	GJB4
4.42206e-121	1.41028	0.983	0.377	1.27338e-116	10	EPHX3
9.78313e-157	1.41001	0.972	0.237	2.81715e-152	10	FASN
1.73624e-238	1.40365	0.872	0.033	4.99967e-234	10	LMTK3
1.67961e-244	1.3996	0.911	0.031	4.83661e-240	10	KPRP
1.66853e-124	1.39104	0.994	0.488	4.80469e-120	10	MAL2
1.74947e-175	1.38015	0.95	0.106	5.03777e-171	10	CYP4F22
1.13624e-229	1.37854	0.771	0.014	3.27192e-225	10	PSAPL1
1.71664e-121	1.37785	0.637	0.031	4.94322e-117	10	EREG
1.41679e-77	1.37681	1	0.881	4.07979e-73	10	DSG1
1.12196e-150	1.35446	0.916	0.145	3.23079e-146	10	SMIM5
4.20646e-222	1.35334	0.972	0.081	1.21129e-217	10	SPTLC3
3.37888e-157	1.34837	0.966	0.15	9.72983e-153	10	EGR3
6.78586e-119	1.34328	1	0.957	1.95406e-114	10	KRT10
1.66484e-167	1.31685	0.939	0.212	4.79406e-163	10	PLEKHA5
3.39528e-129	1.30633	1	0.509	9.77704e-125	10	CREG1
9.6869e-197	1.29856	0.888	0.042	2.78944e-192	10	SLC5A1
1.02555e-130	1.29757	0.966	0.244	2.95316e-126	10	MALL
1.13327e-109	1.28737	0.972	0.488	3.26337e-105	10	EVPL
1.67726e-158	1.28629	0.894	0.079	4.82984e-154	10	SERPINB12
6.65321e-96	1.2824	0.916	0.254	1.91586e-91	10	KLK10
3.00138e-122	1.28061	0.927	0.159	8.64277e-118	10	TGM3
5.85131e-127	1.27826	0.95	0.36	1.68494e-122	10	HSDL2
1.29897e-208	1.27658	0.726	0.011	3.7405e-204	10	ANXA9
5.80566e-138	1.26973	0.961	0.225	1.6718e-133	10	MUC15
1.01268e-191	1.25578	0.81	0.026	2.91611e-187	10	IL36G
3.74058e-207	1.25533	0.86	0.034	1.07714e-202	10	SH3KBP1
6.96878e-99	1.25433	0.994	0.71	2.00673e-94	10	TINCR
4.23251e-159	1.25002	0.95	0.147	1.21879e-154	10	ANO9
7.39777e-91	1.24817	0.994	0.642	2.13026e-86	10	KLK11
4.30745e-112	1.24662	0.994	0.922	1.24037e-107	10	CLTB
7.4622e-121	1.24472	1	0.806	2.14881e-116	10	RAB11A
1.47942e-72	1.24467	1	0.77	4.26013e-68	10	TUBB2A
4.54201e-146	1.24141	0.899	0.164	1.30792e-141	10	SLC39A2
1.08118e-91	1.24018	0.983	0.898	3.11338e-87	10	LAMTOR4
3.42631e-120	1.23526	0.95	0.319	9.8664e-116	10	NIPAL1
1.42153e-147	1.23519	0.939	0.223	4.09344e-143	10	PLBD1
7.92141e-64	1.23501	0.989	0.688	2.28105e-59	10	UBR4
5.40607e-150	1.22488	0.978	0.216	1.55673e-145	10	KIF1C
6.66041e-109	1.21599	0.95	0.331	1.91793e-104	10	MAP7D1
2.68494e-82	1.21003	0.922	0.304	7.73157e-78	10	EPPK1
6.87858e-175	1.20577	0.905	0.066	1.98075e-170	10	ALOXE3
1.14243e-104	1.20472	1	0.989	3.28975e-100	10	HSPB1
1.81895e-229	1.2022	0.754	0.025	5.23785e-225	10	CLDN23
5.20515e-70	1.18365	1	0.782	1.49888e-65	10	TUBA4A
1.21737e-131	1.18089	0.966	0.273	3.50553e-127	10	ARHGEF5
1.95406e-104	1.16416	0.804	0.27	5.62692e-100	10	SORD
2.21332e-116	1.15801	0.961	0.404	6.37348e-112	10	TRIM7
7.88525e-163	1.15751	0.877	0.084	2.27064e-158	10	PTPN21
5.61143e-129	1.15663	0.994	0.701	1.61587e-124	10	UFC1
4.9387e-90	1.15244	0.955	0.382	1.42215e-85	10	HMGCR
2.855e-62	1.1513	1	0.863	8.22126e-58	10	SERPINB5
4.02803e-49	1.15104	0.855	0.362	1.15991e-44	10	DUSP2
8.7368e-83	1.14944	0.983	0.727	2.51585e-78	10	GOLGA4
3.35985e-96	1.1479	0.989	0.486	9.67503e-92	10	ABHD5
1.7622e-111	1.14657	0.916	0.275	5.07442e-107	10	ITPR3
7.96454e-116	1.14648	0.927	0.266	2.29347e-111	10	XG
2.04958e-102	1.14383	0.983	0.334	5.90197e-98	10	ALDH3B2
1.9612e-165	1.14107	0.877	0.095	5.64747e-161	10	HOMER2
1.51039e-104	1.14033	0.944	0.229	4.34933e-100	10	METRNL
2.43454e-96	1.13405	1	0.873	7.01049e-92	10	EMP2
3.98086e-174	1.13027	0.86	0.049	1.14633e-169	10	BPIFC
7.47044e-86	1.12775	0.989	0.878	2.15119e-81	10	PRDX2
6.88089e-94	1.12432	0.994	0.753	1.98142e-89	10	H2AFJ
5.33982e-100	1.11636	0.955	0.495	1.53766e-95	10	LYPLA1
3.5873e-125	1.11571	0.939	0.194	1.033e-120	10	ADGRF4
6.90855e-87	1.11271	0.994	0.772	1.98939e-82	10	RAB25
1.33757e-30	1.1099	0.464	0.113	3.85167e-26	10	SPRR1A
6.91327e-88	1.10547	0.989	0.695	1.99075e-83	10	ATP6V0C
8.47838e-130	1.0998	0.76	0.074	2.44143e-125	10	PSORS1C1
8.0924e-77	1.09964	0.922	0.343	2.33029e-72	10	MSMO1
3.68356e-99	1.09706	0.955	0.28	1.06072e-94	10	GRHL1
6.23455e-151	1.09631	0.872	0.106	1.7953e-146	10	MAP2
3.48011e-132	1.09618	0.827	0.11	1.00213e-127	10	KIF13B
4.83269e-98	1.09097	0.927	0.226	1.39162e-93	10	RAB11FIP1
1.48753e-118	1.08803	0.911	0.206	4.28348e-114	10	BICDL2
1.61063e-89	1.08682	0.95	0.339	4.63798e-85	10	FRMD4B
5.20696e-104	1.08453	0.989	0.595	1.49939e-99	10	CHMP4B
6.72462e-96	1.08397	0.989	0.438	1.93642e-91	10	BNIPL
6.53795e-98	1.08298	0.866	0.224	1.88267e-93	10	MGLL
1.11505e-95	1.07977	0.894	0.195	3.21091e-91	10	A2ML1
3.64518e-92	1.07815	1	0.89	1.04967e-87	10	TECR
1.07997e-82	1.06398	0.899	0.286	3.10989e-78	10	AVPI1
1.13895e-63	1.05865	0.989	0.665	3.27972e-59	10	MACF1
1.96442e-98	1.05799	0.939	0.342	5.65673e-94	10	NOL3
7.43045e-91	1.05619	0.877	0.209	2.13967e-86	10	HIST1H2AC
3.88704e-74	1.05381	0.989	0.558	1.11931e-69	10	ABLIM1
1.5423e-172	1.04978	0.81	0.038	4.44122e-168	10	LYPD5
1.70237e-107	1.04685	0.922	0.283	4.90216e-103	10	ACAD9
1.53689e-237	1.04354	0.799	0.011	4.42563e-233	10	ARHGAP40
1.02396e-74	1.0424	0.961	0.567	2.94858e-70	10	GJB3
1.11057e-143	1.04159	0.86	0.108	3.198e-139	10	ELOVL6
1.10317e-91	1.03909	0.939	0.337	3.17668e-87	10	SH3RF2
4.13698e-89	1.03882	0.983	0.57	1.19129e-84	10	LRRFIP2
1.283e-152	1.03712	0.81	0.053	3.69454e-148	10	IGFL3
2.68132e-180	1.03139	0.609	0.008	7.72112e-176	10	SLC46A2
9.53304e-89	1.02966	0.933	0.326	2.74514e-84	10	ERBB3
2.58693e-97	1.02725	0.966	0.472	7.44931e-93	10	NCOA4
8.47564e-117	1.02513	0.916	0.171	2.44065e-112	10	C3orf52
1.29843e-75	1.02317	0.804	0.195	3.73895e-71	10	INSIG1
1.25132e-88	1.01767	0.939	0.27	3.60331e-84	10	RDH12
2.6674e-98	1.01727	0.955	0.368	7.68104e-94	10	GTF2F2
9.52696e-85	1.01598	0.972	0.698	2.74338e-80	10	TMEM147
1.74221e-77	1.01215	0.939	0.473	5.01685e-73	10	LITAF
2.09863e-180	1.01045	0.821	0.036	6.0432e-176	10	UNC93A
5.76099e-80	1.00621	0.95	0.348	1.65894e-75	10	NBPF14
6.63079e-98	1.0057	0.955	0.325	1.9094e-93	10	REEP3
4.49056e-136	1.0033	0.799	0.067	1.2931e-131	10	PLA2G2F
2.16172e-63	1.00253	0.933	0.417	6.22488e-59	10	GGH
1.82539e-105	1.00136	0.994	0.811	5.2564e-101	10	GNB2
1.97093e-89	1.00078	0.615	0.058	5.67548e-85	10	SPRR2E
2.33068e-81	1.00019	1	0.785	6.71144e-77	10	PKP3
2.26529e-48	2.43797	0.774	0.203	6.52313e-44	11	CCL2
9.58489e-92	2.22185	0.968	0.276	2.76007e-87	11	SERPINB13
5.49508e-68	2.131	0.968	0.372	1.58236e-63	11	POSTN
9.53919e-81	2.06216	1	0.702	2.7469e-76	11	IFITM3
6.24548e-33	1.99147	0.677	0.236	1.79845e-28	11	IGFBP3
5.9115e-50	1.95521	0.452	0.073	1.70227e-45	11	IL20
3.65543e-78	1.94524	1	0.568	1.05262e-73	11	DST
3.38562e-55	1.77939	0.758	0.175	9.74922e-51	11	SERPINB7
1.00344e-77	1.74206	0.798	0.222	2.8895e-73	11	HCAR3
5.92812e-64	1.7384	0.944	0.312	1.70706e-59	11	TIMP1
2.08162e-22	1.73603	0.71	0.431	5.99424e-18	11	SERPINB2
1.45649e-77	1.73095	0.96	0.463	4.19411e-73	11	TYMP
2.97576e-61	1.7172	0.984	0.511	8.569e-57	11	CTSC
3.30552e-16	1.58114	0.323	0.087	9.51859e-12	11	EDN2
3.48247e-61	1.57111	0.992	0.48	1.00281e-56	11	DSC2
3.44424e-64	1.55405	1	0.505	9.91803e-60	11	COL17A1
3.42918e-66	1.53833	0.952	0.529	9.87467e-62	11	TNFSF10
1.24444e-61	1.53165	0.992	0.852	3.58349e-57	11	KLF6
1.24435e-60	1.49937	0.863	0.26	3.58322e-56	11	PLAU
2.5089e-99	1.48634	1	0.979	7.22462e-95	11	HLA-B
3.15988e-70	1.43342	0.839	0.151	9.0992e-66	11	ASPN
4.81856e-31	1.4029	0.71	0.222	1.38755e-26	11	IFITM1
1.50035e-89	1.39688	0.96	0.477	4.32041e-85	11	TAPBP
6.3471e-103	1.36058	1	0.836	1.82771e-98	11	KRT14
1.45729e-57	1.35688	1	0.951	4.19642e-53	11	MTRNR2L12
6.59162e-86	1.34751	1	0.959	1.89812e-81	11	HLA-C
1.85276e-37	1.34683	0.927	0.555	5.33521e-33	11	EGLN3
4.96078e-57	1.34273	0.944	0.362	1.4285e-52	11	ITGB4
3.75381e-78	1.34021	1	0.836	1.08095e-73	11	KRT5
3.34802e-80	1.31309	1	0.997	9.64096e-76	11	B2M
6.65107e-58	1.28038	0.831	0.229	1.91524e-53	11	SERPINH1
1.49286e-73	1.27852	1	0.956	4.29885e-69	11	HLA-A
1.13006e-51	1.22518	0.79	0.22	3.25413e-47	11	CCND2
2.58606e-28	1.22513	0.952	0.778	7.44682e-24	11	ATF3
5.43731e-61	1.20069	0.911	0.544	1.56573e-56	11	CDC42EP1
1.48198e-16	1.17335	0.605	0.299	4.26751e-12	11	CYR61
1.74992e-57	1.173	0.823	0.285	5.03908e-53	11	LGALS3BP
8.13147e-32	1.17166	0.887	0.624	2.34154e-27	11	RND3
9.83113e-25	1.17077	0.927	0.573	2.83097e-20	11	CA2
1.27929e-41	1.16835	0.645	0.248	3.68386e-37	11	NCOA7
5.4878e-45	1.16526	1	0.857	1.58027e-40	11	FTH1
3.99538e-44	1.16068	0.968	0.608	1.15051e-39	11	DSG3
1.11203e-53	1.15923	0.935	0.555	3.20219e-49	11	MMP28
2.51732e-52	1.14876	0.968	0.793	7.24887e-48	11	CALR
3.2292e-51	1.14658	0.798	0.221	9.29879e-47	11	WNT3
5.09334e-24	1.14373	0.935	0.688	1.46668e-19	11	SAT1
3.68008e-31	1.1411	0.887	0.385	1.05971e-26	11	ANGPTL4
5.31023e-46	1.13065	0.927	0.335	1.52913e-41	11	CDH3
1.43571e-59	1.12319	1	0.989	4.13426e-55	11	ACTB
2.39357e-13	1.1128	0.46	0.171	6.89253e-09	11	CD74
7.61391e-54	1.11012	0.823	0.268	2.1925e-49	11	PSMB10
8.79282e-38	1.10576	0.669	0.17	2.53198e-33	11	PHLDB2
1.161e-48	1.10228	0.774	0.188	3.3432e-44	11	GDPD2
1.63049e-73	1.09635	0.75	0.091	4.69515e-69	11	C1QTNF1
1.93904e-43	1.09214	0.976	0.747	5.58365e-39	11	TXNDC17
1.27689e-53	1.08887	0.718	0.154	3.67693e-49	11	SLC39A13
9.44067e-48	1.07415	1	0.985	2.71854e-43	11	ACTG1
5.22764e-51	1.06735	1	0.944	1.50535e-46	11	S100A10
4.64616e-45	1.06458	0.984	0.69	1.33791e-40	11	PDLIM1
2.70976e-37	1.06078	0.879	0.45	7.80302e-33	11	FLNA
4.60473e-32	1.05619	0.903	0.506	1.32598e-27	11	SOCS3
6.23025e-50	1.04189	1	0.687	1.79406e-45	11	S100A2
5.51581e-39	1.03505	0.968	0.665	1.58833e-34	11	PSME2
1.45753e-36	1.03493	1	0.944	4.19712e-32	11	IER2
6.32288e-46	1.02394	0.903	0.54	1.82074e-41	11	TAP1
5.80529e-36	1.01768	0.806	0.352	1.67169e-31	11	PSMB9
4.51188e-44	1.01638	0.653	0.122	1.29924e-39	11	NRG1
3.26123e-39	1.00577	0.911	0.648	9.39105e-35	11	CYB5R1
3.07547e-36	1.00241	0.96	0.587	8.85612e-32	11	LIMA1
