# Supplementary material for: Single-cell transcriptomics analysis of bullous pemphigoid unveils immune-stromal crosstalk in type 2 inflammatory disease
Source: Nat Commun. 2024 Jul 15;15:5949. doi: 10.1038/s41467-024-50283-3 (PMC11251189; doi:10.1038/s41467-024-50283-3)
Supplement: Supplementary file 4 — Supplementary Data 1-15 [file 41467_2024_50283_MOESM4_ESM.zip › Supplementary Data/Supplementary Data 9.xlsx]

## Sheet: Sheet1
Supplementary Data 9: Differentially expressed genes between BP and controls in CCL19+ FB cluster.
Symbol	pct.1	pct.2	BP_Mean_UMI_Counts	Control_Mean_UMI_Counts	Log2_Fold_Change	Pvalue	AdjustPvalue
PLA2G2A	0.716	0.177	26.6795	3.06718	2.76672	7.61e-63	2.19e-58
TNC	0.572	0.048	6.92824	0.258011	2.65586	2.16e-74	6.22e-70
CCL26	0.447	0.022	4.26271	0.0604228	2.31117	1.39e-64	3.99e-60
CXCL1	0.502	0.049	5.63968	0.366098	2.28105	9.28e-58	2.67e-53
S100A11	0.988	0.777	28.176	6.02494	2.05422	4.79e-134	1.38e-129
IGFBP4	0.914	0.694	25.9935	5.65005	2.02117	1.51e-80	4.34e-76
TIMP1	0.988	0.87	38.4956	9.1751	1.95665	1.44e-109	4.14e-105
SH3BGRL3	0.957	0.563	14.6036	3.22765	1.88395	5.69e-88	1.64e-83
THY1	0.949	0.637	17.7359	4.20094	1.84896	2.28e-87	6.57e-83
CHI3L1	0.183	0.001	2.55898	0.00223642	1.82824	2.52e-29	7.25e-25
GAPDH	0.984	0.856	29.6126	7.66192	1.82137	1.6e-132	4.6e-128
STEAP4	0.759	0.14	4.29893	0.504387	1.81653	7.68e-81	2.21e-76
CCL19	0.786	0.521	73.9606	20.7448	1.78546	9.58e-24	2.76e-19
COL6A1	0.996	0.871	31.4541	8.96034	1.70413	1.66e-105	4.77e-101
CRYAB	0.833	0.336	5.7093	1.09331	1.68037	2.26e-72	6.5e-68
COL6A5	0.638	0.108	3.97806	0.582117	1.65373	1.01e-61	2.91e-57
COL6A3	0.949	0.735	20.4829	5.84016	1.65109	6.11e-70	1.76e-65
PTX3	0.268	0.019	2.78345	0.205633	1.64991	7e-31	2.01e-26
RPL22L1	0.899	0.294	4.93211	0.933618	1.61724	1.25e-88	3.59e-84
SERPINH1	0.817	0.461	7.06604	1.69281	1.58275	8.27e-72	2.38e-67
PPIB	0.977	0.803	15.987	4.98512	1.50498	6.56e-95	1.89e-90
P4HB	0.833	0.465	6.43884	1.63234	1.49873	4.08e-72	1.18e-67
POLR2L	0.981	0.544	7.79155	2.11144	1.49853	1.67e-99	4.81e-95
TUBB2A	0.708	0.209	3.63841	0.709571	1.44	4.49e-54	1.29e-49
COL6A6	0.56	0.084	2.45129	0.275413	1.43617	3.02e-57	8.7e-53
PKM	0.802	0.36	4.85822	1.18374	1.42366	9.96e-65	2.87e-60
SRPX	0.864	0.406	7.3446	2.11939	1.41958	9.24e-51	2.66e-46
IFITM2	0.973	0.768	15.0515	5.10101	1.39559	1.85e-74	5.34e-70
GPX3	0.689	0.142	3.77146	0.830345	1.38231	4.08e-60	1.18e-55
S100A10	0.992	0.968	52.8304	19.7223	1.37723	2.13e-51	6.13e-47
ASS1	0.634	0.111	2.43167	0.322746	1.37538	1.17e-60	3.38e-56
SSR4	0.969	0.533	6.81942	2.01471	1.37504	6.93e-97	1.99e-92
KRT14	0.35	0.083	3.44695	0.722976	1.36791	2.74e-23	7.88e-19
RPL39	1	0.974	63.8669	24.1875	1.36478	1.69e-87	4.87e-83
MT1X	0.891	0.375	8.116	2.5413	1.36412	4.76e-55	1.37e-50
S100A4	0.988	0.898	32.1992	12.136	1.33762	7.19e-54	2.07e-49
LGALS1	0.981	0.843	26.3843	9.89124	1.33018	1.19e-57	3.44e-53
CYBA	0.922	0.497	5.99646	1.78932	1.32671	5.82e-77	1.68e-72
CCL18	0.035	0	1.5063	0	1.32556	7.27e-06	0.209295
NNMT	0.961	0.761	20.6302	7.64008	1.32393	3.06e-70	8.8e-66
PFN1	0.946	0.717	11.4574	4.00799	1.3147	1.58e-66	4.55e-62
TMSB10	1	0.991	65.7932	26.0636	1.30334	1.69e-92	4.87e-88
ENO1	0.879	0.434	5.15612	1.52065	1.28823	2.24e-60	6.45e-56
MIF	0.903	0.664	9.75721	3.40477	1.28816	1.4e-63	4.03e-59
STEAP1	0.747	0.125	2.27737	0.343478	1.28657	2.45e-79	7.06e-75
MT1E	0.969	0.571	9.99078	3.51981	1.28196	4.58e-56	1.32e-51
GAL	0.307	0.016	1.53931	0.0490807	1.27531	1.8e-41	5.19e-37
CALU	0.782	0.335	3.94157	1.06359	1.25981	3.61e-51	1.04e-46
FKBP1A	0.918	0.644	8.25583	2.87239	1.25714	1.16e-61	3.33e-57
RPS10	0.84	0.157	2.3262	0.405639	1.24265	1.54e-94	4.42e-90
COL6A2	1	0.934	39.4765	16.1319	1.2404	6.8e-71	1.96e-66
RPS2	1	0.91	34.1334	14.0453	1.22353	1.37e-83	3.93e-79
CTSB	0.868	0.388	4.40898	1.31674	1.22326	3.18e-58	9.15e-54
RAB13	0.907	0.383	4.49279	1.36928	1.21309	7.91e-63	2.28e-58
MYL6	0.973	0.853	15.9317	6.35362	1.2032	2.47e-67	7.1e-63
ATP5F1E	0.992	0.632	8.2883	3.04363	1.19976	2.24e-82	6.45e-78
LDHA	0.953	0.708	11.7125	4.57554	1.18906	3.8e-51	1.09e-46
WISP2	0.389	0.293	4.60022	1.47261	1.17945	6.6e-22	1.9e-17
IFITM3	1	0.982	61.3085	26.5159	1.17916	5.87e-68	1.69e-63
NEAT1	0.977	0.687	12.2347	4.8622	1.17481	9.96e-47	2.87e-42
FGF7	0.848	0.525	7.06171	2.59903	1.16348	1.04e-37	2.99e-33
RPS29	0.992	0.796	11.579	4.61913	1.1626	2.52e-59	7.26e-55
CTHRC1	0.412	0.111	2.0214	0.3599	1.15172	5.96e-29	1.72e-24
S100A16	0.794	0.277	3.03592	0.831559	1.13982	6.4e-53	1.84e-48
RABAC1	0.914	0.343	3.55059	1.06885	1.13722	4.93e-68	1.42e-63
AP2S1	0.899	0.283	2.8106	0.739521	1.13133	2.39e-75	6.89e-71
C1R	0.988	0.715	10.3929	4.24462	1.11922	1.4e-57	4.03e-53
LY6E	0.957	0.632	8.68803	3.48798	1.11014	5.62e-52	1.62e-47
A2M	0.35	0.151	2.34029	0.557257	1.10097	1.13e-18	3.25e-14
CYP19A1	0.296	0.018	1.20119	0.0295671	1.09624	8.31e-40	2.39e-35
CALR	0.875	0.581	6.65059	2.59613	1.08913	5.79e-43	1.67e-38
HSPB1	0.984	0.728	12.7961	5.49872	1.08603	8.77e-46	2.53e-41
CD63	1	0.943	25.7826	11.622	1.08536	4.07e-91	1.17e-86
MGST1	0.689	0.205	3.14582	0.969815	1.0736	3.85e-44	1.11e-39
SEC61B	0.93	0.524	5.36779	2.0449	1.0644	8.14e-55	2.34e-50
TUBA1C	0.646	0.172	2.20065	0.53555	1.05961	2.87e-44	8.25e-40
RPL28	1	0.987	54.7957	26.0629	1.04384	2.13e-104	6.14e-100
ADM	0.541	0.188	2.83392	0.872121	1.03415	4.75e-32	1.37e-27
MRGPRF	0.642	0.147	1.76222	0.351485	1.03128	2.3e-51	6.63e-47
ACTB	0.992	0.957	49.617	23.8049	1.02899	4.76e-34	1.37e-29
ACTG1	0.981	0.905	28.3963	13.4663	1.02294	6.85e-34	1.97e-29
FSTL1	0.895	0.635	7.95522	3.40808	1.02258	9.11e-39	2.62e-34
FTH1	0.996	0.991	64.3413	31.1942	1.0212	5.69e-49	1.64e-44
TUBA1B	0.79	0.688	9.39556	4.1233	1.02082	2.89e-36	8.31e-32
HSP90B1	0.895	0.735	9.83399	4.34995	1.01797	4.51e-39	1.3e-34
PRELID1	0.848	0.305	2.87237	0.915163	1.01575	4.41e-56	1.27e-51
CAVIN3	0.887	0.437	4.00736	1.4836	1.01162	1.43e-46	4.11e-42
RCN3	0.77	0.279	2.63153	0.803521	1.00976	9.61e-47	2.77e-42
EIF5A	0.84	0.46	4.39485	1.67974	1.00949	5.64e-39	1.62e-34
SERF2	0.992	0.886	17.3299	8.13691	1.00442	9.89e-66	2.85e-61
ELOB	0.965	0.584	5.71619	2.35101	1.00305	5.23e-57	1.51e-52
ZFP36L1	0.973	0.97	9.94163	21.0033	-1.00789	3.17e-48	9.13e-44
PI16	0.323	0.394	0.746788	2.51689	-1.00959	6.62e-22	1.91e-17
BTG1	0.875	0.849	3.31117	7.69784	-1.01258	5.59e-50	1.61e-45
IGFBP7	0.988	0.989	29.7322	61.2811	-1.01904	4.84e-45	1.4e-40
GPNMB	0.7	0.719	1.51165	4.10347	-1.02285	2.24e-57	6.45e-53
APOD	0.949	0.925	29.5185	61.2097	-1.02745	0.0025471	1
DCN	0.992	0.999	30.2806	62.8125	-1.02857	2.33e-76	6.71e-72
SRSF5	0.809	0.761	1.66103	4.44349	-1.03255	6.7e-69	1.93e-64
NFKBIA	0.907	0.899	8.54304	18.593	-1.03782	7.13e-31	2.05e-26
SPTBN1	0.79	0.77	1.82567	4.83509	-1.04616	3.24e-64	9.32e-60
AHR	0.572	0.618	1.05763	3.2573	-1.04896	2.77e-47	7.97e-43
MT-ATP6	0.992	0.994	24.3697	51.7249	-1.05538	2.24e-90	6.44e-86
ZEB2	0.778	0.71	1.58576	4.4156	-1.06653	2.04e-65	5.89e-61
CCL2	0.813	0.558	9.51188	21.0909	-1.07143	4.99e-29	1.44e-24
GADD45B	0.837	0.844	8.32156	18.7326	-1.08194	2.35e-33	6.75e-29
SOCS3	0.837	0.789	4.3896	10.4147	-1.08264	1.77e-49	5.1e-45
NDRG2	0.323	0.43	0.338365	1.84039	-1.08562	2.62e-48	7.55e-44
SRSF7	0.747	0.715	1.53096	4.41893	-1.09832	2.99e-61	8.6e-57
BTG2	0.366	0.478	0.538629	2.34096	-1.11862	2.34e-34	6.74e-30
ALDH1A1	0.051	0.349	0.0543594	1.33512	-1.14713	7.18e-32	2.07e-27
PMEPA1	0.202	0.381	0.240824	1.77879	-1.16316	1.95e-31	5.61e-27
CFH	0.957	0.945	6.58439	16.0907	-1.17211	6.5e-56	1.87e-51
CD74	0.518	0.515	2.39401	6.69667	-1.18124	2.6e-17	7.48e-13
LDB2	0.319	0.472	0.325018	2.00686	-1.18225	1.02e-51	2.94e-47
MT-ND1	0.981	0.987	11.6403	27.8111	-1.18859	3.3e-76	9.49e-72
MYADM	0.704	0.654	1.62549	5.00397	-1.19333	1.06e-53	3.05e-49
MXRA7	0.518	0.605	0.809583	3.17047	-1.20455	4.58e-59	1.32e-54
CYR61	0.875	0.76	9.03431	22.1919	-1.20868	1.66e-28	4.79e-24
TSC22D3	0.436	0.555	0.647381	2.81707	-1.21229	1.26e-51	3.63e-47
CD81	0.942	0.9	6.88588	17.4221	-1.22409	3.4e-69	9.79e-65
MT-ND2	0.961	0.98	8.39125	21.1526	-1.23809	3.14e-85	9.03e-81
MT-CYB	1	0.996	17.3937	42.8102	-1.25206	1.47e-78	4.22e-74
ABCA8	0.669	0.742	1.45365	4.85249	-1.25412	1.32e-54	3.81e-50
SELENOP	0.864	0.945	4.62442	12.5113	-1.26439	9.32e-62	2.68e-57
SSPN	0.37	0.542	0.369377	2.30355	-1.2705	1.71e-68	4.92e-64
TIMP3	0.669	0.672	1.54133	5.15027	-1.27507	1.24e-57	3.58e-53
SAV1	0.564	0.601	0.753875	3.31023	-1.29722	1.46e-71	4.21e-67
MT-ND5	0.938	0.938	4.69737	13.0061	-1.29769	9.94e-67	2.86e-62
MAFB	0.502	0.599	0.9672	3.8428	-1.2997	8.55e-54	2.46e-49
TBX18	0.191	0.464	0.190512	1.9563	-1.31221	2.09e-47	6.02e-43
AHNAK	0.895	0.917	4.02699	11.5107	-1.31539	3.98e-73	1.15e-68
APCDD1	0.268	0.368	0.700834	3.27426	-1.32943	4.63e-18	1.33e-13
ABCA10	0.241	0.484	0.373236	2.49064	-1.34591	2.64e-35	7.59e-31
ITM2A	0.335	0.497	0.422185	2.65257	-1.3608	3.36e-48	9.67e-44
GEM	0.661	0.713	1.59722	5.72991	-1.37362	5.88e-59	1.69e-54
KLF4	0.704	0.751	1.99582	6.87276	-1.39392	2.27e-57	6.54e-53
MGP	0.86	0.972	15.9675	43.6788	-1.39682	1.94e-90	5.59e-86
CTGF	0.475	0.503	1.31692	5.15408	-1.40933	2.47e-27	7.12e-23
NR4A1	0.615	0.406	2.00745	7.02751	-1.41641	1.16e-46	3.33e-42
LTBP4	0.642	0.679	0.812946	3.97491	-1.45634	1.16e-93	3.34e-89
CLEC3B	0.471	0.63	1.22247	5.17487	-1.47424	2.01e-37	5.79e-33
GSTM5	0.409	0.546	0.329181	2.70052	-1.47719	4.19e-82	1.21e-77
CCNL1	0.759	0.761	1.79611	6.82096	-1.48393	6.26e-77	1.8e-72
LUM	0.716	0.839	3.32542	11.1442	-1.48936	9.21e-49	2.65e-44
SYNE1	0.463	0.599	0.465351	3.12318	-1.49251	1.47e-77	4.22e-73
IER2	0.938	0.934	7.87848	24.255	-1.50818	5.86e-59	1.69e-54
JUND	0.704	0.848	4.72346	15.8687	-1.55939	1.83e-76	5.27e-72
GSN	0.973	0.972	11.2238	35.9745	-1.59684	1.94e-61	5.59e-57
MTRNR2L12	0.961	0.982	26.534	86.8679	-1.67412	4.95e-72	1.43e-67
JUNB	0.981	0.992	19.1577	63.6257	-1.68078	6.23e-118	1.79e-113
MFAP4	0.778	0.824	2.85715	11.5193	-1.69854	1.88e-74	5.41e-70
GSTM1	0.35	0.435	0.272282	3.19552	-1.72143	2.11e-75	6.08e-71
PTN	0.323	0.64	0.505717	4.00469	-1.73283	6.83e-58	1.97e-53
TXNIP	0.794	0.906	3.13964	12.8586	-1.74321	5.54e-86	1.6e-81
MT-ND6	0.21	0.518	0.178068	3.1052	-1.80103	1.09e-57	3.12e-53
ID4	0.233	0.558	0.273937	3.67657	-1.87616	1.62e-59	4.68e-55
JUN	0.926	0.979	13.6451	57.4502	-1.99679	7.51e-93	2.16e-88
ZFP36	0.946	0.97	13.6024	59.6743	-2.05488	5.83e-101	1.68e-96
FOS	0.969	0.984	21.7497	94.0095	-2.06223	1.27e-124	3.67e-120
C7	0.502	0.626	1.91683	11.3445	-2.08139	8.95e-58	2.58e-53
MT-ATP8	0.311	0.742	0.426682	5.41151	-2.168	9.93e-86	2.86e-81
MT-ND4L	0.848	0.988	3.37315	23.598	-2.4918	1.37e-181	3.95e-177
IGFBP3	0.319	0.714	1.21568	11.7652	-2.5264	3.92e-59	1.13e-54
FOSB	0.661	0.92	1.91788	20.2172	-2.86224	1.21e-137	3.47e-133
EGR1	0.837	0.937	3.18808	29.841	-2.88049	8.24e-160	2.37e-155
