# Supplementary material for: Single-cell transcriptomics analysis of bullous pemphigoid unveils immune-stromal crosstalk in type 2 inflammatory disease
Source: Nat Commun. 2024 Jul 15;15:5949. doi: 10.1038/s41467-024-50283-3 (PMC11251189; doi:10.1038/s41467-024-50283-3)
Supplement: Supplementary file 6 — Source Data [file 41467_2024_50283_MOESM6_ESM.xlsx]

## Sheet: Figure 1d
	CellType	BP1_skin	BP2_skin	BP3_skin	BP4_skin	BP5_skin	HC1_skin	HC2_skin	HC3_skin	HC4_skin	HC5_skin	HC6_skin	HC7_skin	HC8_skin
	Effector CD8 T	0.233491	0.159091	0.152632	0.25	0.145161	0.222222	0.214286	0.259259	0.0833333	0.304348	0.1	0.166667	0
	Memory CD4 T	0.426887	0.431818	0.4	0.194444	0.209677	0.333333	0.5	0.425926	0.604167	0.304348	0.45	0.75	0.2
	NK and gdT cells	0.0400943	0.0227273	0.210526	0.0555556	0.0645161	0.222222	0.0714286	0.12963	0.03125	0.0869565	0.1	0	0.1
	Proliferating T	0.0707547	0.136364	0.105263	0.277778	0.290323	0.0555556	0.142857	0.0555556	0.0208333	0.173913	0.15	0	0.6
	Th2	0.181604	0.181818	0.1	0.138889	0.274194	0.111111	0.0714286	0.037037	0.177083	0.130435	0.05	0.0833333	0.1
	Treg	0.0471698	0.0681818	0.0315789	0.0833333	0.016129	0.0555556	0	0.0925926	0.0833333	0	0.15	0	0

## Sheet: Figure 1e
	CellType	BP1_skin	BP2_skin	BP3_skin	BP4_skin	BP5_skin	HC1_skin	HC2_skin	HC3_skin	HC4_skin	HC5_skin	HC6_skin	HC7_skin	HC8_skin
	GPNMBhigh Macro	0.173913	0.162162	0.00956938	0.0890052	0.0884956	0.166667	0.244898	0.204082	0.0909091	0.289474	0.0533333	0.0625	0.571429
	CD163+ Macro	0.200669	0.126126	0.177033	0.0994764	0.106195	0.0333333	0.0204082	0	0.0779221	0.210526	0.106667	0.125	0.0178571
	cDC2	0.130435	0.198198	0.263158	0.167539	0.123894	0.0333333	0	0.0204082	0.155844	0.0789474	0.133333	0.0625	0.0178571
	LAMP3+ DC	0.00668896	0.171171	0.148325	0.240838	0.168142	0.0666667	0.0204082	0.122449	0.025974	0.0263158	0.0933333	0	0.0357143
	CXCL1high DC	0.0936455	0.108108	0.0717703	0.136126	0.0973451	0.1	0.0204082	0.0408163	0.038961	0.131579	0.0533333	0.0625	0
	FCN1+ Macro	0.100334	0.0990991	0.177033	0.141361	0.0707965	0.233333	0	0.0408163	0.25974	0.0526316	0	0	0.0178571
	Langerhans cells	0.204013	0.0900901	0.0191388	0.0994764	0.309735	0.3	0.693878	0.571429	0.324675	0.105263	0.533333	0.625	0.321429
	pDC and Mast	0.090301	0.045045	0.133971	0.026178	0.0353982	0.0666667	0	0	0.025974	0.105263	0.0266667	0.0625	0.0178571

## Sheet: Figure 2d
	CellType	BP1_skin	BP2_skin	BP3_skin	BP4_skin	BP5_skin	HC1_skin	HC2_skin	HC3_skin	HC4_skin	HC5_skin	HC6_skin	HC7_skin	HC8_skin
	0_CCL19+ FB	0.224018	0.155844	0.298969	0	0.0638298	0.05	0.0666667	0.0909091	0.277344	0.291005	0.226755	0.433333	0.202703
	1_APCDD1+ FB	0.200924	0.363636	0.150515	0.323529	0.361702	0.0785714	0.0333333	0	0.0429688	0.0820106	0.214896	0.0717949	0.202703
	2_CFH+ FB	0.113164	0.12987	0.164948	0	0.0851064	0.128571	0.133333	0	0.148438	0.259259	0.0944023	0.176923	0.0135135
	3_HSPA1A+ FB	0.17552	0.103896	0.115464	0.588235	0.468085	0.05	0	0.545455	0.191406	0.100529	0.0801708	0.117949	0.148649
	4_POSTN+ FB	0.039261	0.0519481	0.0185567	0	0	0.0142857	0	0.0909091	0.0351562	0.0185185	0.166034	0.0871795	0.310811
	5_ASPN+ FB	0.0438799	0.025974	0.0329897	0.0294118	0	0.3	0.166667	0	0.0820312	0.00529101	0.148956	0.0025641	0
	6_FBLN1+ FB	0.168591	0.116883	0.103093	0	0	0.342857	0.6	0.181818	0.113281	0.0820106	0.0232448	0.0512821	0.0810811
	7_IGFBP2+ FB	0.0300231	0.038961	0.0824742	0	0	0.00714286	0	0	0.0859375	0.100529	0.00521822	0.0025641	0.0405405
	8_INHBA+ FB	0.00461894	0	0.0103093	0	0.0212766	0.0285714	0	0.0909091	0	0	0.0279886	0.0333333	0
	9_TAGLN+ FB	0	0.012987	0.0226804	0.0588235	0	0	0	0	0.0234375	0.0608466	0.012334	0.0230769	0

## Sheet: Figure 2h
							CellType	BP1_skin	BP2_skin	BP3_skin	BP4_skin	BP5_skin	HC1_skin	HC2_skin	HC3_skin	HC4_skin	HC5_skin	HC6_skin	HC7_skin	HC8_skin
							0_Suprabasal	0.273107	0.224797	0.0898618	0.170575	0.227691	0.217604	0.397597	0.405276	0.227891	0.30523	0.276377	0.329114	0.361028
							1_Basal	0.289419	0.167642	0.0645161	0.158571	0.204082	0.0770171	0.180251	0.220357	0.190816	0.211475	0.0999066	0.240506	0.109249
							2_Suprabasal	0.168967	0.112061	0.0552995	0.134283	0.082433	0.104727	0.210554	0.147349	0.132993	0.228616	0.130719	0.213382	0.218269
							3_Proliferating	0.0716576	0.195995	0.200461	0.0770519	0.195478	0.0268949	0.0591693	0.0418332	0.0312925	0.0596467	0.0840336	0.0470163	0.0514115
							4_Channels	0.0430782	0.029928	0.37788	0.0142379	0.0190076	0.372046	0.031348	0.0266454	0.116667	0.0383068	0.110177	0.0180832	0.0133119
							5_Outer root sheath	0.0384776	0.174392	0.0276498	0.0918481	0.139456	0.0464548	0.0165883	0.0311751	0.0857143	0.0160924	0.0214753	0.00361664	0.00596741
							6_Basal	0.0361076	0.00990099	0.0552995	0.00865438	0.0444178	0.111654	0.0356583	0.0868638	0.160544	0.0502012	0.211951	0.103074	0.0502639
							7_Suprabasal	0.0454482	0.0717822	0.0322581	0.300112	0.0752301	0.00122249	0.000783699	0.000266454	0.00408163	0.0148679	0.0280112	0.0144665	0.0314437
							8_Inner root sheath	0.0335982	0.0135014	0.0967742	0.0100503	0.0122049	0.0150774	0.0265152	0.0114575	0.0493197	0.0750394	0.0373483	0.0307414	0.159054
							9_Stratum corneum	0.000139412	0	0	0	0	0.0154849	0.0274295	0.0175859	0.000680272	0.000524751	0	0	0
							10_Stratum corneum	0	0	0	0	0	0.0118174	0.0141066	0.011191	0	0	0	0	0
							11_Basal	0	0	0	0.0346175	0	0	0	0	0	0	0	0	0

## Sheet: Figure 3c
Total T cells		BP1	BP3	BP2	BP4	BP5	HC8	HC7	HC6	HC4	HC5	HC3	HC2	HC1
	IL5	0.0233851	0.102007	0.0532534	0.151142	0.228652	0	0	0	0	0	0	0	0
	IL13	0.309536	0.299946	0.424451	0.575581	1.22892	0	0	0	0.049642	0.113205	0.292807	0	0
	IL4	0.0385244	0.0216275	0	0.0399766	0.116029	0	0	0	0	0	0	0	0
Th2 cells		BP1	BP3	BP2	BP4	BP5	HC8	HC7	HC6	HC4	HC5	HC3	HC2	HC1
	IL5	0.12877	0.15142	0	0.715953	0.538744	0	0	0	0	0	0	0	0
	IL13	1.20616	1.46946	1.33352	2.20924	2.10481	0	0	0	0.277411	0.867907	3.03873	0	0
	IL4	0.0253161	0.108329	0	0.287832	0.176195	0	0	0	0	0	0	0	0

## Sheet: Figure 3d
	IL4			IL5			IL13
	HC	BP		HC	BP		HC	BP
	3.16393	2.01639		0.125	0.303571		8.1	15.1
	3.54545	15.459		0.839286	4.94643		5.76667	6.43333
	3.522	1.19672		5.48214	3.16071		9.43333	10.1
	3.4918	0.213115		0	0.125		7.1	5.54
	0.377049	2.01639		0	2.80357		6.43333	12.7667
	0.540984	20.7049		0	4.76786		6.1	8.76667
	1.19672	1.03279		0.482143	0		6.76667	13.4333
	1.19672	23.9836		0.660714	0		13.1	11.4333
	0.377049	10.8689		1.01786	0.482143		8.43333	10.4333
	1.85246	2.83607		0	0.482143		6.43333	16.7667
	3.32787	2.83607		1.73214	2.26786		7.76667	9.76667
	2.67213	2.34426		1.375	0		7.43333	46.1
	0.213115	1.52459		0.660714	22.625		7.43333	17.1
	0	1.19672		0	1.55357		8.91935	8.76667
	2.67213	0.704918		3.33929	6.19643		9.16129	13.4333
	1.19672	1.19672		1.55357	1.01786		9	10.6935
	2.78788	2.34426		2.95968	1.19643		9	9.64516
	2.48485	2.67213		2.15323	0.125		9.8871	9
	2.63636	2.18033		2.23387	0.125		9	9.72581
	2.78788	17.2623		2.55645	9.05357		9.96774	9.16129
	2.33333	1.68852		3.20161	4.05357		9	9.32258
	2.63636	7.09836		2.39516	1.73214		9.08065	9.16129
	2.78788	1.68852		2.07258	5.48214		9.08065	9.24194
	2.48485	3.16393		2.55645	0.125		9.08065	9.24194
	2.48485	3		3.3629	5.30357		9	9.24194
		2.67213		2.15323	13.5179		9.08065	10.2903
		4.90909		2.31452	6.24194			9.32258
		3.09091		2.23387	9.95161			16.7419
		4.30303		2.23387	3.04032			9.24194
		2.63636			2.79839			9.32258
		2.78788			2.39516			10.8548
		2.78788			2.47581			9.16129
		2.78788			3.04032			9.96774
		4			2.95968			9.24194
		3.39394			2.71774			9.24194
		2.78788			3.04032			9
		2.78788			2.15323			10.129
		2.78788			3.20161			9.24194
		2.78788			2.87903			9.16129
		2.93939			2.31452			10.2903
		3.09091			3.04032			9.32258
		2.78788			2.31452			9.24194
		2.93939			4.16935			9

## Sheet: Figure 4a
Symbol	pct.1	pct.2	BP_Mean_UMI_Counts	Control_Mean_UMI_Counts	Log2_Fold_Change	Pvalue	AdjustPvalue
MT-ND4L	0.848	0.988	3.37315	23.598	-2.4918	1.37187e-181	3.95045e-177
EGR1	0.837	0.937	3.18808	29.841	-2.88049	8.24353e-160	2.37381e-155
FOSB	0.661	0.92	1.91788	20.2172	-2.86224	1.20528e-137	3.47073e-133
S100A11	0.988	0.777	28.176	6.02494	2.05422	4.78996e-134	1.37932e-129
GAPDH	0.984	0.856	29.6126	7.66192	1.82137	1.59666e-132	4.59773e-128
FOS	0.969	0.984	21.7497	94.0095	-2.06223	1.27319e-124	3.66629e-120
JUNB	0.981	0.992	19.1577	63.6257	-1.68078	6.22591e-118	1.79281e-113
TIMP1	0.988	0.87	38.4956	9.1751	1.95665	1.43897e-109	4.14366e-105
NDUFC2	0.79	0.1	1.41244	0.274037	0.921084	3.45508e-106	9.94924e-102
COL6A1	0.996	0.871	31.4541	8.96034	1.70413	1.65714e-105	4.77189e-101
RPL28	1	0.987	54.7957	26.0629	1.04384	2.1339e-104	6.14479e-100
ZFP36	0.946	0.97	13.6024	59.6743	-2.05488	5.83256e-101	1.67954e-96
ATP5PO	0.732	0.07	1.18913	0.160257	0.915911	9.46042e-101	2.72422e-96
POLR2L	0.981	0.544	7.79155	2.11144	1.49853	1.67046e-99	4.81027e-95
ETFB	0.778	0.137	1.19934	0.387776	0.664293	4.1987e-97	1.20906e-92
SSR4	0.969	0.533	6.81942	2.01471	1.37504	6.92535e-97	1.99422e-92
PPIB	0.977	0.803	15.987	4.98512	1.50498	6.56035e-95	1.88912e-90
RPS10	0.84	0.157	2.3262	0.405639	1.24265	1.53664e-94	4.4249e-90
LTBP4	0.642	0.679	0.812946	3.97491	-1.45634	1.15952e-93	3.33895e-89
JUN	0.926	0.979	13.6451	57.4502	-1.99679	7.51114e-93	2.16291e-88
TMSB10	1	0.991	65.7932	26.0636	1.30334	1.69071e-92	4.86856e-88
CD63	1	0.943	25.7826	11.622	1.08536	4.0727e-91	1.17278e-86
MGP	0.86	0.972	15.9675	43.6788	-1.39682	1.94061e-90	5.58818e-86
MT-ATP6	0.992	0.994	24.3697	51.7249	-1.05538	2.23767e-90	6.4436e-86
RPL22L1	0.899	0.294	4.93211	0.933618	1.61724	1.24567e-88	3.58703e-84
SH3BGRL3	0.957	0.563	14.6036	3.22765	1.88395	5.68523e-88	1.63712e-83
RPL39	1	0.974	63.8669	24.1875	1.36478	1.68957e-87	4.86528e-83
THY1	0.949	0.637	17.7359	4.20094	1.84896	2.28281e-87	6.57359e-83
TXNIP	0.794	0.906	3.13964	12.8586	-1.74321	5.54075e-86	1.59551e-81
NME1	0.533	0.019	0.6191	0.0384936	0.640699	6.05862e-86	1.74464e-81
UQCC2	0.638	0.08	0.830488	0.211741	0.595146	7.09315e-86	2.04254e-81
MT-ATP8	0.311	0.742	0.426682	5.41151	-2.168	9.92526e-86	2.85808e-81
RPL27	1	0.846	12.8313	6.44059	0.894451	2.15752e-85	6.21279e-81
MT-ND2	0.961	0.98	8.39125	21.1526	-1.23809	3.13682e-85	9.03278e-81
RPS2	1	0.91	34.1334	14.0453	1.22353	1.3658e-83	3.93295e-79
VKORC1	0.743	0.121	1.25221	0.273225	0.822853	4.40859e-83	1.2695e-78
ATP5F1E	0.992	0.632	8.2883	3.04363	1.19976	2.23935e-82	6.44844e-78
RPL35	1	0.95	24.0895	13.8514	0.756486	4.02801e-82	1.15991e-77
GSTM5	0.409	0.546	0.329181	2.70052	-1.47719	4.19136e-82	1.20694e-77
STEAP4	0.759	0.14	4.29893	0.504387	1.81653	7.68261e-81	2.21228e-76
NDUFB8	0.568	0.043	0.687809	0.102362	0.614553	1.12344e-80	3.23506e-76
IGFBP4	0.914	0.694	25.9935	5.65005	2.02117	1.50745e-80	4.34085e-76
NDUFA11	0.872	0.225	2.08823	0.638847	0.9141	3.26519e-80	9.40243e-76
NDUFA13	0.712	0.148	0.98023	0.380194	0.520797	7.77335e-80	2.23841e-75
LAMTOR2	0.755	0.185	1.1066	0.475511	0.513705	1.093e-79	3.1474e-75
STEAP1	0.747	0.125	2.27737	0.343478	1.28657	2.45007e-79	7.05523e-75
RHOC	0.798	0.165	1.60001	0.411396	0.881394	2.45922e-79	7.08158e-75
MT-CYB	1	0.996	17.3937	42.8102	-1.25206	1.46689e-78	4.22407e-74
ARPC1B	0.63	0.074	0.933721	0.17446	0.719382	2.49597e-78	7.1874e-74
ARL2	0.712	0.15	1.05856	0.395763	0.56058	3.4681e-78	9.98675e-74
MIEN1	0.626	0.152	0.655711	0.40782	0.233988	5.86303e-78	1.68832e-73
MRPS15	0.755	0.184	1.13637	0.480368	0.529205	1.03533e-77	2.98133e-73
RNASEH2C	0.809	0.196	1.53271	0.537738	0.719873	1.42736e-77	4.11023e-73
SYNE1	0.463	0.599	0.465351	3.12318	-1.49251	1.46697e-77	4.22428e-73
BLOC1S1	0.739	0.156	1.1885	0.412302	0.631892	1.50216e-77	4.32561e-73
PPIF	0.576	0.1	0.634535	0.254471	0.381801	4.45965e-77	1.2842e-72
CYBA	0.922	0.497	5.99646	1.78932	1.32671	5.82108e-77	1.67624e-72
CCNL1	0.759	0.761	1.79611	6.82096	-1.48393	6.25664e-77	1.80166e-72
STX4	0.607	0.183	0.611141	0.489242	0.113505	1.34362e-76	3.86909e-72
JUND	0.704	0.848	4.72346	15.8687	-1.55939	1.83117e-76	5.27303e-72
ALG5	0.63	0.154	0.688081	0.407362	0.262391	2.1677e-76	6.24212e-72
DCN	0.992	0.999	30.2806	62.8125	-1.02857	2.32927e-76	6.70737e-72
MT-ND1	0.981	0.987	11.6403	27.8111	-1.18859	3.29648e-76	9.49255e-72
ITGAE	0.599	0.158	0.650187	0.45964	0.177017	3.93288e-76	1.13251e-71
TIMM8B	0.747	0.176	1.15712	0.449851	0.573201	1.39771e-75	4.02485e-71
MRPL4	0.65	0.181	0.775248	0.484175	0.258359	1.67213e-75	4.81507e-71
GSTM1	0.35	0.435	0.272282	3.19552	-1.72143	2.11027e-75	6.07673e-71
RAB5C	0.619	0.124	0.651341	0.30365	0.341082	2.35683e-75	6.78673e-71
AP2S1	0.899	0.283	2.8106	0.739521	1.13133	2.39226e-75	6.88876e-71
SNF8	0.661	0.142	0.850241	0.354945	0.449479	2.43986e-75	7.02581e-71
NDUFB1	0.821	0.24	1.62201	0.757475	0.577167	4.31105e-75	1.24141e-70
TXNDC17	0.774	0.17	1.4565	0.432309	0.778261	4.66264e-75	1.34265e-70
SLC39A8	0.619	0.064	1.273	0.148767	0.984509	5.16875e-75	1.48839e-70
MRPS10	0.545	0.131	0.525356	0.349611	0.176603	7.41829e-75	2.13617e-70
DGCR6L	0.623	0.181	0.660237	0.457114	0.188275	8.41597e-75	2.42346e-70
FIBP	0.65	0.14	0.849557	0.355387	0.448475	1.06392e-74	3.06366e-70
IFITM2	0.973	0.768	15.0515	5.10101	1.39559	1.85473e-74	5.34089e-70
MFAP4	0.778	0.824	2.85715	11.5193	-1.69854	1.87729e-74	5.40584e-70
TNC	0.572	0.048	6.92824	0.258011	2.65586	2.15833e-74	6.21512e-70
POLR2J	0.689	0.164	0.907109	0.42914	0.41624	2.74596e-74	7.90727e-70
ZNF593	0.665	0.13	0.994531	0.37919	0.532228	2.89363e-74	8.3325e-70
TMEM98	0.576	0.42	0.598957	1.42312	-0.599737	1.4321e-73	4.12389e-69
HAX1	0.65	0.213	0.721013	0.58423	0.119476	1.43569e-73	4.1342e-69
ALG3	0.475	0.08	0.423128	0.198473	0.247868	1.54233e-73	4.4413e-69
C19orf24	0.619	0.122	0.718844	0.297628	0.405562	3.34939e-73	9.64491e-69
AHNAK	0.895	0.917	4.02699	11.5107	-1.31539	3.98338e-73	1.14705e-68
CHCHD5	0.654	0.116	0.890297	0.293889	0.546899	4.93186e-73	1.42018e-68
MRPS12	0.626	0.131	0.74555	0.310963	0.413055	5.53108e-73	1.59273e-68
MRPL22	0.642	0.2	0.687644	0.534844	0.136918	7.17324e-73	2.0656e-68
PCBP1	0.728	0.617	1.07958	2.61605	-0.798121	7.27181e-73	2.09399e-68
HSPB11	0.665	0.176	0.812444	0.490388	0.282248	7.42431e-73	2.1379e-68
WIPI1	0.588	0.088	0.732623	0.223009	0.502523	8.99051e-73	2.58891e-68
UROD	0.642	0.295	0.733113	0.919481	-0.147351	9.21154e-73	2.65255e-68
TMEM208	0.696	0.166	0.982743	0.412942	0.488795	1.05346e-72	3.03353e-68
COX14	0.739	0.223	1.05793	0.653365	0.315786	1.63095e-72	4.69647e-68
DMAC1	0.576	0.142	0.607712	0.37871	0.221691	2.00208e-72	5.7652e-68
CRYAB	0.833	0.336	5.7093	1.09331	1.68037	2.25706e-72	6.49944e-68
NAA10	0.525	0.063	0.586353	0.155667	0.456987	3.90631e-72	1.12486e-67
P4HB	0.833	0.465	6.43884	1.63234	1.49873	4.08112e-72	1.1752e-67
MTRNR2L12	0.961	0.982	26.534	86.8679	-1.67412	4.94932e-72	1.4252e-67
SMIM7	0.689	0.163	1.02798	0.468767	0.46544	5.6775e-72	1.63489e-67
STEAP2	0.603	0.091	0.818892	0.252345	0.538428	7.42533e-72	2.1382e-67
SERPINH1	0.817	0.461	7.06604	1.69281	1.58275	8.2738e-72	2.38252e-67
TPRKB	0.58	0.148	0.597081	0.390695	0.199631	1.40961e-71	4.0591e-67
SAV1	0.564	0.601	0.753875	3.31023	-1.29722	1.4608e-71	4.20652e-67
CD59	0.813	0.217	1.73636	0.627849	0.749292	1.48721e-71	4.28258e-67
COMMD4	0.599	0.162	0.617366	0.408851	0.199127	1.76142e-71	5.07219e-67
PDLIM2	0.805	0.203	1.85328	0.534676	0.894687	1.91119e-71	5.50348e-67
MGMT	0.739	0.216	1.11655	0.612009	0.392852	2.85726e-71	8.22777e-67
CD46	0.63	0.394	0.688678	1.4243	-0.521672	3.36469e-71	9.68895e-67
SF1	0.794	0.625	1.2912	2.75467	-0.712585	3.65417e-71	1.05226e-66
GALK1	0.58	0.131	0.624527	0.327084	0.29176	4.15889e-71	1.19759e-66
LSM2	0.774	0.266	1.22157	0.781622	0.31839	4.55449e-71	1.31151e-66
TRAPPC2L	0.798	0.232	1.40223	0.624576	0.564311	6.4253e-71	1.85023e-66
SPON1	0.584	0.067	1.05162	0.212273	0.75905	6.69942e-71	1.92917e-66
COL6A2	1	0.934	39.4765	16.1319	1.2404	6.79836e-71	1.95766e-66
LAMP1	0.767	0.553	1.19716	2.21015	-0.547002	7.53519e-71	2.16983e-66
STOML2	0.689	0.169	1.00416	0.434202	0.48275	8.46654e-71	2.43802e-66
MRPS34	0.712	0.224	1.03283	0.656651	0.295218	1.38252e-70	3.98111e-66
HINT2	0.591	0.149	0.628884	0.369396	0.250344	1.38376e-70	3.98467e-66
RGS10	0.634	0.143	0.744096	0.335764	0.384814	1.50409e-70	4.33117e-66
MRPS16	0.634	0.15	0.759941	0.383055	0.347669	1.7474e-70	5.0318e-66
SRSF10	0.704	0.353	0.944321	1.22638	-0.195436	1.95301e-70	5.62388e-66
MRPL11	0.646	0.179	0.786881	0.464353	0.28718	2.13966e-70	6.16135e-66
NUDT5	0.537	0.107	0.556101	0.269918	0.2932	2.21844e-70	6.38823e-66
PFDN4	0.588	0.165	0.621562	0.446187	0.16513	2.26974e-70	6.53595e-66
IK	0.63	0.272	0.707	0.862838	-0.126039	2.44992e-70	7.0548e-66
CLPP	0.58	0.137	0.644823	0.337959	0.297898	2.53366e-70	7.29592e-66
ECHDC1	0.584	0.172	0.644455	0.481776	0.150282	2.66909e-70	7.68592e-66
FUOM	0.556	0.077	0.665384	0.17866	0.498708	2.84452e-70	8.19109e-66
SRRM2	0.813	0.717	1.57693	4.00467	-0.957619	2.84463e-70	8.19141e-66
NNMT	0.961	0.761	20.6302	7.64008	1.32393	3.05655e-70	8.80164e-66
CCDC25	0.669	0.185	0.938219	0.549487	0.322941	3.59678e-70	1.03573e-65
GLRX3	0.603	0.128	0.755193	0.338006	0.391545	4.12879e-70	1.18893e-65
MINOS1	0.778	0.19	1.58187	0.511041	0.772876	4.30554e-70	1.23982e-65
BUD31	0.751	0.271	1.08685	0.768142	0.239096	4.83372e-70	1.39192e-65
DERL2	0.607	0.172	0.69291	0.469807	0.203879	5.43838e-70	1.56604e-65
CAPRIN1	0.619	0.319	0.707023	0.947708	-0.190294	5.45875e-70	1.5719e-65
COL6A3	0.949	0.735	20.4829	5.84016	1.65109	6.10688e-70	1.75854e-65
EIF4A1	0.724	0.252	1.06063	0.769317	0.219895	6.14861e-70	1.77055e-65
MRPL47	0.591	0.129	0.665591	0.323471	0.331708	7.94394e-70	2.28754e-65
CNIH4	0.786	0.251	1.40805	0.770793	0.443467	1.2296e-69	3.54076e-65
ATOX1	0.899	0.29	2.50291	0.819999	0.944614	1.34885e-69	3.88413e-65
COMMD8	0.459	0.091	0.384076	0.266167	0.128456	1.53603e-69	4.42315e-65
COMMD1	0.681	0.252	0.847308	0.685724	0.132056	1.98529e-69	5.71683e-65
MBNL1	0.751	0.657	1.28756	3.38588	-0.939059	2.06158e-69	5.93652e-65
MRPS7	0.619	0.179	0.732349	0.457068	0.249661	2.08356e-69	5.99982e-65
POP7	0.529	0.129	0.487162	0.311311	0.181552	2.2561e-69	6.49667e-65
GCSH	0.514	0.077	0.516631	0.208688	0.327429	2.26689e-69	6.52774e-65
NT5C	0.774	0.259	1.17952	0.71275	0.347694	2.94813e-69	8.48944e-65
CD81	0.942	0.9	6.88588	17.4221	-1.22409	3.40042e-69	9.79186e-65
PRADC1	0.428	0.053	0.331068	0.13666	0.227784	3.43644e-69	9.89557e-65
BAG1	0.638	0.177	0.726467	0.46597	0.235968	3.57126e-69	1.02838e-64
MRPL14	0.63	0.157	0.798711	0.41581	0.345336	4.20147e-69	1.20986e-64
TWF1	0.634	0.186	0.788903	0.541192	0.215029	5.14636e-69	1.48195e-64
GANAB	0.591	0.175	0.642419	0.444772	0.184981	5.32956e-69	1.5347e-64
CIB1	0.833	0.254	1.62062	0.680982	0.640603	5.67612e-69	1.6345e-64
BAX	0.642	0.17	0.755154	0.413079	0.312755	5.78332e-69	1.66537e-64
MRPL13	0.626	0.152	0.782369	0.424731	0.323106	6.62046e-69	1.90643e-64
SRSF5	0.809	0.761	1.66103	4.44349	-1.03255	6.70396e-69	1.93047e-64
GTF3C6	0.685	0.137	1.0097	0.315071	0.611838	1.26197e-68	3.63397e-64
TXNL1	0.755	0.284	1.1578	0.766254	0.288869	1.2842e-68	3.69798e-64
JPT1	0.537	0.07	0.617397	0.178144	0.457158	1.30429e-68	3.75584e-64
SSPN	0.37	0.542	0.369377	2.30355	-1.2705	1.70766e-68	4.91737e-64
SAMM50	0.494	0.111	0.425888	0.283683	0.151571	1.77696e-68	5.11693e-64
BMP1	0.634	0.14	0.827433	0.344295	0.442968	1.81652e-68	5.23085e-64
MRPL15	0.533	0.097	0.560704	0.256868	0.312363	2.19114e-68	6.30962e-64
C12orf10	0.564	0.17	0.567014	0.420002	0.142125	2.3421e-68	6.74432e-64
DDX24	0.852	0.626	1.63024	2.93505	-0.581188	2.95229e-68	8.5014e-64
ECH1	0.623	0.132	0.774945	0.345462	0.399673	3.19459e-68	9.19913e-64
LSM10	0.572	0.135	0.635266	0.384778	0.23987	3.42931e-68	9.87504e-64
TNIP2	0.556	0.137	0.542134	0.330537	0.21292	3.55956e-68	1.02501e-63
TPGS1	0.654	0.155	0.814507	0.374195	0.400991	3.99733e-68	1.15107e-63
RABAC1	0.914	0.343	3.55059	1.06885	1.13722	4.9335e-68	1.42065e-63
IFITM3	1	0.982	61.3085	26.5159	1.17916	5.87467e-68	1.69167e-63
MRPL41	0.84	0.284	1.6054	0.784569	0.545928	5.90512e-68	1.70044e-63
POLR2F	0.716	0.287	1.00148	0.849164	0.114196	8.89501e-68	2.56141e-63
ACP1	0.642	0.233	0.783479	0.637495	0.123203	9.18512e-68	2.64495e-63
ATP1B3	0.591	0.162	0.682058	0.46124	0.203035	9.35674e-68	2.69437e-63
HDDC2	0.673	0.218	0.884674	0.642811	0.198149	9.52923e-68	2.74404e-63
MRPL17	0.568	0.127	0.604854	0.311927	0.290755	9.86518e-68	2.84078e-63
NDUFS3	0.712	0.231	0.992074	0.636208	0.283916	1.08946e-67	3.13722e-63
ETHE1	0.72	0.186	1.13374	0.448475	0.558847	1.13696e-67	3.27399e-63
RPS19	1	0.966	36.65	19.8484	0.852716	1.58631e-67	4.56792e-63
FDX1	0.576	0.156	0.616993	0.442328	0.164914	1.66883e-67	4.80555e-63
MME	0.537	0.046	0.95702	0.124578	0.799275	1.68705e-67	4.85803e-63
POLR2B	0.463	0.208	0.372852	0.661291	-0.275128	1.87292e-67	5.39326e-63
MRPS33	0.56	0.137	0.58108	0.376027	0.200402	1.97681e-67	5.69242e-63
PSENEN	0.626	0.142	0.812492	0.358669	0.41578	2.0568e-67	5.92276e-63
POLE4	0.588	0.188	0.659914	0.546723	0.101894	2.05801e-67	5.92625e-63
MYL6	0.973	0.853	15.9317	6.35362	1.2032	2.46688e-67	7.10362e-63
NUDT2	0.525	0.088	0.507215	0.209826	0.317086	2.56323e-67	7.38107e-63
RPL26L1	0.553	0.1	0.613385	0.244355	0.374693	2.69296e-67	7.75466e-63
EMC6	0.549	0.12	0.578365	0.32131	0.256461	2.74715e-67	7.91069e-63
PIN1	0.646	0.215	0.767763	0.576376	0.165313	4.73141e-67	1.36246e-62
FKBP11	0.607	0.097	0.887873	0.245452	0.600092	4.95498e-67	1.42684e-62
IKBIP	0.638	0.158	0.935028	0.458918	0.407456	5.14694e-67	1.48211e-62
OGFOD3	0.549	0.132	0.527809	0.30948	0.22247	5.34217e-67	1.53833e-62
MRPS25	0.521	0.114	0.51269	0.311519	0.205878	5.38001e-67	1.54923e-62
PLEKHJ1	0.545	0.148	0.532687	0.354656	0.178136	6.15813e-67	1.7733e-62
PSMD13	0.638	0.212	0.850181	0.622177	0.189735	6.79943e-67	1.95796e-62
CDC26	0.65	0.192	0.79044	0.479864	0.274849	6.88505e-67	1.98262e-62
TSTA3	0.436	0.043	0.379404	0.103192	0.322361	8.09901e-67	2.33219e-62
SH3BGRL	0.763	0.54	1.1612	2.08972	-0.515645	9.87633e-67	2.84399e-62
MT-ND5	0.938	0.938	4.69737	13.0061	-1.29769	9.93758e-67	2.86162e-62
COQ4	0.564	0.158	0.584203	0.423178	0.154641	1.02984e-66	2.96553e-62
EMC3	0.658	0.216	0.813082	0.565286	0.212017	1.08818e-66	3.13352e-62
NUDT22	0.494	0.091	0.455741	0.213599	0.262462	1.10057e-66	3.16921e-62
VBP1	0.494	0.118	0.443802	0.295464	0.156404	1.12877e-66	3.25039e-62
CHID1	0.646	0.193	0.765098	0.471538	0.262424	1.33866e-66	3.85479e-62
METTL5	0.623	0.199	0.736467	0.533935	0.178918	1.35556e-66	3.90346e-62
SF3A2	0.432	0.332	0.328347	0.976272	-0.57315	1.437e-66	4.13797e-62
PFN1	0.946	0.717	11.4574	4.00799	1.3147	1.5803e-66	4.55065e-62
CRIP1	0.774	0.223	1.62431	0.633693	0.683801	1.65173e-66	4.75631e-62
ANXA4	0.673	0.325	0.875446	1.01639	-0.10454	1.8525e-66	5.33446e-62
STMP1	0.716	0.244	1.09649	0.739452	0.269343	2.1545e-66	6.20409e-62
HIKESHI	0.673	0.22	0.86448	0.620307	0.202505	2.25518e-66	6.49402e-62
BZW2	0.545	0.129	0.519288	0.296086	0.229234	2.78644e-66	8.02383e-62
MZT2A	0.689	0.246	0.88229	0.666853	0.175362	2.8537e-66	8.2175e-62
RPS28	1	0.977	37.8106	21.402	0.792826	3.21535e-66	9.25891e-62
PQLC3	0.58	0.279	0.600507	0.841897	-0.202664	3.54523e-66	1.02089e-61
ADAM9	0.49	0.102	0.456442	0.274189	0.192869	3.74767e-66	1.07918e-61
TXNL4A	0.595	0.165	0.663452	0.395017	0.253898	5.54795e-66	1.59759e-61
IMP4	0.58	0.136	0.641673	0.324618	0.309591	5.83031e-66	1.6789e-61
BOLA3	0.607	0.121	0.73398	0.289204	0.427607	6.07976e-66	1.75073e-61
MRPS23	0.486	0.102	0.409452	0.25425	0.16831	8.30062e-66	2.39025e-61
MFF	0.564	0.243	0.576843	0.72931	-0.133157	9.43017e-66	2.71551e-61
MED30	0.482	0.171	0.407496	0.513605	-0.104858	9.43395e-66	2.7166e-61
PSMA1	0.638	0.132	0.858248	0.309283	0.505166	9.75714e-66	2.80966e-61
SERF2	0.992	0.886	17.3299	8.13691	1.00442	9.88684e-66	2.84702e-61
CLCN3	0.459	0.181	0.368302	0.506789	-0.13909	1.21199e-65	3.49003e-61
SFT2D1	0.646	0.212	0.798931	0.584638	0.182987	1.26532e-65	3.64363e-61
C9orf16	0.852	0.298	1.81631	0.907263	0.5623	1.27758e-65	3.67891e-61
MCTS1	0.56	0.123	0.610503	0.314647	0.292836	1.39016e-65	4.0031e-61
RPLP2	1	0.968	25.8846	15.6177	0.694064	1.43076e-65	4.12003e-61
ACOT9	0.471	0.118	0.414619	0.281646	0.142416	1.77306e-65	5.10571e-61
BICC1	0.782	0.333	1.295	1.09749	0.129827	1.86018e-65	5.35658e-61
ZEB2	0.778	0.71	1.58576	4.4156	-1.06653	2.04421e-65	5.8865e-61
MED4	0.56	0.232	0.533638	0.666205	-0.119607	2.35723e-65	6.78787e-61
OLA1	0.654	0.206	0.840491	0.57017	0.22917	2.42436e-65	6.98119e-61
MAD2L2	0.591	0.165	0.687019	0.402601	0.266371	2.54567e-65	7.33051e-61
NBDY	0.615	0.19	0.709386	0.521	0.168458	3.14566e-65	9.05824e-61
POLR2G	0.65	0.25	0.791934	0.671915	0.100016	4.15846e-65	1.19747e-60
NDUFAF8	0.685	0.232	0.958374	0.644724	0.251811	4.4742e-65	1.28839e-60
SS18L2	0.549	0.128	0.553542	0.306289	0.250087	4.53045e-65	1.30459e-60
FAM162A	0.728	0.254	1.06945	0.72362	0.263807	4.56165e-65	1.31357e-60
BNIP3	0.591	0.166	0.682581	0.455846	0.208818	5.45185e-65	1.56991e-60
UROS	0.529	0.109	0.545747	0.241779	0.315896	5.69025e-65	1.63856e-60
RTF1	0.665	0.359	0.795295	1.15854	-0.265831	6.3368e-65	1.82475e-60
ATG12	0.588	0.176	0.695482	0.517077	0.160401	6.58584e-65	1.89646e-60
TP53I3	0.486	0.117	0.44249	0.319085	0.129025	7.10048e-65	2.04465e-60
EAPP	0.615	0.317	0.677546	0.983122	-0.241421	7.11078e-65	2.04762e-60
TAF7	0.537	0.368	0.572539	1.33871	-0.572618	7.50157e-65	2.16015e-60
MPC2	0.708	0.258	0.943694	0.684158	0.206774	7.63696e-65	2.19914e-60
LRRFIP2	0.588	0.259	0.650752	0.769542	-0.100253	8.38328e-65	2.41405e-60
HSD17B10	0.646	0.181	0.838728	0.440952	0.351686	9.01826e-65	2.5969e-60
TCEAL9	0.767	0.258	1.33648	0.745225	0.420922	9.07377e-65	2.61288e-60
NDUFB5	0.689	0.199	0.963027	0.513841	0.374866	9.10778e-65	2.62268e-60
HARS	0.486	0.118	0.413056	0.291076	0.130244	9.62069e-65	2.77037e-60
PKM	0.802	0.36	4.85822	1.18374	1.42366	9.96474e-65	2.86945e-60
MRPL37	0.545	0.154	0.563805	0.404064	0.155452	1.0374e-64	2.98731e-60
CTTN	0.673	0.238	0.875215	0.661716	0.174383	1.04025e-64	2.99549e-60
PPP1R7	0.584	0.165	0.632262	0.421923	0.199029	1.17374e-64	3.3799e-60
TMBIM4	0.611	0.115	0.859345	0.313897	0.500942	1.23749e-64	3.56348e-60
CCL26	0.447	0.022	4.26271	0.0604228	2.31117	1.38658e-64	3.99279e-60
TIMM10	0.572	0.115	0.680745	0.293283	0.378062	1.44316e-64	4.15573e-60
FLYWCH2	0.588	0.184	0.625205	0.510173	0.105908	1.46289e-64	4.21254e-60
CAMTA1	0.638	0.211	0.813817	0.586686	0.193012	1.49583e-64	4.30739e-60
TCEAL8	0.72	0.205	1.20702	0.570199	0.491151	1.62555e-64	4.68093e-60
TXN2	0.696	0.205	1.00197	0.52977	0.388109	1.66252e-64	4.78738e-60
DDX18	0.693	0.382	0.891125	1.33205	-0.302353	1.80452e-64	5.19631e-60
LRRC32	0.553	0.067	0.776157	0.157216	0.618101	1.945e-64	5.60082e-60
NDUFB3	0.7	0.212	1.13001	0.618042	0.396613	2.13258e-64	6.14097e-60
ORMDL1	0.623	0.168	0.768747	0.460577	0.276189	2.46887e-64	7.10935e-60
CDC123	0.537	0.145	0.542311	0.363568	0.177708	2.77665e-64	7.99565e-60
PLAU	0.58	0.077	1.53956	0.396747	0.862505	2.82941e-64	8.14757e-60
CHIC2	0.572	0.265	0.58445	0.760963	-0.152382	3.01348e-64	8.67761e-60
SPTBN1	0.79	0.77	1.82567	4.83509	-1.04616	3.23528e-64	9.3163e-60
COPB1	0.525	0.136	0.499358	0.338737	0.163473	3.51379e-64	1.01183e-59
BRMS1	0.455	0.083	0.369349	0.181124	0.21333	3.93659e-64	1.13358e-59
ISOC2	0.615	0.104	0.899312	0.231712	0.624812	4.24457e-64	1.22227e-59
SSNA1	0.704	0.209	1.00852	0.523457	0.398783	4.24621e-64	1.22274e-59
PSMG3	0.518	0.107	0.514751	0.247419	0.280134	4.30232e-64	1.2389e-59
LSM4	0.615	0.151	0.767254	0.369482	0.367879	4.4003e-64	1.26711e-59
MRPL52	0.704	0.159	1.23687	0.402627	0.673352	4.91435e-64	1.41514e-59
GSTM3	0.72	0.584	1.17675	2.58071	-0.718068	5.04174e-64	1.45182e-59
CASP4	0.591	0.175	0.673609	0.478338	0.178986	5.40692e-64	1.55698e-59
PREB	0.486	0.128	0.432934	0.309764	0.129665	5.47504e-64	1.57659e-59
CFLAR	0.681	0.332	0.904093	1.07776	-0.125922	5.887e-64	1.69522e-59
EMC8	0.428	0.081	0.33306	0.21245	0.136816	6.5575e-64	1.8883e-59
LUC7L3	0.751	0.368	1.20784	1.44957	-0.149896	8.0208e-64	2.30967e-59
SNRNP40	0.475	0.13	0.417572	0.322538	0.100113	8.21083e-64	2.36439e-59
TACC1	0.63	0.428	0.801223	1.51257	-0.48019	8.38534e-64	2.41464e-59
IDH3G	0.615	0.22	0.738142	0.614365	0.106579	9.62564e-64	2.7718e-59
RCN2	0.576	0.244	0.660972	0.783245	-0.102477	9.69426e-64	2.79156e-59
SUCLA2	0.432	0.155	0.318833	0.421409	-0.10806	1.0612e-63	3.05583e-59
ADAM15	0.494	0.122	0.475211	0.310473	0.170833	1.06938e-63	3.07938e-59
ADRM1	0.665	0.232	0.859742	0.605003	0.212527	1.11997e-63	3.22507e-59
TXNDC9	0.482	0.098	0.442529	0.24949	0.207262	1.17725e-63	3.39002e-59
CCT5	0.673	0.191	1.08363	0.541957	0.434338	1.1911e-63	3.4299e-59
CACYBP	0.595	0.301	0.672519	0.935329	-0.210557	1.20891e-63	3.48117e-59
MTCH2	0.533	0.064	0.680197	0.14496	0.553333	1.20896e-63	3.48131e-59
ARID4B	0.529	0.404	0.539687	1.39276	-0.636039	1.2426e-63	3.57819e-59
MIF	0.903	0.664	9.75721	3.40477	1.28816	1.39862e-63	4.02747e-59
ELOVL1	0.619	0.127	0.944882	0.32204	0.556917	1.56881e-63	4.51753e-59
PIP4P2	0.518	0.219	0.499516	0.671737	-0.156851	1.60008e-63	4.6076e-59
TMEM14B	0.813	0.368	1.37319	1.12451	0.159697	1.6279e-63	4.6877e-59
TMEM147	0.763	0.237	1.31794	0.632029	0.506178	1.6436e-63	4.73292e-59
DDT	0.837	0.283	1.75938	0.816721	0.603006	1.70691e-63	4.91522e-59
PSMB7	0.716	0.243	1.12934	0.674856	0.346367	1.71607e-63	4.9416e-59
DNTTIP2	0.475	0.218	0.398581	0.605164	-0.198757	2.17411e-63	6.26057e-59
PNKD	0.626	0.295	0.721598	0.846653	-0.101164	2.46367e-63	7.09438e-59
BLVRA	0.521	0.129	0.499923	0.308064	0.197455	2.53804e-63	7.30855e-59
MRPL36	0.654	0.158	0.916346	0.39871	0.454261	2.57247e-63	7.40769e-59
TMEM11	0.49	0.121	0.437124	0.311967	0.131453	2.60544e-63	7.50263e-59
USP22	0.568	0.263	0.587686	0.835929	-0.209584	2.62383e-63	7.55558e-59
NDUFA8	0.502	0.15	0.470515	0.351964	0.121266	3.36468e-63	9.68894e-59
SUGT1	0.611	0.281	0.67717	0.856053	-0.146209	3.55717e-63	1.02432e-58
RUVBL2	0.506	0.152	0.470161	0.36094	0.11137	3.905e-63	1.12448e-58
MRPL32	0.58	0.157	0.655694	0.39808	0.243989	3.91165e-63	1.1264e-58
FAM207A	0.486	0.075	0.474819	0.167989	0.336511	4.24585e-63	1.22263e-58
PTRH1	0.393	0.049	0.286978	0.108848	0.214926	4.37094e-63	1.25866e-58
ATP6V0D1	0.576	0.182	0.63599	0.465298	0.158969	4.3751e-63	1.25985e-58
TAX1BP1	0.774	0.458	1.25436	1.64361	-0.229787	4.50797e-63	1.29812e-58
YIPF4	0.482	0.196	0.426501	0.551988	-0.121636	4.74522e-63	1.36643e-58
NDUFV3	0.603	0.147	0.738182	0.382658	0.330135	4.7907e-63	1.37953e-58
GDE1	0.44	0.055	0.367504	0.113672	0.29622	4.91017e-63	1.41393e-58
U2SURP	0.584	0.491	0.670226	1.88888	-0.790469	5.08667e-63	1.46476e-58
MT-ND4	0.988	0.977	13.0742	21.7647	-0.693739	5.26424e-63	1.51589e-58
CHURC1	0.673	0.212	0.94124	0.577704	0.299153	5.27546e-63	1.51912e-58
CHD9	0.607	0.472	0.706798	1.71123	-0.667654	5.54837e-63	1.59771e-58
DPM2	0.572	0.152	0.58593	0.354562	0.227503	5.60713e-63	1.61463e-58
PCM1	0.623	0.43	0.727836	1.59952	-0.58928	5.81794e-63	1.67533e-58
TKT	0.743	0.179	1.60661	0.426644	0.869551	6.42569e-63	1.85034e-58
SAR1A	0.743	0.206	1.29425	0.506185	0.607125	6.7828e-63	1.95318e-58
NCBP2-AS2	0.518	0.121	0.524288	0.321556	0.205898	6.87707e-63	1.98032e-58
NANS	0.549	0.142	0.541444	0.328991	0.213951	7.22723e-63	2.08115e-58
PLA2G2A	0.716	0.177	26.6795	3.06718	2.76672	7.60549e-63	2.19008e-58
ISCA2	0.444	0.087	0.363143	0.218401	0.161948	7.8252e-63	2.25335e-58
PCNP	0.661	0.415	0.834688	1.3664	-0.367158	7.90103e-63	2.27518e-58
RAB13	0.907	0.383	4.49279	1.36928	1.21309	7.90986e-63	2.27772e-58
TRAPPC1	0.72	0.25	1.10715	0.706022	0.304654	7.97737e-63	2.29716e-58
WDR46	0.459	0.11	0.375259	0.247352	0.140835	8.46768e-63	2.43835e-58
COPS9	0.864	0.315	1.8486	0.914666	0.57316	9.15802e-63	2.63714e-58
SDHB	0.56	0.184	0.587111	0.454447	0.125933	9.74391e-63	2.80586e-58
CHMP3	0.529	0.148	0.521055	0.376727	0.143829	9.8731e-63	2.84306e-58
LSM3	0.759	0.278	1.2211	0.798297	0.304642	1.00496e-62	2.89388e-58
ARL1	0.712	0.295	1.03439	0.891004	0.105442	1.05326e-62	3.03297e-58
TRAPPC3	0.545	0.174	0.549887	0.421476	0.124773	1.06777e-62	3.07476e-58
POLD2	0.498	0.123	0.474752	0.289867	0.19325	1.08056e-62	3.11159e-58
CISD3	0.607	0.163	0.785354	0.433245	0.316924	1.11439e-62	3.20899e-58
PDLIM4	0.669	0.215	0.955652	0.618783	0.27274	1.13926e-62	3.28061e-58
RAB14	0.7	0.416	0.956748	1.34062	-0.258436	1.25009e-62	3.59977e-58
MRPL27	0.654	0.186	0.857943	0.47308	0.33487	1.26207e-62	3.63425e-58
MPG	0.735	0.237	1.20085	0.642107	0.422511	1.2846e-62	3.69914e-58
DNAJA2	0.537	0.242	0.534003	0.679999	-0.131159	1.32473e-62	3.81471e-58
ELOVL5	0.529	0.087	0.599256	0.204764	0.408651	1.37916e-62	3.97144e-58
NOP53	0.883	0.719	2.24881	3.89436	-0.591212	1.39749e-62	4.02422e-58
MAP4K5	0.432	0.286	0.353119	0.894717	-0.485693	1.51227e-62	4.35474e-58
PPIL4	0.533	0.244	0.524268	0.718405	-0.172954	1.80277e-62	5.19125e-58
COPA	0.599	0.193	0.724758	0.537879	0.165452	1.81896e-62	5.23789e-58
UBE3A	0.518	0.339	0.515303	1.07484	-0.453394	1.91736e-62	5.52122e-58
GLTP	0.549	0.147	0.560815	0.383111	0.174382	1.95503e-62	5.62969e-58
EIF4E2	0.607	0.174	0.765187	0.479943	0.25428	1.97646e-62	5.69142e-58
PSMD14	0.467	0.117	0.440537	0.31156	0.135323	2.1865e-62	6.29625e-58
FAM173A	0.498	0.095	0.493483	0.246708	0.260558	2.27922e-62	6.56324e-58
TARS	0.498	0.129	0.464544	0.322682	0.146985	2.34796e-62	6.76118e-58
MRPS18C	0.591	0.196	0.698213	0.538537	0.142458	2.44334e-62	7.03586e-58
YIF1B	0.529	0.095	0.537363	0.203926	0.352711	2.44467e-62	7.03968e-58
AGTRAP	0.732	0.217	1.18866	0.568018	0.481105	2.5351e-62	7.30007e-58
CDK2AP1	0.381	0.27	0.300345	0.828965	-0.492134	2.60352e-62	7.4971e-58
ITPA	0.564	0.143	0.622794	0.349129	0.266451	2.63997e-62	7.60205e-58
TOX4	0.56	0.239	0.543117	0.666724	-0.111168	2.83136e-62	8.15319e-58
DTYMK	0.42	0.076	0.332458	0.185731	0.168314	2.95172e-62	8.49977e-58
CD164	0.794	0.482	1.32987	1.76223	-0.245588	2.95902e-62	8.5208e-58
NUDT1	0.591	0.132	0.699295	0.304653	0.381271	3.00275e-62	8.64672e-58
IFT22	0.455	0.095	0.413546	0.257991	0.168197	3.30474e-62	9.51634e-58
DNAJC1	0.623	0.22	0.734875	0.598329	0.118267	3.83372e-62	1.10396e-57
CCDC167	0.397	0.057	0.322831	0.139414	0.215337	4.06053e-62	1.16927e-57
THOC7	0.704	0.258	1.0118	0.746684	0.203869	4.15154e-62	1.19548e-57
EIF2B4	0.424	0.081	0.345315	0.235808	0.122489	4.16972e-62	1.20071e-57
LSM5	0.708	0.244	1.05316	0.719198	0.256107	4.27778e-62	1.23183e-57
PARVB	0.482	0.097	0.476267	0.23823	0.253675	4.31006e-62	1.24113e-57
AAMP	0.599	0.307	0.622158	0.839915	-0.181725	4.31291e-62	1.24194e-57
ABHD14B	0.615	0.288	0.713404	0.851393	-0.111746	4.49618e-62	1.29472e-57
SSSCA1	0.556	0.129	0.64262	0.35564	0.277025	5.15871e-62	1.4855e-57
EBPL	0.646	0.209	0.87256	0.584691	0.240811	5.17336e-62	1.48972e-57
CNPY2	0.455	0.05	0.469254	0.124805	0.385408	5.50685e-62	1.58575e-57
GSTO1	0.852	0.283	2.15968	0.800931	0.811035	5.72577e-62	1.64879e-57
PAK2	0.712	0.271	1.05069	0.822745	0.169999	6.27566e-62	1.80714e-57
RPS17	0.681	0.165	0.99449	0.372955	0.538735	6.43479e-62	1.85296e-57
COPS7A	0.525	0.157	0.540118	0.390234	0.147713	6.95039e-62	2.00143e-57
ATP5ME	0.903	0.387	2.03133	1.24239	0.434913	7.72593e-62	2.22476e-57
CORO1B	0.595	0.182	0.651408	0.444885	0.192742	8.66894e-62	2.49631e-57
NRDC	0.576	0.273	0.604304	0.798847	-0.165125	8.82428e-62	2.54104e-57
IFT43	0.51	0.143	0.487651	0.368893	0.120027	9.23104e-62	2.65817e-57
SELENOP	0.864	0.945	4.62442	12.5113	-1.26439	9.31937e-62	2.68361e-57
ZDHHC24	0.455	0.087	0.40241	0.219719	0.20136	9.45681e-62	2.72318e-57
CSNK2B	0.494	0.06	0.582494	0.160678	0.447232	9.82665e-62	2.82968e-57
COL6A5	0.638	0.108	3.97806	0.582117	1.65373	1.00986e-61	2.90798e-57
YIPF5	0.576	0.196	0.642276	0.504156	0.126742	1.04294e-61	3.00325e-57
DNPH1	0.65	0.159	0.926233	0.402287	0.458001	1.14572e-61	3.29922e-57
FKBP1A	0.918	0.644	8.25583	2.87239	1.25714	1.1575e-61	3.33313e-57
NDUFA3	0.805	0.28	1.56111	0.839896	0.477144	1.26051e-61	3.62975e-57
PRMT2	0.638	0.297	0.742115	0.877314	-0.10783	1.45601e-61	4.19274e-57
MLX	0.467	0.13	0.419823	0.316308	0.109215	1.5195e-61	4.37556e-57
NDUFS8	0.751	0.224	1.27666	0.575802	0.53083	1.54337e-61	4.4443e-57
PTRHD1	0.607	0.179	0.732087	0.470797	0.235913	1.57892e-61	4.54666e-57
HPF1	0.564	0.257	0.56575	0.734299	-0.147498	1.63669e-61	4.71302e-57
ERCC1	0.595	0.202	0.673301	0.531292	0.127947	1.64963e-61	4.75026e-57
GORASP2	0.556	0.171	0.601581	0.437872	0.155561	1.71114e-61	4.92739e-57
FYTTD1	0.506	0.211	0.471041	0.600127	-0.121349	1.89057e-61	5.44407e-57
GSN	0.973	0.972	11.2238	35.9745	-1.59684	1.94214e-61	5.59259e-57
AP1S1	0.49	0.12	0.447847	0.28144	0.176143	2.09501e-61	6.03279e-57
RPA3	0.533	0.134	0.578373	0.35667	0.218369	2.15866e-61	6.21609e-57
C14orf119	0.584	0.161	0.668835	0.406772	0.246453	2.16489e-61	6.23402e-57
FLII	0.475	0.123	0.427281	0.315667	0.117475	2.18684e-61	6.29723e-57
ACAA2	0.529	0.093	0.657367	0.228727	0.431729	2.20487e-61	6.34914e-57
IFT20	0.521	0.13	0.513968	0.346305	0.169329	2.45364e-61	7.06549e-57
METTL26	0.728	0.275	1.14344	0.825825	0.231379	2.51659e-61	7.24678e-57
FAM136A	0.49	0.098	0.504164	0.276583	0.236674	2.77274e-61	7.98438e-57
IAH1	0.693	0.268	0.979643	0.783411	0.150601	2.90553e-61	8.36677e-57
SRSF7	0.747	0.715	1.53096	4.41893	-1.09832	2.98648e-61	8.59988e-57
NSD3	0.541	0.402	0.57764	1.44973	-0.634852	3.10153e-61	8.93117e-57
C5orf38	0.595	0.159	0.74779	0.427872	0.291666	3.31901e-61	9.55744e-57
MBD4	0.56	0.151	0.620822	0.406263	0.20486	3.55085e-61	1.0225e-56
PSMD12	0.549	0.238	0.565861	0.686092	-0.106727	3.57764e-61	1.03022e-56
ABRACL	0.475	0.039	0.506757	0.0706789	0.492921	3.83129e-61	1.10326e-56
C1D	0.521	0.242	0.506766	0.685303	-0.161553	4.0559e-61	1.16794e-56
TRAF7	0.506	0.088	0.519841	0.20033	0.340489	4.36999e-61	1.25838e-56
LSM12	0.529	0.121	0.522124	0.294308	0.233905	4.37948e-61	1.26111e-56
NR3C1	0.599	0.526	0.745378	2.10687	-0.831921	4.48922e-61	1.29272e-56
HP1BP3	0.798	0.613	1.40412	2.73809	-0.636794	5.17655e-61	1.49064e-56
EIF2A	0.533	0.244	0.509883	0.687057	-0.160071	5.20062e-61	1.49757e-56
C1orf43	0.681	0.236	0.959295	0.628732	0.266586	5.42341e-61	1.56172e-56
DGUOK	0.681	0.233	0.980618	0.648826	0.264511	5.70216e-61	1.64199e-56
TRIP11	0.514	0.267	0.4799	0.789104	-0.273738	6.11337e-61	1.76041e-56
C1QTNF6	0.451	0.055	0.481895	0.145546	0.371407	6.36317e-61	1.83234e-56
ATP6V0B	0.724	0.265	1.1035	0.716028	0.293718	6.3688e-61	1.83396e-56
PLS3	0.568	0.286	0.61756	0.850707	-0.194258	6.77569e-61	1.95113e-56
SERINC1	0.786	0.721	1.58633	3.73383	-0.872099	7.32668e-61	2.10979e-56
VTI1B	0.654	0.198	0.948062	0.565301	0.3156	7.49046e-61	2.15695e-56
DCUN1D5	0.482	0.117	0.472607	0.340874	0.135198	7.50685e-61	2.16167e-56
POLR2I	0.774	0.306	1.31756	0.919304	0.272025	7.54169e-61	2.17171e-56
APEH	0.412	0.079	0.308669	0.169666	0.162004	8.20432e-61	2.36252e-56
AGPAT2	0.588	0.159	0.664122	0.366402	0.284379	8.29898e-61	2.38977e-56
SELENOK	0.747	0.442	1.1327	1.4924	-0.224857	8.5076e-61	2.44985e-56
CISD1	0.658	0.203	0.92041	0.560939	0.299	8.91669e-61	2.56765e-56
PHF14	0.553	0.314	0.59672	1.06729	-0.372628	1.07062e-60	3.08295e-56
AASDHPPT	0.428	0.168	0.338581	0.456841	-0.122139	1.08008e-60	3.11019e-56
ASS1	0.634	0.111	2.43167	0.322746	1.37538	1.17298e-60	3.37772e-56
FAM96A	0.486	0.138	0.453854	0.348401	0.108633	1.17331e-60	3.37866e-56
SNED1	0.767	0.579	1.40852	2.83771	-0.672099	1.21116e-60	3.48767e-56
TMEM141	0.525	0.117	0.538269	0.274841	0.27099	1.28708e-60	3.70629e-56
LPCAT3	0.49	0.102	0.496664	0.257952	0.250674	1.30164e-60	3.74821e-56
TANK	0.556	0.252	0.566615	0.715973	-0.131376	1.35431e-60	3.89986e-56
NORAD	0.685	0.56	1.01387	2.43124	-0.768759	1.36589e-60	3.93322e-56
CAPNS1	0.77	0.329	1.28002	0.999926	0.189099	1.42585e-60	4.10588e-56
ANKRD10	0.735	0.576	1.20565	2.44298	-0.642451	1.47035e-60	4.23401e-56
PSMA5	0.634	0.163	0.981847	0.453038	0.447773	1.51716e-60	4.3688e-56
PCBD1	0.673	0.252	0.923708	0.735229	0.148764	1.54425e-60	4.44682e-56
MIR22HG	0.502	0.21	0.523561	0.817044	-0.254146	1.56002e-60	4.49222e-56
UFD1	0.603	0.188	0.691744	0.451262	0.221204	1.5602e-60	4.49274e-56
TMEM243	0.529	0.267	0.517478	0.807165	-0.252053	1.58467e-60	4.56323e-56
MRFAP1L1	0.381	0.204	0.278629	0.604182	-0.32724	1.87899e-60	5.41073e-56
GOLGA2	0.564	0.279	0.626245	0.851852	-0.187424	1.94409e-60	5.59819e-56
MRPL57	0.704	0.281	1.04392	0.834026	0.156327	2.07043e-60	5.96201e-56
ASNA1	0.568	0.198	0.577683	0.469	0.102973	2.10578e-60	6.0638e-56
ENO1	0.879	0.434	5.15612	1.52065	1.28823	2.24017e-60	6.4508e-56
SMU1	0.42	0.209	0.317266	0.534265	-0.220001	2.30878e-60	6.64836e-56
WBP1L	0.525	0.134	0.506861	0.307391	0.204856	2.33627e-60	6.72753e-56
SRA1	0.576	0.116	0.778942	0.293699	0.459517	2.36583e-60	6.81265e-56
CALCOCO2	0.638	0.456	0.821461	1.61966	-0.524286	2.44129e-60	7.02993e-56
GTF3A	0.63	0.224	0.815803	0.670752	0.12011	2.4924e-60	7.1771e-56
RBM39	0.891	0.668	2.08933	3.61381	-0.578661	2.54289e-60	7.3225e-56
FAM20A	0.576	0.138	0.780278	0.406748	0.339738	2.58532e-60	7.44469e-56
PPIG	0.696	0.448	0.964521	1.66927	-0.44227	2.62545e-60	7.56026e-56
NDUFS6	0.802	0.259	1.60776	0.706088	0.612118	2.83546e-60	8.16498e-56
SUMO1	0.755	0.335	1.24736	1.04522	0.135976	2.86819e-60	8.25925e-56
C1orf122	0.65	0.145	1.06607	0.363522	0.599549	3.1334e-60	9.02293e-56
EXOSC4	0.455	0.079	0.396689	0.18815	0.233293	3.1823e-60	9.16375e-56
RRAGA	0.716	0.38	0.985309	1.16064	-0.122093	3.20024e-60	9.21542e-56
SEC63	0.638	0.382	0.822275	1.25891	-0.309885	3.22069e-60	9.2743e-56
USP33	0.459	0.199	0.395415	0.602377	-0.19952	3.34285e-60	9.62607e-56
PYURF	0.774	0.435	1.21379	1.42772	-0.133084	3.55137e-60	1.02265e-55
SMIM12	0.459	0.082	0.41214	0.188877	0.248283	3.6377e-60	1.04751e-55
MAP1LC3B	0.735	0.453	1.0868	1.53391	-0.280074	3.65868e-60	1.05355e-55
ELP6	0.381	0.068	0.280246	0.18617	0.110111	3.74326e-60	1.07791e-55
LYPLA1	0.424	0.077	0.336265	0.199929	0.155257	4.07173e-60	1.17249e-55
GPX3	0.689	0.142	3.77146	0.830345	1.38231	4.08062e-60	1.17506e-55
CD2BP2	0.521	0.137	0.504425	0.345492	0.161078	4.10128e-60	1.18101e-55
ARPC4	0.498	0.077	0.51602	0.18113	0.360122	4.11182e-60	1.18404e-55
RAB5IF	0.549	0.172	0.577971	0.421869	0.150282	4.49134e-60	1.29333e-55
PRPF4B	0.634	0.326	0.786434	1.12978	-0.253625	4.66783e-60	1.34415e-55
MMAB	0.42	0.082	0.382594	0.210683	0.191556	4.84655e-60	1.39561e-55
COX7A1	0.782	0.242	1.80539	0.687071	0.733682	4.8729e-60	1.4032e-55
GNAS	0.887	0.736	2.33203	4.28579	-0.665719	4.88221e-60	1.40588e-55
UBA1	0.549	0.182	0.567892	0.442343	0.120412	5.00878e-60	1.44233e-55
RNF11	0.459	0.209	0.386457	0.542242	-0.153627	5.04475e-60	1.45269e-55
SLC25A46	0.366	0.12	0.255261	0.35337	-0.10857	5.20396e-60	1.49853e-55
PCED1A	0.525	0.104	0.590841	0.263567	0.332288	5.23631e-60	1.50785e-55
NBN	0.381	0.17	0.313304	0.502826	-0.194478	5.47179e-60	1.57566e-55
TEX264	0.595	0.186	0.694482	0.508006	0.168202	5.60375e-60	1.61365e-55
MRPS11	0.518	0.12	0.491959	0.259045	0.244878	5.67649e-60	1.6346e-55
BAD	0.79	0.354	1.2931	0.993167	0.20224	5.98917e-60	1.72464e-55
TIAL1	0.591	0.304	0.661517	0.898214	-0.192141	6.11034e-60	1.75953e-55
OCIAD1	0.77	0.47	1.28014	1.68922	-0.238067	6.1154e-60	1.76099e-55
TMEM115	0.521	0.15	0.497447	0.347138	0.152607	6.52663e-60	1.87941e-55
TCF12	0.471	0.409	0.443905	1.4748	-0.777337	6.60769e-60	1.90275e-55
SEC22B	0.553	0.162	0.569454	0.391947	0.173158	6.99519e-60	2.01434e-55
FGFR1OP2	0.475	0.271	0.41955	0.790204	-0.33469	7.17129e-60	2.06504e-55
CD320	0.49	0.076	0.545504	0.176743	0.393278	7.60019e-60	2.18855e-55
GSS	0.42	0.077	0.340455	0.186251	0.176313	8.52683e-60	2.45539e-55
SDF2L1	0.529	0.073	0.740063	0.179326	0.561177	8.59783e-60	2.47583e-55
GOLGA7	0.56	0.254	0.586657	0.724995	-0.120601	8.7791e-60	2.52803e-55
LHFPL6	0.809	0.705	1.86605	4.11454	-0.83554	1.03841e-59	2.99021e-55
NDUFA2	0.821	0.341	1.53513	1.07822	0.286714	1.10693e-59	3.18751e-55
KIF2A	0.444	0.19	0.373129	0.564978	-0.188676	1.14737e-59	3.30397e-55
JMJD1C	0.568	0.488	0.692447	1.98263	-0.817472	1.17261e-59	3.37666e-55
FXR1	0.576	0.249	0.568936	0.697823	-0.1139	1.24681e-59	3.59032e-55
METAP2	0.693	0.274	0.971847	0.819543	0.115972	1.29195e-59	3.72029e-55
HSD17B12	0.553	0.254	0.558586	0.71741	-0.139997	1.31044e-59	3.77353e-55
SENP6	0.611	0.339	0.709545	1.0436	-0.257499	1.3571e-59	3.90791e-55
ZFYVE21	0.467	0.251	0.39806	0.669285	-0.255804	1.45323e-59	4.18473e-55
TOMM22	0.65	0.219	0.890531	0.561103	0.276225	1.4884e-59	4.28599e-55
SLIRP	0.79	0.271	1.55591	0.759592	0.538597	1.49561e-59	4.30675e-55
PPP4C	0.646	0.212	0.904208	0.574086	0.274677	1.55695e-59	4.4834e-55
ID4	0.233	0.558	0.273937	3.67657	-1.87616	1.62446e-59	4.67778e-55
NAA38	0.716	0.237	1.2491	0.743464	0.367393	1.70528e-59	4.91053e-55
NME3	0.778	0.482	1.30201	1.80399	-0.28459	1.73048e-59	4.98309e-55
URM1	0.564	0.174	0.594492	0.394765	0.193075	1.81072e-59	5.21414e-55
APMAP	0.502	0.131	0.483502	0.32134	0.167005	1.91539e-59	5.51556e-55
EIF4EBP1	0.545	0.113	0.701675	0.305359	0.382509	1.92659e-59	5.54781e-55
C20orf27	0.471	0.118	0.432066	0.292823	0.147573	2.17237e-59	6.25555e-55
BRD2	0.677	0.547	1.02014	2.28062	-0.699513	2.32169e-59	6.68553e-55
SNRPD1	0.751	0.264	1.33609	0.780928	0.391468	2.37481e-59	6.83851e-55
RPS29	0.992	0.796	11.579	4.61913	1.1626	2.5216e-59	7.2612e-55
CYCS	0.696	0.237	1.16615	0.782822	0.280968	2.61651e-59	7.5345e-55
SYF2	0.696	0.367	0.974596	1.23462	-0.178472	2.62562e-59	7.56073e-55
MESD	0.751	0.286	1.37049	0.93984	0.289246	2.63242e-59	7.58031e-55
PPP1CC	0.732	0.447	1.13719	1.61766	-0.292566	2.72167e-59	7.83732e-55
VPS25	0.537	0.151	0.590573	0.3917	0.192698	2.85696e-59	8.22691e-55
SON	0.829	0.77	1.96229	4.52287	-0.898708	3.12569e-59	9.00075e-55
RPF2	0.51	0.114	0.553915	0.308564	0.247923	3.13779e-59	9.03558e-55
HTATIP2	0.389	0.067	0.311057	0.185279	0.145504	3.3157e-59	9.54788e-55
SLC25A39	0.467	0.083	0.406149	0.169474	0.265889	3.37258e-59	9.71167e-55
PPHLN1	0.486	0.189	0.447153	0.551719	-0.100649	3.42303e-59	9.85697e-55
SCAMP2	0.545	0.125	0.574406	0.291205	0.286089	3.46168e-59	9.96825e-55
IGFBP3	0.319	0.714	1.21568	11.7652	-2.5264	3.91805e-59	1.12824e-54
MRPS14	0.444	0.108	0.379726	0.264865	0.125398	4.16646e-59	1.19977e-54
ACTA2	0.486	0.206	0.45695	0.667654	-0.194868	4.19585e-59	1.20824e-54
DCXR	0.56	0.174	0.632993	0.466452	0.155189	4.22414e-59	1.21638e-54
C22orf39	0.412	0.177	0.315872	0.495782	-0.184881	4.57041e-59	1.3161e-54
MXRA7	0.518	0.605	0.809583	3.17047	-1.20455	4.58435e-59	1.32011e-54
PYCARD	0.588	0.156	0.731968	0.401692	0.305243	4.97792e-59	1.43344e-54
UFC1	0.743	0.246	1.29848	0.674645	0.456827	5.00686e-59	1.44178e-54
MRPL58	0.405	0.075	0.31881	0.18724	0.151625	5.14467e-59	1.48146e-54
TMEM126A	0.471	0.121	0.42422	0.301294	0.130226	5.64137e-59	1.62449e-54
IER2	0.938	0.934	7.87848	24.255	-1.50818	5.86435e-59	1.6887e-54
GEM	0.661	0.713	1.59722	5.72991	-1.37362	5.87741e-59	1.69246e-54
USP16	0.568	0.302	0.597368	0.905566	-0.254523	5.93568e-59	1.70924e-54
SLC52A2	0.455	0.083	0.388092	0.174082	0.241571	6.52129e-59	1.87787e-54
TMEM123	0.634	0.359	0.812083	1.22134	-0.293781	6.71866e-59	1.93471e-54
SPOP	0.494	0.271	0.454658	0.746724	-0.263971	6.77615e-59	1.95126e-54
NFE2L2	0.708	0.436	1.05051	1.64033	-0.36473	6.90062e-59	1.9871e-54
RAB22A	0.358	0.131	0.22893	0.36766	-0.154306	7.33994e-59	2.11361e-54
COX16	0.58	0.198	0.722045	0.541544	0.159748	7.66968e-59	2.20856e-54
SNRPE	0.833	0.326	1.6441	0.967721	0.426251	7.7881e-59	2.24266e-54
SLC35F6	0.471	0.084	0.457914	0.215108	0.26282	7.82966e-59	2.25463e-54
MRPS28	0.416	0.086	0.342532	0.209228	0.150871	8.5777e-59	2.47003e-54
GGNBP2	0.595	0.317	0.668786	0.946833	-0.22233	8.58365e-59	2.47175e-54
ZCRB1	0.642	0.218	0.843945	0.620906	0.185995	8.61036e-59	2.47944e-54
ITGB1BP1	0.72	0.259	1.19747	0.763411	0.317475	8.66409e-59	2.49491e-54
DAP3	0.525	0.141	0.554504	0.362806	0.189874	8.99816e-59	2.59111e-54
MTX1	0.502	0.135	0.502783	0.326782	0.179705	9.01101e-59	2.59481e-54
CBX5	0.49	0.206	0.464755	0.586146	-0.114867	9.48994e-59	2.73272e-54
GNAI2	0.693	0.403	1.08668	1.42213	-0.21507	9.57109e-59	2.75609e-54
PHF3	0.545	0.467	0.626118	1.8068	-0.787495	9.8686e-59	2.84176e-54
GLG1	0.654	0.4	0.863553	1.36182	-0.341841	1.00327e-58	2.88901e-54
LMBRD1	0.486	0.353	0.441444	1.09612	-0.54021	1.00578e-58	2.89625e-54
WDR13	0.568	0.185	0.628682	0.46369	0.154095	1.04171e-58	2.9997e-54
MPV17	0.595	0.175	0.719852	0.427088	0.26921	1.04825e-58	3.01853e-54
VAT1	0.646	0.329	0.823256	1.01891	-0.147057	1.06176e-58	3.05744e-54
TRA2B	0.673	0.469	0.916106	1.69866	-0.494066	1.07014e-58	3.08157e-54
YME1L1	0.646	0.394	0.832839	1.34642	-0.356383	1.07263e-58	3.08874e-54
GLRX	0.564	0.087	1.03383	0.203915	0.756469	1.08443e-58	3.12273e-54
PSMD4	0.708	0.305	1.03436	0.856298	0.13215	1.43734e-58	4.13897e-54
ZDHHC9	0.553	0.114	0.654472	0.259172	0.393895	1.44216e-58	4.15284e-54
UPP1	0.436	0.046	0.426945	0.111649	0.360228	1.53971e-58	4.43374e-54
CHD4	0.599	0.208	0.684841	0.560223	0.11086	1.57262e-58	4.52851e-54
MRPL43	0.693	0.372	1.005	1.16234	-0.108995	1.61567e-58	4.65249e-54
MYO1C	0.599	0.193	0.727773	0.516919	0.18777	1.66846e-58	4.80449e-54
TMEM45A	0.607	0.13	0.938915	0.352254	0.519884	1.70936e-58	4.92227e-54
GTF2I	0.568	0.28	0.62985	0.813225	-0.153819	1.75045e-58	5.0406e-54
ARPC5L	0.533	0.15	0.57339	0.394229	0.17441	1.87977e-58	5.41299e-54
CIR1	0.556	0.3	0.640408	0.99364	-0.28135	1.99842e-58	5.75465e-54
DNAJC19	0.623	0.306	0.708421	0.967849	-0.203956	2.16482e-58	6.23383e-54
TMEM256	0.716	0.295	1.04654	0.837984	0.155066	2.17459e-58	6.26194e-54
RRP7A	0.447	0.098	0.369506	0.237931	0.145724	2.2936e-58	6.60465e-54
GSDMD	0.58	0.142	0.735473	0.34981	0.362573	2.38973e-58	6.88146e-54
FAAP20	0.732	0.242	1.24316	0.657973	0.43611	2.45217e-58	7.06128e-54
SPCS3	0.584	0.209	0.708392	0.578371	0.114203	2.49357e-58	7.18047e-54
CCT3	0.708	0.246	1.0954	0.697625	0.303705	2.50428e-58	7.21133e-54
MAP2K3	0.518	0.118	0.567456	0.308523	0.260486	2.69431e-58	7.75853e-54
DNAJB11	0.518	0.118	0.593644	0.300235	0.293557	2.78364e-58	8.01577e-54
MTPN	0.623	0.321	0.800549	0.979971	-0.137042	2.90424e-58	8.36304e-54
FKBP9	0.685	0.387	1.06562	1.39877	-0.215714	2.9558e-58	8.51151e-54
RDH11	0.479	0.127	0.439657	0.297139	0.150393	3.0574e-58	8.80409e-54
ADAR	0.541	0.283	0.546412	0.874776	-0.277794	3.17476e-58	9.14203e-54
CTSB	0.868	0.388	4.40898	1.31674	1.22326	3.17705e-58	9.14863e-54
IARS2	0.553	0.163	0.625248	0.463121	0.151611	3.22834e-58	9.29634e-54
PBDC1	0.529	0.136	0.584447	0.336968	0.245014	3.28439e-58	9.45772e-54
ATRX	0.634	0.422	0.841629	1.51518	-0.449677	3.29543e-58	9.48952e-54
TGOLN2	0.65	0.385	0.856472	1.27438	-0.292908	3.62526e-58	1.04393e-53
PHETA2	0.381	0.052	0.285372	0.116947	0.202625	3.67177e-58	1.05732e-53
CREG1	0.642	0.356	0.829691	1.12263	-0.214249	3.82854e-58	1.10247e-53
VPS13C	0.521	0.315	0.503239	1.04822	-0.446296	4.26666e-58	1.22863e-53
FARSA	0.401	0.067	0.315515	0.156718	0.185591	4.2762e-58	1.23137e-53
RUVBL1	0.35	0.042	0.252796	0.0984254	0.189715	4.3622e-58	1.25614e-53
ADD1	0.553	0.356	0.60098	1.12195	-0.406436	4.44918e-58	1.28119e-53
GMPS	0.412	0.144	0.316499	0.414973	-0.104068	4.46154e-58	1.28475e-53
CHMP2B	0.564	0.26	0.642804	0.824147	-0.151061	4.67875e-58	1.34729e-53
APH1A	0.638	0.377	0.841026	1.14634	-0.221372	4.6938e-58	1.35163e-53
RBCK1	0.549	0.266	0.555468	0.72017	-0.145202	4.73435e-58	1.3633e-53
SIL1	0.525	0.129	0.564492	0.330744	0.233461	4.85799e-58	1.39891e-53
HNRNPUL1	0.619	0.39	0.779082	1.28829	-0.363135	5.04513e-58	1.4528e-53
QARS	0.553	0.169	0.590843	0.41704	0.16691	5.15498e-58	1.48443e-53
NSA2	0.833	0.375	1.68636	1.28993	0.230352	5.1622e-58	1.48651e-53
SWI5	0.502	0.138	0.483756	0.338198	0.148962	5.24295e-58	1.50976e-53
TNFRSF12A	0.525	0.12	1.24189	0.963758	0.191101	5.49613e-58	1.58266e-53
POLR2H	0.58	0.186	0.681644	0.510499	0.154847	5.6403e-58	1.62418e-53
RANBP1	0.728	0.274	1.19198	0.83812	0.254005	5.69592e-58	1.6402e-53
TMEM183A	0.463	0.121	0.411163	0.28169	0.138837	5.78528e-58	1.66593e-53
NT5C3B	0.56	0.177	0.606977	0.446165	0.152117	5.87884e-58	1.69287e-53
SERTAD1	0.646	0.406	1.08622	1.96524	-0.507258	6.71035e-58	1.93231e-53
TM2D3	0.482	0.208	0.443608	0.581068	-0.13122	6.72068e-58	1.93529e-53
ALKBH7	0.794	0.311	1.53002	0.927185	0.392655	6.76877e-58	1.94914e-53
PTN	0.323	0.64	0.505717	4.00469	-1.73283	6.82549e-58	1.96547e-53
ZMYND11	0.42	0.268	0.335764	0.782329	-0.416098	6.86778e-58	1.97764e-53
TROVE2	0.475	0.229	0.43676	0.676303	-0.222464	7.48624e-58	2.15574e-53
MRPL28	0.533	0.145	0.588522	0.354972	0.229422	7.536e-58	2.17007e-53
SMIM19	0.615	0.293	0.699236	0.840398	-0.115131	7.56678e-58	2.17893e-53
DHX36	0.623	0.326	0.769657	1.07997	-0.233094	7.62706e-58	2.19629e-53
SPTSSA	0.646	0.198	0.946958	0.5544	0.324864	7.77026e-58	2.23752e-53
ATG5	0.401	0.157	0.292914	0.421078	-0.136359	7.82252e-58	2.25257e-53
UBE2L3	0.732	0.306	1.12631	0.857148	0.195261	7.90102e-58	2.27518e-53
MANBAL	0.564	0.191	0.611723	0.4711	0.131708	7.94869e-58	2.2889e-53
APPL1	0.704	0.416	0.982876	1.2875	-0.20618	8.16489e-58	2.35116e-53
TMED5	0.529	0.226	0.531239	0.649468	-0.107302	8.5226e-58	2.45417e-53
NFU1	0.533	0.161	0.562057	0.435237	0.122158	8.87921e-58	2.55686e-53
C7	0.502	0.626	1.91683	11.3445	-2.08139	8.94815e-58	2.57671e-53
CXCL1	0.502	0.049	5.63968	0.366098	2.28105	9.27779e-58	2.67163e-53
FEZ2	0.591	0.195	0.754528	0.537499	0.190497	9.72445e-58	2.80025e-53
TERF2IP	0.669	0.419	0.8836	1.32621	-0.304491	1.00692e-57	2.89953e-53
NDUFAF2	0.556	0.181	0.623676	0.477599	0.136009	1.01646e-57	2.92699e-53
AP2A1	0.619	0.177	0.812374	0.450239	0.321589	1.03834e-57	2.98999e-53
MRTO4	0.506	0.121	0.547211	0.310344	0.239725	1.05302e-57	3.03228e-53
MT-ND6	0.21	0.518	0.178068	3.1052	-1.80103	1.08521e-57	3.12498e-53
MBTPS1	0.471	0.232	0.442289	0.715736	-0.250467	1.12023e-57	3.22582e-53
ADAM10	0.514	0.142	0.531022	0.381466	0.148295	1.16456e-57	3.35346e-53
LGALS1	0.981	0.843	26.3843	9.89124	1.33018	1.19434e-57	3.43922e-53
AFF4	0.607	0.43	0.766802	1.53155	-0.518878	1.23591e-57	3.55891e-53
TIMP3	0.669	0.672	1.54133	5.15027	-1.27507	1.2421e-57	3.57677e-53
GTF2H5	0.72	0.257	1.18278	0.763739	0.30753	1.26064e-57	3.63013e-53
GRHPR	0.65	0.208	0.873202	0.495552	0.324828	1.3013e-57	3.74722e-53
FHL3	0.518	0.121	0.56079	0.290294	0.274576	1.33152e-57	3.83423e-53
COQ10B	0.401	0.189	0.308586	0.487481	-0.184862	1.34095e-57	3.86141e-53
IFNGR2	0.669	0.362	0.93887	1.14777	-0.147621	1.38041e-57	3.97503e-53
C1R	0.988	0.715	10.3929	4.24462	1.11922	1.39941e-57	4.02975e-53
RAB9A	0.514	0.152	0.508235	0.36548	0.143454	1.43259e-57	4.1253e-53
MRPS18A	0.463	0.127	0.408901	0.296078	0.120417	1.48699e-57	4.28195e-53
AHCY	0.545	0.144	0.644909	0.339739	0.296056	1.50143e-57	4.32352e-53
LONP2	0.409	0.261	0.325949	0.789529	-0.432554	1.52023e-57	4.37765e-53
CDC42EP2	0.615	0.121	1.0507	0.299674	0.657967	1.58907e-57	4.57588e-53
HEXA	0.482	0.093	0.494041	0.22577	0.285532	1.6493e-57	4.74933e-53
PDCD6IP	0.529	0.257	0.562698	0.808194	-0.210511	1.69458e-57	4.8797e-53
DDX46	0.669	0.348	0.938187	1.14497	-0.146248	1.83246e-57	5.27676e-53
TMEM167A	0.7	0.29	1.03903	0.860049	0.132542	1.97165e-57	5.67756e-53
AIMP2	0.447	0.088	0.391463	0.191212	0.224173	2.10546e-57	6.06289e-53
GPNMB	0.7	0.719	1.51165	4.10347	-1.02285	2.23948e-57	6.44879e-53
KLF4	0.704	0.751	1.99582	6.87276	-1.39392	2.27062e-57	6.53849e-53
EEA1	0.735	0.401	1.17469	1.41582	-0.151704	2.48864e-57	7.1663e-53
TRIP10	0.607	0.403	0.807637	1.40236	-0.410345	2.541e-57	7.31707e-53
PPIA	0.984	0.885	15.5759	7.69287	0.93118	2.67928e-57	7.71524e-53
EIF6	0.669	0.229	0.953057	0.579614	0.306162	2.94707e-57	8.48639e-53
CCDC107	0.626	0.185	0.87191	0.512484	0.307591	2.99819e-57	8.63359e-53
COL6A6	0.56	0.084	2.45129	0.275413	1.43617	3.02202e-57	8.70221e-53
ST6GALNAC4	0.44	0.059	0.388485	0.119254	0.310974	3.16762e-57	9.12148e-53
CDIPT	0.654	0.239	0.864241	0.620643	0.202022	3.17401e-57	9.13987e-53
TM9SF3	0.553	0.365	0.578185	1.2079	-0.48441	3.32547e-57	9.57603e-53
UPF3A	0.591	0.317	0.686985	0.990667	-0.238805	3.39929e-57	9.7886e-53
NOP10	0.802	0.277	1.63394	0.767225	0.575735	3.70404e-57	1.06661e-52
MALAT1	1	1	156.832	234.127	-0.575056	3.75686e-57	1.08182e-52
PITHD1	0.529	0.256	0.531349	0.723174	-0.170265	3.85462e-57	1.10998e-52
UAP1	0.72	0.239	1.4778	0.93242	0.358652	3.87098e-57	1.11469e-52
HDAC1	0.416	0.107	0.353874	0.260208	0.103431	4.05933e-57	1.16892e-52
MAPK1IP1L	0.518	0.234	0.513164	0.654047	-0.128432	4.10167e-57	1.18112e-52
SCAF11	0.739	0.43	1.21042	1.47658	-0.16403	4.32653e-57	1.24587e-52
TMEM106B	0.447	0.238	0.375026	0.675046	-0.284742	4.52336e-57	1.30255e-52
CTDSP1	0.545	0.27	0.578347	0.753941	-0.152186	4.56641e-57	1.31494e-52
CD68	0.626	0.161	0.958299	0.438225	0.445312	4.79009e-57	1.37935e-52
DESI1	0.362	0.038	0.258379	0.0828631	0.216716	4.95748e-57	1.42755e-52
ERGIC2	0.529	0.254	0.527288	0.673147	-0.131592	5.18935e-57	1.49433e-52
ELOB	0.965	0.584	5.71619	2.35101	1.00305	5.23116e-57	1.50636e-52
SRPRB	0.533	0.125	0.605336	0.299191	0.305261	5.24222e-57	1.50955e-52
CCM2	0.412	0.094	0.315471	0.216134	0.113277	5.28395e-57	1.52157e-52
SH3GLB1	0.759	0.308	1.29025	0.940122	0.23936	5.33359e-57	1.53586e-52
DTD1	0.358	0.041	0.2611	0.098652	0.198948	5.50749e-57	1.58594e-52
PHF20L1	0.506	0.225	0.466952	0.620638	-0.14374	5.54885e-57	1.59785e-52
CCNG1	0.479	0.209	0.458616	0.566835	-0.103253	5.71938e-57	1.64695e-52
NFIX	0.658	0.535	1.00238	2.14585	-0.651735	5.75188e-57	1.65631e-52
DHRS4	0.599	0.217	0.722678	0.564114	0.139307	6.12241e-57	1.76301e-52
DCTN3	0.794	0.322	1.44533	0.934921	0.337755	6.13083e-57	1.76543e-52
SYS1	0.381	0.075	0.28825	0.175224	0.132476	6.84894e-57	1.97222e-52
NDRG1	0.529	0.257	0.54659	0.758668	-0.185393	7.11851e-57	2.04985e-52
ERP44	0.63	0.219	0.855701	0.598278	0.215446	7.26962e-57	2.09336e-52
TXNDC15	0.615	0.209	0.817401	0.556663	0.22342	7.73095e-57	2.2262e-52
FNBP4	0.568	0.381	0.665742	1.33067	-0.484582	7.74984e-57	2.23164e-52
PRRX2	0.708	0.415	1.04025	1.47852	-0.280729	7.81805e-57	2.25129e-52
CINP	0.412	0.097	0.320625	0.229919	0.102658	8.02983e-57	2.31227e-52
SRSF4	0.584	0.265	0.629289	0.750429	-0.103467	8.4104e-57	2.42186e-52
DHRS7B	0.455	0.089	0.413174	0.216447	0.216265	8.44297e-57	2.43124e-52
PPP1R12A	0.529	0.352	0.588755	1.16295	-0.445103	8.9949e-57	2.59017e-52
BRD4	0.591	0.352	0.714581	1.14415	-0.322551	9.07892e-57	2.61437e-52
NSFL1C	0.459	0.206	0.445909	0.598827	-0.145037	9.12407e-57	2.62737e-52
TAX1BP3	0.584	0.118	0.737501	0.237438	0.489658	9.75647e-57	2.80947e-52
GALNT2	0.467	0.068	0.516391	0.170888	0.373039	9.7974e-57	2.82126e-52
NIPBL	0.494	0.29	0.494292	0.899199	-0.345929	1.06573e-56	3.06887e-52
LUC7L2	0.498	0.297	0.501838	0.916127	-0.351464	1.07172e-56	3.08611e-52
RPS19BP1	0.767	0.295	1.38055	0.852104	0.362128	1.0802e-56	3.11056e-52
RBMS3	0.545	0.36	0.598954	1.1097	-0.399908	1.11065e-56	3.19824e-52
PGM1	0.424	0.103	0.356406	0.247226	0.121066	1.15679e-56	3.33111e-52
NBR1	0.42	0.2	0.330918	0.563455	-0.232317	1.16017e-56	3.34082e-52
CKLF	0.444	0.089	0.441866	0.255128	0.200102	1.17572e-56	3.3856e-52
BAZ1A	0.455	0.195	0.433142	0.660616	-0.212536	1.17835e-56	3.39318e-52
GGCT	0.549	0.127	0.709624	0.325193	0.367477	1.21326e-56	3.49371e-52
GLOD4	0.381	0.177	0.282973	0.509125	-0.234222	1.21954e-56	3.51179e-52
KMT2E	0.63	0.443	0.83476	1.55068	-0.475291	1.32804e-56	3.82424e-52
ZC3H15	0.658	0.348	0.9182	1.14614	-0.16199	1.34452e-56	3.87168e-52
KATNBL1	0.424	0.175	0.35954	0.523203	-0.163989	1.37399e-56	3.95654e-52
HIST1H4C	0.595	0.334	0.765817	1.11335	-0.259193	1.42042e-56	4.09024e-52
ARL3	0.615	0.229	0.752698	0.63504	0.100252	1.48808e-56	4.28509e-52
CDKN3	0.389	0.013	0.680453	0.0211204	0.718698	1.49959e-56	4.31821e-52
MED8	0.467	0.107	0.478915	0.279621	0.208822	1.5689e-56	4.51781e-52
HIBADH	0.479	0.272	0.45832	0.788504	-0.294446	1.63752e-56	4.71539e-52
APOPT1	0.366	0.045	0.32234	0.143922	0.209105	1.63919e-56	4.72022e-52
YPEL5	0.545	0.252	0.565435	0.69999	-0.118963	1.67645e-56	4.82751e-52
SP100	0.654	0.322	0.852297	1.01524	-0.121639	1.72485e-56	4.96688e-52
BABAM1	0.447	0.072	0.395713	0.160191	0.266639	1.85655e-56	5.34613e-52
MSRB2	0.638	0.236	0.875745	0.679401	0.159517	1.86752e-56	5.3777e-52
HDAC2	0.588	0.272	0.661768	0.791752	-0.108652	1.87256e-56	5.39222e-52
NEK6	0.455	0.122	0.437572	0.302638	0.142199	1.87658e-56	5.40379e-52
SGCB	0.525	0.231	0.54618	0.689755	-0.128106	1.93324e-56	5.56696e-52
CPNE3	0.735	0.522	1.15216	1.93465	-0.447402	1.96847e-56	5.6684e-52
GID8	0.405	0.169	0.288344	0.435463	-0.155999	1.98749e-56	5.72319e-52
ZC3H13	0.451	0.285	0.405346	0.912378	-0.444443	1.98919e-56	5.72807e-52
GPR108	0.42	0.193	0.31358	0.49821	-0.189736	2.07865e-56	5.98568e-52
NAA20	0.669	0.233	0.943655	0.631445	0.252622	2.11438e-56	6.08856e-52
COX5A	0.794	0.268	1.63097	0.735248	0.600451	2.13677e-56	6.15305e-52
PRPF38B	0.549	0.249	0.590289	0.737701	-0.12789	2.15517e-56	6.20603e-52
SAE1	0.424	0.107	0.320986	0.211393	0.124949	2.35049e-56	6.76847e-52
BDH2	0.591	0.478	0.744006	1.71088	-0.636356	2.4534e-56	7.06481e-52
SMIM15	0.455	0.196	0.377476	0.517049	-0.139241	2.48161e-56	7.14605e-52
SF3A1	0.444	0.215	0.370738	0.586847	-0.21121	2.58855e-56	7.454e-52
PSME3	0.432	0.095	0.349508	0.22058	0.144867	2.61823e-56	7.53945e-52
COA3	0.669	0.24	0.971865	0.662844	0.245907	2.70337e-56	7.78461e-52
SNX10	0.389	0.016	0.409727	0.0322076	0.449683	3.52996e-56	1.01649e-51
EIF4A2	0.716	0.608	1.16783	2.58513	-0.725773	3.63294e-56	1.04614e-51
EPRS	0.588	0.195	0.757278	0.553846	0.177499	3.75111e-56	1.08017e-51
RBBP4	0.56	0.327	0.632524	1.00537	-0.296761	3.88832e-56	1.11968e-51
PRELID1	0.848	0.305	2.87237	0.915163	1.01575	4.41316e-56	1.27081e-51
ASL	0.358	0.047	0.278472	0.108337	0.206024	4.47875e-56	1.2897e-51
PDAP1	0.747	0.328	1.17492	0.92147	0.178752	4.56401e-56	1.31425e-51
MT1E	0.969	0.571	9.99078	3.51981	1.28196	4.57689e-56	1.31796e-51
SIGIRR	0.619	0.189	0.851543	0.50454	0.299406	4.58274e-56	1.31965e-51
NSRP1	0.525	0.224	0.563155	0.70128	-0.122159	4.89316e-56	1.40904e-51
PTOV1	0.486	0.292	0.459699	0.812233	-0.312098	4.90431e-56	1.41224e-51
NSMCE1	0.49	0.128	0.483277	0.296996	0.193614	4.91885e-56	1.41643e-51
PSMC5	0.751	0.308	1.31718	0.93232	0.262036	5.24255e-56	1.50965e-51
C1QTNF1	0.654	0.156	1.60816	0.416078	0.881133	5.44884e-56	1.56905e-51
ATL3	0.646	0.22	0.873824	0.564431	0.260347	5.52176e-56	1.59005e-51
GOPC	0.541	0.271	0.557058	0.80835	-0.215851	5.61489e-56	1.61686e-51
PGLS	0.817	0.285	1.84636	0.82356	0.642361	5.66938e-56	1.63255e-51
MED29	0.444	0.206	0.395056	0.617701	-0.213621	6.14425e-56	1.7693e-51
ILF2	0.681	0.257	1.04783	0.711325	0.258981	6.22674e-56	1.79305e-51
CUL5	0.428	0.218	0.355127	0.613308	-0.251594	6.22697e-56	1.79312e-51
EPN1	0.568	0.193	0.622875	0.444407	0.168074	6.36221e-56	1.83206e-51
CFH	0.957	0.945	6.58439	16.0907	-1.17211	6.50088e-56	1.87199e-51
HNRNPH2	0.428	0.062	0.412056	0.162224	0.28091	6.53736e-56	1.8825e-51
GCC2	0.541	0.38	0.607436	1.3352	-0.538788	6.70182e-56	1.92986e-51
TMEM70	0.537	0.186	0.604027	0.473502	0.122449	6.7951e-56	1.95672e-51
NARS	0.545	0.182	0.596015	0.466007	0.122582	7.02812e-56	2.02382e-51
PDPN	0.603	0.128	1.18478	0.431649	0.609807	7.18767e-56	2.06976e-51
GLI3	0.405	0.279	0.336535	0.892048	-0.501451	7.19121e-56	2.07078e-51
LSM6	0.591	0.202	0.722359	0.536511	0.164728	7.2043e-56	2.07455e-51
PTPN12	0.463	0.286	0.419847	0.91968	-0.43513	7.38874e-56	2.12766e-51
SNX17	0.599	0.2	0.772811	0.501221	0.239902	7.40744e-56	2.13305e-51
SNAPC2	0.451	0.091	0.398915	0.203237	0.217388	7.64849e-56	2.20246e-51
MIR4435-2HG	0.467	0.056	0.617014	0.143048	0.500446	7.72767e-56	2.22526e-51
MCRIP1	0.681	0.234	0.955931	0.57901	0.308836	7.89672e-56	2.27394e-51
SMARCB1	0.564	0.184	0.694007	0.487347	0.187699	7.96152e-56	2.2926e-51
RNF130	0.521	0.321	0.533413	0.957759	-0.352456	8.04194e-56	2.31576e-51
AES	0.794	0.536	1.41753	2.12987	-0.372569	8.54376e-56	2.46026e-51
APRT	0.918	0.414	3.77003	1.43397	0.970686	8.74005e-56	2.51678e-51
AC245595.1	0.634	0.13	1.3671	0.346218	0.814209	8.91044e-56	2.56585e-51
CMPK1	0.615	0.37	0.739647	1.13404	-0.294796	9.01846e-56	2.59696e-51
PDCD4	0.556	0.267	0.622322	0.80031	-0.150185	9.12026e-56	2.62627e-51
LSM1	0.525	0.15	0.533182	0.369173	0.163224	9.60094e-56	2.76469e-51
RBM25	0.751	0.597	1.38756	2.74803	-0.650595	9.79293e-56	2.81997e-51
EI24	0.626	0.234	0.833869	0.599765	0.197031	1.01749e-55	2.92997e-51
PMM2	0.416	0.09	0.364509	0.223758	0.157064	1.02466e-55	2.95062e-51
RHOG	0.56	0.155	0.652405	0.359413	0.281583	1.037e-55	2.98613e-51
MCL1	0.77	0.61	1.64457	3.33283	-0.712275	1.1493e-55	3.30952e-51
CMC1	0.518	0.159	0.509086	0.401037	0.10718	1.19789e-55	3.44946e-51
GPR137	0.498	0.12	0.528169	0.305612	0.227077	1.24504e-55	3.58522e-51
UGP2	0.693	0.265	1.16254	0.771615	0.287665	1.30681e-55	3.76309e-51
MFSD5	0.362	0.067	0.248812	0.138433	0.133507	1.34176e-55	3.86374e-51
COLEC12	0.541	0.438	0.658171	1.75337	-0.731604	1.35334e-55	3.89708e-51
SLTM	0.619	0.306	0.783761	0.945472	-0.125198	1.48254e-55	4.26913e-51
BCLAF1	0.665	0.44	0.961058	1.64608	-0.432227	1.49214e-55	4.29677e-51
MAN1A1	0.638	0.423	0.854319	1.56686	-0.469116	1.51815e-55	4.37167e-51
C5orf51	0.385	0.168	0.293304	0.466942	-0.181751	1.55955e-55	4.49088e-51
TMEM109	0.669	0.411	0.941514	1.31912	-0.256395	1.57381e-55	4.53195e-51
TIMM13	0.767	0.222	1.68316	0.54294	0.79825	1.60766e-55	4.62943e-51
CEP63	0.397	0.164	0.304437	0.480842	-0.182991	1.62724e-55	4.68579e-51
USP48	0.409	0.206	0.313905	0.597412	-0.281875	1.63937e-55	4.72072e-51
ARIH2	0.428	0.157	0.360571	0.473311	-0.11485	1.71819e-55	4.94771e-51
ANGPTL2	0.7	0.208	1.30777	0.611605	0.518001	1.87586e-55	5.40172e-51
ATF4	0.774	0.324	1.38132	0.975826	0.269305	1.99059e-55	5.7321e-51
CHD1	0.444	0.319	0.408393	1.10643	-0.580751	2.01209e-55	5.794e-51
KMT2A	0.412	0.448	0.404916	1.63892	-0.909463	2.02234e-55	5.82352e-51
PFDN2	0.696	0.288	1.08314	0.860335	0.163199	2.0601e-55	5.93225e-51
CRAT	0.506	0.125	0.551713	0.313952	0.239949	2.06384e-55	5.94302e-51
VAPA	0.778	0.472	1.35684	1.73019	-0.21215	2.08158e-55	5.9941e-51
EBNA1BP2	0.506	0.161	0.515365	0.391409	0.123119	2.13634e-55	6.15181e-51
PTPA	0.44	0.094	0.387492	0.206696	0.201417	2.32008e-55	6.68091e-51
JOSD2	0.623	0.178	0.870157	0.460753	0.356447	2.35271e-55	6.77487e-51
PLXNA4	0.416	0.042	0.415127	0.103766	0.358498	2.35516e-55	6.78191e-51
RNF13	0.549	0.263	0.619228	0.765742	-0.124968	2.37297e-55	6.83322e-51
NDUFS7	0.724	0.292	1.20842	0.857623	0.249558	2.44212e-55	7.03233e-51
SPG7	0.447	0.195	0.394406	0.595082	-0.193979	2.55192e-55	7.3485e-51
NSL1	0.401	0.166	0.314118	0.469697	-0.161424	2.57839e-55	7.42473e-51
FBXO9	0.482	0.215	0.47973	0.639456	-0.147883	2.57939e-55	7.42762e-51
NDUFS2	0.572	0.179	0.701442	0.453276	0.22745	2.6312e-55	7.57679e-51
ACTR1A	0.545	0.147	0.633978	0.359528	0.265283	2.68415e-55	7.72928e-51
PLOD3	0.56	0.109	0.757617	0.252568	0.488732	2.71451e-55	7.81671e-51
TSR2	0.424	0.202	0.330571	0.571801	-0.240374	2.72518e-55	7.84744e-51
HDAC7	0.549	0.181	0.628216	0.482864	0.134905	2.80248e-55	8.07003e-51
ZFAND5	0.658	0.49	0.978961	1.93388	-0.568066	2.81766e-55	8.11372e-51
DUSP23	0.412	0.084	0.331274	0.211472	0.136046	3.00249e-55	8.64597e-51
ERGIC1	0.611	0.234	0.758194	0.617056	0.120724	3.16649e-55	9.11823e-51
DST	0.658	0.566	1.06989	2.52473	-0.767958	3.20154e-55	9.21915e-51
SRSF1	0.518	0.299	0.542274	0.896692	-0.298426	3.2498e-55	9.35812e-51
B3GAT3	0.498	0.156	0.505781	0.368098	0.138341	3.34361e-55	9.62827e-51
COPS2	0.599	0.338	0.706505	1.05355	-0.267072	3.39622e-55	9.77975e-51
SIRPA	0.397	0.069	0.3365	0.1803	0.179307	3.85765e-55	1.11085e-50
PTPN2	0.502	0.158	0.530838	0.422542	0.10585	3.88129e-55	1.11766e-50
FAM200B	0.479	0.195	0.485815	0.593572	-0.10101	3.90328e-55	1.12399e-50
MAGEF1	0.428	0.195	0.355258	0.509656	-0.155653	3.91364e-55	1.12697e-50
EIF2S2	0.794	0.318	1.61116	1.0248	0.366908	4.28903e-55	1.23507e-50
SLIT3	0.724	0.526	1.25107	2.43544	-0.60988	4.3009e-55	1.23849e-50
ACIN1	0.541	0.246	0.58948	0.799314	-0.178892	4.32453e-55	1.24529e-50
MAP3K8	0.556	0.267	0.644037	0.855775	-0.17478	4.41583e-55	1.27158e-50
CCDC85B	0.763	0.277	1.40484	0.772795	0.439913	4.44632e-55	1.28036e-50
TIPRL	0.537	0.175	0.55316	0.432673	0.116497	4.53589e-55	1.30615e-50
NOLC1	0.475	0.285	0.450877	0.842188	-0.344496	4.54577e-55	1.309e-50
TRUB2	0.346	0.059	0.231299	0.124373	0.131059	4.6574e-55	1.34115e-50
SAMHD1	0.591	0.361	0.717353	1.20468	-0.360386	4.67449e-55	1.34606e-50
MT1X	0.891	0.375	8.116	2.5413	1.36412	4.75613e-55	1.36957e-50
PPM1G	0.603	0.209	0.80511	0.563161	0.20762	5.23564e-55	1.50766e-50
ACAP2	0.732	0.437	1.20057	1.59161	-0.235969	5.28986e-55	1.52327e-50
EPS15	0.42	0.287	0.354699	0.912332	-0.497361	5.31217e-55	1.52969e-50
LYPLA2	0.409	0.067	0.355849	0.169246	0.213618	5.65188e-55	1.62751e-50
MPV17L2	0.358	0.057	0.287303	0.140619	0.174535	5.77578e-55	1.66319e-50
DDX17	0.809	0.64	1.64519	2.94785	-0.577694	5.8386e-55	1.68128e-50
PSMD11	0.58	0.203	0.766706	0.557659	0.181683	6.22699e-55	1.79312e-50
SDC2	0.677	0.408	1.00779	1.53005	-0.333555	6.60247e-55	1.90125e-50
ANKRD11	0.623	0.332	0.807972	1.05262	-0.183096	6.61358e-55	1.90445e-50
POP4	0.405	0.091	0.334407	0.226214	0.121988	6.80108e-55	1.95844e-50
EFCAB14	0.436	0.218	0.348207	0.566796	-0.216776	6.91887e-55	1.99236e-50
NPEPPS	0.521	0.3	0.561304	0.992407	-0.351761	7.2698e-55	2.09341e-50
RSF1	0.545	0.389	0.580087	1.30527	-0.544932	7.27757e-55	2.09565e-50
PNPLA8	0.432	0.197	0.367328	0.605484	-0.231649	7.28971e-55	2.09915e-50
SS18	0.428	0.179	0.351399	0.49335	-0.144098	7.44735e-55	2.14454e-50
COPB2	0.607	0.203	0.837067	0.556559	0.239044	7.6488e-55	2.20255e-50
KANK2	0.502	0.25	0.543388	0.754683	-0.18511	7.75674e-55	2.23363e-50
ACTN1	0.658	0.179	1.14472	0.454551	0.560218	7.85163e-55	2.26096e-50
SLC50A1	0.471	0.084	0.448041	0.168838	0.309028	7.8803e-55	2.26921e-50
SEC61B	0.93	0.524	5.36779	2.0449	1.0644	8.13743e-55	2.34325e-50
MRPS5	0.479	0.213	0.47741	0.629637	-0.14148	8.16074e-55	2.34997e-50
LSM14A	0.533	0.379	0.568219	1.18123	-0.476014	8.33974e-55	2.40151e-50
SNRPB2	0.673	0.279	0.98444	0.822675	0.122674	8.34976e-55	2.4044e-50
MPDU1	0.424	0.084	0.383421	0.192379	0.214398	8.56041e-55	2.46506e-50
CYBC1	0.537	0.172	0.561046	0.416429	0.140255	9.23197e-55	2.65844e-50
MIER1	0.521	0.299	0.537924	0.912725	-0.314645	9.3777e-55	2.7004e-50
IFT57	0.665	0.258	1.05594	0.827122	0.170226	1.00433e-54	2.89208e-50
PSIP1	0.463	0.429	0.474685	1.49637	-0.759425	1.02705e-54	2.95748e-50
SETD7	0.463	0.206	0.396326	0.587349	-0.184983	1.02906e-54	2.96328e-50
DHPS	0.447	0.178	0.398742	0.50748	-0.108009	1.09999e-54	3.16753e-50
CDC27	0.467	0.212	0.42823	0.614765	-0.177096	1.13155e-54	3.2584e-50
AK2	0.58	0.188	0.732251	0.48233	0.224781	1.13498e-54	3.26828e-50
WWTR1	0.623	0.435	0.892541	1.54514	-0.427422	1.17355e-54	3.37934e-50
PHLDB1	0.51	0.388	0.581732	1.41243	-0.608983	1.18798e-54	3.42089e-50
NID2	0.541	0.162	0.689571	0.475631	0.195325	1.19977e-54	3.45486e-50
FNDC3B	0.576	0.273	0.658194	0.784177	-0.105646	1.21123e-54	3.48786e-50
P3H1	0.51	0.138	0.572453	0.350384	0.219648	1.24072e-54	3.57279e-50
ADSL	0.385	0.068	0.314464	0.167835	0.170638	1.24601e-54	3.58802e-50
PRPF6	0.56	0.321	0.635368	1.04566	-0.322953	1.30181e-54	3.74868e-50
SNRPF	0.817	0.306	1.79861	0.915334	0.547113	1.32076e-54	3.80326e-50
ABCA8	0.669	0.742	1.45365	4.85249	-1.25412	1.32315e-54	3.81013e-50
DRAM2	0.455	0.121	0.427966	0.31739	0.116279	1.34231e-54	3.86531e-50
FAM133B	0.595	0.301	0.703466	1.00527	-0.235323	1.37563e-54	3.96127e-50
SMARCA1	0.482	0.229	0.469902	0.68811	-0.199688	1.52852e-54	4.40153e-50
SPEN	0.459	0.307	0.444237	0.940759	-0.426313	1.55786e-54	4.486e-50
ZNHIT1	0.864	0.353	2.04601	1.09793	0.537957	1.59943e-54	4.60573e-50
SUMF2	0.65	0.239	0.921756	0.688036	0.187079	1.63608e-54	4.71126e-50
PSMC4	0.58	0.182	0.71706	0.444424	0.249446	1.68593e-54	4.85481e-50
KDM5A	0.447	0.202	0.408513	0.62504	-0.206302	1.72159e-54	4.95749e-50
SYAP1	0.564	0.181	0.666598	0.454866	0.19602	1.78267e-54	5.13337e-50
FBXL3	0.412	0.209	0.341456	0.621858	-0.273848	1.92228e-54	5.53541e-50
BRD8	0.377	0.15	0.313423	0.467459	-0.159989	2.5517e-54	7.34788e-50
DPYSL2	0.607	0.222	0.755758	0.63044	0.106833	2.66441e-54	7.67244e-50
MAX	0.455	0.28	0.40618	0.778396	-0.338796	2.71308e-54	7.8126e-50
E2F4	0.432	0.111	0.396113	0.262529	0.1451	2.80673e-54	8.08226e-50
CYP27A1	0.482	0.313	0.457983	0.928824	-0.403748	2.92199e-54	8.41415e-50
PET100	0.607	0.212	0.826813	0.592791	0.197771	2.94912e-54	8.49227e-50
SLC35A2	0.327	0.04	0.227132	0.0895982	0.171494	2.989e-54	8.60712e-50
BCL7C	0.595	0.367	0.708888	1.08641	-0.287966	3.07453e-54	8.85343e-50
C1GALT1	0.521	0.123	0.658976	0.349937	0.297401	3.08597e-54	8.88635e-50
CUTA	0.84	0.423	1.6965	1.46059	0.132083	3.12199e-54	8.9901e-50
ALG13	0.416	0.163	0.325842	0.456127	-0.135228	3.33525e-54	9.6042e-50
PRRC2B	0.459	0.335	0.437439	1.10562	-0.550748	3.41787e-54	9.84209e-50
PJA2	0.541	0.317	0.585132	1.01834	-0.348565	3.4711e-54	9.99538e-50
TIMM50	0.467	0.093	0.445619	0.191911	0.278411	3.4851e-54	1.00357e-49
RDX	0.576	0.272	0.646567	0.791432	-0.121652	3.54268e-54	1.02015e-49
GPX8	0.584	0.213	0.789794	0.610501	0.152284	3.58257e-54	1.03164e-49
HEXB	0.556	0.277	0.641493	0.772023	-0.110389	3.7542e-54	1.08106e-49
ERI3	0.56	0.179	0.63076	0.413337	0.206439	3.8058e-54	1.09592e-49
PSPH	0.354	0.061	0.254579	0.142879	0.134531	3.81174e-54	1.09763e-49
TOMM40	0.44	0.11	0.386748	0.239166	0.162336	3.87388e-54	1.11552e-49
PLTP	0.677	0.476	1.0706	2.11755	-0.590368	4.12007e-54	1.18641e-49
QDPR	0.409	0.088	0.336611	0.205917	0.148449	4.36543e-54	1.25707e-49
MRPL3	0.588	0.175	0.827625	0.456244	0.327718	4.38855e-54	1.26373e-49
TUBB2A	0.708	0.209	3.63841	0.709571	1.44	4.49203e-54	1.29353e-49
SLC3A2	0.537	0.313	0.614107	1.05692	-0.349748	4.56635e-54	1.31493e-49
CRELD2	0.51	0.097	0.598878	0.227839	0.380938	4.60735e-54	1.32673e-49
G6PC3	0.525	0.111	0.702169	0.273557	0.418511	4.87056e-54	1.40253e-49
TAF9	0.529	0.138	0.625151	0.396998	0.218244	4.90971e-54	1.4138e-49
GPAA1	0.677	0.264	0.964576	0.676548	0.228724	4.99217e-54	1.43755e-49
IFNGR1	0.755	0.51	1.22869	1.9202	-0.389873	5.29744e-54	1.52545e-49
RBM17	0.646	0.366	0.831582	1.10618	-0.201536	5.34692e-54	1.5397e-49
HTATSF1	0.44	0.222	0.384672	0.666986	-0.267698	5.37744e-54	1.54849e-49
GOLIM4	0.568	0.348	0.678354	1.104	-0.326089	5.38931e-54	1.55191e-49
TMX4	0.572	0.291	0.682766	0.8569	-0.142062	5.40554e-54	1.55658e-49
SHKBP1	0.342	0.059	0.240276	0.137394	0.12493	5.4126e-54	1.55861e-49
RBPJ	0.669	0.333	0.929141	1.09038	-0.115809	5.42973e-54	1.56354e-49
TMED3	0.681	0.197	1.15877	0.495805	0.529288	5.63813e-54	1.62356e-49
GPBP1	0.58	0.373	0.72461	1.21924	-0.363793	5.7886e-54	1.66689e-49
AKR1B1	0.553	0.192	0.624777	0.477812	0.13678	5.79183e-54	1.66782e-49
TOP1	0.661	0.351	0.94511	1.21092	-0.184796	5.83592e-54	1.68051e-49
SMIM37	0.693	0.199	1.24239	0.541461	0.540741	5.94478e-54	1.71186e-49
SLC39A14	0.486	0.089	0.6426	0.236672	0.409518	5.99831e-54	1.72727e-49
ZKSCAN1	0.459	0.216	0.432177	0.625575	-0.18274	6.28872e-54	1.8109e-49
DHRS7	0.677	0.403	0.888339	1.21615	-0.230939	6.52547e-54	1.87908e-49
TMOD3	0.623	0.347	0.862668	1.09655	-0.170645	6.73917e-54	1.94061e-49
HADHB	0.661	0.249	0.984155	0.701038	0.222109	6.81656e-54	1.9629e-49
GGT5	0.833	0.758	2.41889	5.42453	-0.910064	7.09583e-54	2.04331e-49
S100A4	0.988	0.898	32.1992	12.136	1.33762	7.18963e-54	2.07033e-49
PPP1R18	0.619	0.232	0.838016	0.608922	0.192055	7.37504e-54	2.12372e-49
STARD7	0.381	0.168	0.288891	0.422397	-0.142194	7.61149e-54	2.1918e-49
EIF2AK2	0.51	0.252	0.538558	0.76755	-0.200172	7.65989e-54	2.20574e-49
MPZL1	0.661	0.374	0.986801	1.31504	-0.220591	7.73127e-54	2.2263e-49
SUPT16H	0.564	0.297	0.664679	0.922422	-0.207681	8.1477e-54	2.34621e-49
MKLN1	0.482	0.244	0.470069	0.75253	-0.253555	8.19045e-54	2.35852e-49
NASP	0.568	0.264	0.64979	0.804854	-0.1296	8.25015e-54	2.37571e-49
TMEM43	0.665	0.408	0.937594	1.28787	-0.239739	8.34013e-54	2.40162e-49
ATP5PB	0.79	0.349	1.62358	1.16505	0.277136	8.50339e-54	2.44863e-49
MAFB	0.502	0.599	0.9672	3.8428	-1.2997	8.54698e-54	2.46119e-49
WDR82	0.424	0.169	0.332539	0.431971	-0.103825	8.57553e-54	2.46941e-49
EIF4B	0.728	0.559	1.25716	2.25964	-0.530207	8.75914e-54	2.52228e-49
CHCHD7	0.401	0.083	0.371559	0.236309	0.149777	8.91184e-54	2.56625e-49
DYNLT1	0.685	0.195	1.21599	0.495468	0.567355	9.2173e-54	2.65421e-49
PITPNC1	0.304	0.04	0.209329	0.103007	0.132764	9.27151e-54	2.66982e-49
PRR13	0.77	0.29	1.49263	0.85647	0.425106	9.77429e-54	2.8146e-49
CLTC	0.638	0.216	0.867018	0.563753	0.255723	1.00332e-53	2.88915e-49
NKAPD1	0.405	0.151	0.320846	0.415898	-0.100255	1.01149e-53	2.9127e-49
RSL1D1	0.809	0.564	1.53187	2.184	-0.330637	1.02644e-53	2.95573e-49
STRAP	0.603	0.232	0.808723	0.645054	0.136836	1.02907e-53	2.96331e-49
C12orf45	0.432	0.083	0.38453	0.216294	0.186905	1.0467e-53	3.01407e-49
COA4	0.58	0.191	0.708307	0.480423	0.206558	1.04711e-53	3.01525e-49
MYADM	0.704	0.654	1.62549	5.00397	-1.19333	1.0585e-53	3.04805e-49
PPP5C	0.44	0.091	0.418778	0.241523	0.192539	1.10203e-53	3.17341e-49
MPHOSPH8	0.689	0.512	1.05792	2.04181	-0.563744	1.15146e-53	3.31575e-49
COA1	0.412	0.102	0.363245	0.267169	0.105436	1.17035e-53	3.37014e-49
TSHZ2	0.654	0.232	1.05372	0.771218	0.213497	1.18441e-53	3.41062e-49
PSMA3	0.759	0.314	1.45164	0.997391	0.295633	1.25648e-53	3.61815e-49
DRAM1	0.459	0.097	0.457329	0.246438	0.225515	1.30657e-53	3.7624e-49
DCTN6	0.471	0.117	0.45474	0.283984	0.180133	1.38942e-53	4.00096e-49
EPC1	0.498	0.404	0.541097	1.40243	-0.640535	1.42844e-53	4.11334e-49
GOLPH3	0.475	0.229	0.423222	0.630648	-0.196285	1.43789e-53	4.14056e-49
UCHL3	0.381	0.057	0.308698	0.150955	0.1853	1.44049e-53	4.14805e-49
TMEM30A	0.518	0.251	0.535533	0.700827	-0.147497	1.44798e-53	4.16962e-49
DPYD	0.506	0.306	0.514913	0.978952	-0.385501	1.56569e-53	4.50855e-49
UBE2D1	0.549	0.168	0.696032	0.447441	0.228659	1.61619e-53	4.65399e-49
VAMP3	0.514	0.266	0.525183	0.708316	-0.163592	1.62454e-53	4.67803e-49
UBLCP1	0.385	0.154	0.295019	0.40086	-0.113339	1.65194e-53	4.75691e-49
SMC3	0.494	0.231	0.487785	0.660339	-0.158312	1.6811e-53	4.8409e-49
TJP1	0.498	0.266	0.472992	0.760007	-0.256832	1.75128e-53	5.04298e-49
CLMP	0.58	0.216	0.726815	0.607921	0.102917	1.75966e-53	5.06711e-49
MYL6B	0.584	0.217	0.708145	0.588464	0.104798	1.77726e-53	5.11781e-49
MCRS1	0.346	0.076	0.263496	0.176269	0.103203	1.82985e-53	5.26924e-49
OSTF1	0.518	0.141	0.576155	0.327629	0.247557	1.83544e-53	5.28532e-49
SLC35B1	0.397	0.089	0.360376	0.237116	0.137024	1.93155e-53	5.56209e-49
RTL8A	0.591	0.295	0.739465	0.885548	-0.11634	1.97692e-53	5.69275e-49
CCDC124	0.728	0.245	1.22462	0.616257	0.460905	2.0053e-53	5.77446e-49
TRA2A	0.42	0.223	0.356893	0.683799	-0.311412	2.04169e-53	5.87925e-49
KHDRBS1	0.735	0.436	1.20098	1.55795	-0.216842	2.05583e-53	5.91996e-49
ACO1	0.525	0.125	0.633731	0.313375	0.314891	2.06012e-53	5.93233e-49
SMNDC1	0.412	0.198	0.345502	0.60071	-0.250567	2.07724e-53	5.98163e-49
FBL	0.677	0.313	1.0153	0.877246	0.102377	2.1211e-53	6.10793e-49
SAP30BP	0.51	0.244	0.491078	0.673834	-0.166801	2.24711e-53	6.47078e-49
ZCCHC24	0.588	0.334	0.705726	1.08744	-0.291347	2.35746e-53	6.78855e-49
OSBPL9	0.342	0.26	0.238332	0.762981	-0.509618	2.43919e-53	7.0239e-49
RNF213	0.518	0.293	0.579539	1.00667	-0.345302	2.4815e-53	7.14574e-49
AURKAIP1	0.829	0.302	1.77395	0.778463	0.641308	2.5372e-53	7.30611e-49
DEF8	0.436	0.09	0.393467	0.197249	0.218956	2.55081e-53	7.34532e-49
CCT8	0.65	0.229	0.961069	0.626823	0.269583	2.64124e-53	7.6057e-49
KLHDC2	0.475	0.223	0.451968	0.67712	-0.207976	2.76439e-53	7.96033e-49
NDUFA12	0.743	0.299	1.26634	0.838809	0.301594	2.84747e-53	8.19957e-49
RBMX	0.65	0.43	0.919177	1.49687	-0.379633	2.88267e-53	8.30094e-49
LIPA	0.545	0.196	0.676565	0.56264	0.101523	2.9698e-53	8.55185e-49
SMDT1	0.63	0.367	0.859129	1.19183	-0.237508	3.11317e-53	8.96469e-49
HDGFL3	0.335	0.242	0.23903	0.764326	-0.509906	3.34902e-53	9.64384e-49
SPATS2L	0.541	0.495	0.731823	2.19061	-0.881543	3.79156e-53	1.09182e-48
TMF1	0.537	0.27	0.568621	0.758474	-0.164827	3.81519e-53	1.09862e-48
YY1	0.607	0.346	0.777592	1.0889	-0.232821	3.90516e-53	1.12453e-48
ANO6	0.564	0.366	0.676206	1.22955	-0.41155	4.17885e-53	1.20334e-48
SGSH	0.409	0.098	0.361341	0.268264	0.102173	4.18501e-53	1.20512e-48
RFC1	0.455	0.227	0.421976	0.690612	-0.249649	4.29169e-53	1.23584e-48
HOOK3	0.553	0.359	0.613698	1.07234	-0.360887	4.36577e-53	1.25717e-48
SMAD5	0.56	0.326	0.642027	1.06014	-0.327265	4.4556e-53	1.28303e-48
ATXN7L3B	0.451	0.264	0.425218	0.833199	-0.36318	4.61069e-53	1.3277e-48
HSD17B11	0.49	0.258	0.489247	0.764762	-0.244891	4.71796e-53	1.35858e-48
XRN2	0.693	0.294	1.08486	0.873052	0.154558	4.8623e-53	1.40015e-48
TECR	0.681	0.422	0.959769	1.33809	-0.254648	4.952e-53	1.42598e-48
MRPL55	0.564	0.199	0.675914	0.549854	0.112816	5.24346e-53	1.50991e-48
NCOR1	0.572	0.362	0.696428	1.1363	-0.332616	5.39494e-53	1.55353e-48
MDH1	0.696	0.293	1.10926	0.875861	0.169185	5.61837e-53	1.61787e-48
PEPD	0.506	0.159	0.551664	0.409626	0.138504	5.69483e-53	1.63988e-48
APP	0.774	0.647	1.61887	3.21089	-0.685181	5.70996e-53	1.64424e-48
TVP23B	0.339	0.161	0.238457	0.435754	-0.213264	5.79949e-53	1.67002e-48
GTF3C5	0.296	0.132	0.172222	0.341175	-0.194252	6.02616e-53	1.73529e-48
S100A16	0.794	0.277	3.03592	0.831559	1.13982	6.40176e-53	1.84345e-48
TMEM160	0.529	0.131	0.594159	0.313816	0.279032	6.58876e-53	1.8973e-48
CERCAM	0.658	0.177	1.19505	0.469232	0.579193	6.79064e-53	1.95543e-48
IL18BP	0.374	0.036	0.328878	0.0763758	0.304026	7.31683e-53	2.10696e-48
GNB1	0.591	0.3	0.709624	0.929833	-0.174798	7.48397e-53	2.15508e-48
PDIA5	0.447	0.083	0.482456	0.20879	0.294425	8.10915e-53	2.33511e-48
MAP3K20	0.545	0.256	0.621982	0.771379	-0.127115	8.42393e-53	2.42576e-48
LAMTOR1	0.829	0.386	1.65553	1.17951	0.284994	8.52238e-53	2.45411e-48
KRR1	0.537	0.273	0.572982	0.795283	-0.190709	8.72691e-53	2.513e-48
UBR4	0.467	0.122	0.460347	0.315037	0.151207	8.78468e-53	2.52964e-48
POLDIP2	0.451	0.113	0.40561	0.25577	0.162625	9.04268e-53	2.60393e-48
TIMM23	0.475	0.144	0.458348	0.347163	0.114411	9.05832e-53	2.60843e-48
HNRNPH3	0.56	0.353	0.66744	1.14683	-0.364574	9.09734e-53	2.61967e-48
AP1M1	0.49	0.155	0.506092	0.397844	0.107607	9.27302e-53	2.67026e-48
DPH3	0.44	0.109	0.405387	0.275097	0.14036	9.53257e-53	2.745e-48
PRAF2	0.409	0.08	0.362667	0.192944	0.191907	9.63817e-53	2.77541e-48
CAPZA1	0.541	0.186	0.626386	0.483474	0.13269	9.94966e-53	2.86511e-48
CASC3	0.377	0.202	0.28228	0.55676	-0.279835	1.00975e-52	2.90767e-48
CENPX	0.588	0.196	0.748421	0.507059	0.214316	1.02007e-52	2.93741e-48
SNRNP200	0.482	0.229	0.464505	0.677205	-0.195646	1.04166e-52	2.99958e-48
RAD23A	0.677	0.383	0.966599	1.14842	-0.127574	1.09136e-52	3.14269e-48
IER3IP1	0.44	0.086	0.433818	0.20382	0.252243	1.09957e-52	3.16634e-48
EXOSC10	0.319	0.149	0.211507	0.424531	-0.233684	1.1361e-52	3.27152e-48
EIF5B	0.72	0.302	1.22351	0.988056	0.161481	1.18996e-52	3.42661e-48
CYB561	0.416	0.084	0.382994	0.199561	0.205289	1.21867e-52	3.50929e-48
LAMTOR3	0.374	0.172	0.300444	0.520025	-0.22509	1.23349e-52	3.55196e-48
MIA3	0.486	0.244	0.457019	0.662809	-0.190603	1.25447e-52	3.61239e-48
SNHG18	0.521	0.147	0.551425	0.359075	0.190969	1.35538e-52	3.90295e-48
ATP5MPL	0.918	0.403	2.78647	1.33953	0.694637	1.36754e-52	3.93796e-48
RAB8A	0.424	0.195	0.344482	0.476281	-0.134918	1.36805e-52	3.93944e-48
ARSA	0.405	0.082	0.326352	0.182807	0.16525	1.38549e-52	3.98967e-48
LPP	0.634	0.359	0.841121	1.13781	-0.215552	1.3898e-52	4.00207e-48
GOLGB1	0.599	0.348	0.768542	1.21909	-0.327407	1.39827e-52	4.02645e-48
RPL37A	1	0.952	20.5308	11.6438	0.767972	1.45459e-52	4.18864e-48
WBP11	0.412	0.217	0.332996	0.605693	-0.268524	1.48309e-52	4.2707e-48
ZNRD1	0.479	0.14	0.462448	0.336487	0.12994	1.53569e-52	4.42216e-48
DIAPH2	0.49	0.243	0.504582	0.776209	-0.239438	1.57e-52	4.52098e-48
NR1H2	0.455	0.226	0.401674	0.591006	-0.182789	1.57676e-52	4.54045e-48
PSMF1	0.626	0.339	0.817743	0.958618	-0.107688	1.6434e-52	4.73234e-48
HNRNPD	0.646	0.444	0.924818	1.52085	-0.38919	1.71418e-52	4.93614e-48
PSMB2	0.669	0.224	1.12771	0.647531	0.368998	1.79877e-52	5.17973e-48
GFPT1	0.463	0.118	0.435122	0.287017	0.157142	1.93184e-52	5.56293e-48
PEF1	0.463	0.147	0.41185	0.310911	0.107018	1.98665e-52	5.72075e-48
EIF2B3	0.397	0.191	0.31339	0.56383	-0.251789	2.01637e-52	5.80634e-48
UQCRFS1	0.669	0.253	1.00851	0.702615	0.238373	2.06598e-52	5.94918e-48
MMP19	0.49	0.203	0.534352	0.751936	-0.19132	2.17746e-52	6.27021e-48
WLS	0.44	0.327	0.426126	0.978425	-0.472251	2.38343e-52	6.86332e-48
VGLL4	0.521	0.317	0.576423	0.975434	-0.325515	2.47448e-52	7.12552e-48
PGRMC2	0.51	0.301	0.535757	0.880839	-0.292427	2.57438e-52	7.41319e-48
UBQLN2	0.432	0.198	0.376005	0.589871	-0.208424	2.61269e-52	7.5235e-48
PSMB4	0.626	0.249	0.894025	0.727419	0.132838	2.69756e-52	7.7679e-48
PPP4R2	0.514	0.254	0.565698	0.829462	-0.224614	2.7481e-52	7.91342e-48
NCLN	0.447	0.075	0.443526	0.161583	0.313504	2.75344e-52	7.92881e-48
SCAND1	0.821	0.32	1.68753	0.878608	0.516616	2.77273e-52	7.98434e-48
TALDO1	0.743	0.273	1.31467	0.729838	0.420167	2.77663e-52	7.9956e-48
SMPD1	0.447	0.083	0.396926	0.174252	0.250513	2.97687e-52	8.57221e-48
NDUFS4	0.681	0.376	1.00126	1.18492	-0.126675	2.98628e-52	8.59929e-48
RHBDD2	0.506	0.164	0.533059	0.395955	0.135161	3.32775e-52	9.58258e-48
C9orf78	0.502	0.263	0.528484	0.7325	-0.180753	3.53085e-52	1.01674e-47
EMC7	0.72	0.332	1.11755	0.94902	0.119645	3.68618e-52	1.06147e-47
CETN2	0.42	0.088	0.370351	0.207157	0.182931	3.70524e-52	1.06696e-47
ISG15	0.486	0.089	0.639494	0.2775	0.359928	3.75268e-52	1.08062e-47
TXNDC12	0.541	0.159	0.630773	0.39729	0.222925	3.80151e-52	1.09468e-47
BAZ2A	0.428	0.22	0.376767	0.67245	-0.280679	3.84048e-52	1.10591e-47
LARS	0.568	0.198	0.714641	0.542378	0.15275	3.85881e-52	1.11118e-47
DAP	0.467	0.134	0.455021	0.356624	0.101018	4.038e-52	1.16278e-47
LZIC	0.362	0.17	0.276705	0.497075	-0.229722	4.07718e-52	1.17406e-47
EIF2AK4	0.482	0.229	0.493312	0.687398	-0.176285	4.14152e-52	1.19259e-47
SAFB	0.42	0.17	0.363451	0.474561	-0.113022	4.73182e-52	1.36258e-47
ZNF22	0.451	0.302	0.435782	0.955309	-0.44556	4.94478e-52	1.4239e-47
RNF115	0.506	0.277	0.496673	0.845159	-0.301986	5.01901e-52	1.44527e-47
SLC43A3	0.471	0.109	0.5284	0.286537	0.24853	5.03674e-52	1.45038e-47
TGIF1	0.521	0.163	0.602334	0.459939	0.134267	5.30642e-52	1.52804e-47
RSRC2	0.696	0.396	1.07965	1.38332	-0.196628	5.47203e-52	1.57573e-47
RALBP1	0.572	0.279	0.68445	0.833961	-0.122685	5.50817e-52	1.58613e-47
LY6E	0.957	0.632	8.68803	3.48798	1.11014	5.62025e-52	1.61841e-47
SLC25A36	0.556	0.291	0.639123	0.872385	-0.191953	5.64201e-52	1.62467e-47
SMARCA2	0.482	0.388	0.495057	1.3134	-0.629816	5.76801e-52	1.66096e-47
RSRC1	0.525	0.291	0.56956	0.894195	-0.271225	5.85679e-52	1.68652e-47
PNN	0.619	0.345	0.837533	1.15822	-0.232071	6.19592e-52	1.78418e-47
CHST12	0.479	0.149	0.468693	0.359904	0.111029	6.34331e-52	1.82662e-47
CDC42EP5	0.591	0.218	0.771962	0.582948	0.162734	6.40197e-52	1.84351e-47
TWF2	0.549	0.168	0.695309	0.442332	0.233145	6.50557e-52	1.87334e-47
POLR3H	0.393	0.074	0.340708	0.173057	0.192722	6.51847e-52	1.87706e-47
FBXL5	0.374	0.203	0.282753	0.593125	-0.312616	6.58577e-52	1.89644e-47
HMGN1	0.809	0.38	1.71901	1.3143	0.232504	6.60062e-52	1.90072e-47
SERINC3	0.623	0.479	0.828459	1.7027	-0.563773	6.64743e-52	1.91419e-47
CREB3	0.482	0.143	0.496434	0.336502	0.163067	7.08612e-52	2.04052e-47
EIF2S3	0.572	0.377	0.729433	1.29274	-0.406772	7.13036e-52	2.05326e-47
SRP19	0.486	0.117	0.511158	0.287405	0.231189	7.19632e-52	2.07225e-47
MAT2B	0.339	0.183	0.225871	0.511446	-0.302123	7.2482e-52	2.08719e-47
CSRP1	0.611	0.325	0.832987	1.0817	-0.183566	7.45563e-52	2.14692e-47
TRMT61A	0.327	0.06	0.226513	0.1368	0.109584	7.59497e-52	2.18705e-47
PTGES2	0.37	0.061	0.3143	0.133417	0.213616	7.62243e-52	2.19495e-47
TGS1	0.436	0.205	0.367541	0.630442	-0.253679	7.9928e-52	2.30161e-47
TNS1	0.432	0.213	0.359671	0.595294	-0.230565	8.37221e-52	2.41086e-47
GJA1	0.634	0.166	1.23931	0.44434	0.632642	8.752e-52	2.52023e-47
OLFML1	0.486	0.329	0.523902	1.04764	-0.426191	8.96649e-52	2.58199e-47
CBX3	0.794	0.363	1.4946	1.13391	0.225312	9.07605e-52	2.61354e-47
NDUFAF3	0.751	0.318	1.37972	0.981827	0.263958	9.99853e-52	2.87918e-47
RNF7	0.802	0.341	1.64912	1.06152	0.361806	1.00927e-51	2.90628e-47
G6PD	0.389	0.081	0.330103	0.179617	0.173219	1.01848e-51	2.93282e-47
LDB2	0.319	0.472	0.325018	2.00686	-1.18225	1.0221e-51	2.94324e-47
DUT	0.759	0.46	1.34758	1.68412	-0.193276	1.0276e-51	2.95907e-47
DPM1	0.42	0.102	0.372006	0.249526	0.134906	1.08292e-51	3.11836e-47
PLOD1	0.479	0.143	0.494346	0.345067	0.151836	1.11509e-51	3.21101e-47
SNX2	0.521	0.268	0.548753	0.774208	-0.196068	1.13884e-51	3.27941e-47
SCP2	0.77	0.38	1.34629	1.17268	0.110908	1.18504e-51	3.41244e-47
TSC22D3	0.436	0.555	0.647381	2.81707	-1.21229	1.26137e-51	3.63223e-47
WBP2	0.455	0.267	0.419259	0.735223	-0.289982	1.30727e-51	3.76442e-47
NELFE	0.556	0.205	0.683132	0.561905	0.107842	1.38691e-51	3.99373e-47
AAGAB	0.377	0.062	0.289189	0.145823	0.170079	1.39586e-51	4.01952e-47
APEX1	0.747	0.286	1.34648	0.79499	0.386523	1.40412e-51	4.0433e-47
DEK	0.798	0.485	1.48803	1.88035	-0.211242	1.4047e-51	4.04498e-47
MYO1B	0.584	0.294	0.768457	0.986599	-0.16781	1.40589e-51	4.04839e-47
GADD45GIP1	0.84	0.342	1.85465	0.990432	0.520231	1.43191e-51	4.12332e-47
UPF3B	0.385	0.148	0.317987	0.417301	-0.104809	1.45625e-51	4.19342e-47
CEP170	0.385	0.212	0.314766	0.607834	-0.290313	1.5044e-51	4.33208e-47
DDA1	0.444	0.121	0.392436	0.282952	0.118143	1.55602e-51	4.48072e-47
EMD	0.611	0.373	0.814845	1.09823	-0.209324	1.5685e-51	4.51666e-47
WBP4	0.346	0.14	0.279818	0.419316	-0.149257	1.63854e-51	4.71835e-47
AKR1A1	0.7	0.249	1.19855	0.689104	0.380296	1.69884e-51	4.89199e-47
CDK4	0.669	0.29	0.942954	0.781578	0.125096	1.7013e-51	4.89907e-47
GSTZ1	0.409	0.067	0.363569	0.169365	0.221663	1.73447e-51	4.99457e-47
S100A3	0.362	0.035	0.310754	0.0794024	0.280165	1.74217e-51	5.01675e-47
VPS29	0.72	0.293	1.25013	0.887927	0.253207	1.76105e-51	5.07113e-47
ARGLU1	0.782	0.621	1.51755	2.98231	-0.661586	1.82565e-51	5.25716e-47
REXO2	0.837	0.345	1.93855	1.10849	0.478892	1.89312e-51	5.45143e-47
KXD1	0.591	0.226	0.75567	0.572898	0.158597	1.964e-51	5.65554e-47
CNOT8	0.323	0.116	0.212415	0.300199	-0.100849	1.97391e-51	5.68407e-47
FNBP1	0.444	0.252	0.423728	0.762874	-0.308256	2.02163e-51	5.8215e-47
UBTD1	0.389	0.067	0.31646	0.134484	0.214627	2.03042e-51	5.8468e-47
EIF3J	0.494	0.148	0.513772	0.382655	0.130707	2.04306e-51	5.88319e-47
FIP1L1	0.44	0.217	0.410489	0.640468	-0.217912	2.08425e-51	6.00181e-47
S100A10	0.992	0.968	52.8304	19.7223	1.37723	2.12961e-51	6.13242e-47
PHB	0.7	0.222	1.19442	0.542369	0.508695	2.26474e-51	6.52155e-47
ZRANB2	0.619	0.38	0.847502	1.39974	-0.377304	2.27624e-51	6.55466e-47
SHMT2	0.506	0.124	0.567177	0.302798	0.266555	2.28841e-51	6.58972e-47
DEGS1	0.673	0.264	1.06971	0.742355	0.248392	2.29236e-51	6.60107e-47
MRGPRF	0.642	0.147	1.76222	0.351485	1.03128	2.30306e-51	6.6319e-47
PAK1IP1	0.409	0.094	0.357347	0.227203	0.145416	2.31557e-51	6.66791e-47
HPRT1	0.366	0.073	0.276002	0.16452	0.131895	2.36675e-51	6.81531e-47
RNMT	0.541	0.29	0.657088	1.03741	-0.298085	2.41111e-51	6.94304e-47
NXT1	0.447	0.205	0.421379	0.533111	-0.10917	2.41815e-51	6.96331e-47
DNAJC30	0.339	0.062	0.226441	0.143758	0.100695	2.43043e-51	6.99867e-47
NBPF1	0.358	0.181	0.290533	0.530263	-0.245813	2.43073e-51	6.99953e-47
PSMD7	0.661	0.233	1.04211	0.622753	0.331615	2.51831e-51	7.25172e-47
CKAP5	0.3	0.163	0.181907	0.427379	-0.272252	2.65683e-51	7.65061e-47
INAFM1	0.619	0.211	0.972669	0.606575	0.29616	2.69854e-51	7.77072e-47
SSR1	0.623	0.233	0.961686	0.732646	0.179118	2.74101e-51	7.89301e-47
NME4	0.786	0.322	1.48142	0.884955	0.396639	2.77923e-51	8.00307e-47
RPS7	1	0.973	22.9851	14.4583	0.633754	2.8695e-51	8.26301e-47
CLTB	0.77	0.331	1.38212	0.936574	0.298742	2.88042e-51	8.29445e-47
MED11	0.385	0.082	0.310175	0.183895	0.146219	2.94578e-51	8.48268e-47
TIMM17A	0.588	0.154	0.774979	0.330958	0.415337	3.00387e-51	8.64994e-47
FBXO17	0.381	0.182	0.296059	0.489716	-0.200906	3.0528e-51	8.79085e-47
GAS7	0.49	0.264	0.49244	0.75726	-0.235655	3.18672e-51	9.17647e-47
SRP68	0.346	0.142	0.241098	0.402339	-0.176218	3.19436e-51	9.19847e-47
MATR3	0.288	0.102	0.170359	0.277795	-0.126705	3.22231e-51	9.27897e-47
HNRNPL	0.591	0.338	0.772446	1.00759	-0.179726	3.31377e-51	9.54232e-47
PIGT	0.728	0.285	1.30921	0.846852	0.322332	3.31484e-51	9.54542e-47
SNX18	0.362	0.156	0.274665	0.413198	-0.148846	3.44293e-51	9.91427e-47
SRPK2	0.447	0.203	0.404627	0.576002	-0.166082	3.4966e-51	1.00688e-46
CALU	0.782	0.335	3.94157	1.06359	1.25981	3.61281e-51	1.04035e-46
CAT	0.549	0.321	0.646123	1.00191	-0.282303	3.63818e-51	1.04765e-46
LDHA	0.953	0.708	11.7125	4.57554	1.18906	3.80119e-51	1.09459e-46
CDC16	0.381	0.178	0.307311	0.540025	-0.236351	3.95079e-51	1.13767e-46
PNISR	0.813	0.599	1.61247	2.87551	-0.568971	3.95555e-51	1.13904e-46
HNRNPH1	0.634	0.317	0.913648	1.06258	-0.108128	4.09893e-51	1.18033e-46
ANKRD12	0.638	0.501	0.922998	2.05055	-0.665711	4.29181e-51	1.23587e-46
C3orf14	0.374	0.067	0.312489	0.164695	0.172353	4.30769e-51	1.24044e-46
PSMD9	0.51	0.132	0.612474	0.335385	0.27202	4.39818e-51	1.2665e-46
SRFBP1	0.381	0.166	0.299457	0.536899	-0.242114	4.60012e-51	1.32465e-46
TMEM14A	0.479	0.258	0.463932	0.724918	-0.236679	4.68677e-51	1.3496e-46
CDC40	0.451	0.198	0.431402	0.559325	-0.123493	4.73098e-51	1.36233e-46
SDHD	0.724	0.294	1.27617	0.880103	0.275796	5.0468e-51	1.45328e-46
QKI	0.529	0.501	0.68624	1.8442	-0.754213	5.0775e-51	1.46212e-46
XRCC5	0.813	0.393	1.60569	1.28378	0.190243	5.11104e-51	1.47177e-46
C6orf48	0.626	0.41	0.860471	1.41552	-0.376668	5.1304e-51	1.47735e-46
XAB2	0.381	0.164	0.262199	0.405621	-0.155268	5.13317e-51	1.47815e-46
NUTF2	0.642	0.227	0.905913	0.565739	0.283639	5.2009e-51	1.49765e-46
DLC1	0.661	0.397	0.965474	1.40446	-0.290839	5.24131e-51	1.50929e-46
NIFK	0.599	0.236	0.820216	0.680867	0.114904	6.02189e-51	1.73406e-46
NDFIP1	0.809	0.577	1.56508	2.38582	-0.400504	6.06552e-51	1.74663e-46
HK1	0.451	0.097	0.446961	0.215947	0.250946	6.19999e-51	1.78535e-46
DPCD	0.315	0.052	0.211549	0.113813	0.121345	6.41005e-51	1.84584e-46
TMEM214	0.432	0.088	0.409585	0.193815	0.239692	6.5704e-51	1.89201e-46
RBBP6	0.486	0.361	0.532414	1.23206	-0.542572	6.72332e-51	1.93605e-46
TYW3	0.467	0.13	0.45711	0.33642	0.124737	7.08427e-51	2.03999e-46
TSSC4	0.436	0.129	0.389196	0.295278	0.100989	7.2047e-51	2.07467e-46
COPE	0.743	0.25	1.49695	0.676074	0.575083	7.35132e-51	2.11689e-46
LAP3	0.747	0.234	2.06342	0.708451	0.842453	7.37959e-51	2.12503e-46
RBFOX2	0.486	0.292	0.504887	0.926228	-0.356123	7.51476e-51	2.16395e-46
ACVRL1	0.615	0.23	0.874166	0.638057	0.194262	7.72754e-51	2.22522e-46
MPST	0.451	0.137	0.440403	0.331818	0.113075	7.95814e-51	2.29163e-46
SFT2D2	0.498	0.257	0.533172	0.782057	-0.217023	9.09443e-51	2.61883e-46
SRPX	0.864	0.406	7.3446	2.11939	1.41958	9.23692e-51	2.65986e-46
MICU2	0.389	0.164	0.31418	0.462443	-0.154217	9.27141e-51	2.66979e-46
ZNF24	0.401	0.239	0.332146	0.657265	-0.315052	9.40218e-51	2.70745e-46
CCDC59	0.486	0.261	0.471108	0.811446	-0.300238	9.41361e-51	2.71074e-46
RPL26	1	0.918	18.6423	9.77333	0.866501	9.65514e-51	2.78029e-46
SEPT10	0.56	0.301	0.648304	0.845569	-0.163084	9.82589e-51	2.82946e-46
FUCA2	0.685	0.283	1.12368	0.834714	0.211014	1.01602e-50	2.92573e-46
NCBP2	0.463	0.136	0.481284	0.347547	0.136512	1.02578e-50	2.95385e-46
GLIS3	0.381	0.038	0.357198	0.0837213	0.324637	1.05957e-50	3.05114e-46
TXN	0.977	0.606	7.43358	3.29663	0.97294	1.06286e-50	3.0606e-46
B9D1	0.319	0.054	0.223978	0.126525	0.119698	1.15854e-50	3.33613e-46
CCSER2	0.412	0.213	0.345197	0.586899	-0.238394	1.25347e-50	3.6095e-46
TPST1	0.537	0.275	0.623022	0.832407	-0.175058	1.27166e-50	3.66187e-46
DCAF6	0.385	0.168	0.294578	0.44964	-0.163213	1.28043e-50	3.68714e-46
PSMG2	0.825	0.356	1.7232	1.08264	0.386889	1.28206e-50	3.69181e-46
GNL3	0.553	0.157	0.712926	0.426589	0.263893	1.28595e-50	3.70301e-46
PTBP3	0.444	0.213	0.419225	0.612772	-0.184439	1.31111e-50	3.77548e-46
NCOA7	0.584	0.339	0.786129	1.23535	-0.323662	1.37045e-50	3.94634e-46
RBBP7	0.541	0.287	0.59769	0.806914	-0.177541	1.38599e-50	3.99109e-46
SMARCE1	0.482	0.24	0.485523	0.687276	-0.183725	1.39088e-50	4.00518e-46
WDR61	0.564	0.225	0.688183	0.57412	0.100926	1.46643e-50	4.22274e-46
ZNF106	0.568	0.301	0.717035	1.03253	-0.24336	1.5088e-50	4.34473e-46
SPATC1L	0.412	0.091	0.373355	0.20966	0.183103	1.52174e-50	4.38201e-46
PPP1CA	0.669	0.198	1.11224	0.48499	0.50832	1.5838e-50	4.5607e-46
NFATC4	0.49	0.213	0.509571	0.632813	-0.113222	1.60655e-50	4.62621e-46
PSMG1	0.428	0.096	0.408746	0.246596	0.176418	1.67075e-50	4.81109e-46
GNPTG	0.591	0.324	0.749302	0.993952	-0.188851	1.76706e-50	5.08844e-46
FBXL12	0.327	0.12	0.216658	0.316992	-0.114323	1.8876e-50	5.43554e-46
BOD1L1	0.502	0.397	0.58783	1.56995	-0.694681	2.0368e-50	5.86517e-46
AGGF1	0.381	0.165	0.304448	0.48801	-0.189945	2.07934e-50	5.98767e-46
BCCIP	0.525	0.186	0.586414	0.47237	0.107629	2.08664e-50	6.0087e-46
CIZ1	0.335	0.174	0.221419	0.435165	-0.232657	2.12958e-50	6.13233e-46
SMIM26	0.735	0.415	1.19157	1.39667	-0.129067	2.19054e-50	6.30788e-46
WRB	0.323	0.15	0.211902	0.365225	-0.171866	2.2137e-50	6.37456e-46
ZNF638	0.541	0.399	0.657485	1.36873	-0.515117	2.2364e-50	6.43994e-46
CEP350	0.428	0.253	0.386465	0.759674	-0.343896	2.2753e-50	6.55195e-46
RAB7A	0.774	0.382	1.50968	1.23449	0.167557	2.36441e-50	6.80855e-46
S100A6	1	0.995	97.2189	52.9882	0.863355	2.36525e-50	6.81096e-46
ACSL4	0.44	0.083	0.494429	0.198534	0.318323	2.5137e-50	7.23846e-46
COPZ1	0.607	0.223	0.816379	0.567524	0.212578	2.54912e-50	7.34044e-46
BFAR	0.459	0.122	0.46491	0.308853	0.162509	2.58334e-50	7.43899e-46
TOMM20	0.837	0.531	1.66175	1.96808	-0.157157	2.68411e-50	7.72918e-46
PABPN1	0.533	0.395	0.604994	1.39307	-0.576298	2.71348e-50	7.81373e-46
YKT6	0.366	0.07	0.28986	0.155489	0.158711	2.91834e-50	8.40366e-46
RHEB	0.763	0.317	1.43789	0.939778	0.329739	3.05808e-50	8.80605e-46
U2AF2	0.416	0.182	0.359313	0.477056	-0.119847	3.40107e-50	9.79372e-46
PSMD1	0.576	0.196	0.733733	0.50434	0.204751	3.44544e-50	9.92149e-46
YARS	0.397	0.09	0.341351	0.233931	0.120425	3.50436e-50	1.00912e-45
CCNB1IP1	0.374	0.148	0.306757	0.447434	-0.147507	3.75083e-50	1.08009e-45
DYM	0.37	0.164	0.274087	0.444042	-0.180648	3.78044e-50	1.08861e-45
EXOC4	0.346	0.148	0.248517	0.414992	-0.180579	3.91351e-50	1.12693e-45
AMD1	0.455	0.193	0.423003	0.549709	-0.123059	3.91458e-50	1.12724e-45
CBX1	0.428	0.23	0.393624	0.66035	-0.252646	4.10971e-50	1.18343e-45
PPA1	0.914	0.41	3.18283	1.53683	0.721455	4.12125e-50	1.18675e-45
EPB41L2	0.591	0.476	0.846761	1.95135	-0.676377	4.1275e-50	1.18856e-45
NCKAP1	0.455	0.268	0.454407	0.831724	-0.332771	4.28024e-50	1.23254e-45
SPAG9	0.63	0.349	0.842941	1.13701	-0.213582	4.31823e-50	1.24348e-45
FGD5-AS1	0.518	0.336	0.574224	1.08396	-0.404686	4.53511e-50	1.30593e-45
UQCR11	0.895	0.392	3.27936	1.27187	0.913514	4.5441e-50	1.30852e-45
SNW1	0.51	0.233	0.528523	0.668384	-0.126314	4.54967e-50	1.31012e-45
AZIN1	0.405	0.204	0.323085	0.595308	-0.269929	4.55722e-50	1.3123e-45
BNIP2	0.51	0.302	0.538018	0.910406	-0.312807	4.68634e-50	1.34948e-45
CNOT4	0.49	0.317	0.497048	0.981069	-0.404159	4.71831e-50	1.35868e-45
PSMC3	0.716	0.277	1.18895	0.73832	0.332549	4.72084e-50	1.35941e-45
PCSK1	0.319	0.006	0.61702	0.0141045	0.673131	4.84893e-50	1.3963e-45
C11orf24	0.494	0.115	0.60669	0.29005	0.316665	4.92714e-50	1.41882e-45
LIFR	0.455	0.347	0.478676	1.22408	-0.588902	4.95207e-50	1.426e-45
CCNH	0.412	0.218	0.346973	0.669552	-0.30974	4.98288e-50	1.43487e-45
PRPF8	0.514	0.308	0.535875	0.869341	-0.283469	5.06038e-50	1.45719e-45
SDHC	0.693	0.307	1.11802	0.84797	0.196776	5.16186e-50	1.48641e-45
PIGC	0.397	0.169	0.334677	0.452274	-0.121822	5.26153e-50	1.51511e-45
APOL6	0.475	0.2	0.501718	0.610518	-0.100911	5.36486e-50	1.54487e-45
ANAPC5	0.654	0.399	0.918989	1.3301	-0.280045	5.39492e-50	1.55352e-45
PHACTR2	0.537	0.393	0.679632	1.37291	-0.498514	5.43029e-50	1.56371e-45
BTG1	0.875	0.849	3.31117	7.69784	-1.01258	5.59015e-50	1.60974e-45
GSTM2	0.284	0.386	0.226276	1.28756	-0.899524	5.82058e-50	1.67609e-45
CEBPZ	0.463	0.268	0.430692	0.81977	-0.347043	6.00468e-50	1.72911e-45
PIP4P1	0.311	0.121	0.197749	0.32424	-0.144839	6.08456e-50	1.75211e-45
UBA52	0.996	0.916	15.5533	8.52566	0.797225	6.16507e-50	1.77529e-45
MDK	0.525	0.525	0.788569	2.47183	-0.956893	6.34957e-50	1.82842e-45
CHMP4B	0.681	0.302	1.03588	0.880599	0.114464	6.39552e-50	1.84165e-45
BCKDK	0.412	0.108	0.357265	0.254042	0.114117	6.52505e-50	1.87895e-45
UBXN4	0.868	0.565	2.04789	2.47332	-0.188507	6.79255e-50	1.95598e-45
PROS1	0.545	0.422	0.703153	1.49389	-0.550191	6.99216e-50	2.01346e-45
C19orf70	0.84	0.342	1.98156	1.04169	0.546303	7.05504e-50	2.03157e-45
NGRN	0.467	0.285	0.498462	0.813746	-0.27549	7.14759e-50	2.05822e-45
SNRPC	0.607	0.24	0.872156	0.673316	0.16199	7.2619e-50	2.09114e-45
TGFB1I1	0.661	0.237	1.13008	0.664782	0.355574	7.39888e-50	2.13058e-45
FAM98A	0.424	0.079	0.416566	0.172456	0.272864	7.44919e-50	2.14507e-45
ZBTB7A	0.514	0.295	0.564612	0.922325	-0.297047	7.72948e-50	2.22578e-45
THOC2	0.51	0.267	0.561735	0.868911	-0.259048	7.92873e-50	2.28316e-45
BID	0.335	0.054	0.252912	0.124002	0.156642	7.92881e-50	2.28318e-45
USP47	0.451	0.216	0.417334	0.626023	-0.198167	8.35949e-50	2.4072e-45
SUB1	0.957	0.479	3.43088	1.74749	0.689481	8.88195e-50	2.55765e-45
GNG12	0.661	0.431	0.99939	1.5073	-0.326573	1.01412e-49	2.92026e-45
MORF4L2	0.77	0.352	1.47093	1.11143	0.226833	1.0317e-49	2.97089e-45
TMEM248	0.49	0.222	0.486343	0.626127	-0.129673	1.06031e-49	3.05326e-45
FTSJ1	0.389	0.088	0.323534	0.218588	0.119186	1.10011e-49	3.16789e-45
PITPNB	0.479	0.219	0.50289	0.648112	-0.133075	1.22356e-49	3.52337e-45
PPIL1	0.268	0.019	0.151076	0.0402793	0.146012	1.23049e-49	3.54332e-45
CARD19	0.514	0.135	0.594141	0.32843	0.263057	1.2866e-49	3.7049e-45
UBXN6	0.424	0.113	0.394254	0.28727	0.115179	1.2917e-49	3.71958e-45
TOMM70	0.362	0.145	0.274665	0.378741	-0.113233	1.31324e-49	3.78161e-45
NRN1	0.42	0.223	0.378625	0.67134	-0.277775	1.32852e-49	3.82559e-45
BOLA2-SMG1P6	0.288	0.035	0.180474	0.0862317	0.120035	1.3766e-49	3.96406e-45
REST	0.432	0.266	0.400673	0.832195	-0.387453	1.39391e-49	4.01391e-45
STAT1	0.588	0.21	0.842227	0.691241	0.123369	1.49957e-49	4.31816e-45
ERC1	0.362	0.174	0.264164	0.45958	-0.207369	1.51913e-49	4.37449e-45
AIG1	0.42	0.268	0.386542	0.758943	-0.343218	1.52519e-49	4.39194e-45
EBP	0.381	0.068	0.314974	0.150735	0.192478	1.55777e-49	4.48574e-45
COMMD3	0.335	0.032	0.295083	0.0843073	0.256271	1.55825e-49	4.48713e-45
HSPH1	0.611	0.206	1.00383	0.664734	0.26747	1.61009e-49	4.63641e-45
ZCCHC7	0.319	0.175	0.216855	0.52368	-0.324403	1.64019e-49	4.72308e-45
PXK	0.409	0.252	0.334672	0.692729	-0.342866	1.65407e-49	4.76307e-45
TMED4	0.44	0.274	0.412696	0.798064	-0.347993	1.69067e-49	4.86846e-45
SOCS3	0.837	0.789	4.3896	10.4147	-1.08264	1.77144e-49	5.10105e-45
SELENBP1	0.607	0.41	0.876662	1.45113	-0.385278	1.77911e-49	5.12313e-45
AHSA1	0.514	0.177	0.554159	0.429721	0.120401	1.79051e-49	5.15596e-45
TCERG1	0.447	0.243	0.447105	0.673489	-0.209689	1.7913e-49	5.15824e-45
C19orf53	0.883	0.409	2.32156	1.43739	0.446525	1.80099e-49	5.18613e-45
GLT8D2	0.416	0.326	0.381296	1.02705	-0.553362	1.80468e-49	5.19676e-45
HBP1	0.451	0.285	0.424247	0.850185	-0.377471	1.85542e-49	5.34287e-45
TSG101	0.401	0.108	0.31434	0.224112	0.102604	1.92933e-49	5.5557e-45
TXNRD1	0.339	0.149	0.245275	0.389853	-0.158468	1.96335e-49	5.65368e-45
SETD5	0.467	0.25	0.466752	0.734311	-0.241738	1.99248e-49	5.73755e-45
CCDC115	0.416	0.204	0.357573	0.598841	-0.235997	1.99309e-49	5.7393e-45
RTRAF	0.829	0.421	1.62747	1.30968	0.185985	2.00647e-49	5.77782e-45
SARAF	0.685	0.495	1.10098	1.69022	-0.356659	2.0692e-49	5.95847e-45
RB1CC1	0.463	0.242	0.462546	0.787761	-0.289672	2.10701e-49	6.06735e-45
TRIAP1	0.381	0.091	0.310991	0.214754	0.109993	2.18591e-49	6.29455e-45
EIF2AK1	0.397	0.149	0.325645	0.425866	-0.105143	2.18817e-49	6.30105e-45
DNAJC4	0.44	0.211	0.414963	0.558466	-0.139362	2.22893e-49	6.41844e-45
CCDC174	0.37	0.158	0.299464	0.437814	-0.145961	2.23578e-49	6.43816e-45
EIF3M	0.763	0.352	1.40145	1.06889	0.21505	2.25941e-49	6.50618e-45
IP6K2	0.381	0.243	0.330613	0.745245	-0.391338	2.27076e-49	6.53887e-45
ELOC	0.786	0.34	1.5549	1.06355	0.30814	2.29206e-49	6.6002e-45
ATF1	0.381	0.161	0.306669	0.466978	-0.166953	2.31385e-49	6.66296e-45
VPS26A	0.451	0.222	0.428027	0.615813	-0.178237	2.40368e-49	6.92162e-45
CHMP2A	0.732	0.305	1.29699	0.854201	0.308949	2.44098e-49	7.02903e-45
TMEM87A	0.471	0.283	0.465038	0.793064	-0.29149	2.44562e-49	7.0424e-45
NDUFAB1	0.739	0.347	1.29368	1.11199	0.119057	2.46068e-49	7.08577e-45
TSKU	0.393	0.165	0.32279	0.418021	-0.100294	2.49875e-49	7.1954e-45
WAC	0.455	0.297	0.437405	0.889866	-0.394818	2.49878e-49	7.19548e-45
AIP	0.521	0.288	0.553561	0.781405	-0.197437	2.80633e-49	8.08112e-45
SF3B1	0.794	0.637	1.56502	2.70547	-0.530685	2.88504e-49	8.30776e-45
ETNK1	0.354	0.203	0.255152	0.547022	-0.301632	3.02425e-49	8.70862e-45
CDK2AP2	0.42	0.086	0.433242	0.231127	0.219303	3.06937e-49	8.83855e-45
BOC	0.49	0.23	0.501962	0.690767	-0.170829	3.08919e-49	8.89563e-45
SMARCA5	0.506	0.297	0.543538	0.93743	-0.327903	3.23723e-49	9.32192e-45
PSMB5	0.77	0.28	1.62885	0.786519	0.55728	3.25544e-49	9.37438e-45
UBXN2A	0.405	0.19	0.33816	0.552863	-0.21468	3.26351e-49	9.39759e-45
SLBP	0.432	0.2	0.363774	0.49124	-0.128908	3.27355e-49	9.42651e-45
HLA-F	0.599	0.363	0.77637	1.2088	-0.314328	3.27485e-49	9.43027e-45
SVIL	0.525	0.536	0.77409	2.38694	-0.932905	3.62404e-49	1.04358e-44
SPPL2A	0.696	0.285	1.14089	0.829952	0.226403	3.77851e-49	1.08806e-44
RILPL2	0.428	0.116	0.386484	0.260197	0.137782	3.85141e-49	1.10905e-44
CRLS1	0.389	0.098	0.334196	0.244467	0.100442	3.91588e-49	1.12762e-44
NEGR1	0.607	0.51	0.924101	2.09714	-0.686754	4.06079e-49	1.16935e-44
NBEAL1	0.467	0.199	0.478834	0.615897	-0.127875	4.10046e-49	1.18077e-44
NOL7	0.677	0.437	1.11067	1.58741	-0.293805	4.45717e-49	1.28349e-44
PPP1R15A	0.86	0.839	3.73376	7.98564	-0.924634	4.56527e-49	1.31461e-44
ZFR	0.482	0.239	0.501683	0.661497	-0.145903	4.57155e-49	1.31642e-44
ORMDL2	0.362	0.039	0.335367	0.0942424	0.287304	4.64972e-49	1.33893e-44
WASHC1	0.51	0.351	0.550837	1.1456	-0.468336	4.69245e-49	1.35124e-44
UBE2F	0.342	0.03	0.277967	0.0726078	0.252728	4.70932e-49	1.3561e-44
CTSD	0.568	0.124	0.997539	0.297978	0.621957	4.87093e-49	1.40263e-44
SCPEP1	0.646	0.347	0.894295	1.05688	-0.118798	4.89691e-49	1.41011e-44
ERP29	0.77	0.353	1.41445	1.0113	0.263564	5.12864e-49	1.47684e-44
NAXD	0.202	0.068	0.0870948	0.180868	-0.11937	5.29539e-49	1.52486e-44
CDK5RAP3	0.44	0.283	0.390814	0.817177	-0.385769	5.31639e-49	1.53091e-44
MED19	0.409	0.192	0.340773	0.518859	-0.179923	5.34017e-49	1.53775e-44
CCND3	0.397	0.09	0.340238	0.195689	0.164647	5.47971e-49	1.57794e-44
FTH1	0.996	0.991	64.3413	31.1942	1.0212	5.68865e-49	1.6381e-44
CMTM7	0.342	0.048	0.243148	0.106951	0.167406	5.72164e-49	1.6476e-44
PLSCR4	0.525	0.434	0.641307	1.5201	-0.618636	6.20343e-49	1.78634e-44
DCTN2	0.669	0.279	1.0599	0.77448	0.215175	6.25726e-49	1.80184e-44
MRPL51	0.848	0.393	1.95247	1.29941	0.360658	6.46861e-49	1.8627e-44
UGGT2	0.319	0.169	0.223137	0.464642	-0.259962	6.6251e-49	1.90776e-44
PARVA	0.661	0.263	1.0406	0.759784	0.213593	6.68163e-49	1.92404e-44
EGFR	0.506	0.349	0.58555	1.11787	-0.417631	6.73224e-49	1.93862e-44
TULP3	0.393	0.183	0.343302	0.496736	-0.156036	7.0261e-49	2.02323e-44
LUC7L	0.444	0.186	0.404558	0.516986	-0.111091	7.10985e-49	2.04735e-44
PWP1	0.588	0.229	0.77668	0.624821	0.128904	7.15508e-49	2.06038e-44
RAB11B	0.615	0.346	0.84378	1.03236	-0.14049	7.23281e-49	2.08276e-44
TMEM230	0.774	0.368	1.47157	1.0962	0.237652	7.29588e-49	2.10092e-44
COX6B1	0.965	0.591	5.14365	2.5664	0.784626	7.53707e-49	2.17037e-44
CNRIP1	0.525	0.273	0.562811	0.73431	-0.150219	7.58187e-49	2.18327e-44
SEC14L1	0.362	0.136	0.266796	0.360911	-0.103388	7.63763e-49	2.19933e-44
SH3PXD2A	0.572	0.208	0.765656	0.608894	0.134135	7.8715e-49	2.26668e-44
SQOR	0.346	0.033	0.288096	0.0748798	0.261064	7.93951e-49	2.28626e-44
ACLY	0.393	0.07	0.348282	0.146719	0.23361	7.9545e-49	2.29058e-44
IL1R1	0.809	0.385	1.74158	1.34395	0.226064	8.72342e-49	2.512e-44
TRPM7	0.409	0.169	0.333423	0.505393	-0.175006	8.90548e-49	2.56442e-44
CHCHD1	0.455	0.106	0.459509	0.242661	0.232051	8.91544e-49	2.56729e-44
PABPC4	0.576	0.222	0.747303	0.606273	0.121412	9.01071e-49	2.59472e-44
DCAF8	0.37	0.142	0.294252	0.421211	-0.135003	9.11485e-49	2.62471e-44
LUM	0.716	0.839	3.32542	11.1442	-1.48936	9.21332e-49	2.65307e-44
STAG1	0.319	0.216	0.227523	0.623466	-0.403327	9.39921e-49	2.7066e-44
ATP2B4	0.486	0.239	0.497779	0.707522	-0.189079	1.06744e-48	3.07381e-44
CNOT7	0.405	0.181	0.339485	0.473746	-0.13781	1.15233e-48	3.31826e-44
WARS	0.502	0.1	0.706294	0.254831	0.443373	1.16409e-48	3.3521e-44
SPRED1	0.385	0.263	0.318775	0.750956	-0.408945	1.16491e-48	3.35448e-44
URI1	0.451	0.266	0.441688	0.831767	-0.345477	1.22765e-48	3.53514e-44
TRIM38	0.451	0.12	0.442822	0.301551	0.148661	1.2644e-48	3.64096e-44
ATP5F1D	0.946	0.515	4.29823	1.89632	0.871288	1.27831e-48	3.68103e-44
ECHS1	0.673	0.275	1.03894	0.745027	0.224571	1.28235e-48	3.69264e-44
SLC30A9	0.331	0.164	0.232737	0.5028	-0.285788	1.2916e-48	3.71929e-44
GYG1	0.444	0.096	0.434283	0.215198	0.239139	1.32753e-48	3.82274e-44
GARS	0.525	0.145	0.6324	0.340661	0.28405	1.33708e-48	3.85026e-44
ASH1L	0.553	0.423	0.66888	1.40411	-0.526622	1.42566e-48	4.10533e-44
WDR74	0.385	0.145	0.318019	0.44447	-0.132169	1.43899e-48	4.14372e-44
WSB1	0.837	0.649	1.83565	3.04494	-0.512437	1.46089e-48	4.20677e-44
ALDH1B1	0.304	0.049	0.205686	0.109805	0.119547	1.57412e-48	4.53285e-44
C1orf35	0.37	0.196	0.298371	0.609388	-0.30981	1.62316e-48	4.67406e-44
CCNK	0.381	0.182	0.304291	0.498466	-0.20022	1.66152e-48	4.7845e-44
VPS4B	0.486	0.231	0.51903	0.669926	-0.136633	1.70905e-48	4.92138e-44
ZNF322	0.416	0.184	0.351197	0.56672	-0.213509	1.72904e-48	4.97893e-44
BMS1	0.284	0.116	0.178258	0.315497	-0.158953	1.75182e-48	5.04453e-44
MFSD14A	0.241	0.09	0.13079	0.222516	-0.112522	1.81435e-48	5.22461e-44
TUSC1	0.459	0.375	0.498832	1.24689	-0.584091	1.95609e-48	5.63275e-44
RNASE4	0.467	0.522	0.578362	2.03285	-0.942245	1.99254e-48	5.73772e-44
TCTN1	0.37	0.163	0.279408	0.434473	-0.165044	2.11911e-48	6.10219e-44
MARS	0.311	0.054	0.231942	0.143566	0.107395	2.19035e-48	6.30733e-44
TTC3	0.658	0.49	1.08698	2.04468	-0.544874	2.29032e-48	6.5952e-44
IPO7	0.412	0.197	0.359961	0.530969	-0.17088	2.29493e-48	6.60848e-44
MGAT2	0.358	0.072	0.297341	0.16428	0.156121	2.32059e-48	6.68238e-44
HIF1A	0.739	0.245	1.87201	0.778335	0.691533	2.32896e-48	6.70648e-44
PHF11	0.412	0.225	0.370041	0.67989	-0.294148	2.41615e-48	6.95754e-44
DAZAP1	0.362	0.142	0.273537	0.377796	-0.113521	2.42673e-48	6.988e-44
GIGYF2	0.377	0.179	0.288373	0.474612	-0.194785	2.45181e-48	7.06023e-44
CCT4	0.708	0.336	1.24267	1.04979	0.129743	2.50244e-48	7.20601e-44
DDX6	0.428	0.293	0.42197	0.933995	-0.443693	2.53589e-48	7.30234e-44
HDAC3	0.393	0.176	0.300659	0.394512	-0.100517	2.57265e-48	7.40821e-44
NDRG2	0.323	0.43	0.338365	1.84039	-1.08562	2.62207e-48	7.55052e-44
UBE2Q2	0.362	0.184	0.292274	0.475743	-0.191529	2.66823e-48	7.68344e-44
KRIT1	0.451	0.215	0.429705	0.638779	-0.196904	2.7954e-48	8.04964e-44
HSPE1	0.903	0.402	3.20125	1.46155	0.771252	2.93191e-48	8.44273e-44
PROCR	0.424	0.229	0.423257	0.728292	-0.28015	2.98605e-48	8.59864e-44
RNF146	0.51	0.254	0.590343	0.780809	-0.163195	3.0319e-48	8.73065e-44
ZFP36L1	0.973	0.97	9.94163	21.0033	-1.00789	3.16933e-48	9.12641e-44
PSMB8	0.689	0.313	1.07376	0.851975	0.163185	3.17987e-48	9.15674e-44
TNFRSF14	0.436	0.198	0.413165	0.562938	-0.145331	3.19515e-48	9.20074e-44
PDHB	0.479	0.137	0.547849	0.369292	0.176835	3.1957e-48	9.20233e-44
LGMN	0.482	0.268	0.516889	0.734804	-0.193657	3.22498e-48	9.28666e-44
AKAP13	0.549	0.353	0.662901	1.18053	-0.390979	3.26616e-48	9.40523e-44
CRISPLD2	0.65	0.211	1.28449	0.777684	0.361876	3.27748e-48	9.43784e-44
ITM2A	0.335	0.497	0.422185	2.65257	-1.3608	3.35898e-48	9.67251e-44
NABP2	0.436	0.132	0.402599	0.296479	0.113504	3.45093e-48	9.9373e-44
NPM3	0.323	0.047	0.244764	0.113456	0.160827	3.45643e-48	9.95315e-44
SRRT	0.377	0.17	0.296768	0.477209	-0.187954	3.52085e-48	1.01386e-43
UBL3	0.393	0.348	0.342086	1.1578	-0.685083	3.54458e-48	1.0207e-43
TMEM161A	0.339	0.077	0.256498	0.168693	0.104513	3.57488e-48	1.02942e-43
RNASET2	0.416	0.22	0.359246	0.591571	-0.227646	3.73858e-48	1.07656e-43
C7orf50	0.377	0.177	0.301155	0.440328	-0.146604	3.75383e-48	1.08095e-43
PSMD2	0.58	0.193	0.798982	0.494414	0.267601	4.11328e-48	1.18446e-43
ATXN10	0.623	0.263	0.873264	0.676363	0.160219	4.14578e-48	1.19382e-43
LMF1	0.362	0.066	0.282008	0.150616	0.155998	4.3785e-48	1.26083e-43
WDR1	0.591	0.169	0.951056	0.442784	0.4354	4.60034e-48	1.32471e-43
CEP57	0.409	0.215	0.35061	0.634895	-0.275587	4.62622e-48	1.33217e-43
TCTN3	0.436	0.12	0.400238	0.281016	0.128383	4.6444e-48	1.3374e-43
NEMF	0.467	0.285	0.477097	0.881942	-0.349457	4.70962e-48	1.35618e-43
RNF181	0.767	0.339	1.42223	0.98397	0.287945	4.77466e-48	1.37491e-43
USO1	0.455	0.216	0.457994	0.607404	-0.140748	5.02576e-48	1.44722e-43
PRKCSH	0.696	0.309	1.15194	0.895126	0.183346	5.11241e-48	1.47217e-43
PDLIM1	0.677	0.253	1.0801	0.656422	0.328581	5.17001e-48	1.48876e-43
SMAD3	0.409	0.109	0.372593	0.259174	0.124426	5.20036e-48	1.4975e-43
PRRC1	0.335	0.132	0.238199	0.335757	-0.109414	5.25752e-48	1.51395e-43
TCEAL4	0.848	0.444	1.79628	1.51002	0.155812	5.65506e-48	1.62843e-43
ZBED1	0.315	0.12	0.219561	0.318516	-0.112554	5.66889e-48	1.63241e-43
API5	0.362	0.144	0.263285	0.361205	-0.107704	5.73166e-48	1.65049e-43
PHF23	0.323	0.055	0.230086	0.126155	0.127354	5.73357e-48	1.65104e-43
CEBPZOS	0.436	0.206	0.401262	0.544962	-0.140844	5.75164e-48	1.65624e-43
GMPPA	0.354	0.08	0.276834	0.180948	0.112625	5.77729e-48	1.66363e-43
SNX6	0.79	0.394	1.6762	1.39169	0.162156	5.78455e-48	1.66572e-43
FIS1	0.883	0.403	2.35637	1.32831	0.527618	5.84628e-48	1.6835e-43
MAPK14	0.327	0.147	0.22426	0.379127	-0.171845	5.99412e-48	1.72607e-43
JMJD8	0.44	0.123	0.431126	0.27597	0.165557	6.01736e-48	1.73276e-43
NDUFAF4	0.381	0.088	0.332757	0.220638	0.126779	6.11563e-48	1.76106e-43
NUFIP2	0.529	0.373	0.630666	1.27739	-0.481919	6.13502e-48	1.76664e-43
SLC39A7	0.611	0.203	0.87494	0.484127	0.33723	6.18194e-48	1.78015e-43
GPX7	0.397	0.086	0.350393	0.176489	0.198892	6.2403e-48	1.79696e-43
ACADM	0.331	0.127	0.240061	0.341284	-0.113203	6.42356e-48	1.84973e-43
KLHL7	0.315	0.117	0.215815	0.326958	-0.126199	6.44694e-48	1.85646e-43
NPDC1	0.451	0.215	0.445547	0.610132	-0.155564	6.81308e-48	1.96189e-43
SUMF1	0.331	0.164	0.245899	0.441538	-0.210422	7.00787e-48	2.01799e-43
ALDH9A1	0.658	0.292	1.03729	0.868155	0.125038	7.04223e-48	2.02788e-43
GLIPR1	0.323	0.036	0.262986	0.0862844	0.217436	7.05182e-48	2.03064e-43
RHOBTB3	0.591	0.306	0.794131	0.983973	-0.145107	7.276e-48	2.0952e-43
ESF1	0.447	0.205	0.446485	0.621924	-0.165155	7.28029e-48	2.09643e-43
OTUD6B-AS1	0.463	0.22	0.452972	0.620264	-0.157222	7.50437e-48	2.16096e-43
GPATCH4	0.381	0.08	0.326934	0.176617	0.173452	8.11836e-48	2.33776e-43
AP3S1	0.778	0.367	1.42747	1.09501	0.212494	8.387e-48	2.41512e-43
RAB8B	0.377	0.198	0.319734	0.575245	-0.255329	8.54527e-48	2.4607e-43
POGZ	0.296	0.238	0.204749	0.708497	-0.503995	8.75536e-48	2.52119e-43
RFTN1	0.486	0.39	0.581681	1.40055	-0.601907	9.43558e-48	2.71707e-43
RPS6KA4	0.323	0.049	0.227107	0.111063	0.143321	9.49967e-48	2.73552e-43
FAM198B	0.498	0.164	0.598981	0.490891	0.100977	9.55188e-48	2.75056e-43
DAZAP2	0.743	0.539	1.39069	2.08166	-0.366283	9.56045e-48	2.75303e-43
EIF3A	0.751	0.379	1.36589	1.20659	0.100563	9.87962e-48	2.84493e-43
CKAP4	0.634	0.251	0.989386	0.690873	0.234555	1.06581e-47	3.06912e-43
XPA	0.463	0.208	0.468865	0.645711	-0.164009	1.07566e-47	3.09748e-43
DBNL	0.525	0.171	0.625991	0.452353	0.162928	1.08012e-47	3.11032e-43
HSD3B7	0.447	0.086	0.528536	0.203538	0.344869	1.10121e-47	3.17103e-43
P4HA2	0.486	0.086	0.640387	0.179515	0.475842	1.12522e-47	3.2402e-43
BLOC1S6	0.424	0.209	0.40067	0.60087	-0.192739	1.14004e-47	3.28286e-43
SF3A3	0.42	0.19	0.373988	0.543645	-0.167971	1.14671e-47	3.30205e-43
PRRC2C	0.786	0.634	1.68414	2.84398	-0.518141	1.20066e-47	3.45741e-43
RARA	0.389	0.181	0.338499	0.529869	-0.192793	1.21749e-47	3.50588e-43
PDLIM5	0.428	0.305	0.415838	0.982565	-0.485712	1.24195e-47	3.57632e-43
CKS1B	0.525	0.284	0.619742	0.818829	-0.167246	1.2949e-47	3.7288e-43
ISCU	0.79	0.499	1.4211	1.78233	-0.200631	1.31306e-47	3.78109e-43
EMP2	0.642	0.498	1.00911	1.99958	-0.578201	1.38599e-47	3.9911e-43
ABHD12	0.331	0.129	0.219982	0.337579	-0.132763	1.39016e-47	4.0031e-43
GMPPB	0.331	0.036	0.264872	0.0947573	0.20838	1.42597e-47	4.10623e-43
RRAS	0.696	0.42	1.14339	1.54116	-0.245596	1.52698e-47	4.3971e-43
ZHX1	0.354	0.222	0.279599	0.623238	-0.343182	1.59056e-47	4.58019e-43
TNIP1	0.549	0.217	0.673671	0.554638	0.106437	1.6678e-47	4.80258e-43
CXXC5	0.599	0.354	0.874921	1.2317	-0.251315	1.66914e-47	4.80645e-43
EDEM3	0.346	0.122	0.25445	0.344798	-0.100334	1.73532e-47	4.99704e-43
FDPS	0.611	0.208	0.924811	0.541513	0.32037	1.75333e-47	5.04889e-43
RUNX1	0.638	0.275	1.00959	0.86569	0.107192	1.76641e-47	5.08655e-43
SERPING1	0.981	0.978	10.9396	20.3487	-0.83839	1.83478e-47	5.28343e-43
OSBPL8	0.786	0.49	1.51826	1.89881	-0.203032	1.87724e-47	5.40569e-43
C1orf52	0.405	0.219	0.365084	0.630998	-0.256765	1.90753e-47	5.49293e-43
DPYSL3	0.514	0.341	0.64412	1.14796	-0.385652	1.97922e-47	5.69937e-43
GFER	0.428	0.101	0.408571	0.220606	0.206635	2.03891e-47	5.87126e-43
ICE1	0.366	0.174	0.286833	0.540733	-0.259793	2.0784e-47	5.98497e-43
TBX18	0.191	0.464	0.190512	1.9563	-1.31221	2.08892e-47	6.01524e-43
PLD3	0.669	0.394	1.04568	1.21962	-0.117738	2.13593e-47	6.15063e-43
IQGAP1	0.646	0.39	0.939917	1.30438	-0.248383	2.14758e-47	6.18416e-43
DBI	0.953	0.601	5.64393	2.48979	0.928896	2.15194e-47	6.19672e-43
INO80	0.307	0.157	0.223765	0.461341	-0.255966	2.15873e-47	6.21628e-43
UVRAG	0.432	0.319	0.417441	0.990233	-0.489649	2.2005e-47	6.33656e-43
DPF2	0.319	0.148	0.206462	0.379245	-0.193096	2.21425e-47	6.37616e-43
RAB5A	0.416	0.225	0.366297	0.594736	-0.223046	2.23308e-47	6.43037e-43
MUT	0.253	0.107	0.148864	0.315284	-0.195166	2.28107e-47	6.56857e-43
NOP14	0.37	0.069	0.301622	0.163583	0.161737	2.33263e-47	6.71704e-43
LRRFIP1	0.486	0.237	0.558522	0.747835	-0.16539	2.44389e-47	7.03743e-43
CYTOR	0.545	0.134	1.01986	0.499938	0.429354	2.49327e-47	7.17962e-43
PTK2	0.362	0.204	0.276642	0.56326	-0.292204	2.51617e-47	7.24557e-43
IFI35	0.521	0.193	0.627292	0.482556	0.134387	2.70906e-47	7.80101e-43
AHR	0.572	0.618	1.05763	3.2573	-1.04896	2.76854e-47	7.97228e-43
H6PD	0.479	0.245	0.526066	0.747853	-0.195766	2.88245e-47	8.30029e-43
NOTCH2	0.479	0.267	0.482139	0.841587	-0.313269	2.89578e-47	8.3387e-43
NEDD8	0.895	0.407	2.7621	1.32514	0.694221	2.98263e-47	8.58879e-43
PDLIM7	0.44	0.107	0.483613	0.275841	0.217667	3.04652e-47	8.77275e-43
SPIN1	0.304	0.275	0.227967	0.832699	-0.577697	3.05413e-47	8.79467e-43
FLOT2	0.374	0.08	0.314641	0.203814	0.127056	3.10501e-47	8.9412e-43
RNF135	0.362	0.072	0.274193	0.164579	0.129775	3.18564e-47	9.17336e-43
NT5C3A	0.377	0.148	0.308318	0.415667	-0.113768	3.40647e-47	9.80927e-43
PAPSS2	0.385	0.066	0.385466	0.16671	0.247925	3.70052e-47	1.0656e-42
SMARCC2	0.42	0.287	0.375704	0.922187	-0.482579	3.73937e-47	1.07679e-42
SLC35C1	0.288	0.029	0.185208	0.0638042	0.155907	3.75217e-47	1.08048e-42
CNOT2	0.451	0.263	0.424741	0.735155	-0.284364	3.75417e-47	1.08105e-42
IGSF8	0.354	0.168	0.276077	0.450364	-0.1847	3.90827e-47	1.12543e-42
TNXB	0.84	0.358	2.95949	1.46595	0.68317	3.91606e-47	1.12767e-42
CNDP2	0.358	0.082	0.281238	0.190548	0.105913	3.96031e-47	1.14041e-42
TMEM259	0.459	0.283	0.428363	0.778054	-0.315936	4.1412e-47	1.1925e-42
EFR3A	0.393	0.182	0.355262	0.491919	-0.138598	4.27195e-47	1.23015e-42
SIVA1	0.774	0.409	1.4356	1.27177	0.10046	4.32008e-47	1.24401e-42
SHC1	0.642	0.177	1.18124	0.419832	0.619428	4.39218e-47	1.26477e-42
RNF187	0.416	0.299	0.368809	0.792272	-0.388869	4.69609e-47	1.35229e-42
PXDC1	0.654	0.299	1.03503	0.88616	0.109596	4.87953e-47	1.40511e-42
KPNA4	0.389	0.227	0.334637	0.642231	-0.299209	5.01939e-47	1.44538e-42
FXYD1	0.825	0.655	1.97553	3.26757	-0.520266	5.18834e-47	1.49403e-42
GNPDA1	0.377	0.082	0.317809	0.206905	0.126829	5.2297e-47	1.50594e-42
LAMTOR5	0.77	0.302	1.60428	0.886105	0.465473	5.40614e-47	1.55675e-42
AFG3L2	0.385	0.179	0.310069	0.494107	-0.189641	5.42876e-47	1.56327e-42
TUBGCP2	0.401	0.172	0.351053	0.47159	-0.123292	5.53441e-47	1.59369e-42
GDI1	0.42	0.267	0.366246	0.776941	-0.379178	5.53834e-47	1.59482e-42
SRGAP1	0.455	0.102	0.55044	0.278374	0.278368	5.59892e-47	1.61227e-42
PTRH2	0.416	0.111	0.380633	0.267517	0.123325	5.635e-47	1.62266e-42
SECISBP2L	0.381	0.311	0.340938	0.967602	-0.553196	5.638e-47	1.62352e-42
RING1	0.385	0.2	0.318992	0.542452	-0.22579	5.88641e-47	1.69505e-42
BRWD1	0.377	0.208	0.339228	0.614417	-0.269611	6.05004e-47	1.74217e-42
JAM3	0.42	0.191	0.38835	0.51156	-0.122667	6.1383e-47	1.76759e-42
BIRC6	0.44	0.192	0.419423	0.543166	-0.120588	6.19923e-47	1.78513e-42
P4HA1	0.502	0.154	0.561548	0.395849	0.161833	6.55273e-47	1.88693e-42
TEN1	0.412	0.087	0.383501	0.191364	0.215709	6.62306e-47	1.90717e-42
RNF216	0.424	0.224	0.387439	0.658192	-0.257187	6.83211e-47	1.96737e-42
SET	0.747	0.463	1.37303	1.73228	-0.203378	6.88262e-47	1.98192e-42
YIF1A	0.634	0.181	1.03568	0.410476	0.529326	6.99091e-47	2.0131e-42
CPQ	0.623	0.387	0.850117	1.23026	-0.269595	6.99781e-47	2.01509e-42
ALAS1	0.346	0.075	0.283386	0.185369	0.114618	7.36037e-47	2.11949e-42
ABCB8	0.292	0.041	0.193401	0.0999252	0.117673	7.38031e-47	2.12523e-42
NBPF15	0.296	0.14	0.195043	0.412298	-0.240982	7.38152e-47	2.12558e-42
TPD52L2	0.545	0.179	0.691438	0.457593	0.214662	7.49707e-47	2.15886e-42
BIRC2	0.447	0.209	0.431009	0.587956	-0.150138	7.66752e-47	2.20794e-42
FTO	0.37	0.224	0.312741	0.656793	-0.335811	7.98174e-47	2.29842e-42
PPP2R5C	0.319	0.127	0.238973	0.386666	-0.162475	8.09465e-47	2.33094e-42
SPIDR	0.342	0.218	0.254246	0.647022	-0.393039	8.32691e-47	2.39782e-42
STK3	0.366	0.215	0.303627	0.635354	-0.327072	8.63571e-47	2.48674e-42
CTSO	0.409	0.233	0.371141	0.627093	-0.246919	8.96152e-47	2.58056e-42
PHYKPL	0.412	0.279	0.360366	0.785873	-0.392634	9.11561e-47	2.62493e-42
C3orf38	0.307	0.11	0.200159	0.300157	-0.11546	9.43717e-47	2.71753e-42
RCN3	0.77	0.279	2.63153	0.803521	1.00976	9.61376e-47	2.76838e-42
JAG1	0.374	0.181	0.319071	0.534308	-0.218066	9.62939e-47	2.77288e-42
UBE2E2	0.374	0.15	0.306443	0.405891	-0.10584	9.84474e-47	2.83489e-42
NEAT1	0.977	0.687	12.2347	4.8622	1.17481	9.95634e-47	2.86703e-42
IBTK	0.366	0.159	0.292655	0.448432	-0.164155	9.99578e-47	2.87838e-42
MAP1B	0.665	0.536	1.25126	2.40053	-0.595026	1.0038e-46	2.89055e-42
NDUFC1	0.794	0.397	1.59774	1.33839	0.151742	1.01718e-46	2.92907e-42
TRAM1	0.798	0.478	1.67135	1.87419	-0.105584	1.05774e-46	3.04587e-42
ZNF706	0.689	0.453	1.10286	1.53608	-0.270243	1.11714e-46	3.2169e-42
ATP2B1	0.49	0.236	0.54845	0.72305	-0.15414	1.12653e-46	3.24395e-42
GGT7	0.272	0.1	0.171187	0.257202	-0.102244	1.15064e-46	3.31338e-42
NR4A1	0.615	0.406	2.00745	7.02751	-1.41641	1.15773e-46	3.33381e-42
TWISTNB	0.494	0.166	0.574674	0.417475	0.15173	1.19486e-46	3.44073e-42
TMEM159	0.467	0.288	0.488986	0.847899	-0.311556	1.20227e-46	3.46206e-42
ARMC1	0.28	0.111	0.179556	0.308867	-0.150075	1.24759e-46	3.59256e-42
CPSF7	0.346	0.14	0.281304	0.397635	-0.125375	1.25747e-46	3.621e-42
BBX	0.451	0.346	0.468302	1.13883	-0.542676	1.26862e-46	3.65311e-42
C4orf48	0.416	0.049	0.530796	0.100033	0.476735	1.27641e-46	3.67554e-42
PMS2	0.288	0.109	0.19022	0.312852	-0.141476	1.28037e-46	3.68695e-42
LSM7	0.817	0.352	1.93594	1.11556	0.472785	1.39877e-46	4.02789e-42
CAVIN3	0.887	0.437	4.00736	1.4836	1.01162	1.42646e-46	4.10764e-42
TCEA1	0.809	0.536	1.60191	2.10852	-0.256655	1.47641e-46	4.25146e-42
ATP6V1F	0.805	0.358	1.68453	1.05192	0.387693	1.48034e-46	4.2628e-42
THOC6	0.354	0.079	0.273147	0.179095	0.110719	1.52335e-46	4.38663e-42
SERGEF	0.366	0.062	0.303576	0.135193	0.199537	1.54216e-46	4.44081e-42
DAXX	0.3	0.033	0.213589	0.0794584	0.168972	1.56961e-46	4.51986e-42
ZBTB20	0.743	0.693	1.82616	3.68585	-0.729469	1.58175e-46	4.55481e-42
PRKAA1	0.393	0.2	0.317924	0.538467	-0.223227	1.60173e-46	4.61234e-42
IDH2	0.342	0.072	0.276861	0.183715	0.10928	1.62439e-46	4.67758e-42
ANAPC15	0.327	0.048	0.256349	0.130044	0.152859	1.66141e-46	4.7842e-42
RNF5	0.397	0.185	0.342525	0.500479	-0.160474	1.6622e-46	4.78647e-42
GHITM	0.677	0.315	1.06947	0.912151	0.114064	1.86143e-46	5.36017e-42
ZNF503	0.486	0.223	0.537325	0.674937	-0.123685	1.97427e-46	5.68511e-42
APPBP2	0.315	0.149	0.209401	0.374335	-0.184441	2.00826e-46	5.78299e-42
YIPF2	0.409	0.118	0.359359	0.266352	0.102248	2.04449e-46	5.8873e-42
IRF2	0.455	0.231	0.458178	0.648531	-0.177014	2.04598e-46	5.8916e-42
PHAX	0.416	0.217	0.356777	0.565943	-0.206848	2.10756e-46	6.06892e-42
HIGD1A	0.304	0.03	0.237109	0.070144	0.209168	2.11985e-46	6.10431e-42
OAF	0.44	0.231	0.452024	0.701625	-0.228848	2.12649e-46	6.12344e-42
SNRPG	0.805	0.34	1.90775	1.1145	0.45959	2.18875e-46	6.30272e-42
APBB1IP	0.366	0.035	0.447835	0.0901213	0.409409	2.20757e-46	6.35692e-42
COMT	0.763	0.376	1.38941	1.14102	0.158355	2.21267e-46	6.3716e-42
CLTA	0.903	0.462	2.28726	1.54974	0.366539	2.22576e-46	6.40929e-42
PTGR1	0.564	0.236	0.786905	0.65228	0.113004	2.24196e-46	6.45595e-42
SSR3	0.767	0.286	1.63267	0.780253	0.564446	2.26047e-46	6.50924e-42
FN1	0.607	0.465	1.14547	2.56764	-0.733679	2.30283e-46	6.63123e-42
SYPL1	0.724	0.419	1.24202	1.40951	-0.103944	2.38643e-46	6.87195e-42
TOR1A	0.374	0.09	0.323748	0.209488	0.130231	2.42562e-46	6.98482e-42
CHRAC1	0.37	0.15	0.300111	0.418095	-0.12532	2.46977e-46	7.11195e-42
KEAP1	0.346	0.155	0.266437	0.398127	-0.14272	2.47982e-46	7.1409e-42
PRNP	0.821	0.681	1.86579	3.25843	-0.571388	2.48344e-46	7.15132e-42
MLEC	0.603	0.243	0.89912	0.667009	0.188069	2.63358e-46	7.58365e-42
UGGT1	0.307	0.04	0.234436	0.108512	0.155228	2.64593e-46	7.61923e-42
OVCA2	0.35	0.05	0.289366	0.10768	0.219121	2.87569e-46	8.28084e-42
TSC22D4	0.42	0.117	0.374139	0.274799	0.108258	2.98921e-46	8.60772e-42
PDZD8	0.311	0.155	0.207339	0.405753	-0.219512	3.10443e-46	8.93953e-42
SNHG15	0.412	0.182	0.3673	0.501854	-0.135414	3.10644e-46	8.94532e-42
SELENOH	0.813	0.386	1.71131	1.16799	0.322634	3.19851e-46	9.21043e-42
MVB12A	0.51	0.191	0.590975	0.479339	0.104958	3.26493e-46	9.40169e-42
USP34	0.416	0.231	0.403612	0.723537	-0.296228	3.38682e-46	9.7527e-42
ASPH	0.751	0.592	1.43213	2.52021	-0.533441	3.52547e-46	1.01519e-41
RBX1	0.852	0.376	2.19202	1.20845	0.531438	3.54495e-46	1.0208e-41
ACD	0.268	0.108	0.158809	0.26135	-0.122325	3.59837e-46	1.03619e-41
FKBP7	0.436	0.231	0.41514	0.655407	-0.226241	3.61411e-46	1.04072e-41
BCAP31	0.77	0.386	1.44778	1.19869	0.154834	3.66905e-46	1.05654e-41
PLIN3	0.735	0.237	1.83548	0.660442	0.772023	3.84168e-46	1.10625e-41
SLC25A20	0.284	0.035	0.195446	0.0963432	0.124849	3.93967e-46	1.13447e-41
CYGB	0.58	0.563	1.03782	2.86574	-0.92372	4.10798e-46	1.18293e-41
SETD2	0.37	0.25	0.313888	0.780263	-0.438249	4.30264e-46	1.23899e-41
SURF1	0.479	0.15	0.493738	0.34011	0.156575	4.55086e-46	1.31047e-41
SMAD2	0.455	0.22	0.454932	0.612957	-0.148756	4.63176e-46	1.33376e-41
PCMTD1	0.447	0.349	0.475882	1.15883	-0.548674	4.66089e-46	1.34215e-41
QSOX1	0.486	0.136	0.544702	0.319727	0.227089	4.66529e-46	1.34342e-41
FXYD5	0.833	0.335	2.77628	1.13683	0.821494	5.10662e-46	1.4705e-41
MGAT1	0.646	0.27	1.01505	0.758945	0.196106	5.15574e-46	1.48465e-41
GSK3B	0.385	0.237	0.326783	0.655067	-0.318957	5.4526e-46	1.57013e-41
VMP1	0.763	0.358	1.81611	1.24274	0.328444	5.75078e-46	1.65599e-41
ZNF385A	0.447	0.144	0.488851	0.386372	0.102886	5.83578e-46	1.68047e-41
AKT2	0.412	0.181	0.366323	0.512706	-0.146833	5.94275e-46	1.71127e-41
PAM	0.704	0.525	1.27659	2.2439	-0.510851	6.15417e-46	1.77215e-41
COX7B	0.875	0.388	2.45918	1.22493	0.636671	6.17969e-46	1.7795e-41
NCK1	0.564	0.206	0.756217	0.573042	0.158913	6.23023e-46	1.79406e-41
RPLP1	1	0.998	71.4473	48.3531	0.553791	6.24447e-46	1.79816e-41
KLHL9	0.393	0.176	0.351077	0.482788	-0.134202	6.3679e-46	1.8337e-41
GLUD1	0.642	0.408	0.987948	1.53504	-0.350731	6.37393e-46	1.83544e-41
NDUFB11	0.903	0.419	2.89516	1.41179	0.691576	6.50566e-46	1.87337e-41
FAM20C	0.412	0.067	0.483732	0.18355	0.326109	7.14319e-46	2.05695e-41
SNRPB	0.747	0.294	1.52887	0.855702	0.446526	7.42355e-46	2.13768e-41
STK17A	0.377	0.086	0.341675	0.214636	0.143511	7.54774e-46	2.17345e-41
USP15	0.412	0.275	0.4027	0.908341	-0.444113	7.92427e-46	2.28187e-41
TWSG1	0.44	0.246	0.415726	0.664739	-0.233754	7.99005e-46	2.30082e-41
N4BP2L2	0.767	0.539	1.61869	2.30707	-0.336707	8.14971e-46	2.34679e-41
PPP3CA	0.409	0.304	0.372805	0.96413	-0.516763	8.29641e-46	2.38903e-41
CYBRD1	0.782	0.675	1.84078	3.27184	-0.588569	8.43636e-46	2.42933e-41
ADSS	0.432	0.124	0.427357	0.314331	0.119018	8.47504e-46	2.44047e-41
HSPB1	0.984	0.728	12.7961	5.49872	1.08603	8.77057e-46	2.52557e-41
PRKDC	0.693	0.305	1.24822	0.986071	0.178864	8.90063e-46	2.56303e-41
MVD	0.323	0.053	0.230469	0.115917	0.140978	9.1826e-46	2.64422e-41
SH3BP5	0.572	0.311	0.76262	0.917385	-0.121418	9.24877e-46	2.66328e-41
PBRM1	0.362	0.159	0.280763	0.465659	-0.194547	9.26982e-46	2.66934e-41
SFXN3	0.428	0.13	0.402807	0.300937	0.108765	9.41357e-46	2.71073e-41
GNB2	0.735	0.451	1.32466	1.60905	-0.166502	1.02583e-45	2.95397e-41
FNDC3A	0.44	0.268	0.45291	0.780958	-0.293708	1.05351e-45	3.03368e-41
ALG1	0.323	0.055	0.22067	0.10554	0.142923	1.08376e-45	3.1208e-41
RBL2	0.42	0.256	0.419984	0.795205	-0.338274	1.08833e-45	3.13396e-41
STT3B	0.374	0.179	0.326475	0.483887	-0.161784	1.10448e-45	3.18047e-41
SYNRG	0.296	0.14	0.20651	0.389635	-0.203866	1.15847e-45	3.33592e-41
ILK	0.611	0.34	0.890233	1.03153	-0.104005	1.19231e-45	3.43338e-41
TMEM219	0.767	0.393	1.49143	1.1731	0.197214	1.22527e-45	3.5283e-41
PRRC2A	0.42	0.222	0.392651	0.615112	-0.213801	1.26802e-45	3.65138e-41
MRFAP1	0.79	0.509	1.53792	1.85639	-0.170546	1.31136e-45	3.7762e-41
TSFM	0.28	0.027	0.200284	0.0677188	0.168845	1.31735e-45	3.79344e-41
CRYBG3	0.377	0.39	0.401264	1.47654	-0.821596	1.37429e-45	3.95742e-41
PDHA1	0.416	0.109	0.395197	0.251754	0.156518	1.41123e-45	4.06376e-41
NCOR2	0.416	0.219	0.359087	0.576775	-0.21434	1.4239e-45	4.10027e-41
TSEN15	0.323	0.061	0.231832	0.142834	0.108189	1.45432e-45	4.18786e-41
P3H4	0.412	0.081	0.435248	0.177099	0.286064	1.46808e-45	4.2275e-41
CCDC88A	0.374	0.171	0.316689	0.492611	-0.180924	1.56585e-45	4.50903e-41
CPXM2	0.393	0.097	0.387042	0.243304	0.157832	1.58493e-45	4.56397e-41
DCPS	0.346	0.072	0.272459	0.169754	0.121414	1.60002e-45	4.60743e-41
GON4L	0.342	0.232	0.281144	0.716755	-0.422252	1.64289e-45	4.73086e-41
TP53I11	0.471	0.144	0.521605	0.360344	0.161622	1.6611e-45	4.78331e-41
FSCN1	0.385	0.259	0.368501	0.755756	-0.359497	1.67361e-45	4.81932e-41
PTGFRN	0.374	0.08	0.312429	0.19265	0.138069	1.77132e-45	5.10068e-41
PUM1	0.459	0.239	0.451474	0.670752	-0.202979	1.78052e-45	5.12719e-41
GNPNAT1	0.358	0.082	0.324221	0.230336	0.106092	1.78575e-45	5.14225e-41
SSBP2	0.354	0.397	0.338158	1.35584	-0.815993	1.84289e-45	5.30678e-41
CCDC82	0.416	0.222	0.386516	0.637053	-0.239637	1.88148e-45	5.4179e-41
TP53RK	0.385	0.09	0.32138	0.19595	0.143888	1.88688e-45	5.43347e-41
SNX9	0.689	0.42	1.13752	1.41425	-0.175642	1.89118e-45	5.44585e-41
FOPNL	0.288	0.134	0.19037	0.343796	-0.174904	1.93679e-45	5.57717e-41
PSMA4	0.743	0.308	1.50076	0.947895	0.360452	1.95323e-45	5.62451e-41
JAZF1	0.315	0.136	0.218943	0.327384	-0.122956	1.99431e-45	5.74281e-41
FLT3LG	0.467	0.403	0.583807	1.54555	-0.68458	1.99623e-45	5.74834e-41
SREK1	0.444	0.286	0.450882	0.891976	-0.382964	2.0031e-45	5.76814e-41
PCDHGC3	0.327	0.147	0.245425	0.389289	-0.157709	2.04093e-45	5.87706e-41
POMP	0.879	0.393	2.92223	1.20046	0.833869	2.11334e-45	6.08556e-41
AMZ2	0.35	0.144	0.256334	0.388151	-0.143945	2.24586e-45	6.46719e-41
SELENOM	0.992	0.857	14.6104	8.09025	0.780117	2.26124e-45	6.51145e-41
COMMD10	0.288	0.113	0.187282	0.333338	-0.16738	2.34284e-45	6.74644e-41
PID1	0.44	0.424	0.497692	1.43674	-0.702212	2.35695e-45	6.78706e-41
CGGBP1	0.401	0.23	0.355611	0.647616	-0.281436	2.35732e-45	6.78814e-41
CFDP1	0.471	0.243	0.515942	0.756119	-0.212177	2.36776e-45	6.81819e-41
WASF2	0.825	0.557	1.74358	2.14615	-0.19753	2.40135e-45	6.91493e-41
PCNA	0.354	0.14	0.285539	0.404279	-0.127456	2.55738e-45	7.36423e-41
MARCKS	0.821	0.603	2.17868	3.27492	-0.42747	2.56279e-45	7.37981e-41
GBP2	0.35	0.2	0.288082	0.595235	-0.308544	2.65393e-45	7.64226e-41
LEO1	0.272	0.117	0.168694	0.325791	-0.181956	2.80074e-45	8.06502e-41
GPATCH8	0.401	0.258	0.351629	0.780964	-0.397959	2.8491e-45	8.20428e-41
GYPC	0.844	0.375	2.50007	1.17945	0.68342	2.87422e-45	8.27661e-41
CERS2	0.401	0.251	0.357264	0.701797	-0.326358	2.9442e-45	8.47812e-41
DDX54	0.405	0.111	0.360311	0.25132	0.120485	3.03176e-45	8.73025e-41
LRRC59	0.588	0.151	1.05571	0.396453	0.557872	3.08972e-45	8.89715e-41
UXT	0.883	0.422	2.35645	1.41319	0.475994	3.10209e-45	8.93277e-41
NFKBIZ	0.681	0.562	1.36267	2.97755	-0.751465	3.18124e-45	9.1607e-41
KLF9	0.584	0.471	0.949239	1.94089	-0.593343	3.30333e-45	9.51226e-41
FOSL2	0.424	0.238	0.404937	0.673868	-0.25268	3.33968e-45	9.61694e-41
PAFAH1B1	0.595	0.44	0.84133	1.53813	-0.46302	3.35497e-45	9.66097e-41
RAC1	0.914	0.774	2.53868	4.01597	-0.503318	3.48441e-45	1.00337e-40
PDE4D	0.412	0.055	0.503315	0.121385	0.422866	3.4874e-45	1.00423e-40
HYI	0.374	0.239	0.31968	0.671199	-0.340695	3.50261e-45	1.00861e-40
ZNF148	0.42	0.2	0.40364	0.607803	-0.195918	3.53951e-45	1.01924e-40
ZNF292	0.389	0.273	0.343907	0.876083	-0.48129	3.65703e-45	1.05308e-40
YTHDC1	0.475	0.388	0.538493	1.31705	-0.590772	3.67305e-45	1.05769e-40
RAD21	0.537	0.328	0.688035	1.06862	-0.293328	3.87007e-45	1.11443e-40
CWC22	0.342	0.177	0.271016	0.51296	-0.251392	3.93759e-45	1.13387e-40
SRRM1	0.794	0.648	1.66373	3.02636	-0.59603	3.94369e-45	1.13563e-40
BEX3	0.7	0.45	1.1769	1.55142	-0.22903	4.07125e-45	1.17236e-40
CCDC69	0.28	0.011	0.259349	0.0287595	0.291772	4.22422e-45	1.21641e-40
SRPX2	0.42	0.074	0.476098	0.159831	0.347873	4.32861e-45	1.24647e-40
KDELR3	0.405	0.059	0.431733	0.117268	0.357787	4.35063e-45	1.25281e-40
NOP58	0.533	0.305	0.647457	0.959401	-0.250172	4.5668e-45	1.31506e-40
PKN2	0.455	0.277	0.461744	0.807625	-0.306405	4.59336e-45	1.3227e-40
TRMT10C	0.381	0.179	0.316283	0.428278	-0.117807	4.63383e-45	1.33436e-40
TBCA	0.934	0.492	2.87713	1.84649	0.445806	4.63597e-45	1.33497e-40
ARHGDIB	0.315	0.256	0.258782	0.794762	-0.511764	4.73646e-45	1.36391e-40
ZNFX1	0.428	0.193	0.412957	0.537852	-0.1222	4.74428e-45	1.36616e-40
FMOD	0.774	0.305	1.87538	0.981936	0.536844	4.81224e-45	1.38573e-40
IGFBP7	0.988	0.989	29.7322	61.2811	-1.01904	4.84486e-45	1.39513e-40
RSBN1L	0.447	0.271	0.433859	0.761574	-0.296962	4.92132e-45	1.41714e-40
PRICKLE1	0.319	0.175	0.251526	0.46569	-0.227891	5.03069e-45	1.44864e-40
TTC19	0.346	0.163	0.264429	0.456978	-0.204493	5.06096e-45	1.45735e-40
GABARAPL1	0.447	0.217	0.45125	0.617633	-0.156588	5.18199e-45	1.49221e-40
FAM120AOS	0.401	0.21	0.360886	0.525319	-0.164565	5.19033e-45	1.49461e-40
HTRA1	0.778	0.604	1.84316	3.12694	-0.537574	5.40962e-45	1.55775e-40
KIAA1109	0.335	0.205	0.280949	0.631546	-0.349027	5.43734e-45	1.56574e-40
LINC02202	0.354	0.144	0.291102	0.450174	-0.167623	5.47256e-45	1.57588e-40
PPP3R1	0.28	0.149	0.185386	0.45638	-0.297029	5.62523e-45	1.61984e-40
CCDC50	0.588	0.319	0.765507	0.956618	-0.148279	5.90206e-45	1.69956e-40
BCAT2	0.354	0.081	0.274641	0.176849	0.115161	6.22129e-45	1.79148e-40
LAMC1	0.767	0.368	1.60021	1.24469	0.212116	6.76042e-45	1.94673e-40
STX18	0.28	0.108	0.17292	0.261846	-0.105431	6.82272e-45	1.96467e-40
ABI2	0.475	0.234	0.474511	0.624695	-0.139932	6.91278e-45	1.9906e-40
RASL12	0.342	0.152	0.276782	0.383665	-0.115982	6.94606e-45	2.00019e-40
SLC25A26	0.362	0.084	0.283463	0.185351	0.114727	7.04081e-45	2.02747e-40
VPS16	0.346	0.053	0.270291	0.109397	0.195384	7.24593e-45	2.08654e-40
LOXL1	0.549	0.176	0.821637	0.480165	0.299477	7.62136e-45	2.19465e-40
EPHX1	0.809	0.778	2.51493	5.56405	-0.90109	9.48508e-45	2.73132e-40
CYC1	0.689	0.302	1.17201	0.846954	0.233884	9.91926e-45	2.85635e-40
ANKRD35	0.432	0.206	0.411221	0.552773	-0.137903	9.9248e-45	2.85795e-40
VEZT	0.319	0.142	0.218878	0.402707	-0.202659	1.05515e-44	3.03841e-40
PLBD1	0.323	0.123	0.245141	0.362389	-0.12983	1.07542e-44	3.09678e-40
RNF141	0.311	0.057	0.221042	0.127336	0.115195	1.08412e-44	3.12183e-40
FAF1	0.233	0.154	0.136424	0.410765	-0.311977	1.09182e-44	3.14401e-40
LPIN2	0.35	0.209	0.286706	0.65342	-0.361771	1.12731e-44	3.24621e-40
TIMP2	0.848	0.78	3.14549	5.32734	-0.610056	1.13244e-44	3.26098e-40
ATP11C	0.3	0.13	0.217403	0.384694	-0.185761	1.14133e-44	3.28656e-40
APOL2	0.412	0.089	0.419703	0.212471	0.227639	1.16818e-44	3.36389e-40
VDAC2	0.704	0.324	1.20486	0.923213	0.197166	1.23589e-44	3.55888e-40
TCF7L2	0.502	0.44	0.629203	1.62692	-0.689204	1.24748e-44	3.59225e-40
PNO1	0.342	0.068	0.256173	0.149901	0.127526	1.25856e-44	3.62415e-40
PSMB10	0.553	0.209	0.793811	0.584745	0.178777	1.25916e-44	3.62588e-40
HMBS	0.296	0.023	0.189867	0.040955	0.192893	1.26125e-44	3.63188e-40
UBE2R2	0.514	0.184	0.656283	0.51502	0.128613	1.34275e-44	3.86658e-40
PIGS	0.339	0.076	0.271348	0.176923	0.111339	1.36346e-44	3.92622e-40
NIN	0.381	0.219	0.328102	0.640481	-0.304753	1.41478e-44	4.074e-40
STK16	0.354	0.075	0.26785	0.165367	0.121601	1.41908e-44	4.08639e-40
LEPROTL1	0.409	0.087	0.38907	0.205133	0.204927	1.47772e-44	4.25524e-40
LMAN2	0.716	0.291	1.32176	0.797392	0.369314	1.4804e-44	4.26297e-40
SPTAN1	0.724	0.356	1.32912	1.15003	0.115429	1.5218e-44	4.38217e-40
EMP1	0.825	0.569	2.74263	5.08599	-0.701438	1.52235e-44	4.38376e-40
UQCRC1	0.661	0.229	1.15622	0.587351	0.441885	1.59653e-44	4.59737e-40
ELF2	0.533	0.383	0.666169	1.21013	-0.407596	1.66271e-44	4.78795e-40
CCDC137	0.327	0.068	0.241678	0.156221	0.102874	1.74617e-44	5.02827e-40
EBAG9	0.374	0.17	0.326283	0.480382	-0.15858	1.75821e-44	5.06295e-40
H1F0	0.42	0.429	0.510517	2.0104	-0.994911	1.77915e-44	5.12324e-40
PCIF1	0.272	0.122	0.160375	0.291027	-0.153928	1.78654e-44	5.14452e-40
H1FX	0.607	0.565	1.3068	3.39749	-0.930784	1.82603e-44	5.25822e-40
PHB2	0.813	0.423	1.68391	1.34853	0.19258	1.86136e-44	5.35996e-40
ROBO1	0.362	0.271	0.336899	0.840541	-0.461239	1.97665e-44	5.69197e-40
PNMA1	0.296	0.162	0.191198	0.412113	-0.245443	2.03886e-44	5.87111e-40
SMG1	0.455	0.232	0.460202	0.722012	-0.237927	2.28315e-44	6.57456e-40
BNIP3L	0.689	0.416	1.11805	1.37339	-0.164213	2.32789e-44	6.70338e-40
CASC4	0.436	0.311	0.436511	0.925864	-0.422937	2.38429e-44	6.86581e-40
TUBG1	0.296	0.048	0.193024	0.0912973	0.128578	2.45421e-44	7.06715e-40
ACOT2	0.35	0.084	0.295631	0.197775	0.113298	2.49963e-44	7.19794e-40
NDUFB10	0.891	0.454	2.29539	1.54935	0.37032	2.50591e-44	7.21603e-40
DPAGT1	0.296	0.046	0.194057	0.0944585	0.125654	2.53542e-44	7.301e-40
TMEM9	0.549	0.369	0.684367	1.08606	-0.308575	2.56692e-44	7.39172e-40
PEMT	0.518	0.154	0.67851	0.369036	0.294021	2.67648e-44	7.70719e-40
FBXO3	0.323	0.151	0.231715	0.397176	-0.181845	2.68562e-44	7.73351e-40
HYOU1	0.35	0.052	0.324711	0.13664	0.220903	2.81592e-44	8.10873e-40
TUBA1C	0.646	0.172	2.20065	0.53555	1.05961	2.86637e-44	8.254e-40
SMARCC1	0.362	0.181	0.299721	0.520576	-0.226416	3.02268e-44	8.70411e-40
NCBP3	0.331	0.148	0.249978	0.442852	-0.20702	3.02589e-44	8.71336e-40
SEC31A	0.693	0.409	1.13816	1.36684	-0.146593	3.13287e-44	9.02142e-40
BPTF	0.518	0.363	0.604481	1.22554	-0.472052	3.18543e-44	9.17276e-40
NBPF26	0.226	0.158	0.131203	0.429733	-0.337888	3.35547e-44	9.6624e-40
ECM1	0.7	0.256	1.54242	0.78065	0.5138	3.44666e-44	9.925e-40
THRAP3	0.658	0.411	0.972319	1.26181	-0.197582	3.48443e-44	1.00338e-39
ATRAID	0.868	0.496	2.0445	1.78851	0.126713	3.68739e-44	1.06182e-39
TRADD	0.42	0.129	0.416238	0.309247	0.113326	3.69446e-44	1.06386e-39
RPS27L	0.93	0.542	2.72026	2.19123	0.221291	3.77142e-44	1.08602e-39
ALDH3A2	0.315	0.225	0.258784	0.686676	-0.422152	3.78655e-44	1.09037e-39
MGST1	0.689	0.205	3.14582	0.969815	1.0736	3.8479e-44	1.10804e-39
ST5	0.42	0.21	0.387611	0.594761	-0.200737	3.90003e-44	1.12305e-39
AIFM2	0.311	0.043	0.260046	0.11053	0.182227	3.90547e-44	1.12462e-39
CWC27	0.292	0.118	0.197784	0.32153	-0.141842	3.95181e-44	1.13796e-39
CTSZ	0.564	0.382	0.830054	1.20219	-0.267054	4.10074e-44	1.18085e-39
VPS26B	0.331	0.144	0.24914	0.387523	-0.151577	4.21148e-44	1.21274e-39
NFIB	0.798	0.607	1.83673	3.10975	-0.534821	4.29319e-44	1.23627e-39
ANTXR1	0.471	0.367	0.566	1.30504	-0.557706	4.31235e-44	1.24179e-39
SLC27A3	0.459	0.137	0.552778	0.370705	0.179934	4.37451e-44	1.25968e-39
MT1M	0.907	0.436	6.51289	2.9859	0.914464	4.58671e-44	1.32079e-39
PRKAR2A	0.451	0.132	0.496409	0.332986	0.166843	4.62125e-44	1.33074e-39
NF1	0.358	0.191	0.289097	0.502775	-0.221269	4.67006e-44	1.34479e-39
MRPL20	0.809	0.41	1.75131	1.36995	0.215263	4.67077e-44	1.345e-39
PTGIR	0.521	0.141	0.745449	0.371093	0.348272	4.73625e-44	1.36385e-39
MAPKAPK3	0.319	0.047	0.25448	0.100573	0.188834	5.04314e-44	1.45222e-39
PIK3R1	0.704	0.517	1.26982	2.10568	-0.452328	5.04614e-44	1.45309e-39
CRYZL1	0.307	0.114	0.222769	0.314411	-0.104265	5.08018e-44	1.46289e-39
KIDINS220	0.428	0.258	0.425998	0.802937	-0.338377	5.08491e-44	1.46425e-39
MRPL45	0.304	0.125	0.223318	0.321864	-0.111774	5.36046e-44	1.5436e-39
KITLG	0.35	0.37	0.366935	1.38315	-0.801924	5.39493e-44	1.55352e-39
CUL1	0.35	0.189	0.270839	0.505176	-0.244151	5.43035e-44	1.56372e-39
ARPC5	0.732	0.332	1.40641	1.0074	0.261551	5.53215e-44	1.59304e-39
ARL5A	0.409	0.215	0.374654	0.580248	-0.201083	5.56748e-44	1.60321e-39
SNU13	0.821	0.394	1.87855	1.27342	0.340482	5.70222e-44	1.64201e-39
NEU1	0.428	0.222	0.415211	0.673235	-0.241623	5.75009e-44	1.6558e-39
MAP3K2	0.401	0.244	0.371521	0.731542	-0.336281	6.06349e-44	1.74604e-39
EIF1AX	0.802	0.376	1.81653	1.24225	0.32897	6.27164e-44	1.80598e-39
DYNLRB1	0.856	0.475	2.10034	1.78783	0.153283	6.27871e-44	1.80802e-39
YAP1	0.459	0.237	0.46487	0.687786	-0.204359	6.51895e-44	1.8772e-39
OGT	0.455	0.229	0.525836	0.779766	-0.222088	6.85296e-44	1.97338e-39
DBN1	0.459	0.127	0.548124	0.314504	0.236003	6.97123e-44	2.00743e-39
RAB5B	0.428	0.246	0.409808	0.681781	-0.254491	7.20134e-44	2.0737e-39
OLFML3	0.716	0.546	1.45713	2.31773	-0.433219	7.39323e-44	2.12896e-39
PTGER3	0.42	0.251	0.453608	0.728777	-0.250113	7.6739e-44	2.20978e-39
SLC1A5	0.463	0.121	0.577319	0.32315	0.253498	7.91095e-44	2.27804e-39
SUPT6H	0.385	0.175	0.316632	0.49491	-0.183206	7.91772e-44	2.27999e-39
LAPTM4B	0.537	0.195	0.656546	0.514894	0.128962	7.94701e-44	2.28842e-39
XRN1	0.397	0.258	0.377872	0.794615	-0.381233	8.67148e-44	2.49704e-39
RERE	0.327	0.251	0.257273	0.789112	-0.508946	8.78616e-44	2.53006e-39
SEC61G	0.879	0.456	4.07596	1.57639	0.978334	8.80951e-44	2.53679e-39
XBP1	0.591	0.231	0.947689	0.742512	0.160595	8.92196e-44	2.56917e-39
TMEM50B	0.35	0.265	0.301832	0.795025	-0.463461	8.97844e-44	2.58543e-39
COPS8	0.669	0.268	1.17964	0.769326	0.300893	9.12593e-44	2.6279e-39
AKR1C3	0.673	0.242	1.3316	0.745414	0.417752	9.29547e-44	2.67672e-39
TMSB4X	1	0.966	36.4773	19.7296	0.854324	9.35557e-44	2.69403e-39
SURF4	0.716	0.244	1.58708	0.642659	0.655292	9.42131e-44	2.71296e-39
SLC44A1	0.482	0.236	0.520653	0.660417	-0.126855	9.95812e-44	2.86754e-39
ATP6AP1	0.432	0.23	0.429978	0.595188	-0.157734	1.00978e-43	2.90776e-39
NARF	0.304	0.143	0.20149	0.378232	-0.197994	1.10095e-43	3.1703e-39
UPF2	0.389	0.215	0.368116	0.634619	-0.256763	1.18693e-43	3.41789e-39
RIOX2	0.315	0.129	0.227588	0.345684	-0.132513	1.20623e-43	3.47347e-39
ZFAND1	0.37	0.163	0.298155	0.410176	-0.119413	1.21016e-43	3.48477e-39
FAM192A	0.374	0.089	0.317025	0.194479	0.140901	1.21483e-43	3.49822e-39
FAM208A	0.37	0.211	0.317174	0.565568	-0.249241	1.24462e-43	3.58401e-39
DDX3X	0.673	0.451	1.16641	1.71415	-0.325193	1.28151e-43	3.69025e-39
SYNGR1	0.377	0.175	0.340796	0.45352	-0.116461	1.35004e-43	3.88756e-39
MAP4K4	0.584	0.362	0.78814	1.19776	-0.297575	1.37674e-43	3.96447e-39
CCDC130	0.319	0.134	0.23641	0.36477	-0.142501	1.38048e-43	3.97522e-39
SPCS2	0.805	0.417	1.75167	1.45938	0.162012	1.42234e-43	4.09577e-39
EXOC7	0.342	0.149	0.269852	0.393358	-0.133906	1.4871e-43	4.28225e-39
MTRNR2L1	0.261	0.002	0.901264	0.00467819	0.920225	1.50591e-43	4.33641e-39
USP11	0.389	0.227	0.342457	0.617389	-0.26879	1.52632e-43	4.39519e-39
GFRA1	0.358	0.358	0.370415	1.26257	-0.723347	1.54075e-43	4.43675e-39
CPXM1	0.634	0.213	1.32274	0.680306	0.467102	1.54651e-43	4.45333e-39
SND1	0.541	0.205	0.717285	0.546211	0.151393	1.57914e-43	4.54729e-39
PPT1	0.506	0.172	0.61354	0.418809	0.18555	1.61591e-43	4.65317e-39
KMT2C	0.358	0.273	0.31943	0.824478	-0.467569	1.61972e-43	4.66413e-39
KIFAP3	0.518	0.299	0.658558	0.943575	-0.228783	1.64437e-43	4.73514e-39
APPL2	0.358	0.152	0.278981	0.39244	-0.122621	1.64816e-43	4.74604e-39
SFSWAP	0.385	0.203	0.335342	0.558425	-0.222879	1.66621e-43	4.79801e-39
VPS36	0.444	0.246	0.494858	0.762515	-0.237627	1.72581e-43	4.96963e-39
TRPC4AP	0.377	0.158	0.326623	0.458416	-0.136644	1.77467e-43	5.11035e-39
PWWP2A	0.319	0.127	0.2442	0.356434	-0.124601	1.83257e-43	5.27708e-39
TRPT1	0.346	0.152	0.269088	0.410721	-0.152641	1.87436e-43	5.39742e-39
ZC3HAV1	0.412	0.198	0.372084	0.577695	-0.201449	2.0794e-43	5.98784e-39
NUP133	0.261	0.149	0.163753	0.398343	-0.264934	2.09972e-43	6.04634e-39
FKBP14	0.475	0.121	0.563674	0.291358	0.276051	2.12601e-43	6.12205e-39
KIAA1143	0.366	0.148	0.309031	0.42027	-0.117666	2.25194e-43	6.48468e-39
LAMB1	0.634	0.393	1.0101	1.43514	-0.276739	2.2941e-43	6.60608e-39
NUDT4	0.339	0.246	0.278322	0.699162	-0.410573	2.3305e-43	6.71091e-39
NDUFB7	0.837	0.401	1.92488	1.25707	0.373925	2.33232e-43	6.71614e-39
POR	0.568	0.166	0.86924	0.406617	0.410223	2.39625e-43	6.90023e-39
DNM1	0.475	0.231	0.53712	0.656836	-0.108202	2.65375e-43	7.64174e-39
SBF2	0.339	0.184	0.295259	0.565645	-0.273516	2.8098e-43	8.0911e-39
SPART	0.51	0.3	0.584595	0.895237	-0.258264	2.97351e-43	8.56251e-39
VSIR	0.374	0.242	0.342173	0.698515	-0.339703	3.18148e-43	9.1614e-39
SLK	0.385	0.321	0.365216	1.03652	-0.576975	3.22378e-43	9.28321e-39
ARHGAP10	0.346	0.299	0.288711	0.9255	-0.579304	3.23088e-43	9.30364e-39
AKAP9	0.549	0.396	0.739744	1.48375	-0.513648	3.25245e-43	9.36574e-39
NUP54	0.335	0.161	0.251419	0.45032	-0.212807	3.25264e-43	9.3663e-39
C8orf59	0.891	0.487	2.25187	1.72301	0.256067	3.63863e-43	1.04778e-38
MAZ	0.424	0.216	0.412437	0.587067	-0.168177	3.80881e-43	1.09678e-38
MEDAG	0.619	0.204	1.62077	1.05228	0.352762	3.90807e-43	1.12537e-38
KTN1	0.778	0.414	1.57308	1.39457	0.103729	3.96977e-43	1.14313e-38
RGS3	0.459	0.095	0.640249	0.234454	0.410041	4.03371e-43	1.16155e-38
PHF20	0.424	0.192	0.423307	0.54103	-0.114648	4.11114e-43	1.18384e-38
PPP2R5E	0.409	0.184	0.383405	0.483134	-0.100426	4.17167e-43	1.20127e-38
PLAGL1	0.595	0.451	0.914885	1.81165	-0.55416	4.1768e-43	1.20275e-38
MCRIP2	0.304	0.027	0.234746	0.0615496	0.218043	4.3029e-43	1.23906e-38
TTC37	0.377	0.166	0.33734	0.46491	-0.131446	4.31773e-43	1.24333e-38
HIPK3	0.354	0.24	0.314982	0.722422	-0.389395	4.32463e-43	1.24532e-38
RPA2	0.385	0.195	0.339211	0.483784	-0.147898	4.34695e-43	1.25175e-38
[truncated: 3,682 more rows]

## Sheet: Figure 4b
Symbol	pct.1	pct.2	BP_Mean_UMI_Counts	Control_Mean_UMI_Counts	Log2_Fold_Change	Pvalue	AdjustPvalue
S100A11	0.981	0.796	22.885	5.08711	1.97228	2.61518e-115	7.53068e-111
APCDD1	0.625	0.911	3.86376	24.534	-2.39227	9.73668e-111	2.80377e-106
MTRNR2L12	0.944	0.995	19.915	71.274	-1.78894	5.56461e-102	1.60239e-97
TIMP1	0.968	0.875	43.1445	9.03091	2.13778	5.18041e-93	1.49175e-88
TNC	0.796	0.178	33.6843	0.791753	4.27484	7.16601e-92	2.06352e-87
MT-ND4L	0.856	0.984	4.6259	21.1751	-1.97879	8.51991e-91	2.45339e-86
JUND	0.852	0.931	6.41327	22.7606	-1.68039	1.25203e-90	3.60534e-86
NNMT	0.884	0.453	17.9869	2.54337	2.42181	2.77952e-89	8.00389e-85
FOSB	0.699	0.913	3.35173	20.7065	-2.31847	4.08233e-83	1.17555e-78
RPL22L1	0.875	0.196	4.66733	0.528789	1.89028	2.01609e-80	5.80554e-76
JUN	0.894	0.984	14.8139	56.0819	-1.85184	8.68742e-79	2.50163e-74
RPS19	1	0.924	34.651	13.3094	1.31698	1.62121e-78	4.66843e-74
CXCL14	0.907	0.989	42.3095	174.718	-2.0205	1.31207e-76	3.77824e-72
RPL39	1	0.947	59.236	17.5733	1.69739	1.32292e-76	3.80948e-72
PSAP	0.935	0.945	4.75654	13.3009	-1.31283	2.03899e-75	5.87149e-71
CD81	0.958	0.935	7.41795	21.0824	-1.39136	7.76571e-75	2.23621e-70
FOS	0.935	0.978	22.7166	82.9522	-1.82367	1.52497e-74	4.3913e-70
MFAP4	0.694	0.904	3.57813	15.7013	-1.86713	6.30509e-73	1.81561e-68
COL18A1	0.708	0.898	3.27414	12.2933	-1.63699	2.23974e-71	6.44955e-67
CD9	0.861	0.964	7.46524	21.2354	-1.39324	1.69661e-70	4.88556e-66
SYNE1	0.384	0.765	0.471555	4.33927	-1.8593	7.6934e-69	2.21539e-64
GAPDH	0.995	0.907	38.9376	12.9309	1.51946	2.63415e-68	7.58529e-64
RPL28	0.995	0.96	47.9261	21.168	1.14213	2.70786e-68	7.79754e-64
SSR4	0.968	0.609	8.04812	2.51822	1.36277	4.38734e-68	1.26338e-63
CD59	0.838	0.171	2.3002	0.44993	1.18657	1.59203e-67	4.58441e-63
AHNAK	0.884	0.971	6.01188	16.6392	-1.33091	3.69265e-65	1.06334e-60
RPS29	0.977	0.678	10.8752	3.2441	1.48443	1.07781e-64	3.10366e-60
RPS28	1	0.942	35.544	16.5769	1.05596	1.5147e-64	4.36174e-60
TMSB4X	1	0.865	29.3296	9.7526	1.49604	2.3157e-63	6.66829e-59
TMSB10	1	0.958	53.2505	18.63	1.46658	2.4401e-62	7.0265e-58
F10	0.514	0.769	1.08071	5.1102	-1.55414	4.34638e-62	1.25158e-57
CLEC3B	0.366	0.707	1.00855	16.2701	-3.10405	1.56625e-61	4.51017e-57
APP	0.824	0.811	2.13218	5.884	-1.13608	9.35249e-61	2.69314e-56
ATP5F1E	0.977	0.698	9.72477	3.43882	1.2727	3.70236e-60	1.06613e-55
THY1	0.815	0.32	9.61096	1.47529	2.09989	1.29112e-59	3.7179e-55
SERPING1	0.875	0.942	6.13237	15.5948	-1.21827	2.36981e-59	6.82412e-55
TXNIP	0.653	0.887	2.02285	7.95637	-1.56701	5.76555e-59	1.66025e-54
TXN	0.963	0.662	13.0224	3.29402	1.70733	5.88654e-59	1.69509e-54
PFN1	0.963	0.729	12.0975	3.98375	1.39399	9.85572e-59	2.83805e-54
LDHA	0.954	0.66	12.8991	3.4619	1.63926	1.3267e-58	3.82038e-54
GPNMB	0.801	0.849	2.34816	6.95129	-1.24782	1.78961e-58	5.15336e-54
NDUFC2	0.694	0.104	1.53182	0.262441	1.00396	3.11538e-58	8.97104e-54
PLPP3	0.792	0.971	8.16653	25.3254	-1.52201	4.24621e-58	1.22274e-53
RPLP1	1	0.971	70.048	34.5935	0.997179	1.16223e-57	3.34676e-53
IFITM3	0.995	0.929	40.7237	15.1508	1.36926	1.43626e-57	4.13585e-53
TIMP2	0.815	0.933	4.74902	13.3361	-1.31827	1.55029e-57	4.46421e-53
SSPN	0.329	0.675	0.385158	3.50488	-1.70144	1.88684e-57	5.43335e-53
NBL1	0.681	0.769	1.67049	5.68932	-1.32475	1.91808e-56	5.52329e-52
SERINC1	0.782	0.769	1.59508	4.24269	-1.01453	4.16529e-56	1.19944e-51
SERF2	1	0.905	20.7923	9.46151	1.05873	4.3181e-56	1.24344e-51
ADIRF	0.801	0.875	3.60503	10.1008	-1.26938	5.41422e-56	1.55908e-51
RPL35	1	0.925	22.0223	11.6153	0.86786	5.97446e-56	1.72041e-51
BLOC1S1	0.699	0.118	1.2937	0.29793	0.821467	7.79027e-56	2.24329e-51
TUBA1C	0.694	0.16	3.7249	0.405058	1.74966	1.71236e-55	4.93092e-51
MT-ATP8	0.347	0.742	0.559302	5.22011	-1.99604	5.63189e-55	1.62176e-50
F13A1	0.199	0.716	0.507943	5.37125	-2.079	1.23952e-54	3.56931e-50
RPLP2	0.995	0.956	25.3993	12.8875	0.926713	1.79395e-54	5.16586e-50
STEAP4	0.62	0.096	4.07841	0.269712	1.99987	2.83365e-54	8.15978e-50
MALAT1	0.986	0.996	182.904	266.493	-0.540543	8.11832e-54	2.33775e-49
RPS17	0.634	0.104	0.975641	0.264929	0.643264	1.2025e-53	3.46271e-49
NME1	0.505	0.035	0.652631	0.0901712	0.60021	1.2471e-53	3.59114e-49
ATP5PO	0.611	0.082	1.18476	0.167128	0.904512	2.6345e-53	7.5863e-49
POMP	0.903	0.349	3.54068	1.01876	1.16944	5.46613e-53	1.57403e-48
ZFP36	0.931	0.958	13.1721	43.7481	-1.65878	8.16475e-53	2.35112e-48
ARPC1B	0.579	0.065	0.859671	0.140707	0.705119	8.77497e-53	2.52684e-48
SELENOP	0.671	0.9	3.46671	10.2927	-1.3381	9.10006e-53	2.62045e-48
SH3BGRL3	0.949	0.613	11.3971	3.32996	1.51757	1.25248e-52	3.60665e-48
GSN	0.954	0.965	9.6365	27.8143	-1.43776	3.43268e-52	9.88473e-48
RPL27	0.986	0.793	11.7087	5.33365	1.00471	7.0584e-52	2.03254e-47
NDUFA11	0.824	0.229	2.23815	0.575047	1.03978	1.64244e-51	4.72958e-47
TSC22D3	0.542	0.727	1.0149	5.32519	-1.6504	2.40384e-51	6.9221e-47
LAMP1	0.801	0.702	1.66821	3.55141	-0.770442	3.07849e-51	8.86481e-47
RPS10	0.699	0.145	1.84178	0.348498	1.07544	5.11522e-51	1.47298e-46
SEC61G	0.935	0.476	5.50624	1.68619	1.27626	1.9465e-50	5.60513e-46
ENO1	0.852	0.502	6.61062	1.76242	1.46208	5.36005e-50	1.54348e-45
PLA2G2A	0.486	0.035	11.0525	0.173441	3.36052	1.01134e-49	2.91226e-45
AP2S1	0.847	0.284	2.89769	0.746528	1.15813	1.18795e-49	3.42083e-45
KRT14	0.505	0.053	25.9129	0.265694	4.4103	1.22245e-49	3.52016e-45
SLC50A1	0.463	0.095	0.415064	0.240015	0.19051	2.03601e-49	5.86291e-45
OLA1	0.676	0.26	0.915931	0.693101	0.178378	3.70768e-49	1.06766e-44
UQCC2	0.639	0.113	1.08219	0.265268	0.718658	4.73459e-49	1.36337e-44
GSTP1	0.958	0.698	10.5805	4.00015	1.21166	5.6944e-49	1.63976e-44
ZNF593	0.611	0.105	0.864399	0.234316	0.594999	8.4907e-49	2.44498e-44
MRPL47	0.611	0.135	0.755874	0.323166	0.408195	8.75027e-49	2.51973e-44
ARL6IP5	0.861	0.885	3.00574	7.46886	-1.0801	9.08429e-49	2.61591e-44
EIF4A1	0.648	0.205	0.913203	0.604255	0.254087	9.22684e-49	2.65696e-44
VKORC1	0.694	0.145	1.35404	0.302775	0.853549	1.63601e-48	4.71105e-44
ACTG1	0.972	0.855	24.9036	9.2608	1.33601	1.83924e-48	5.29628e-44
ZFP36L1	0.958	0.967	9.42687	22.2596	-1.15752	1.93446e-48	5.57046e-44
RPLP0	0.986	0.88	28.0757	11.5284	1.21461	2.21952e-48	6.39133e-44
GNAS	0.898	0.853	3.40041	6.87536	-0.839708	2.48003e-48	7.14148e-44
PERP	0.542	0.658	7.12697	3.2951	0.920026	2.53822e-48	7.30905e-44
ERGIC2	0.537	0.231	0.552087	0.701046	-0.132212	3.63358e-48	1.04633e-43
IK	0.62	0.32	0.737404	1.04971	-0.238487	4.34636e-48	1.25158e-43
JPT1	0.495	0.044	1.34715	0.0713697	1.13145	4.54169e-48	1.30782e-43
APOD	0.81	0.969	13.9616	44.1275	-1.59275	4.94592e-48	1.42423e-43
RPF2	0.435	0.073	0.387911	0.202157	0.207289	5.72288e-48	1.64796e-43
LAMTOR2	0.718	0.198	1.15699	0.516251	0.508514	6.11448e-48	1.76073e-43
MALSU1	0.532	0.129	0.540017	0.307497	0.236138	1.27721e-47	3.67785e-43
CAMTA1	0.685	0.225	1.00343	0.661638	0.269864	1.36193e-47	3.92181e-43
MT-ND2	0.991	0.984	9.17808	20.6471	-1.08871	2.4336e-47	7.0078e-43
TXNDC17	0.741	0.178	1.68926	0.444093	0.897046	3.00839e-47	8.66295e-43
ENHO	0.028	0.531	0.0533416	2.43136	-1.70381	4.78992e-47	1.3793e-42
MTCH2	0.56	0.091	0.770304	0.212535	0.545972	5.7162e-47	1.64604e-42
SERPINE2	0.685	0.185	6.2951	0.750706	2.05899	7.97484e-47	2.29643e-42
GCSH	0.444	0.065	0.472241	0.193545	0.302761	9.66267e-47	2.78246e-42
CHCHD1	0.574	0.127	0.688694	0.321867	0.353331	1.05768e-46	3.0457e-42
SVIL	0.681	0.765	1.4276	4.63659	-1.21529	1.28799e-46	3.7089e-42
JUNB	0.972	0.942	15.4254	36.3274	-1.1843	1.46761e-46	4.22612e-42
EPHX1	0.514	0.702	0.807568	3.37494	-1.27521	2.60822e-46	7.51062e-42
MIF	0.894	0.684	10.3846	3.49119	1.34191	2.84192e-46	8.1836e-42
LAMC3	0.292	0.611	0.382725	2.89779	-1.49514	5.75004e-46	1.65578e-41
MIR4435-2HG	0.634	0.111	1.37426	0.29844	0.870696	7.84464e-46	2.25894e-41
MT-CYB	0.995	0.995	18.8709	42.5139	-1.13082	8.84386e-46	2.54668e-41
TCF4	0.861	0.935	4.43298	12.0323	-1.26227	9.75745e-46	2.80975e-41
PIK3R1	0.708	0.709	1.45362	4.31693	-1.11568	1.13089e-45	3.2565e-41
PAM	0.722	0.813	1.79942	5.50581	-1.2166	1.5011e-45	4.32256e-41
ETFA	0.62	0.231	0.821561	0.668861	0.126311	4.39247e-45	1.26486e-40
LTBP4	0.597	0.696	1.00104	3.71486	-1.23647	4.80088e-45	1.38246e-40
NAA10	0.468	0.038	0.589331	0.0851803	0.550485	4.85734e-45	1.39872e-40
MEF2A	0.519	0.644	0.717066	2.95463	-1.2036	4.87012e-45	1.4024e-40
CYBRD1	0.75	0.784	1.96811	5.34922	-1.09704	5.31596e-45	1.53078e-40
MT-ND5	0.954	0.956	4.94772	13.1706	-1.25249	7.63878e-45	2.19966e-40
MRPL17	0.583	0.118	0.80545	0.288398	0.48678	9.21433e-45	2.65336e-40
DGUOK	0.718	0.24	1.18418	0.681057	0.37772	9.96709e-45	2.87012e-40
SPTBN1	0.773	0.74	1.62711	4.13609	-0.967193	9.9936e-45	2.87776e-40
CD46	0.62	0.513	0.751038	1.99036	-0.772111	1.00697e-44	2.89968e-40
GGCT	0.546	0.087	0.761295	0.202611	0.550467	1.06557e-44	3.06842e-40
TMEM98	0.509	0.575	0.685496	2.20558	-0.927415	1.09764e-44	3.16076e-40
H2AFY	0.588	0.149	0.766798	0.367961	0.36911	1.28544e-44	3.70155e-40
SMC1A	0.407	0.185	0.350512	0.593151	-0.238377	1.37713e-44	3.96558e-40
MT1X	0.87	0.435	13.6625	2.79858	1.9486	1.41515e-44	4.07506e-40
PABPN1	0.583	0.496	0.733767	1.85281	-0.718476	1.67272e-44	4.81676e-40
EAPP	0.495	0.273	0.513386	0.830152	-0.274183	3.47097e-44	9.995e-40
COL6A6	0.505	0.051	2.05951	0.155331	1.405	3.62888e-44	1.04497e-39
SLC25A5	0.782	0.307	3.49684	0.839894	1.28929	4.60513e-44	1.32609e-39
SMARCA2	0.495	0.513	0.567981	1.89244	-0.883377	4.97349e-44	1.43217e-39
SLIT3	0.676	0.813	2.17642	7.2341	-1.37421	6.98711e-44	2.01201e-39
MGMT	0.681	0.247	0.930896	0.641414	0.234332	8.07528e-44	2.32536e-39
RABAC1	0.894	0.418	4.05027	1.30515	1.1315	8.61988e-44	2.48218e-39
EMC6	0.565	0.118	0.711328	0.266052	0.434779	1.012e-43	2.91417e-39
RHOC	0.727	0.193	1.44758	0.489063	0.716953	1.02894e-43	2.96292e-39
FAM207A	0.491	0.076	0.538142	0.171917	0.392318	1.15221e-43	3.3179e-39
CRYAB	0.75	0.424	7.36978	1.65802	1.65484	1.15636e-43	3.32987e-39
IFITM2	0.898	0.664	9.66466	3.21405	1.33956	1.50731e-43	4.34045e-39
S100A6	0.991	0.993	90.2625	65.7082	0.452158	1.60185e-43	4.6127e-39
NUDT1	0.62	0.151	0.856443	0.334338	0.476417	1.79316e-43	5.16359e-39
ADD1	0.537	0.411	0.573771	1.34008	-0.572334	1.98879e-43	5.72691e-39
VIM	0.889	0.996	61.4256	95.633	-0.630378	3.39036e-43	9.76288e-39
LPAR1	0.444	0.509	0.568091	2.08554	-0.976513	3.41324e-43	9.82877e-39
GNAI2	0.736	0.569	1.27887	2.28958	-0.529586	3.50842e-43	1.01028e-38
TPI1	0.912	0.62	6.89881	2.59784	1.1345	4.36882e-43	1.25805e-38
PDLIM2	0.778	0.238	2.19366	0.638576	0.962768	4.55297e-43	1.31107e-38
RPSA	0.963	0.709	10.1868	4.29311	1.07961	4.93033e-43	1.41974e-38
PSMA1	0.579	0.12	0.723689	0.250342	0.463177	5.10667e-43	1.47052e-38
PAFAH1B1	0.704	0.505	1.00488	1.9338	-0.549254	5.62059e-43	1.6185e-38
CYTOR	0.653	0.135	1.83987	0.448077	0.971686	6.65385e-43	1.91604e-38
ETFB	0.639	0.144	1.00179	0.324648	0.59568	7.10787e-43	2.04678e-38
TNFRSF12A	0.574	0.091	1.66911	0.392544	0.938637	7.12966e-43	2.05306e-38
CD2BP2	0.463	0.135	0.447726	0.343897	0.107367	7.71762e-43	2.22237e-38
RNF115	0.565	0.336	0.611143	1.01609	-0.323474	1.32118e-42	3.80447e-38
MRPL52	0.713	0.189	1.36442	0.435002	0.720432	1.38665e-42	3.993e-38
TYMP	0.875	0.367	4.27983	1.31808	1.18756	1.42232e-42	4.0957e-38
MYL6	0.991	0.875	17.4367	7.9937	1.0356	1.51831e-42	4.37212e-38
CHD9	0.611	0.438	0.783952	1.70131	-0.598581	1.57412e-42	4.53284e-38
P4HB	0.884	0.573	6.51158	2.2851	1.19318	1.65466e-42	4.76475e-38
ATP1B3	0.634	0.153	1.08625	0.399175	0.576334	2.01592e-42	5.80503e-38
HIGD1A	0.366	0.031	0.366327	0.0871723	0.329722	2.44697e-42	7.04629e-38
CTSB	0.852	0.542	6.228	2.04667	1.24636	3.26202e-42	9.39331e-38
COX7B	0.866	0.329	2.77288	0.968658	0.938453	3.40991e-42	9.81917e-38
TMEM141	0.532	0.131	0.617429	0.320652	0.292452	3.42091e-42	9.85085e-38
ABRACL	0.472	0.045	0.603505	0.0905613	0.556158	3.43115e-42	9.88035e-38
NORAD	0.681	0.609	1.10726	2.70871	-0.815551	3.91197e-42	1.12649e-37
UBA52	0.972	0.871	14.9208	7.44934	0.914003	5.30713e-42	1.52824e-37
CNIH4	0.796	0.262	1.81479	0.70669	0.721825	6.2698e-42	1.80545e-37
TKT	0.616	0.115	1.32526	0.276555	0.865134	6.50272e-42	1.87252e-37
CES1	0.194	0.498	0.213475	2.32019	-1.45212	7.99824e-42	2.30317e-37
ARID4B	0.505	0.404	0.53858	1.37493	-0.626283	8.32897e-42	2.39841e-37
PNRC1	0.884	0.878	4.74409	9.987	-0.935648	9.32643e-42	2.68564e-37
KRR1	0.519	0.242	0.545265	0.725008	-0.158749	1.01537e-41	2.92386e-37
ZRANB2	0.56	0.455	0.729028	1.88737	-0.739797	1.06456e-41	3.06551e-37
LSM8	0.713	0.282	1.17395	0.893468	0.199289	1.25311e-41	3.60845e-37
GGNBP2	0.602	0.364	0.722449	1.12197	-0.300942	1.28044e-41	3.68715e-37
LSM1	0.495	0.127	0.506055	0.294876	0.21796	1.61245e-41	4.6432e-37
DUSP23	0.495	0.1	0.535161	0.228763	0.321184	1.80927e-41	5.20997e-37
ATP5F1D	0.94	0.515	4.64711	1.84481	0.989181	1.81329e-41	5.22154e-37
BCLAF1	0.634	0.467	0.915855	1.73277	-0.512376	1.99646e-41	5.74902e-37
FKBP9	0.634	0.604	1.17643	2.75896	-0.788372	2.76579e-41	7.96438e-37
MRPL27	0.648	0.182	0.952953	0.452171	0.427446	2.77559e-41	7.99258e-37
PBDC1	0.542	0.162	0.663688	0.427425	0.22097	2.83053e-41	8.15078e-37
RPL26	0.977	0.88	14.4367	6.44734	1.05156	3.07022e-41	8.84101e-37
EGR1	0.755	0.82	3.55456	11.9674	-1.50951	3.28986e-41	9.47347e-37
PIH1D1	0.565	0.202	0.670267	0.553496	0.104561	3.52413e-41	1.01481e-36
ZNF207	0.662	0.336	0.901757	1.04179	-0.102505	3.60983e-41	1.03949e-36
WLS	0.315	0.478	0.282663	1.72166	-1.08535	5.86575e-41	1.6891e-36
CYCS	0.69	0.175	1.48336	0.425011	0.801319	6.13503e-41	1.76664e-36
SRRM2	0.824	0.765	1.93923	4.35481	-0.865399	7.3418e-41	2.11414e-36
CBX3	0.81	0.324	1.73581	0.995478	0.455232	7.39132e-41	2.1284e-36
NDUFA3	0.699	0.193	1.42025	0.464042	0.7252	8.72316e-41	2.51192e-36
RNASEH2C	0.731	0.216	1.47997	0.5763	0.65378	9.00141e-41	2.59205e-36
VPS25	0.551	0.185	0.614921	0.44205	0.163342	1.04608e-40	3.01229e-36
BUD31	0.713	0.251	1.11273	0.621072	0.382161	1.06549e-40	3.06818e-36
RAB13	0.829	0.316	3.05287	0.916742	1.08029	1.06968e-40	3.08025e-36
SEC61B	0.935	0.593	6.45312	2.4259	1.12136	1.13001e-40	3.25399e-36
MRPL22	0.565	0.191	0.640847	0.473066	0.155619	1.136e-40	3.27124e-36
PJA2	0.597	0.411	0.718249	1.4376	-0.504519	1.14497e-40	3.29705e-36
MRPL36	0.588	0.162	0.763297	0.388836	0.3444	1.20893e-40	3.48123e-36
CISD1	0.537	0.113	0.699516	0.277452	0.411856	1.25835e-40	3.62356e-36
GSTM1	0.204	0.415	0.14863	1.49041	-1.11647	1.28642e-40	3.70437e-36
PSMD14	0.463	0.095	0.463952	0.220527	0.262364	1.38058e-40	3.97552e-36
PCM1	0.565	0.464	0.732679	1.70835	-0.644407	1.47715e-40	4.2536e-36
SERINC3	0.62	0.465	0.884939	1.67543	-0.505254	1.74301e-40	5.01918e-36
SRSF5	0.769	0.733	1.63472	3.72652	-0.84313	1.81557e-40	5.22811e-36
PLD3	0.634	0.575	1.11386	2.35301	-0.665575	1.84263e-40	5.30604e-36
MAMDC2	0.19	0.607	0.327302	2.93491	-1.56783	1.91499e-40	5.5144e-36
PPIA	0.977	0.885	17.7503	8.54581	0.973976	2.05638e-40	5.92154e-36
UBE2N	0.602	0.229	0.85154	0.656742	0.160377	2.10151e-40	6.05152e-36
AL078639.1	0.329	0.504	0.350077	2.07526	-1.18767	2.16843e-40	6.24421e-36
MRPS12	0.542	0.107	0.688123	0.25061	0.432788	2.33904e-40	6.7355e-36
TCF12	0.38	0.451	0.352408	1.50564	-0.88965	2.38513e-40	6.86823e-36
COL14A1	0.505	0.68	1.41745	7.23186	-1.76773	2.78845e-40	8.02963e-36
MRPL33	0.722	0.322	1.16456	0.98293	0.126443	2.80609e-40	8.08042e-36
NR3C1	0.616	0.562	0.880182	2.12536	-0.733151	3.40858e-40	9.81533e-36
MRPS11	0.505	0.125	0.505632	0.257671	0.259615	3.88165e-40	1.11776e-35
TBRG1	0.523	0.285	0.555536	0.877072	-0.271072	4.19207e-40	1.20715e-35
UGP2	0.745	0.275	1.41739	0.78365	0.43862	4.46599e-40	1.28603e-35
DNAJA2	0.514	0.269	0.569179	0.751408	-0.158505	5.80751e-40	1.67233e-35
TMEM18	0.537	0.145	0.634342	0.36457	0.260263	6.09932e-40	1.75636e-35
C1R	0.949	0.711	12.3436	4.57742	1.25848	6.26759e-40	1.80482e-35
UFC1	0.708	0.287	1.13213	0.788501	0.253544	6.66914e-40	1.92045e-35
SMIM37	0.685	0.191	1.28758	0.470557	0.637459	1.01978e-39	2.93657e-35
PDHB	0.463	0.095	0.498202	0.2506	0.260612	1.05121e-39	3.02707e-35
CCDC107	0.653	0.202	0.982703	0.534863	0.369358	1.07393e-39	3.09248e-35
PSMB3	0.833	0.325	2.65124	0.853785	0.97791	1.3024e-39	3.75038e-35
NDFIP1	0.745	0.598	1.35259	2.5854	-0.607884	1.30283e-39	3.75163e-35
SNRPB2	0.694	0.293	1.09211	0.906592	0.133964	1.41468e-39	4.07372e-35
GOPC	0.509	0.373	0.524996	1.02327	-0.407883	1.52967e-39	4.40484e-35
ABCF1	0.56	0.18	0.724647	0.519163	0.183025	1.59625e-39	4.59655e-35
PLGRKT	0.468	0.109	0.522216	0.279594	0.250487	2.01036e-39	5.78903e-35
EIF4E2	0.611	0.191	0.813169	0.451314	0.321153	2.12155e-39	6.10922e-35
SF1	0.713	0.633	1.28466	2.97533	-0.799097	2.56508e-39	7.38639e-35
PFDN2	0.69	0.209	1.33997	0.593063	0.554688	2.66219e-39	7.66605e-35
TRIP11	0.458	0.351	0.469665	1.19329	-0.577608	2.92732e-39	8.4295e-35
YAP1	0.463	0.405	0.463751	1.39313	-0.70923	3.19656e-39	9.20482e-35
POLR2L	0.968	0.7	8.93118	3.75043	1.06391	3.3343e-39	9.60144e-35
CHMP5	0.593	0.304	0.735921	0.862109	-0.101236	3.46432e-39	9.97587e-35
WIF1	0.116	0.511	0.220569	4.46043	-2.16146	3.48624e-39	1.0039e-34
PSENEN	0.546	0.135	0.694938	0.320355	0.360307	3.49514e-39	1.00646e-34
HINT1	0.917	0.507	5.41792	1.96918	1.11204	3.85405e-39	1.10981e-34
PRPF40A	0.648	0.247	0.969015	0.685277	0.224488	4.6197e-39	1.33029e-34
SNX2	0.468	0.262	0.445142	0.737985	-0.266205	4.83294e-39	1.39169e-34
ISOC2	0.569	0.105	0.886881	0.211109	0.639675	4.94899e-39	1.42511e-34
TIMP3	0.477	0.707	1.07847	4.88938	-1.50259	5.10788e-39	1.47087e-34
IER3IP1	0.486	0.116	0.489881	0.267833	0.232833	5.42122e-39	1.56109e-34
ITGAE	0.565	0.165	0.775319	0.43646	0.30556	5.43582e-39	1.5653e-34
BAG1	0.583	0.211	0.717385	0.515746	0.180185	5.83779e-39	1.68105e-34
COL6A5	0.653	0.151	4.32806	1.08104	1.3563	6.08821e-39	1.75316e-34
S100A8	0.315	0.002	2.66234	0.014277	1.85231	6.17616e-39	1.77849e-34
TRAPPC2L	0.722	0.238	1.35094	0.581158	0.572256	6.2923e-39	1.81193e-34
ALG3	0.421	0.089	0.418911	0.227627	0.208912	6.7447e-39	1.94221e-34
MIEN1	0.606	0.16	0.842767	0.35022	0.448679	7.96473e-39	2.29353e-34
TIMM10	0.602	0.136	0.907883	0.301858	0.5514	8.16033e-39	2.34985e-34
METAP2	0.616	0.233	0.852305	0.701187	0.122779	9.46149e-39	2.72453e-34
CCL26	0.352	0.013	1.74862	0.0239683	1.42454	9.60332e-39	2.76537e-34
ITPA	0.556	0.195	0.618908	0.451964	0.157015	9.74641e-39	2.80658e-34
STAT1	0.574	0.136	0.957908	0.430636	0.452656	9.85771e-39	2.83862e-34
TUBA1B	0.824	0.675	9.29689	3.3411	1.24608	1.00558e-38	2.89566e-34
NSL1	0.398	0.182	0.308875	0.414408	-0.111871	1.08813e-38	3.13337e-34
NUDT4	0.375	0.505	0.425068	1.87312	-1.01159	1.10477e-38	3.1813e-34
MT-ATP6	0.995	0.996	27.0273	50.8266	-0.886861	1.22719e-38	3.53382e-34
DKK3	0.296	0.524	0.402487	2.31115	-1.23935	1.23682e-38	3.56154e-34
XG	0.417	0.502	0.470188	1.74705	-0.901881	1.27007e-38	3.6573e-34
CAT	0.505	0.362	0.53926	1.03644	-0.403814	1.32067e-38	3.803e-34
CHMP4B	0.657	0.267	1.00244	0.791316	0.160742	1.47791e-38	4.2558e-34
MRPL41	0.796	0.295	1.7425	0.827264	0.585808	1.52396e-38	4.38839e-34
MAPRE1	0.458	0.113	0.467013	0.269623	0.208481	1.56873e-38	4.5173e-34
CPNE3	0.644	0.513	1.00743	1.93054	-0.545819	1.57877e-38	4.54623e-34
TMEM11	0.454	0.118	0.428147	0.281999	0.15575	1.69613e-38	4.88419e-34
MAGOHB	0.37	0.076	0.342036	0.202288	0.158641	1.86483e-38	5.36997e-34
CHMP2A	0.806	0.353	1.66934	1.09856	0.347089	1.87494e-38	5.39908e-34
PCNP	0.644	0.422	0.912122	1.44118	-0.352403	2.04746e-38	5.89588e-34
CCDC167	0.38	0.056	0.318257	0.132085	0.219649	2.18922e-38	6.30408e-34
ACTR1A	0.528	0.149	0.619049	0.350073	0.26211	2.31573e-38	6.66837e-34
SSR3	0.796	0.282	2.02054	0.747256	0.789713	2.4054e-38	6.92659e-34
DDX21	0.69	0.255	1.38358	0.96866	0.275917	2.69938e-38	7.77314e-34
AKIRIN1	0.338	0.153	0.248241	0.461673	-0.227724	3.00868e-38	8.6638e-34
SMARCA4	0.394	0.091	0.372936	0.269894	0.112556	3.12171e-38	8.98927e-34
BOD1L1	0.449	0.429	0.475097	1.61178	-0.824222	3.46032e-38	9.96433e-34
PDLIM1	0.606	0.135	1.12502	0.333847	0.671882	3.6368e-38	1.04725e-33
TSN	0.361	0.202	0.289952	0.573941	-0.287064	4.09323e-38	1.17869e-33
RTF1	0.648	0.395	0.915667	1.29286	-0.259299	4.25538e-38	1.22538e-33
MRPS10	0.495	0.138	0.533722	0.331635	0.203839	4.77001e-38	1.37357e-33
HTRA1	0.75	0.811	2.7225	6.92888	-1.09085	4.97889e-38	1.43372e-33
LSM6	0.574	0.207	0.723339	0.521646	0.179574	5.25562e-38	1.51341e-33
LSM5	0.727	0.258	1.33631	0.680633	0.475229	5.72981e-38	1.64996e-33
RPL37A	0.995	0.895	17.4848	8.65863	0.936451	5.89395e-38	1.69722e-33
REST	0.361	0.273	0.297201	0.779341	-0.455941	5.94683e-38	1.71245e-33
DPM1	0.417	0.111	0.386507	0.26981	0.126843	5.98446e-38	1.72328e-33
RNASE4	0.273	0.491	0.274601	1.77471	-1.12229	6.01465e-38	1.73198e-33
TSKU	0.454	0.315	0.460562	0.908994	-0.386289	6.30546e-38	1.81572e-33
PPIB	0.977	0.855	15.8147	7.12826	1.04871	6.34966e-38	1.82845e-33
WDR13	0.579	0.211	0.679405	0.497885	0.165024	6.48281e-38	1.86679e-33
DDX24	0.843	0.724	1.8656	3.50668	-0.653228	6.68472e-38	1.92493e-33
ORMDL2	0.407	0.067	0.398687	0.178274	0.247399	6.75147e-38	1.94415e-33
PSMA3	0.731	0.276	1.40951	0.818163	0.406259	6.78764e-38	1.95457e-33
SF3B1	0.792	0.66	1.53039	2.83558	-0.600086	6.84053e-38	1.9698e-33
MGST1	0.417	0.031	1.29607	0.0764045	1.09294	7.03763e-38	2.02656e-33
SRSF10	0.616	0.358	0.845031	1.22533	-0.270372	7.22632e-38	2.08089e-33
POLR2J	0.588	0.16	0.882835	0.422113	0.40487	7.38695e-38	2.12715e-33
WDR82	0.417	0.207	0.385737	0.612358	-0.218519	7.79822e-38	2.24557e-33
CNTFR	0.042	0.436	0.0315077	1.65849	-1.36585	7.92295e-38	2.28149e-33
BNIP2	0.431	0.262	0.396483	0.742103	-0.319032	9.01395e-38	2.59566e-33
PSMD11	0.519	0.142	0.675406	0.396853	0.26233	9.62549e-38	2.77176e-33
COPS9	0.829	0.331	2.10633	0.832942	0.761048	9.82963e-38	2.83054e-33
GNB1	0.634	0.404	0.899274	1.35933	-0.312931	1.02072e-37	2.93926e-33
PPIF	0.454	0.062	0.530878	0.126689	0.44227	1.10117e-37	3.17092e-33
SDHD	0.648	0.249	1.01534	0.720178	0.228469	1.12386e-37	3.23628e-33
ATRX	0.681	0.491	0.99203	1.76486	-0.472966	1.17307e-37	3.37797e-33
EIF6	0.685	0.202	1.23067	0.481422	0.590495	1.24527e-37	3.58588e-33
MRPL32	0.551	0.202	0.622361	0.494817	0.118127	1.32503e-37	3.81557e-33
YIPF3	0.704	0.325	1.02409	0.819837	0.15346	1.35366e-37	3.89801e-33
RAP1A	0.528	0.291	0.595987	0.835937	-0.202068	1.38115e-37	3.97716e-33
QKI	0.519	0.529	0.703461	1.97248	-0.803199	1.38587e-37	3.99076e-33
HIKESHI	0.639	0.22	0.932664	0.572987	0.297083	1.39966e-37	4.03045e-33
NECAP2	0.421	0.12	0.36869	0.274515	0.102848	1.47419e-37	4.24508e-33
MYADM	0.676	0.7	1.49023	3.90275	-0.977314	1.48992e-37	4.29037e-33
SMARCA5	0.509	0.367	0.558184	1.11414	-0.440205	1.55595e-37	4.48051e-33
DDT	0.769	0.284	1.50053	0.736236	0.526269	1.58432e-37	4.56221e-33
VSIR	0.417	0.524	0.544407	2.20692	-1.05414	1.65662e-37	4.7704e-33
SMIM7	0.593	0.155	0.898077	0.394148	0.445155	1.81957e-37	5.23964e-33
MRPL55	0.565	0.209	0.671714	0.529149	0.128599	1.85342e-37	5.3371e-33
SS18L2	0.481	0.149	0.526736	0.376659	0.149279	1.98517e-37	5.71648e-33
PSMA4	0.745	0.273	1.52244	0.780756	0.502331	2.12943e-37	6.13191e-33
ARPC5L	0.579	0.136	0.874887	0.32639	0.499298	2.20986e-37	6.36351e-33
ATOX1	0.852	0.345	2.73582	1.02512	0.883421	2.21043e-37	6.36515e-33
SBDS	0.782	0.676	1.6802	3.10819	-0.616162	2.21328e-37	6.37337e-33
FNBP4	0.579	0.398	0.756034	1.33157	-0.408979	2.24354e-37	6.46051e-33
PSMG1	0.486	0.127	0.537567	0.30368	0.238059	2.31161e-37	6.6565e-33
NDUFB3	0.718	0.249	1.34397	0.720308	0.446289	2.3166e-37	6.67087e-33
KLF4	0.69	0.795	2.30587	6.76439	-1.23184	2.73067e-37	7.86324e-33
RAB5C	0.495	0.12	0.524092	0.253579	0.281897	2.81074e-37	8.0938e-33
VAMP5	0.792	0.324	3.28118	0.981188	1.11164	3.29029e-37	9.47471e-33
SNTB2	0.338	0.435	0.340971	1.44978	-0.869373	3.94285e-37	1.13538e-32
CCT8	0.588	0.213	0.850182	0.603943	0.206045	3.97766e-37	1.14541e-32
NFIX	0.694	0.727	1.61381	4.20729	-0.99438	4.17134e-37	1.20118e-32
UTP11	0.449	0.091	0.464107	0.198881	0.288333	4.18944e-37	1.20639e-32
ECH1	0.546	0.124	0.68928	0.256167	0.42738	4.584e-37	1.32001e-32
NDUFV3	0.519	0.116	0.660519	0.272295	0.384201	4.66122e-37	1.34225e-32
MRPS18C	0.63	0.205	1.00003	0.538638	0.378365	4.73427e-37	1.36328e-32
SRA1	0.551	0.127	0.772663	0.275834	0.474477	5.1602e-37	1.48593e-32
PSMA5	0.639	0.191	1.03231	0.462889	0.474301	5.50564e-37	1.58541e-32
ZC3H15	0.588	0.298	0.840233	0.995543	-0.116893	5.66239e-37	1.63054e-32
NDUFA12	0.736	0.333	1.32467	1.01517	0.206123	5.98467e-37	1.72335e-32
UROD	0.463	0.26	0.433808	0.652754	-0.20502	6.16214e-37	1.77445e-32
FAAP20	0.727	0.251	1.3875	0.60805	0.570191	6.17786e-37	1.77898e-32
MANF	0.625	0.18	1.01601	0.406973	0.518906	7.05486e-37	2.03152e-32
UFD1	0.588	0.195	0.764979	0.480725	0.253347	7.17767e-37	2.06688e-32
UAP1	0.551	0.133	0.869518	0.372968	0.445368	7.5507e-37	2.1743e-32
ZFYVE21	0.449	0.382	0.460894	1.06967	-0.502552	7.7922e-37	2.24384e-32
CSNK2B	0.472	0.069	0.694454	0.175158	0.527966	7.94143e-37	2.28681e-32
DYNLT1	0.634	0.187	1.03631	0.471572	0.468596	8.12923e-37	2.34089e-32
DHRS3	0.398	0.029	0.590313	0.063719	0.580193	8.60731e-37	2.47856e-32
NDUFB8	0.449	0.056	0.610053	0.123493	0.519117	9.2434e-37	2.66173e-32
TEN1	0.417	0.109	0.362078	0.258608	0.11398	9.26558e-37	2.66812e-32
SRPK2	0.417	0.249	0.383556	0.664587	-0.266784	9.52222e-37	2.74202e-32
CD109	0.546	0.547	0.777667	2.28533	-0.886052	9.82166e-37	2.82825e-32
PPA1	0.81	0.3	2.19241	0.823242	0.808142	9.87179e-37	2.84268e-32
PKM	0.852	0.544	5.40747	2.00838	1.09077	1.0219e-36	2.94267e-32
CHCHD5	0.537	0.125	0.722694	0.295916	0.410694	1.03524e-36	2.98108e-32
RAB5B	0.338	0.287	0.26038	0.782345	-0.499917	1.06731e-36	3.07343e-32
SELENOM	0.903	0.778	12.0305	5.4684	1.01041	1.11544e-36	3.21201e-32
C5orf15	0.463	0.242	0.46903	0.648216	-0.166042	1.11654e-36	3.2152e-32
JMJD1C	0.602	0.44	0.835364	1.55746	-0.478646	1.14084e-36	3.28517e-32
PPP1R18	0.523	0.167	0.605876	0.403463	0.194369	1.18333e-36	3.40752e-32
RAB4A	0.454	0.209	0.429357	0.554771	-0.121336	1.20616e-36	3.47325e-32
SFT2D1	0.597	0.209	0.890207	0.596648	0.243498	1.2498e-36	3.59891e-32
NDUFS6	0.796	0.305	1.73551	0.841828	0.57067	1.25816e-36	3.623e-32
GLRX3	0.519	0.125	0.69865	0.315602	0.368666	1.34179e-36	3.86383e-32
IL32	0.593	0.127	2.54446	0.52874	1.21322	1.36295e-36	3.92474e-32
MRPS7	0.523	0.169	0.645939	0.414462	0.218658	1.3802e-36	3.97443e-32
AIDA	0.537	0.193	0.673491	0.55074	0.109904	1.3897e-36	4.00177e-32
SLC38A5	0.449	0.062	0.554711	0.124907	0.466841	1.41921e-36	4.08674e-32
BUD23	0.551	0.18	0.688936	0.430114	0.239984	1.44189e-36	4.15208e-32
POLE3	0.468	0.115	0.504762	0.286552	0.226025	1.45212e-36	4.18153e-32
DDA1	0.454	0.125	0.416234	0.26782	0.15971	1.56937e-36	4.51916e-32
LYRM2	0.477	0.14	0.546621	0.391791	0.152177	1.71498e-36	4.93846e-32
NDUFS3	0.69	0.245	1.09876	0.547694	0.43942	1.71979e-36	4.95231e-32
PLIN3	0.773	0.276	1.74796	0.766743	0.637268	1.72596e-36	4.97008e-32
EBP	0.412	0.076	0.37625	0.1655	0.239794	1.87861e-36	5.40966e-32
MRPS16	0.556	0.147	0.702844	0.327027	0.359749	2.02003e-36	5.81687e-32
ALKBH7	0.782	0.284	1.74226	0.730719	0.663994	2.18643e-36	6.29604e-32
ASPH	0.713	0.627	1.31359	2.76049	-0.700787	2.5245e-36	7.26955e-32
PSMD6	0.565	0.187	0.716494	0.479198	0.214649	2.60688e-36	7.50676e-32
CAPRIN1	0.569	0.324	0.706388	0.949342	-0.192041	2.87592e-36	8.2815e-32
MRPS15	0.611	0.176	0.927389	0.407821	0.453183	2.92018e-36	8.40896e-32
SHMT2	0.491	0.105	0.521743	0.191956	0.352393	2.99123e-36	8.61353e-32
NOP10	0.787	0.287	1.77559	0.755957	0.660537	3.23186e-36	9.30647e-32
ZBTB20	0.718	0.824	2.11096	6.20967	-1.21257	3.34704e-36	9.63812e-32
NDUFAF8	0.694	0.267	1.15985	0.725557	0.32387	3.48391e-36	1.00323e-31
NTAN1	0.519	0.351	0.570671	1.01404	-0.358715	3.49342e-36	1.00597e-31
TSHZ2	0.477	0.082	0.776127	0.242741	0.515209	3.62696e-36	1.04442e-31
HLA-B	0.935	0.773	14.5414	5.47222	1.26379	3.65664e-36	1.05297e-31
TPRKB	0.528	0.158	0.657076	0.383438	0.260381	3.67499e-36	1.05825e-31
UBE2F	0.333	0.044	0.287275	0.106576	0.218218	3.81823e-36	1.0995e-31
SMNDC1	0.407	0.236	0.365756	0.724001	-0.33606	3.82414e-36	1.1012e-31
PHF20L1	0.449	0.235	0.44713	0.722208	-0.251065	4.06616e-36	1.17089e-31
GSTO1	0.806	0.304	2.43701	0.849656	0.893896	4.53674e-36	1.3064e-31
TMEM160	0.634	0.216	0.943806	0.550406	0.326238	4.54283e-36	1.30815e-31
LSM14A	0.505	0.413	0.575708	1.2924	-0.54086	4.60478e-36	1.32599e-31
SRP19	0.458	0.138	0.461048	0.325302	0.140682	4.63536e-36	1.3348e-31
CUL5	0.361	0.222	0.29199	0.613785	-0.320854	4.69228e-36	1.35119e-31
MFAP2	0.616	0.716	1.58253	4.41324	-1.06771	4.8339e-36	1.39197e-31
NDUFA10	0.56	0.213	0.741062	0.558393	0.159908	5.13222e-36	1.47787e-31
TMEM208	0.69	0.215	1.33076	0.473556	0.661497	5.20232e-36	1.49806e-31
SAP30BP	0.481	0.225	0.484379	0.615983	-0.122552	5.20808e-36	1.49972e-31
HNRNPA0	0.722	0.609	1.43048	2.48609	-0.520367	5.43756e-36	1.5658e-31
CMPK1	0.588	0.425	0.824766	1.46318	-0.432813	5.5562e-36	1.59996e-31
HPF1	0.44	0.235	0.452942	0.665894	-0.197319	5.61713e-36	1.61751e-31
PSMD7	0.639	0.26	1.03353	0.759925	0.208471	5.69285e-36	1.63931e-31
MRPL23	0.491	0.118	0.605656	0.283263	0.323345	5.97268e-36	1.71989e-31
IDH2	0.523	0.102	0.773959	0.226501	0.532424	6.26072e-36	1.80284e-31
SMIM12	0.403	0.078	0.372651	0.15912	0.243935	6.51242e-36	1.87532e-31
WIPI1	0.514	0.107	0.728733	0.254006	0.463171	6.71834e-36	1.93461e-31
PTRH2	0.444	0.082	0.474774	0.190544	0.308873	7.0715e-36	2.03631e-31
RANBP1	0.727	0.276	1.38772	0.813879	0.396554	7.72332e-36	2.22401e-31
ISCU	0.722	0.509	1.1876	1.67456	-0.289952	8.74851e-36	2.51922e-31
NCOR1	0.56	0.389	0.658931	1.17008	-0.387493	9.21199e-36	2.65268e-31
GOLGA2	0.588	0.375	0.783652	1.17176	-0.284027	9.22652e-36	2.65687e-31
MAN1A1	0.551	0.651	1.04718	3.23433	-1.0485	9.58264e-36	2.75942e-31
MRPS34	0.676	0.258	1.01118	0.587068	0.34168	9.61483e-36	2.76869e-31
FAM133B	0.606	0.313	0.824727	1.00604	-0.136673	1.02545e-35	2.95288e-31
MPLKIP	0.486	0.169	0.527966	0.40571	0.120313	1.02902e-35	2.96316e-31
S100A16	0.759	0.284	2.89509	0.848055	1.07565	1.03619e-35	2.98383e-31
NUDT22	0.435	0.096	0.461093	0.208902	0.27335	1.03919e-35	2.99244e-31
MRPL13	0.546	0.193	0.708553	0.500601	0.187235	1.05357e-35	3.03387e-31
RPL18A	1	0.942	32.7554	17.7221	0.850378	1.07196e-35	3.08681e-31
PPP1CA	0.657	0.204	1.14492	0.452948	0.561943	1.09793e-35	3.16159e-31
TPGS2	0.454	0.145	0.42207	0.309743	0.118708	1.13388e-35	3.26513e-31
DPM2	0.528	0.198	0.641669	0.52213	0.109072	1.18075e-35	3.40008e-31
DCAF7	0.394	0.164	0.352899	0.464185	-0.114044	1.27967e-35	3.68493e-31
LEPR	0.301	0.604	0.731029	4.72061	-1.72454	1.31984e-35	3.8006e-31
CDC26	0.611	0.211	0.842221	0.508379	0.288447	1.3203e-35	3.80193e-31
GPX3	0.431	0.047	2.71611	0.168986	1.66854	1.3324e-35	3.83678e-31
SRSF4	0.588	0.311	0.748247	0.922319	-0.136938	1.33922e-35	3.85641e-31
DDX18	0.667	0.409	1.02966	1.48874	-0.294178	1.35547e-35	3.9032e-31
ANAPC13	0.551	0.171	0.69902	0.45544	0.223248	1.36444e-35	3.92904e-31
TAX1BP3	0.532	0.124	0.626798	0.238177	0.393818	1.42449e-35	4.10196e-31
PTOV1	0.481	0.34	0.480548	0.885554	-0.348857	1.47496e-35	4.24729e-31
CHURC1	0.602	0.173	0.930472	0.440941	0.421942	1.55332e-35	4.47294e-31
AK3	0.481	0.325	0.491528	0.847116	-0.308483	1.61087e-35	4.63867e-31
TAF7	0.62	0.484	0.884673	1.65049	-0.491944	1.65252e-35	4.7586e-31
NDUFA13	0.574	0.138	0.908312	0.32661	0.524553	1.9183e-35	5.52394e-31
SMIM4	0.361	0.053	0.342028	0.129804	0.248342	2.18907e-35	6.30366e-31
ARL2	0.671	0.244	1.10941	0.630999	0.371083	2.43237e-35	7.00426e-31
AGPAT2	0.593	0.255	0.708475	0.555312	0.135505	2.43896e-35	7.02323e-31
FAM173A	0.509	0.107	0.683394	0.243306	0.437192	2.59438e-35	7.47079e-31
MBNL1	0.722	0.673	1.46071	3.30753	-0.807787	2.69537e-35	7.76159e-31
NFU1	0.398	0.218	0.349952	0.555485	-0.204457	3.00892e-35	8.66448e-31
GNG12	0.657	0.498	0.990942	1.71752	-0.448837	3.13951e-35	9.04052e-31
COPE	0.764	0.278	1.61841	0.711563	0.613376	3.26042e-35	9.38869e-31
RGS10	0.551	0.164	0.738001	0.415325	0.296296	3.63474e-35	1.04666e-30
PAPOLA	0.602	0.356	0.80552	1.13654	-0.242861	3.72577e-35	1.07287e-30
MRPS28	0.407	0.1	0.372655	0.240376	0.146192	3.89632e-35	1.12198e-30
C19orf24	0.495	0.098	0.652922	0.194686	0.468387	4.04506e-35	1.16481e-30
HNRNPUL1	0.583	0.411	0.764057	1.39324	-0.440066	4.20426e-35	1.21066e-30
CDC27	0.458	0.209	0.478144	0.586102	-0.101699	4.35559e-35	1.25424e-30
CLPP	0.528	0.18	0.672524	0.454309	0.201693	4.39046e-35	1.26428e-30
MINOS1	0.778	0.296	1.75626	0.850132	0.575083	4.40743e-35	1.26916e-30
PFDN6	0.5	0.156	0.582406	0.393539	0.183366	4.46402e-35	1.28546e-30
LSM2	0.667	0.236	1.04884	0.561788	0.391611	4.47051e-35	1.28733e-30
TMEM126A	0.458	0.116	0.499782	0.300232	0.205984	4.49079e-35	1.29317e-30
PSMB2	0.667	0.222	1.14914	0.554743	0.467081	4.80569e-35	1.38385e-30
ACP1	0.671	0.309	1.04298	0.881559	0.118744	4.86876e-35	1.40201e-30
COMMD4	0.602	0.211	0.808071	0.512502	0.257514	4.88179e-35	1.40576e-30
LSM4	0.583	0.16	0.818072	0.348646	0.430897	4.92986e-35	1.4196e-30
CD68	0.5	0.1	0.768802	0.244927	0.506711	4.95178e-35	1.42591e-30
NDUFB1	0.75	0.262	1.66269	0.675236	0.668521	4.974e-35	1.43231e-30
C1GALT1C1	0.444	0.12	0.454527	0.290792	0.172294	5.00434e-35	1.44105e-30
PSMC1	0.537	0.205	0.658779	0.515562	0.130269	5.51633e-35	1.58848e-30
TUBB4B	0.792	0.387	4.85625	1.43275	1.26739	5.83027e-35	1.67889e-30
RPS7	0.986	0.927	21.1268	12.7548	0.685865	6.0321e-35	1.737e-30
COPS2	0.532	0.344	0.584942	0.951142	-0.299889	6.06896e-35	1.74762e-30
HARS	0.403	0.107	0.3689	0.249793	0.131328	6.33147e-35	1.82321e-30
AKR7A2	0.597	0.329	0.891491	1.14116	-0.178866	6.55399e-35	1.88729e-30
HDDC2	0.514	0.167	0.638898	0.403133	0.224075	6.57519e-35	1.89339e-30
NDUFAF2	0.556	0.213	0.758365	0.640233	0.100334	6.59873e-35	1.90017e-30
PDIA4	0.648	0.18	1.25427	0.452475	0.634144	6.76463e-35	1.94794e-30
BCAS2	0.444	0.213	0.436019	0.621838	-0.175555	6.89072e-35	1.98425e-30
NCLN	0.421	0.082	0.432374	0.195512	0.26078	7.29351e-35	2.10024e-30
SIL1	0.5	0.124	0.594992	0.307713	0.286503	7.35546e-35	2.11808e-30
TAF1D	0.736	0.307	1.46356	0.978839	0.31609	7.40503e-35	2.13235e-30
USP8	0.454	0.256	0.44225	0.747668	-0.27711	7.71981e-35	2.223e-30
EBNA1BP2	0.56	0.171	0.687426	0.369179	0.301514	7.86214e-35	2.26398e-30
NFIB	0.574	0.131	1.19986	0.358792	0.695086	8.11347e-35	2.33636e-30
GDE1	0.417	0.12	0.366473	0.274149	0.100923	8.29611e-35	2.38895e-30
PGK1	0.713	0.402	3.6669	1.19129	1.09068	9.19676e-35	2.6483e-30
CALCOCO2	0.63	0.516	0.904608	1.75425	-0.532164	1.01056e-34	2.91002e-30
RPS18	1	0.958	49.9512	26.037	0.914177	1.02594e-34	2.9543e-30
LSM12	0.472	0.098	0.571743	0.223925	0.36085	1.03107e-34	2.96907e-30
RARS	0.426	0.122	0.396998	0.29412	0.110358	1.0331e-34	2.97491e-30
KREMEN1	0.514	0.516	0.702871	2.00355	-0.818699	1.04476e-34	3.00848e-30
PRSS23	0.477	0.067	2.04263	0.366199	1.15515	1.07649e-34	3.09987e-30
SLC25A39	0.477	0.124	0.531261	0.283342	0.254815	1.11294e-34	3.20482e-30
NTMT1	0.398	0.082	0.356761	0.197208	0.180493	1.12904e-34	3.25118e-30
TUBG1	0.282	0.04	0.203637	0.106557	0.121323	1.15637e-34	3.32989e-30
MFSD1	0.329	0.189	0.246191	0.572931	-0.335931	1.1777e-34	3.39129e-30
ADRM1	0.625	0.195	0.947141	0.425417	0.449973	1.19277e-34	3.43469e-30
ZEB2	0.565	0.691	1.11974	3.45635	-1.07197	1.20176e-34	3.46058e-30
JOSD2	0.648	0.198	1.01325	0.433609	0.489877	1.28274e-34	3.69379e-30
HILPDA	0.435	0.075	0.599695	0.223191	0.387147	1.28591e-34	3.7029e-30
P4HA2	0.606	0.18	1.0863	0.493132	0.482605	1.30177e-34	3.74857e-30
RNF11	0.495	0.245	0.516428	0.630497	-0.104635	1.35733e-34	3.90857e-30
TCEAL8	0.616	0.233	0.941512	0.685322	0.204156	1.37255e-34	3.95239e-30
PPP1R12A	0.519	0.367	0.593384	1.13203	-0.420132	1.42064e-34	4.09087e-30
TM2D1	0.505	0.256	0.557103	0.736201	-0.15707	1.43083e-34	4.12021e-30
PAIP2	0.694	0.438	1.05741	1.3625	-0.199487	1.51485e-34	4.36218e-30
PSMB7	0.681	0.298	1.04532	0.765737	0.212054	1.55516e-34	4.47824e-30
SNX1	0.468	0.255	0.489238	0.73651	-0.221617	1.57161e-34	4.52562e-30
EEA1	0.699	0.469	1.21361	1.7835	-0.3305	1.58067e-34	4.55168e-30
PHF11	0.426	0.216	0.420344	0.666184	-0.230308	1.6317e-34	4.69865e-30
THOC2	0.486	0.362	0.552677	1.15784	-0.474831	1.66033e-34	4.78107e-30
RABEP1	0.37	0.222	0.286661	0.575228	-0.291928	1.72543e-34	4.96856e-30
YWHAG	0.62	0.227	0.901251	0.589722	0.258175	1.78009e-34	5.12594e-30
YTHDC1	0.532	0.389	0.662154	1.35992	-0.505681	1.78912e-34	5.15194e-30
VBP1	0.444	0.127	0.45276	0.30954	0.149737	1.95304e-34	5.62398e-30
G3BP1	0.681	0.325	1.08971	0.942287	0.105546	1.97855e-34	5.69742e-30
FGL2	0.648	0.187	2.80754	0.661423	1.19644	2.02894e-34	5.84255e-30
PTPN2	0.426	0.095	0.421332	0.206418	0.236513	2.0905e-34	6.01981e-30
MRPL14	0.588	0.18	0.871544	0.43844	0.379724	2.10277e-34	6.05515e-30
NT5C	0.704	0.284	1.20744	0.758155	0.328309	2.30522e-34	6.6381e-30
GNPTG	0.569	0.413	0.753351	1.28325	-0.380975	2.3503e-34	6.76794e-30
YTHDF2	0.481	0.245	0.499552	0.645617	-0.134096	2.36592e-34	6.8129e-30
NDUFA8	0.477	0.16	0.476048	0.373237	0.104159	2.42879e-34	6.99395e-30
APRT	0.88	0.409	3.15214	1.29739	0.85386	2.46473e-34	7.09742e-30
VPS36	0.491	0.242	0.547035	0.677252	-0.116594	2.75665e-34	7.93804e-30
ANKRD12	0.681	0.56	1.20835	2.44763	-0.642633	2.79531e-34	8.04936e-30
GPATCH2	0.287	0.158	0.224192	0.47106	-0.265026	2.98261e-34	8.58873e-30
BRD4	0.542	0.318	0.657403	0.980557	-0.256982	3.01245e-34	8.67466e-30
EMP1	0.852	0.851	3.40287	7.48409	-0.946315	3.01323e-34	8.6769e-30
RAB5A	0.435	0.225	0.418207	0.596805	-0.17112	3.06028e-34	8.81238e-30
NDUFS7	0.708	0.267	1.21898	0.660448	0.418324	3.11934e-34	8.98244e-30
SFRP2	0.699	0.945	18.5435	36.4702	-0.939057	3.28941e-34	9.47218e-30
LRP10	0.634	0.431	0.908409	1.40739	-0.335102	3.35973e-34	9.67468e-30
MXRA7	0.519	0.56	0.781614	2.19626	-0.843199	3.39716e-34	9.78245e-30
MPG	0.671	0.264	1.0825	0.674233	0.314815	3.43266e-34	9.88467e-30
OPTN	0.69	0.44	1.15688	1.60579	-0.272779	3.46837e-34	9.98753e-30
EXOSC1	0.333	0.071	0.256154	0.154944	0.12119	3.50056e-34	1.00802e-29
SDF2L1	0.537	0.122	0.873196	0.247493	0.58647	3.66489e-34	1.05534e-29
ADSS	0.44	0.205	0.44008	0.569469	-0.124127	3.74432e-34	1.07821e-29
DDX46	0.685	0.385	1.09486	1.32253	-0.148846	3.74597e-34	1.07869e-29
TERF1	0.394	0.273	0.353332	0.85167	-0.452311	3.82151e-34	1.10044e-29
BNIP3L	0.755	0.536	1.44485	2.07857	-0.332517	3.89065e-34	1.12035e-29
FAM204A	0.625	0.34	0.911958	1.05184	-0.101865	4.09642e-34	1.1796e-29
EEF1B2	0.935	0.669	8.07452	3.55013	0.995914	4.09978e-34	1.18057e-29
PLEKHJ1	0.509	0.162	0.620229	0.389466	0.221668	4.11298e-34	1.18437e-29
PTS	0.37	0.073	0.40258	0.210546	0.212426	4.12176e-34	1.1869e-29
PSMB4	0.676	0.285	1.07631	0.791956	0.212489	4.23924e-34	1.22073e-29
ALG5	0.5	0.176	0.573567	0.45055	0.117438	4.32222e-34	1.24463e-29
OGFRL1	0.431	0.456	0.548277	1.80275	-0.856179	4.39722e-34	1.26622e-29
EMC3	0.606	0.242	0.865734	0.636122	0.189463	4.59715e-34	1.3238e-29
MT-ND1	0.981	0.996	12.8923	25.4774	-0.930477	4.63492e-34	1.33467e-29
EXOC7	0.407	0.198	0.374608	0.506182	-0.131875	4.72532e-34	1.3607e-29
SEC31A	0.773	0.591	1.50871	2.44326	-0.456833	4.79463e-34	1.38066e-29
CIRBP	0.949	0.867	3.96799	6.68363	-0.629128	5.23194e-34	1.50659e-29
U2SURP	0.583	0.467	0.791437	1.63096	-0.554471	5.4384e-34	1.56604e-29
USP48	0.375	0.236	0.323733	0.668138	-0.333627	5.52579e-34	1.59121e-29
SUPT16H	0.509	0.371	0.586659	1.16067	-0.445488	5.52768e-34	1.59175e-29
GNL3	0.468	0.151	0.546629	0.40265	0.140972	5.67304e-34	1.63361e-29
TIMM8B	0.676	0.215	1.27209	0.537125	0.563783	5.68936e-34	1.63831e-29
BOLA3	0.528	0.136	0.7773	0.356867	0.389409	5.70898e-34	1.64396e-29
TWSG1	0.444	0.402	0.483603	1.28268	-0.621624	6.10898e-34	1.75914e-29
TMEM256	0.625	0.227	0.954937	0.612517	0.277808	6.14624e-34	1.76987e-29
COPS7A	0.523	0.189	0.636962	0.447952	0.177007	6.20156e-34	1.7858e-29
CCNL2	0.444	0.322	0.485082	1.15887	-0.539732	6.22245e-34	1.79182e-29
EFCAB14	0.44	0.309	0.444718	0.926278	-0.415027	6.24705e-34	1.7989e-29
TRAPPC4	0.426	0.124	0.391167	0.260995	0.141733	6.33586e-34	1.82447e-29
FDPS	0.611	0.178	1.0005	0.425779	0.488611	6.47873e-34	1.86561e-29
SNRPB	0.75	0.262	1.79634	0.668535	0.744957	6.48131e-34	1.86636e-29
SLC25A11	0.384	0.1	0.315541	0.209962	0.120695	6.79092e-34	1.95551e-29
GADD45GIP1	0.787	0.322	1.79742	0.950492	0.520259	7.10747e-34	2.04667e-29
OS9	0.769	0.567	1.52555	2.1572	-0.322047	7.14969e-34	2.05883e-29
FNTA	0.505	0.273	0.544872	0.708625	-0.145349	7.41369e-34	2.13484e-29
ODF3B	0.486	0.133	0.608145	0.35589	0.246157	7.44791e-34	2.1447e-29
EIF3M	0.727	0.276	1.34088	0.700812	0.460825	8.18932e-34	2.3582e-29
HEBP2	0.681	0.391	1.0115	1.19593	-0.126561	8.23359e-34	2.37095e-29
ARGLU1	0.759	0.671	1.5304	3.30403	-0.766321	8.27935e-34	2.38412e-29
ZNF638	0.472	0.413	0.559288	1.51228	-0.688109	9.0976e-34	2.61974e-29
RNF216	0.347	0.215	0.273184	0.593315	-0.32359	9.46926e-34	2.72677e-29
SSNA1	0.657	0.245	1.10445	0.64778	0.352919	9.73965e-34	2.80463e-29
EIF2AK2	0.454	0.313	0.461657	0.91351	-0.388617	9.74964e-34	2.80751e-29
PDLIM4	0.667	0.227	1.1881	0.591839	0.458985	9.8602e-34	2.83934e-29
MORC4	0.306	0.156	0.206718	0.432806	-0.247755	9.8968e-34	2.84988e-29
TMED4	0.472	0.362	0.519367	1.09306	-0.462142	1.05853e-33	3.04815e-29
TXN2	0.588	0.211	0.786364	0.47943	0.271984	1.10617e-33	3.18533e-29
MTRNR2L1	0.329	0.013	1.00272	0.0312268	0.957601	1.11077e-33	3.19858e-29
ETHE1	0.583	0.153	0.925683	0.323059	0.541492	1.13612e-33	3.27157e-29
NDUFB11	0.894	0.44	3.34597	1.42203	0.843458	1.14036e-33	3.28378e-29
NONO	0.648	0.378	0.938381	1.16517	-0.15963	1.16437e-33	3.35292e-29
MRPS30	0.282	0.122	0.196861	0.296987	-0.115908	1.17524e-33	3.38422e-29
PSMG3	0.468	0.107	0.538015	0.218112	0.336422	1.18994e-33	3.42654e-29
TXNL1	0.671	0.284	1.03201	0.713681	0.245809	1.20556e-33	3.47152e-29
TXNDC12	0.546	0.145	0.675473	0.280146	0.38826	1.28695e-33	3.70589e-29
SEPT10	0.5	0.287	0.619344	0.9293	-0.252668	1.3204e-33	3.80221e-29
NUDT5	0.449	0.118	0.468319	0.274208	0.204565	1.33079e-33	3.83216e-29
PRPF4B	0.616	0.391	0.867062	1.35619	-0.335687	1.34445e-33	3.87149e-29
CDC5L	0.421	0.264	0.422813	0.774199	-0.318421	1.39816e-33	4.02614e-29
DECR1	0.602	0.24	0.809002	0.574455	0.200342	1.40328e-33	4.04089e-29
IMP4	0.509	0.122	0.67254	0.275182	0.391338	1.47716e-33	4.25364e-29
SP3	0.407	0.3	0.365295	0.895166	-0.473112	1.50735e-33	4.34057e-29
ZBTB7A	0.454	0.369	0.505952	1.09758	-0.478047	1.51847e-33	4.37258e-29
POLR2C	0.44	0.224	0.420982	0.589509	-0.161693	1.63991e-33	4.7223e-29
KDM5A	0.463	0.249	0.516684	0.84304	-0.281167	1.65901e-33	4.77728e-29
ROCK1	0.556	0.295	0.757118	1.00364	-0.189416	1.73373e-33	4.99243e-29
NAPA	0.62	0.275	0.886997	0.752264	0.106872	1.75296e-33	5.04782e-29
NAA38	0.699	0.269	1.32819	0.778412	0.388617	1.84625e-33	5.31645e-29
YPEL5	0.486	0.305	0.534168	0.86437	-0.281231	1.87673e-33	5.40423e-29
PSMC3	0.653	0.256	1.05522	0.659256	0.308756	1.92366e-33	5.53938e-29
LEPROTL1	0.394	0.089	0.391148	0.262304	0.140216	1.96183e-33	5.64929e-29
SSU72	0.56	0.227	0.727555	0.598004	0.11246	2.03042e-33	5.84679e-29
AIP	0.481	0.276	0.488184	0.705971	-0.19704	2.09421e-33	6.03048e-29
ANKRD11	0.597	0.405	0.817122	1.42865	-0.418501	2.16123e-33	6.22347e-29
HTATSF1	0.421	0.231	0.395045	0.628189	-0.222956	2.19165e-33	6.31108e-29
PARP9	0.412	0.107	0.417686	0.292785	0.133056	2.23181e-33	6.42673e-29
OSTF1	0.505	0.155	0.640892	0.36973	0.260589	2.27818e-33	6.56025e-29
PTEN	0.542	0.455	0.759996	1.7794	-0.659201	2.35549e-33	6.78288e-29
MAZ	0.5	0.315	0.53378	0.824127	-0.250115	2.48069e-33	7.14341e-29
CBX5	0.495	0.265	0.586108	0.792025	-0.1761	2.57374e-33	7.41133e-29
DDX17	0.759	0.709	1.67022	3.68185	-0.810119	2.63505e-33	7.5879e-29
GTF3C6	0.556	0.16	0.801674	0.389909	0.374348	2.74139e-33	7.89412e-29
GANAB	0.606	0.218	0.880049	0.545906	0.282317	2.74788e-33	7.91279e-29
COX17	0.505	0.136	0.694893	0.373323	0.303523	2.74826e-33	7.9139e-29
ATP2C1	0.366	0.153	0.339718	0.466893	-0.130834	2.90313e-33	8.35986e-29
PSMD2	0.579	0.222	0.806451	0.552964	0.218134	2.9121e-33	8.38569e-29
TIMM17B	0.431	0.135	0.419327	0.323845	0.100473	2.9124e-33	8.38655e-29
HEXA	0.556	0.164	0.811559	0.427307	0.343935	2.93149e-33	8.44151e-29
PPP4R3B	0.361	0.282	0.313228	0.842214	-0.488323	2.94147e-33	8.47026e-29
PGLS	0.778	0.3	1.70637	0.715137	0.658033	2.94639e-33	8.48442e-29
MPDU1	0.421	0.098	0.41874	0.201643	0.239602	3.08584e-33	8.88599e-29
DRAM2	0.412	0.085	0.413513	0.181196	0.259037	3.16027e-33	9.10033e-29
PSMB5	0.773	0.295	1.72121	0.75272	0.634654	3.21425e-33	9.25577e-29
TMEM43	0.625	0.38	0.899779	1.26235	-0.251988	3.23399e-33	9.31261e-29
PBRM1	0.394	0.184	0.386591	0.530015	-0.142004	3.25052e-33	9.36021e-29
APPL1	0.63	0.422	0.915777	1.41496	-0.33407	3.33682e-33	9.60871e-29
THBS2	0.62	0.753	1.98534	5.52224	-1.12747	3.38155e-33	9.7375e-29
C19orf66	0.426	0.224	0.394525	0.52982	-0.133588	3.54403e-33	1.02054e-28
TIMM23	0.454	0.122	0.501104	0.287364	0.221604	3.59004e-33	1.03379e-28
PDCD6IP	0.546	0.307	0.629766	0.886155	-0.210783	3.74143e-33	1.07738e-28
MAD2L2	0.491	0.156	0.552307	0.397606	0.151456	3.8814e-33	1.11769e-28
PQLC3	0.435	0.307	0.458029	0.951939	-0.420889	3.92897e-33	1.13139e-28
CNBP	0.866	0.804	2.85698	5.07621	-0.6557	3.94784e-33	1.13682e-28
ATL3	0.593	0.313	0.827901	0.998226	-0.128532	3.9867e-33	1.14801e-28
MME	0.329	0.015	0.851181	0.0600018	0.804379	4.03846e-33	1.16292e-28
DEF8	0.44	0.093	0.504136	0.20375	0.321399	4.13297e-33	1.19013e-28
WASF2	0.824	0.575	1.77733	2.27874	-0.239444	4.41778e-33	1.27214e-28
RTCB	0.454	0.14	0.491341	0.337769	0.156781	4.72728e-33	1.36127e-28
GSTZ1	0.343	0.042	0.283848	0.0738819	0.257639	4.92546e-33	1.41834e-28
SETD2	0.398	0.331	0.402302	1.15065	-0.616974	5.16771e-33	1.48809e-28
TIMM50	0.417	0.115	0.39397	0.244275	0.163894	5.21905e-33	1.50288e-28
ARMC10	0.366	0.224	0.305004	0.566491	-0.263482	5.28848e-33	1.52287e-28
PAIP1	0.523	0.275	0.607818	0.803332	-0.165561	5.78565e-33	1.66604e-28
BORCS7	0.458	0.138	0.481569	0.297828	0.191027	5.93982e-33	1.71043e-28
RNF114	0.481	0.249	0.525324	0.70178	-0.157929	5.98217e-33	1.72263e-28
SH3GL1	0.505	0.28	0.55226	0.740174	-0.164861	6.02614e-33	1.73529e-28
APOL1	0.398	0.051	0.548503	0.126736	0.458725	6.03445e-33	1.73768e-28
SURF4	0.731	0.273	1.57272	0.668216	0.624989	6.19423e-33	1.78369e-28
ANKRD10	0.62	0.456	0.897476	1.55389	-0.428614	6.44998e-33	1.85734e-28
CRIP1	0.644	0.204	1.27803	0.563476	0.543032	6.54207e-33	1.88385e-28
PRPF8	0.509	0.364	0.627589	1.24086	-0.461315	6.66017e-33	1.91786e-28
GRB2	0.495	0.24	0.568927	0.687726	-0.105302	6.75062e-33	1.94391e-28
HNRNPH1	0.667	0.358	1.15569	1.40229	-0.156259	6.95077e-33	2.00154e-28
GPR137	0.417	0.078	0.439692	0.164774	0.305709	7.01301e-33	2.01947e-28
SH3BGRL	0.681	0.525	1.14568	1.88022	-0.424745	7.03341e-33	2.02534e-28
BMP1	0.565	0.167	0.936835	0.459047	0.408675	7.04821e-33	2.0296e-28
UBE2E3	0.62	0.384	0.888017	1.15786	-0.192727	7.20853e-33	2.07577e-28
PPP4C	0.606	0.258	0.863924	0.663834	0.163832	7.27463e-33	2.0948e-28
FBXL5	0.384	0.222	0.315309	0.553845	-0.240441	7.31138e-33	2.10538e-28
GOLGA7	0.463	0.271	0.473494	0.774329	-0.268033	7.7748e-33	2.23883e-28
RPS2	0.986	0.887	23.5114	11.3619	0.987559	8.07251e-33	2.32456e-28
ATG101	0.44	0.142	0.444687	0.334103	0.114887	9.19477e-33	2.64773e-28
CXCL1	0.366	0.027	4.46276	0.191896	2.19637	9.51859e-33	2.74097e-28
SNRPD1	0.704	0.245	1.42086	0.635564	0.565731	9.58788e-33	2.76093e-28
VDAC1	0.787	0.305	2.01009	0.829282	0.718531	9.62585e-33	2.77186e-28
YY1	0.62	0.373	0.889851	1.15257	-0.187788	1.00484e-32	2.89355e-28
CD164	0.764	0.565	1.43692	2.06162	-0.329241	1.01697e-32	2.92847e-28
RPS3	0.991	0.913	24.2043	13.0197	0.846208	1.02104e-32	2.94018e-28
CERS2	0.463	0.324	0.475149	0.89508	-0.361398	1.04847e-32	3.01918e-28
IFT20	0.491	0.145	0.59886	0.340688	0.25407	1.07956e-32	3.10871e-28
SUCLA2	0.329	0.156	0.258534	0.447692	-0.20201	1.10679e-32	3.1871e-28
CFAP97	0.454	0.28	0.498801	0.924111	-0.360384	1.11851e-32	3.22086e-28
CAP1	0.755	0.324	1.42293	0.848484	0.390409	1.1463e-32	3.30088e-28
ORMDL1	0.505	0.156	0.580796	0.363541	0.213294	1.18401e-32	3.40949e-28
SSSCA1	0.519	0.153	0.668478	0.387808	0.265725	1.18892e-32	3.42361e-28
DHPS	0.366	0.182	0.304668	0.457788	-0.160098	1.22248e-32	3.52026e-28
ARFGAP2	0.329	0.189	0.257084	0.452975	-0.208928	1.26105e-32	3.63131e-28
NKD2	0.264	0.549	0.41415	2.34378	-1.24154	1.26767e-32	3.65039e-28
RPL13	1	0.967	51.9998	29.6806	0.788662	1.27047e-32	3.65843e-28
RAB3GAP1	0.421	0.253	0.394331	0.707099	-0.291973	1.28102e-32	3.68883e-28
CPNE1	0.495	0.176	0.545969	0.423875	0.118689	1.30294e-32	3.75196e-28
C6orf62	0.463	0.127	0.499732	0.297988	0.208428	1.31072e-32	3.77436e-28
TAPBP	0.639	0.273	1.03756	0.812501	0.168858	1.34831e-32	3.88259e-28
VMP1	0.764	0.316	2.0895	1.08513	0.567235	1.34899e-32	3.88456e-28
SQLE	0.426	0.073	0.536222	0.17138	0.391178	1.39171e-32	4.00757e-28
PRELID1	0.815	0.342	2.3788	0.887908	0.839724	1.39236e-32	4.00944e-28
FARSB	0.329	0.076	0.269627	0.183917	0.100837	1.41167e-32	4.06504e-28
STOML2	0.583	0.176	0.874698	0.394145	0.427278	1.46919e-32	4.23069e-28
UBE2H	0.417	0.335	0.413311	0.975942	-0.483462	1.4711e-32	4.23618e-28
HSPE1	0.87	0.411	3.35037	1.37797	0.871409	1.50662e-32	4.33846e-28
SNRPE	0.759	0.32	1.58745	0.927658	0.424683	1.58486e-32	4.56377e-28
AKIP1	0.366	0.089	0.35079	0.239461	0.124091	1.61438e-32	4.64878e-28
ZEB1	0.458	0.464	0.607252	1.80782	-0.804855	1.65242e-32	4.75831e-28
CMC2	0.463	0.122	0.567146	0.31203	0.256339	1.65242e-32	4.75832e-28
CD63	0.991	0.944	22.7824	12.5593	0.810612	1.65995e-32	4.78e-28
C1QTNF6	0.417	0.062	0.558466	0.136373	0.455691	1.6741e-32	4.82073e-28
RPS19BP1	0.676	0.285	1.0811	0.700134	0.291696	1.67988e-32	4.8374e-28
CDC37L1	0.394	0.169	0.377794	0.487883	-0.110901	1.71294e-32	4.93258e-28
HPRT1	0.343	0.056	0.30982	0.13314	0.209042	1.78967e-32	5.15354e-28
GTF2A2	0.69	0.342	1.12098	0.967468	0.10839	1.84462e-32	5.31177e-28
KHDRBS1	0.704	0.425	1.17688	1.35754	-0.115021	1.86671e-32	5.37538e-28
UBE2D2	0.676	0.416	1.16437	1.34345	-0.114687	1.88201e-32	5.41944e-28
PTRH1	0.426	0.076	0.440226	0.149428	0.325379	1.93231e-32	5.56429e-28
PSME2	0.736	0.296	2.79811	0.83612	1.04862	1.94059e-32	5.58813e-28
NDUFS4	0.662	0.391	1.02244	1.23139	-0.141847	1.96335e-32	5.65366e-28
RNF187	0.472	0.331	0.494719	0.826764	-0.289416	1.98811e-32	5.72496e-28
USP15	0.426	0.309	0.430325	0.995545	-0.48044	2.06736e-32	5.95318e-28
FIP1L1	0.398	0.265	0.364116	0.761385	-0.368744	2.12909e-32	6.13093e-28
CLTC	0.657	0.275	1.11057	0.829756	0.205984	2.14452e-32	6.17537e-28
LSM3	0.731	0.3	1.34052	0.790116	0.386775	2.16186e-32	6.22529e-28
COL3A1	0.856	0.993	27.2731	53.1941	-0.938706	2.28621e-32	6.58336e-28
AHSA1	0.454	0.162	0.458217	0.353829	0.10716	2.34055e-32	6.73986e-28
STUB1	0.63	0.353	0.882312	1.03128	-0.109886	2.58676e-32	7.44884e-28
MRPS33	0.458	0.142	0.502723	0.363886	0.139857	2.73051e-32	7.86277e-28
NUTF2	0.602	0.238	0.84215	0.582929	0.218794	2.7582e-32	7.94253e-28
TMEM147	0.731	0.318	1.35897	0.863799	0.339913	2.80861e-32	8.08767e-28
TRIAP1	0.366	0.089	0.322134	0.200129	0.139679	2.86226e-32	8.24217e-28
RAB18	0.565	0.342	0.761368	1.02319	-0.199937	2.88284e-32	8.30142e-28
POP7	0.505	0.169	0.574825	0.397193	0.17266	2.93607e-32	8.45471e-28
HDAC1	0.319	0.144	0.252838	0.352238	-0.110149	2.9549e-32	8.50894e-28
DUSP14	0.37	0.053	0.380858	0.111314	0.313299	3.00956e-32	8.66632e-28
UBR5	0.375	0.185	0.31963	0.538886	-0.221752	3.12628e-32	9.00244e-28
CRYBG3	0.324	0.309	0.289478	0.979725	-0.618512	3.19225e-32	9.19241e-28
CCNL1	0.759	0.731	1.89321	4.90628	-1.02958	3.23457e-32	9.31425e-28
AIMP2	0.426	0.113	0.451833	0.26951	0.193604	3.25521e-32	9.3737e-28
CBR3	0.389	0.093	0.429326	0.237814	0.20754	3.47468e-32	1.00057e-27
PPA2	0.431	0.127	0.427932	0.283795	0.153512	3.53277e-32	1.0173e-27
GSTM3	0.662	0.529	1.1289	1.91601	-0.453888	3.62851e-32	1.04487e-27
PDCD10	0.458	0.238	0.484799	0.681229	-0.179248	3.63003e-32	1.0453e-27
WASL	0.588	0.393	0.753856	1.24595	-0.356794	3.63259e-32	1.04604e-27
MPHOSPH8	0.708	0.551	1.23368	2.13905	-0.490906	3.6804e-32	1.05981e-27
NAMPT	0.769	0.293	2.88775	1.1015	0.887516	3.71137e-32	1.06873e-27
RAB14	0.648	0.451	0.953039	1.47471	-0.34154	4.14514e-32	1.19364e-27
SPEN	0.384	0.365	0.396443	1.18291	-0.644495	4.15237e-32	1.19572e-27
ZC3H13	0.481	0.291	0.553337	0.936948	-0.318414	4.17306e-32	1.20167e-27
CIB1	0.769	0.3	1.74574	0.806882	0.603691	4.22177e-32	1.2157e-27
GLTP	0.491	0.158	0.569837	0.390446	0.175067	4.23369e-32	1.21913e-27
RPL39L	0.347	0.06	0.339599	0.151701	0.218035	4.25209e-32	1.22443e-27
MTX1	0.481	0.138	0.552244	0.322868	0.230686	4.37447e-32	1.25967e-27
UTP18	0.361	0.095	0.304591	0.21394	0.1039	4.47024e-32	1.28725e-27
C1orf123	0.546	0.293	0.709549	0.837664	-0.104257	4.73285e-32	1.36287e-27
ELOVL5	0.412	0.067	0.48144	0.140144	0.377784	4.75773e-32	1.37003e-27
EIF4EBP1	0.551	0.14	0.787584	0.284345	0.476978	5.01636e-32	1.44451e-27
SNAP23	0.403	0.22	0.385415	0.582808	-0.192168	5.05598e-32	1.45592e-27
BAX	0.616	0.215	0.941333	0.563369	0.31239	5.06254e-32	1.45781e-27
DESI1	0.306	0.062	0.242207	0.14162	0.121824	5.55422e-32	1.59939e-27
CYBA	0.852	0.522	5.07214	1.9619	1.03568	5.63876e-32	1.62374e-27
MIR22HG	0.458	0.136	0.561887	0.405543	0.152163	5.64271e-32	1.62487e-27
MTPN	0.681	0.42	0.998387	1.14956	-0.105203	5.65629e-32	1.62878e-27
SPTSSA	0.593	0.253	0.827788	0.630498	0.164786	5.68396e-32	1.63675e-27
TMF1	0.491	0.355	0.570414	1.04569	-0.38144	5.87237e-32	1.69101e-27
OLFML3	0.588	0.707	1.46836	3.79146	-0.956915	5.89962e-32	1.69885e-27
SMC5	0.403	0.307	0.410119	1.04225	-0.534344	5.97965e-32	1.7219e-27
HIF1A	0.699	0.251	1.88296	0.743732	0.725373	6.04949e-32	1.74201e-27
GPN3	0.352	0.135	0.308135	0.426141	-0.124606	6.17764e-32	1.77891e-27
ROBO2	0.208	0.484	0.258451	1.98225	-1.24475	6.21492e-32	1.78965e-27
CIZ1	0.333	0.244	0.255234	0.644325	-0.389539	6.24634e-32	1.7987e-27
GNB4	0.403	0.189	0.399292	0.502197	-0.102377	6.30668e-32	1.81607e-27
PLTP	0.56	0.593	1.07633	2.70946	-0.837175	6.5009e-32	1.872e-27
PNISR	0.741	0.642	1.46823	2.96366	-0.683354	6.52448e-32	1.87879e-27
NUB1	0.449	0.216	0.474059	0.673492	-0.183067	6.63635e-32	1.911e-27
NFE2L2	0.699	0.296	1.27366	0.858979	0.290506	6.95946e-32	2.00405e-27
MGAT1	0.593	0.387	0.794907	1.15808	-0.26584	7.29506e-32	2.10069e-27
THRAP3	0.671	0.405	1.04863	1.24134	-0.129703	7.93582e-32	2.2852e-27
POLR2H	0.532	0.204	0.662694	0.509212	0.139727	8.20897e-32	2.36386e-27
VPS37A	0.292	0.164	0.189559	0.423357	-0.25887	8.30732e-32	2.39218e-27
EPC1	0.486	0.425	0.591736	1.34305	-0.557787	8.42598e-32	2.42634e-27
TBX18	0.176	0.451	0.179728	1.79838	-1.24614	8.48804e-32	2.44422e-27
COPA	0.657	0.284	1.11652	0.894567	0.159824	8.52867e-32	2.45592e-27
XRN1	0.347	0.298	0.318996	0.93166	-0.550401	8.78362e-32	2.52933e-27
M6PR	0.472	0.162	0.540274	0.407083	0.130479	8.9023e-32	2.56351e-27
ZDHHC24	0.366	0.062	0.360347	0.155834	0.235041	8.94297e-32	2.57522e-27
SMAD5	0.556	0.349	0.736843	1.12442	-0.290599	9.114e-32	2.62447e-27
ANO6	0.542	0.473	0.752946	1.69517	-0.620594	9.56051e-32	2.75305e-27
IMMT	0.421	0.113	0.403575	0.222411	0.199376	9.79836e-32	2.82154e-27
SIRT2	0.324	0.189	0.255544	0.397957	-0.155008	9.97449e-32	2.87225e-27
FBXW5	0.523	0.2	0.625424	0.515299	0.101213	1.03688e-31	2.9858e-27
LSM10	0.472	0.173	0.519824	0.390599	0.128198	1.04363e-31	3.00523e-27
AKIRIN2	0.394	0.215	0.342934	0.532266	-0.190278	1.04515e-31	3.00961e-27
BABAM1	0.361	0.078	0.297621	0.164573	0.156069	1.07078e-31	3.08342e-27
ERP29	0.75	0.356	1.41907	0.998702	0.275391	1.14769e-31	3.3049e-27
CGGBP1	0.449	0.22	0.440832	0.550484	-0.105817	1.19914e-31	3.45304e-27
RAI14	0.44	0.104	0.617971	0.3159	0.298135	1.20129e-31	3.45925e-27
TNFAIP6	0.546	0.127	3.94329	0.669159	1.56635	1.23995e-31	3.57056e-27
MAX	0.421	0.233	0.408302	0.59933	-0.183511	1.24536e-31	3.58613e-27
UBE2L3	0.681	0.313	1.20304	0.95913	0.169284	1.27924e-31	3.68371e-27
SCARF2	0.236	0.462	0.283307	1.67029	-1.05713	1.29231e-31	3.72135e-27
CFH	0.769	0.876	4.80001	10.6075	-1.00093	1.30619e-31	3.76131e-27
CDK2AP1	0.375	0.382	0.427488	1.10946	-0.563397	1.30763e-31	3.76545e-27
MAGT1	0.375	0.187	0.314691	0.524482	-0.213595	1.31847e-31	3.79665e-27
IFT43	0.389	0.111	0.387269	0.254263	0.145408	1.35809e-31	3.91075e-27
ECHS1	0.667	0.316	1.05512	0.855741	0.147229	1.36378e-31	3.92714e-27
MRPL57	0.75	0.322	1.44817	0.88711	0.375525	1.37332e-31	3.95461e-27
MAP7D1	0.486	0.178	0.55058	0.434624	0.112135	1.38444e-31	3.98662e-27
ANAPC5	0.653	0.435	1.02232	1.38626	-0.238745	1.46081e-31	4.20654e-27
MRPL21	0.588	0.247	0.807835	0.669686	0.114686	1.46562e-31	4.22041e-27
NIPSNAP2	0.417	0.195	0.409755	0.546317	-0.133393	1.49199e-31	4.29633e-27
SEC63	0.644	0.413	0.975502	1.29792	-0.218111	1.55486e-31	4.47738e-27
DTWD1	0.546	0.331	0.72186	1.03725	-0.242657	1.56212e-31	4.49829e-27
TRIM44	0.463	0.229	0.497458	0.611425	-0.105822	1.60805e-31	4.63055e-27
PPIG	0.685	0.456	1.15134	1.60756	-0.27746	1.61752e-31	4.65781e-27
ARFIP2	0.375	0.096	0.341294	0.222613	0.133658	1.63893e-31	4.71947e-27
DNAJC19	0.569	0.329	0.733323	0.914901	-0.14373	1.64185e-31	4.72787e-27
COL16A1	0.634	0.647	1.31988	3.49772	-0.955146	1.66684e-31	4.79983e-27
TIMM13	0.727	0.264	1.5234	0.638661	0.622851	1.67184e-31	4.81424e-27
APEX1	0.606	0.236	0.939443	0.602297	0.275501	1.72219e-31	4.95923e-27
PEA15	0.63	0.384	0.932611	1.11836	-0.132399	1.75613e-31	5.05694e-27
CALCOCO1	0.394	0.295	0.394903	0.904381	-0.449157	1.81806e-31	5.2353e-27
CA12	0.343	0.022	0.875648	0.0422616	0.847671	1.89934e-31	5.46933e-27
LONP2	0.403	0.273	0.372335	0.817509	-0.405329	1.92619e-31	5.54665e-27
H1FX	0.583	0.584	1.22013	2.90081	-0.81313	1.97495e-31	5.68706e-27
COX5A	0.778	0.311	1.98354	0.826295	0.708104	2.02565e-31	5.83307e-27
ATP6V0D1	0.486	0.162	0.563671	0.347807	0.214324	2.11634e-31	6.09422e-27
IER2	0.894	0.878	8.05469	17.0061	-0.991752	2.14938e-31	6.18935e-27
NCKAP1	0.458	0.309	0.50983	1.01549	-0.416741	2.16441e-31	6.23264e-27
TMEM167B	0.389	0.189	0.34767	0.464893	-0.120328	2.31772e-31	6.67411e-27
NFE2L1	0.505	0.153	0.63749	0.399499	0.226575	2.36812e-31	6.81924e-27
TJP1	0.431	0.235	0.432563	0.638018	-0.193352	2.39615e-31	6.89994e-27
SLTM	0.579	0.36	0.777803	1.12669	-0.258517	2.41241e-31	6.94679e-27
NDUFB5	0.597	0.211	0.887943	0.507866	0.324307	2.41396e-31	6.95125e-27
MPZL1	0.556	0.371	0.740937	1.10491	-0.273895	2.59577e-31	7.47477e-27
MRPL20	0.815	0.369	2.03202	1.16463	0.486156	2.71305e-31	7.81251e-27
NECTIN2	0.468	0.136	0.531782	0.317588	0.217311	2.74847e-31	7.9145e-27
STX17	0.319	0.175	0.251675	0.473704	-0.235586	2.79077e-31	8.0363e-27
AHR	0.588	0.609	1.09574	2.94947	-0.914201	2.93705e-31	8.45753e-27
AKAP9	0.551	0.431	0.77972	1.61903	-0.55738	2.9575e-31	8.51641e-27
CASP4	0.435	0.136	0.530286	0.327401	0.205197	2.99752e-31	8.63165e-27
PXDN	0.435	0.085	0.623636	0.239267	0.389741	3.01459e-31	8.6808e-27
PLAU	0.407	0.051	1.07704	0.115034	0.897443	3.02672e-31	8.71574e-27
TM2D3	0.444	0.215	0.465551	0.580617	-0.109045	3.06055e-31	8.81317e-27
PHF14	0.486	0.355	0.582482	1.20186	-0.476533	3.14785e-31	9.06454e-27
SENP6	0.523	0.351	0.648832	1.08194	-0.336486	3.15945e-31	9.09796e-27
RB1CC1	0.426	0.224	0.452263	0.676109	-0.206814	3.16579e-31	9.1162e-27
ARF6	0.523	0.298	0.638788	0.805016	-0.139382	3.17146e-31	9.13255e-27
EIF5A	0.833	0.444	3.5177	1.30999	0.967701	3.17241e-31	9.13528e-27
RPL36	1	0.92	22.2339	13.3042	0.699788	3.18734e-31	9.17827e-27
FTL	0.995	0.982	53.0085	36.5827	0.523116	3.2662e-31	9.40534e-27
MRPS18A	0.366	0.087	0.343817	0.208201	0.153477	3.3566e-31	9.66565e-27
GALNT2	0.449	0.104	0.606245	0.264182	0.345488	3.43227e-31	9.88356e-27
SRRM1	0.755	0.647	1.64533	2.99947	-0.596358	3.48918e-31	1.00474e-26
HAUS1	0.329	0.075	0.280079	0.179811	0.117677	3.51056e-31	1.0109e-26
ALDH16A1	0.403	0.107	0.38049	0.262519	0.128875	3.52847e-31	1.01606e-26
ZHX1	0.366	0.245	0.325111	0.728626	-0.383513	3.54766e-31	1.02159e-26
ZMAT2	0.486	0.242	0.591184	0.710616	-0.104415	3.57991e-31	1.03087e-26
ATF4	0.773	0.407	1.65494	1.37834	0.158726	3.59515e-31	1.03526e-26
UBE3A	0.486	0.365	0.56961	1.10323	-0.422202	3.62002e-31	1.04242e-26
MT2A	0.972	0.865	58.6917	19.4032	1.54873	3.70163e-31	1.06592e-26
PET100	0.62	0.218	1.00147	0.587362	0.33443	3.75527e-31	1.08137e-26
PIGT	0.722	0.318	1.37183	0.877706	0.337032	3.81993e-31	1.09999e-26
PSMD1	0.551	0.189	0.74559	0.440514	0.27713	3.89227e-31	1.12082e-26
HSD17B12	0.481	0.3	0.541124	0.898184	-0.300637	3.90086e-31	1.12329e-26
PDCL	0.278	0.155	0.204494	0.397816	-0.214747	3.90678e-31	1.125e-26
SNF8	0.556	0.196	0.784201	0.470782	0.278695	3.94029e-31	1.13465e-26
MKLN1	0.449	0.258	0.489022	0.809264	-0.281038	3.97524e-31	1.14471e-26
LAP3	0.491	0.131	0.593188	0.281234	0.314382	3.99008e-31	1.14898e-26
HSPB11	0.542	0.173	0.762324	0.431651	0.299799	4.18819e-31	1.20603e-26
RNF130	0.481	0.336	0.510235	0.909273	-0.33825	4.19258e-31	1.20729e-26
KLF13	0.338	0.389	0.348408	1.33895	-0.794606	4.212e-31	1.21289e-26
ODF2L	0.356	0.213	0.316927	0.687117	-0.357384	4.23078e-31	1.2183e-26
INO80	0.264	0.144	0.177121	0.376564	-0.22581	4.25294e-31	1.22468e-26
PA2G4	0.759	0.375	1.51243	1.13809	0.232759	4.25358e-31	1.22486e-26
NIFK	0.56	0.205	0.828829	0.552737	0.236107	4.28297e-31	1.23332e-26
C1orf52	0.37	0.213	0.323773	0.614128	-0.286099	4.34283e-31	1.25056e-26
RSRP1	0.745	0.545	1.50945	2.28026	-0.386438	4.39313e-31	1.26505e-26
RNF213	0.593	0.318	0.907811	1.06936	-0.117269	4.71084e-31	1.35653e-26
C16orf45	0.403	0.469	0.486585	1.65007	-0.834026	4.87702e-31	1.40439e-26
WDR1	0.514	0.151	0.76287	0.374022	0.359521	5.07095e-31	1.46023e-26
TOP1	0.56	0.338	0.81014	1.07303	-0.195637	5.08217e-31	1.46346e-26
KARS	0.375	0.085	0.359798	0.24004	0.133005	5.33284e-31	1.53565e-26
BCKDK	0.412	0.105	0.397774	0.23487	0.178772	5.37742e-31	1.54848e-26
EXOC5	0.319	0.127	0.270778	0.384582	-0.123738	5.38072e-31	1.54943e-26
CNPY2	0.417	0.078	0.521817	0.207587	0.333667	5.42785e-31	1.563e-26
LYPLA1	0.366	0.1	0.325464	0.228921	0.109105	5.4413e-31	1.56688e-26
XPC	0.421	0.282	0.421774	0.831035	-0.364968	5.44684e-31	1.56847e-26
ISCA1	0.431	0.211	0.422209	0.542245	-0.116898	5.46842e-31	1.57469e-26
EML3	0.269	0.082	0.192302	0.291821	-0.115656	5.62937e-31	1.62103e-26
PLIN2	0.616	0.202	1.35083	0.459798	0.687402	5.79075e-31	1.6675e-26
STMP1	0.704	0.313	1.25987	0.887037	0.26012	5.87595e-31	1.69204e-26
RIF1	0.333	0.309	0.301686	1.10695	-0.694774	5.96983e-31	1.71907e-26
HMGN3	0.75	0.604	1.42091	2.5874	-0.56739	6.14934e-31	1.77076e-26
PDGFRA	0.671	0.829	2.2425	6.1828	-1.14744	6.29353e-31	1.81228e-26
C1QTNF1	0.62	0.204	1.60178	0.507713	0.787137	6.36002e-31	1.83143e-26
ELOC	0.755	0.345	1.54837	1.03499	0.324553	6.43968e-31	1.85437e-26
ATP6AP1	0.481	0.316	0.552505	0.878088	-0.274667	6.58057e-31	1.89494e-26
GFER	0.384	0.091	0.366656	0.216138	0.168343	6.65703e-31	1.91696e-26
SURF1	0.44	0.147	0.467406	0.365292	0.104059	6.70669e-31	1.93126e-26
CIR1	0.468	0.298	0.510085	0.869687	-0.308168	6.8218e-31	1.9644e-26
STAG2	0.514	0.289	0.605011	0.934614	-0.269463	6.82262e-31	1.96464e-26
LZIC	0.333	0.175	0.262399	0.472846	-0.222439	7.26937e-31	2.09329e-26
RPL26L1	0.477	0.142	0.636297	0.376026	0.249927	7.3186e-31	2.10746e-26
C9orf16	0.815	0.376	2.01509	1.14322	0.492419	7.42466e-31	2.13801e-26
SFPQ	0.731	0.655	1.57815	3.03726	-0.64704	7.5938e-31	2.18671e-26
RBSN	0.259	0.12	0.17781	0.359113	-0.206558	7.93441e-31	2.28479e-26
NCBP2-AS2	0.495	0.184	0.559258	0.43643	0.118371	7.9524e-31	2.28997e-26
ARHGEF12	0.338	0.14	0.292812	0.425152	-0.140604	8.49121e-31	2.44513e-26
MRPL11	0.523	0.184	0.64446	0.425557	0.206088	8.56502e-31	2.46638e-26
MTR	0.343	0.24	0.311769	0.680424	-0.357312	8.62595e-31	2.48393e-26
CTDSP1	0.463	0.355	0.517601	1.06928	-0.447334	8.86085e-31	2.55157e-26
ERLEC1	0.634	0.295	0.996135	0.828841	0.12628	8.8856e-31	2.5587e-26
NSD3	0.523	0.407	0.659406	1.31695	-0.481559	9.04468e-31	2.60451e-26
SUB1	0.926	0.509	3.79093	1.89044	0.729014	9.06621e-31	2.61071e-26
STX7	0.37	0.262	0.364372	0.794001	-0.394944	9.16303e-31	2.63859e-26
YIF1A	0.644	0.202	1.40355	0.466392	0.712897	9.17881e-31	2.64313e-26
COX14	0.611	0.225	0.972607	0.595574	0.306028	9.20027e-31	2.64931e-26
EMC4	0.606	0.433	0.882725	1.28836	-0.28149	9.36814e-31	2.69765e-26
EMC8	0.361	0.095	0.289953	0.169656	0.141234	9.44214e-31	2.71896e-26
RSF1	0.546	0.467	0.75582	1.65575	-0.596972	9.92548e-31	2.85814e-26
ITSN2	0.361	0.189	0.324024	0.519811	-0.198963	9.96312e-31	2.86898e-26
HNRNPH2	0.38	0.069	0.424098	0.17596	0.27621	1.01078e-30	2.91065e-26
TSC22D1	0.463	0.595	0.803923	2.79716	-1.07378	1.05885e-30	3.04905e-26
GAA	0.44	0.356	0.477514	0.943736	-0.39566	1.07959e-30	3.10878e-26
CNPPD1	0.375	0.207	0.286611	0.47705	-0.199143	1.09417e-30	3.15077e-26
NOP16	0.394	0.084	0.443941	0.192257	0.276316	1.09891e-30	3.16442e-26
PYCARD	0.491	0.115	0.776722	0.244485	0.513669	1.13352e-30	3.26409e-26
SYAP1	0.546	0.184	0.798115	0.49134	0.269876	1.14669e-30	3.30201e-26
LNPEP	0.398	0.222	0.401766	0.684249	-0.26486	1.19154e-30	3.43117e-26
RRN3	0.213	0.136	0.119228	0.33991	-0.259632	1.21112e-30	3.48755e-26
MAP4K5	0.435	0.345	0.48882	1.1086	-0.502114	1.21851e-30	3.50882e-26
RDX	0.597	0.335	0.853498	1.07555	-0.163245	1.2378e-30	3.56437e-26
GRSF1	0.472	0.236	0.508874	0.625698	-0.107587	1.28199e-30	3.69162e-26
PTPN11	0.44	0.36	0.528816	1.23045	-0.544921	1.35175e-30	3.89249e-26
DDX6	0.477	0.342	0.556486	1.07264	-0.413174	1.37753e-30	3.96674e-26
AP1S1	0.477	0.162	0.543115	0.369339	0.172366	1.39663e-30	4.02174e-26
PPP4R2	0.509	0.273	0.621042	0.783229	-0.137571	1.42227e-30	4.09556e-26
EI24	0.56	0.245	0.747568	0.596685	0.130269	1.45591e-30	4.19244e-26
FBXO7	0.463	0.267	0.475554	0.697215	-0.201913	1.52635e-30	4.39528e-26
CBX1	0.389	0.273	0.361491	0.758099	-0.368829	1.56033e-30	4.49314e-26
SARAF	0.727	0.496	1.28928	1.61687	-0.192949	1.59121e-30	4.58205e-26
NEMF	0.44	0.267	0.481974	0.784669	-0.268136	1.61573e-30	4.65265e-26
PNKD	0.551	0.365	0.703648	0.989511	-0.223787	1.62612e-30	4.68258e-26
AZIN1	0.366	0.238	0.304061	0.634841	-0.326139	1.65119e-30	4.75478e-26
CHMP2B	0.509	0.331	0.610043	0.970462	-0.291435	1.68286e-30	4.84596e-26
PRKCSH	0.676	0.335	1.07892	0.931571	0.106059	1.70345e-30	4.90526e-26
GPATCH4	0.347	0.076	0.349676	0.205919	0.162481	1.75772e-30	5.06154e-26
YWHAE	0.847	0.418	2.1347	1.32602	0.430464	1.77194e-30	5.10247e-26
KIF2A	0.421	0.227	0.429558	0.63523	-0.193925	1.7779e-30	5.11964e-26
CCL2	0.616	0.173	6.23885	2.50624	1.04584	1.78704e-30	5.14595e-26
RNF24	0.449	0.407	0.543409	1.40459	-0.639668	1.79017e-30	5.15497e-26
AKR1A1	0.648	0.269	1.12166	0.781871	0.251801	1.81668e-30	5.23133e-26
ANXA4	0.685	0.46	1.19735	1.63087	-0.259775	1.83401e-30	5.28123e-26
VPS13C	0.5	0.345	0.640684	1.16877	-0.402578	1.83542e-30	5.28528e-26
COMMD1	0.556	0.235	0.777913	0.628498	0.126642	1.85546e-30	5.34299e-26
CCT4	0.713	0.322	1.31687	0.912856	0.276448	1.86545e-30	5.37175e-26
POLE4	0.495	0.165	0.622492	0.383426	0.229966	1.86871e-30	5.38114e-26
THOC7	0.63	0.282	0.975212	0.774003	0.155	1.99361e-30	5.74081e-26
RBX1	0.847	0.404	2.34256	1.29566	0.542044	2.04511e-30	5.8891e-26
GID8	0.366	0.193	0.331273	0.49984	-0.172002	2.04925e-30	5.90101e-26
NBEAL1	0.44	0.238	0.46726	0.653481	-0.172382	2.17329e-30	6.25822e-26
MRPS25	0.477	0.144	0.553289	0.324944	0.229395	2.17869e-30	6.27374e-26
SLK	0.435	0.369	0.462477	1.15604	-0.559968	2.19345e-30	6.31626e-26
SAV1	0.477	0.487	0.693853	1.95774	-0.804186	2.26002e-30	6.50795e-26
EIF3A	0.75	0.395	1.46619	1.27496	0.116443	2.39384e-30	6.89331e-26
GNPDA1	0.333	0.16	0.262739	0.376831	-0.124795	2.41733e-30	6.96094e-26
SELENOF	0.773	0.531	1.53655	1.9402	-0.213046	2.41877e-30	6.96509e-26
DNAJC15	0.764	0.402	1.64932	1.43569	0.121291	2.43983e-30	7.02574e-26
MEAF6	0.468	0.271	0.505757	0.800038	-0.257539	2.47208e-30	7.11859e-26
SHC1	0.644	0.26	1.03097	0.667064	0.284863	2.48621e-30	7.15928e-26
MRPL58	0.333	0.084	0.290578	0.179914	0.129335	2.52783e-30	7.27915e-26
ADK	0.454	0.156	0.553445	0.421321	0.128239	2.54577e-30	7.33079e-26
MAPKAPK2	0.426	0.102	0.462036	0.224724	0.255522	2.55523e-30	7.35804e-26
MYL6B	0.532	0.213	0.6577	0.517244	0.127729	2.55895e-30	7.36876e-26
DARS	0.556	0.338	0.724497	0.97751	-0.19751	2.60845e-30	7.51128e-26
BTG3	0.569	0.193	0.859455	0.50681	0.303382	2.65759e-30	7.65281e-26
RBBP6	0.523	0.402	0.726578	1.5566	-0.566312	2.69344e-30	7.75604e-26
CETN2	0.352	0.073	0.310535	0.156024	0.180985	2.91239e-30	8.38652e-26
TWF1	0.556	0.222	0.733641	0.520234	0.189512	2.93733e-30	8.45834e-26
THG1L	0.264	0.04	0.189641	0.0923308	0.123117	2.93735e-30	8.45839e-26
SLC35A2	0.296	0.055	0.256036	0.130341	0.152119	2.94603e-30	8.48339e-26
ASH1L	0.528	0.442	0.734663	1.58223	-0.573962	2.99438e-30	8.62263e-26
PSMG2	0.755	0.371	1.45173	1.11179	0.215334	3.03416e-30	8.73718e-26
LMCD1	0.384	0.058	0.618727	0.218969	0.409198	3.10259e-30	8.93423e-26
IKBIP	0.551	0.156	1.01795	0.436859	0.489972	3.11682e-30	8.97519e-26
FUOM	0.486	0.122	0.726539	0.299196	0.410263	3.16948e-30	9.12684e-26
BBX	0.44	0.267	0.47251	0.877452	-0.350498	3.18499e-30	9.1715e-26
CCDC47	0.606	0.356	0.895022	1.08335	-0.136688	3.23111e-30	9.30431e-26
LMBRD1	0.44	0.375	0.499865	1.10579	-0.489529	3.2429e-30	9.33825e-26
CCNH	0.394	0.178	0.365128	0.475358	-0.11203	3.37397e-30	9.71569e-26
CCDC25	0.565	0.225	0.794929	0.626615	0.142054	3.39894e-30	9.7876e-26
EIF3J	0.495	0.167	0.635958	0.452015	0.172079	3.45153e-30	9.93902e-26
RBPJ	0.671	0.482	1.05774	1.71215	-0.398377	3.70247e-30	1.06616e-25
MRPL40	0.579	0.227	0.828014	0.542535	0.244974	3.78252e-30	1.08921e-25
HTATIP2	0.347	0.047	0.364527	0.102865	0.307145	3.92592e-30	1.13051e-25
C19orf53	0.852	0.431	2.26952	1.40854	0.440921	4.04652e-30	1.16524e-25
ATP5MF	0.875	0.436	3.19357	1.41965	0.793377	4.13042e-30	1.18939e-25
POLR2B	0.421	0.198	0.423664	0.558493	-0.130543	4.1578e-30	1.19728e-25
DNAJB14	0.37	0.236	0.369599	0.727418	-0.334864	4.23506e-30	1.21953e-25
RPS24	1	0.969	30.9195	19.0907	0.667914	4.23902e-30	1.22067e-25
COMT	0.727	0.345	1.33859	0.992794	0.230848	4.39645e-30	1.266e-25
RAB5IF	0.486	0.173	0.574066	0.386586	0.182959	4.43076e-30	1.27588e-25
PUM1	0.468	0.265	0.522357	0.790446	-0.234013	4.51093e-30	1.29897e-25
CD151	0.815	0.36	2.5511	1.16138	0.716312	4.56719e-30	1.31517e-25
MRPS35	0.458	0.169	0.517671	0.410564	0.105588	4.62259e-30	1.33112e-25
MYO1C	0.602	0.245	0.865826	0.624142	0.200137	4.68739e-30	1.34978e-25
ETNK1	0.329	0.144	0.282757	0.411421	-0.137901	4.68872e-30	1.35016e-25
MAFB	0.463	0.675	1.15564	3.83543	-1.16553	4.71731e-30	1.3584e-25
TRA2B	0.699	0.471	1.31068	1.82299	-0.288905	4.7977e-30	1.38155e-25
SIGIRR	0.537	0.22	0.69011	0.540238	0.133964	4.86751e-30	1.40165e-25
VGLL4	0.495	0.34	0.572045	1.03257	-0.370659	4.91376e-30	1.41497e-25
HDAC3	0.37	0.211	0.322892	0.513586	-0.194275	5.05275e-30	1.45499e-25
MRPL3	0.519	0.2	0.666306	0.506006	0.145926	5.07081e-30	1.46019e-25
GTF2F1	0.407	0.196	0.400244	0.509857	-0.108734	5.17117e-30	1.48909e-25
ACTN1	0.69	0.271	1.41548	0.781647	0.4391	5.1794e-30	1.49146e-25
RBMX	0.634	0.385	1.01003	1.19324	-0.125848	5.18399e-30	1.49278e-25
RALA	0.606	0.36	0.884272	1.11962	-0.169799	5.19173e-30	1.49501e-25
MYDGF	0.769	0.415	3.04058	1.17918	0.890778	5.27512e-30	1.51902e-25
HYOU1	0.352	0.053	0.393221	0.139434	0.290107	5.33588e-30	1.53652e-25
SMARCC1	0.394	0.193	0.375103	0.526642	-0.150823	5.35517e-30	1.54207e-25
GRINA	0.755	0.571	1.63135	2.30153	-0.327331	5.72721e-30	1.64921e-25
IDH3G	0.569	0.249	0.687413	0.551947	0.120734	5.76234e-30	1.65932e-25
SELENOK	0.704	0.365	1.2811	1.12519	0.102136	5.83161e-30	1.67927e-25
HSPH1	0.62	0.195	1.43374	0.602123	0.603188	5.94218e-30	1.71111e-25
PSMD4	0.63	0.282	0.913336	0.686613	0.181961	5.96003e-30	1.71625e-25
SNRNP40	0.426	0.142	0.402584	0.288974	0.121864	6.37417e-30	1.83551e-25
EIF4E	0.509	0.173	0.69349	0.402212	0.272295	6.56276e-30	1.88981e-25
SYPL1	0.718	0.465	1.27419	1.55803	-0.169678	6.6735e-30	1.9217e-25
TMEM30A	0.565	0.349	0.782066	1.04601	-0.199261	6.80289e-30	1.95896e-25
HIBADH	0.403	0.345	0.402311	0.956484	-0.480457	7.04664e-30	2.02915e-25
PHAX	0.407	0.311	0.420368	0.893105	-0.41449	7.28721e-30	2.09843e-25
SEPT9	0.505	0.369	0.613999	1.16671	-0.424864	7.5311e-30	2.16865e-25
SPNS1	0.361	0.213	0.276452	0.481974	-0.21538	7.75126e-30	2.23205e-25
S100A10	0.995	0.98	47.0119	23.3079	0.981968	7.77251e-30	2.23817e-25
PITPNB	0.389	0.196	0.390967	0.559669	-0.165152	7.83805e-30	2.25704e-25
TMEM109	0.569	0.444	0.818502	1.42454	-0.414959	7.8688e-30	2.2659e-25
MAP1LC3B	0.704	0.469	1.31223	1.75908	-0.254905	7.93046e-30	2.28365e-25
RNF167	0.31	0.253	0.249284	0.640518	-0.39305	8.13565e-30	2.34274e-25
TRNAU1AP	0.384	0.107	0.416877	0.302679	0.121233	8.20641e-30	2.36312e-25
TRAPPC1	0.713	0.282	1.45594	0.762203	0.478895	8.307e-30	2.39208e-25
COA4	0.569	0.195	0.811776	0.438119	0.333222	8.60991e-30	2.47931e-25
SMCHD1	0.458	0.3	0.511317	0.897191	-0.328059	9.009e-30	2.59423e-25
MRFAP1	0.769	0.498	1.50669	1.71611	-0.115756	9.10911e-30	2.62306e-25
UQCR11	0.884	0.46	3.39437	1.50887	0.808618	9.17996e-30	2.64346e-25
CLTB	0.773	0.336	1.85231	0.986792	0.521692	9.1909e-30	2.64661e-25
DDX42	0.431	0.336	0.48384	1.02668	-0.449783	9.21349e-30	2.65312e-25
HNRNPH3	0.551	0.356	0.785435	1.19294	-0.296592	9.52721e-30	2.74346e-25
APH1A	0.532	0.382	0.657551	1.0222	-0.286875	9.6276e-30	2.77236e-25
PRDX3	0.667	0.322	1.13947	0.929582	0.148962	9.66593e-30	2.7834e-25
CRNDE	0.606	0.262	0.983377	0.769486	0.164629	9.67744e-30	2.78672e-25
SLC39A14	0.477	0.115	0.787812	0.330407	0.426327	9.77732e-30	2.81548e-25
CDC123	0.486	0.162	0.594461	0.389293	0.198718	9.78618e-30	2.81803e-25
KMT2A	0.347	0.456	0.405991	1.57666	-0.873915	9.88167e-30	2.84552e-25
ABHD12	0.264	0.131	0.164224	0.313102	-0.173611	9.96269e-30	2.86886e-25
RPN2	0.764	0.309	2.00303	0.839705	0.706943	1.04509e-29	3.00944e-25
ENAH	0.486	0.315	0.575945	0.913189	-0.279762	1.04536e-29	3.01022e-25
PDAP1	0.722	0.373	1.26493	1.07969	0.123101	1.05768e-29	3.0457e-25
TERF2IP	0.546	0.444	0.745344	1.45527	-0.492369	1.06076e-29	3.05456e-25
KLF9	0.56	0.551	0.902113	2.36238	-0.82188	1.06457e-29	3.06555e-25
IFT57	0.569	0.318	0.777288	0.941251	-0.127309	1.07621e-29	3.09904e-25
HK1	0.449	0.122	0.540221	0.257771	0.292268	1.11262e-29	3.2039e-25
TMEM87A	0.5	0.318	0.621021	1.00976	-0.310117	1.12566e-29	3.24145e-25
THOC6	0.389	0.073	0.385996	0.164551	0.251149	1.14285e-29	3.29096e-25
CDK9	0.343	0.144	0.294491	0.398151	-0.111136	1.16821e-29	3.36398e-25
TMEM14B	0.782	0.429	1.49745	1.32267	0.104675	1.1761e-29	3.38671e-25
ACBD3	0.472	0.255	0.511619	0.676364	-0.14924	1.19029e-29	3.42757e-25
CDK2AP2	0.481	0.125	0.712052	0.318685	0.376626	1.22082e-29	3.51548e-25
LPP	0.542	0.375	0.724871	1.2513	-0.384268	1.26196e-29	3.63393e-25
TOLLIP	0.449	0.133	0.48851	0.29637	0.199391	1.30279e-29	3.75151e-25
TRAF7	0.389	0.089	0.432533	0.228297	0.221909	1.37126e-29	3.94867e-25
HOOK3	0.528	0.464	0.707613	1.60042	-0.606763	1.40944e-29	4.05862e-25
USP9X	0.407	0.115	0.470396	0.285909	0.193416	1.41633e-29	4.07846e-25
GTF2H5	0.667	0.273	1.19127	0.761899	0.314635	1.4221e-29	4.09507e-25
SPOP	0.366	0.205	0.321373	0.46678	-0.150615	1.43048e-29	4.11921e-25
MT-ND6	0.227	0.484	0.295591	2.46957	-1.42114	1.43591e-29	4.13486e-25
RBFOX2	0.458	0.444	0.597204	1.48168	-0.63577	1.45872e-29	4.20052e-25
UBA1	0.565	0.193	0.866114	0.51559	0.300158	1.46399e-29	4.2157e-25
TMEM134	0.449	0.107	0.545846	0.233065	0.326148	1.46427e-29	4.2165e-25
GTF3A	0.606	0.231	0.863193	0.531881	0.282473	1.47502e-29	4.24746e-25
UPF3A	0.537	0.311	0.725593	1.07479	-0.265872	1.48222e-29	4.2682e-25
XPO1	0.444	0.289	0.487896	0.831004	-0.299361	1.49777e-29	4.31299e-25
PSMB8	0.648	0.213	1.23141	0.484983	0.587511	1.51355e-29	4.35842e-25
BAZ1B	0.412	0.324	0.427166	0.95927	-0.457163	1.57581e-29	4.5377e-25
CRK	0.472	0.242	0.539092	0.652422	-0.102503	1.58012e-29	4.55011e-25
STIP1	0.431	0.135	0.525285	0.365779	0.159355	1.63351e-29	4.70385e-25
SMARCE1	0.444	0.276	0.462378	0.736224	-0.247637	1.63841e-29	4.71797e-25
TRUB2	0.319	0.078	0.258838	0.165337	0.111345	1.74599e-29	5.02775e-25
ARL14EP	0.384	0.191	0.391081	0.505044	-0.113599	1.80141e-29	5.18734e-25
PYURF	0.662	0.44	1.04874	1.34694	-0.196048	1.81533e-29	5.22744e-25
B4GALT1	0.593	0.245	0.97412	0.720872	0.19807	1.83578e-29	5.2863e-25
C5orf51	0.315	0.224	0.235716	0.553531	-0.330204	1.84612e-29	5.31608e-25
DDX3X	0.62	0.442	0.966681	1.73853	-0.477638	1.85833e-29	5.35123e-25
SPCS2	0.843	0.418	2.14977	1.3699	0.410424	1.8803e-29	5.4145e-25
XRN2	0.667	0.285	1.16379	0.785357	0.277345	1.91368e-29	5.51062e-25
MCTS1	0.5	0.144	0.629626	0.318074	0.306109	1.95381e-29	5.62619e-25
NSMCE1	0.435	0.113	0.497302	0.261543	0.247177	2.00482e-29	5.77307e-25
UHRF1BP1L	0.338	0.216	0.301203	0.644563	-0.337858	2.02024e-29	5.8175e-25
ZFYVE16	0.38	0.322	0.384847	1.09714	-0.598694	2.08942e-29	6.01669e-25
NENF	0.847	0.622	2.22593	2.80271	-0.237313	2.10452e-29	6.06019e-25
NDUFS8	0.671	0.231	1.34904	0.546965	0.602628	2.11574e-29	6.09249e-25
SNRPG	0.787	0.331	2.2571	1.0449	0.671559	2.1437e-29	6.17299e-25
RSRC1	0.519	0.287	0.697727	0.897637	-0.160599	2.19406e-29	6.31801e-25
ALDH9A1	0.579	0.233	0.87114	0.622441	0.205752	2.2358e-29	6.4382e-25
PNP	0.352	0.049	0.457214	0.134032	0.361752	2.2998e-29	6.6225e-25
PSIP1	0.366	0.389	0.383605	1.22427	-0.684902	2.33267e-29	6.71716e-25
NANS	0.44	0.142	0.460956	0.313451	0.153551	2.34165e-29	6.74301e-25
POLR2I	0.722	0.324	1.36042	0.88651	0.323322	2.39233e-29	6.88896e-25
ZCCHC7	0.338	0.205	0.288831	0.576808	-0.290945	2.52504e-29	7.27111e-25
SPIN1	0.292	0.311	0.266544	0.907739	-0.590966	2.66174e-29	7.66476e-25
PNN	0.56	0.384	0.81915	1.39255	-0.395283	2.68188e-29	7.72273e-25
HNRNPD	0.694	0.473	1.1841	1.65311	-0.280648	2.78678e-29	8.0248e-25
C1orf198	0.431	0.5	0.622836	1.85757	-0.816269	2.79479e-29	8.04789e-25
MRPL43	0.616	0.415	0.920189	1.27583	-0.245142	2.8018e-29	8.06807e-25
ATP6V1B2	0.449	0.24	0.464894	0.624543	-0.149238	2.81562e-29	8.10785e-25
TMED3	0.681	0.267	1.22712	0.64345	0.438449	2.98726e-29	8.60211e-25
INO80E	0.407	0.207	0.401725	0.531996	-0.128209	2.99399e-29	8.6215e-25
SNX5	0.444	0.298	0.495999	0.860732	-0.314761	2.99406e-29	8.62169e-25
EPHB6	0.375	0.438	0.489378	1.78296	-0.901912	3.0258e-29	8.7131e-25
BIRC2	0.472	0.273	0.525059	0.759522	-0.206319	3.05252e-29	8.79003e-25
SETD5	0.412	0.315	0.428222	0.971779	-0.465277	3.0656e-29	8.82772e-25
RPL27A	0.991	0.795	10.2784	5.26523	0.848125	3.19453e-29	9.19898e-25
ZDHHC3	0.347	0.167	0.314978	0.415573	-0.106348	3.21957e-29	9.27106e-25
PAF1	0.384	0.202	0.341036	0.512336	-0.173431	3.34967e-29	9.64572e-25
SMG1	0.505	0.291	0.639882	0.982035	-0.27339	3.4425e-29	9.91303e-25
PSMD13	0.532	0.207	0.714872	0.50761	0.185838	3.44759e-29	9.92769e-25
FRA10AC1	0.273	0.122	0.216601	0.332235	-0.130992	3.45116e-29	9.93795e-25
RAB11B	0.556	0.415	0.770831	1.29531	-0.37426	3.48423e-29	1.00332e-24
LUC7L2	0.44	0.335	0.478678	0.974501	-0.41718	3.51374e-29	1.01182e-24
SF3A1	0.338	0.26	0.281632	0.643906	-0.359146	3.51497e-29	1.01217e-24
RBL2	0.394	0.315	0.40201	0.966072	-0.487819	3.53663e-29	1.01841e-24
TRADD	0.407	0.131	0.427827	0.311663	0.122423	3.53689e-29	1.01848e-24
C22orf39	0.356	0.175	0.32451	0.420987	-0.101435	3.55974e-29	1.02506e-24
YKT6	0.417	0.125	0.449256	0.312584	0.142903	3.64581e-29	1.04985e-24
SAE1	0.398	0.109	0.415817	0.278632	0.147034	3.72339e-29	1.07219e-24
FKBP11	0.505	0.113	0.866069	0.255258	0.572018	3.73465e-29	1.07543e-24
DBI	0.907	0.571	4.89515	2.19012	0.885918	3.83444e-29	1.10416e-24
CISH	0.31	0.018	0.360502	0.0247956	0.408803	3.94269e-29	1.13534e-24
POLR3GL	0.403	0.207	0.358964	0.473544	-0.116783	4.02592e-29	1.1593e-24
MAGEF1	0.389	0.207	0.359131	0.553692	-0.193016	4.03343e-29	1.16147e-24
PTPN12	0.403	0.344	0.421897	1.14613	-0.593922	4.09116e-29	1.17809e-24
LARS	0.546	0.233	0.734284	0.593849	0.121825	4.15137e-29	1.19543e-24
ATXN1	0.366	0.236	0.351177	0.698517	-0.330059	4.17859e-29	1.20327e-24
TNIP2	0.389	0.116	0.360239	0.256018	0.115004	4.18013e-29	1.20371e-24
HNRNPL	0.542	0.4	0.726473	1.20521	-0.35309	4.25625e-29	1.22563e-24
EXOSC4	0.389	0.096	0.406558	0.205784	0.222198	4.28429e-29	1.2337e-24
NSA2	0.755	0.362	1.61212	1.13379	0.291806	4.34012e-29	1.24978e-24
POSTN	0.62	0.22	14.7882	2.4455	2.19606	4.36967e-29	1.25829e-24
NUFIP2	0.514	0.416	0.623364	1.33853	-0.526618	4.41517e-29	1.27139e-24
ELOB	0.954	0.631	5.47308	2.74534	0.789357	4.47849e-29	1.28963e-24
CUTA	0.819	0.424	2.01492	1.4186	0.317944	4.47856e-29	1.28965e-24
NUP98	0.278	0.135	0.195781	0.360658	-0.186351	4.54694e-29	1.30934e-24
SMIM14	0.463	0.249	0.541437	0.686263	-0.129554	4.56983e-29	1.31593e-24
ZNHIT1	0.824	0.4	2.02096	1.23206	0.436634	4.60095e-29	1.32489e-24
PIGF	0.329	0.084	0.304236	0.210324	0.107811	4.61211e-29	1.3281e-24
MTHFD2	0.329	0.051	0.280045	0.101243	0.217062	4.6358e-29	1.33493e-24
RECK	0.384	0.553	0.550554	2.24148	-1.06387	4.69009e-29	1.35056e-24
EML4	0.639	0.289	1.11199	0.938108	0.123952	4.72487e-29	1.36057e-24
SUMO1	0.745	0.402	1.38332	1.16928	0.135757	4.81558e-29	1.38669e-24
CHRAC1	0.389	0.182	0.358647	0.468105	-0.111785	4.8304e-29	1.39096e-24
ATP5PD	0.907	0.518	3.95804	1.81517	0.816549	4.8543e-29	1.39784e-24
TOR1AIP2	0.38	0.235	0.376716	0.666533	-0.275619	4.94266e-29	1.42329e-24
NDUFS1	0.37	0.205	0.338618	0.567744	-0.227946	5.11447e-29	1.47276e-24
TPM4	0.875	0.529	4.91563	2.01981	0.970075	5.12381e-29	1.47545e-24
UCHL3	0.333	0.042	0.330299	0.0814935	0.298726	5.34247e-29	1.53842e-24
SLC25A36	0.495	0.304	0.649389	0.994064	-0.27378	5.45422e-29	1.5706e-24
GUSB	0.44	0.289	0.457091	0.781841	-0.290278	5.70117e-29	1.64171e-24
STEAP1	0.574	0.158	1.83903	0.401268	1.01866	5.76689e-29	1.66063e-24
ITGB1BP1	0.662	0.305	1.09615	0.808939	0.212597	5.85977e-29	1.68738e-24
ZNRD1	0.454	0.125	0.49858	0.25918	0.251111	5.9722e-29	1.71975e-24
PRNP	0.773	0.653	1.75982	2.85972	-0.483921	5.9918e-29	1.7254e-24
PROS1	0.481	0.418	0.621465	1.38727	-0.558067	6.04657e-29	1.74117e-24
ACOT9	0.38	0.102	0.373501	0.230238	0.15892	6.10437e-29	1.75781e-24
MSN	0.755	0.336	1.7648	1.04181	0.437324	6.15375e-29	1.77203e-24
RHOD	0.287	0.042	0.277364	0.103968	0.210471	6.18929e-29	1.78227e-24
WDR46	0.389	0.116	0.379941	0.271109	0.118518	6.29685e-29	1.81324e-24
RALY	0.556	0.373	0.807061	1.12513	-0.233906	6.44152e-29	1.8549e-24
PHF20	0.417	0.196	0.428311	0.571785	-0.138094	6.55332e-29	1.88709e-24
DCUN1D5	0.407	0.125	0.411082	0.267225	0.155129	6.594e-29	1.89881e-24
RAB6A	0.528	0.413	0.668181	1.29962	-0.463117	6.81487e-29	1.96241e-24
TCEAL9	0.681	0.265	1.69611	0.861784	0.534193	7.00445e-29	2.017e-24
RBM8A	0.792	0.373	1.83006	1.15141	0.395547	7.2261e-29	2.08083e-24
FLII	0.407	0.127	0.416354	0.315217	0.106882	7.24208e-29	2.08543e-24
FIBP	0.597	0.196	0.91517	0.427025	0.424462	7.62709e-29	2.1963e-24
HEBP1	0.551	0.331	0.697893	0.905128	-0.166143	7.72575e-29	2.22471e-24
LAMTOR5	0.81	0.391	1.82601	1.12602	0.41061	7.92749e-29	2.2828e-24
NAA50	0.491	0.256	0.579759	0.725042	-0.126927	7.9643e-29	2.2934e-24
SRSF9	0.741	0.409	1.27167	1.08935	0.120698	8.10708e-29	2.33451e-24
TWISTNB	0.523	0.175	0.983876	0.451699	0.45058	8.1668e-29	2.35171e-24
DNM1	0.403	0.367	0.465182	1.2153	-0.596424	8.26561e-29	2.38016e-24
ATP5MPL	0.875	0.438	2.85045	1.4558	0.648837	8.5761e-29	2.46957e-24
CISD3	0.556	0.235	0.738962	0.594797	0.124854	8.59625e-29	2.47538e-24
NIPBL	0.458	0.342	0.547664	1.0614	-0.41353	8.66983e-29	2.49656e-24
NUDCD2	0.569	0.225	0.804119	0.591084	0.181284	8.81342e-29	2.53791e-24
LUC7L	0.375	0.189	0.354123	0.563367	-0.207298	8.96459e-29	2.58144e-24
PLOD2	0.343	0.031	0.574412	0.0649858	0.563979	8.99071e-29	2.58896e-24
PRKCI	0.324	0.142	0.245082	0.341381	-0.107478	9.12115e-29	2.62653e-24
SCAF11	0.69	0.455	1.23403	1.67786	-0.261435	9.26754e-29	2.66868e-24
MRPL50	0.356	0.093	0.326852	0.204861	0.139141	9.39249e-29	2.70466e-24
PNRC2	0.662	0.42	1.1148	1.43699	-0.204579	9.4547e-29	2.72258e-24
TXNL4A	0.519	0.222	0.659808	0.534154	0.113573	9.70318e-29	2.79413e-24
FAM219B	0.222	0.145	0.136639	0.310631	-0.205488	9.89458e-29	2.84924e-24
DICER1	0.324	0.216	0.269304	0.644009	-0.373181	9.91359e-29	2.85472e-24
CHIC2	0.472	0.295	0.53745	0.790481	-0.219808	1.02498e-28	2.95153e-24
RBM25	0.727	0.62	1.50232	2.69216	-0.561198	1.04025e-28	2.9955e-24
SMAD4	0.287	0.291	0.243281	0.937621	-0.640134	1.04776e-28	3.01713e-24
OCIAD1	0.699	0.467	1.30518	1.6231	-0.186398	1.05312e-28	3.03257e-24
RPS15	1	0.967	30.0576	20.2313	0.548753	1.0753e-28	3.09643e-24
BAZ2A	0.375	0.267	0.377037	0.759649	-0.353721	1.08353e-28	3.12014e-24
FUNDC2	0.62	0.282	0.989345	0.768602	0.169684	1.11026e-28	3.19709e-24
TPBG	0.556	0.335	0.774178	1.05014	-0.20857	1.1178e-28	3.21881e-24
NKTR	0.556	0.48	0.819866	1.95988	-0.701705	1.12756e-28	3.24692e-24
UROS	0.486	0.136	0.598066	0.267134	0.334757	1.13814e-28	3.27738e-24
TGS1	0.394	0.213	0.390698	0.63673	-0.235007	1.15262e-28	3.3191e-24
KLHL9	0.245	0.196	0.182399	0.517591	-0.360065	1.17735e-28	3.39029e-24
CBY1	0.333	0.156	0.260821	0.373909	-0.123923	1.22676e-28	3.53258e-24
ITFG1	0.417	0.242	0.408174	0.614593	-0.197345	1.25936e-28	3.62647e-24
ATP1A1	0.62	0.24	1.15445	0.676772	0.361633	1.26961e-28	3.65598e-24
DBNL	0.477	0.175	0.513029	0.376764	0.136158	1.27227e-28	3.66363e-24
CDC73	0.338	0.249	0.285612	0.673133	-0.380097	1.27642e-28	3.67558e-24
NDRG1	0.616	0.362	2.66771	1.05891	0.832997	1.33026e-28	3.83061e-24
MRPS31	0.269	0.149	0.209504	0.396214	-0.207104	1.36049e-28	3.91766e-24
THYN1	0.347	0.235	0.303974	0.58884	-0.285059	1.3662e-28	3.93412e-24
CD40	0.472	0.156	0.621047	0.359036	0.254342	1.38596e-28	3.991e-24
NDUFA9	0.245	0.022	0.178969	0.0512985	0.165353	1.40733e-28	4.05256e-24
PDLIM7	0.375	0.075	0.420107	0.186007	0.259888	1.41196e-28	4.06587e-24
CASC4	0.426	0.32	0.465992	0.933419	-0.399277	1.43625e-28	4.13583e-24
CEBPZ	0.384	0.22	0.402239	0.690491	-0.26971	1.43683e-28	4.13749e-24
CHD1	0.37	0.331	0.367764	0.98782	-0.539368	1.44017e-28	4.14712e-24
SEC22C	0.407	0.269	0.396833	0.658635	-0.247837	1.45194e-28	4.181e-24
SGMS1	0.278	0.156	0.21819	0.400679	-0.201388	1.47502e-28	4.24748e-24
BIRC6	0.389	0.213	0.375867	0.629605	-0.244182	1.48413e-28	4.27369e-24
FKBP8	0.755	0.549	1.6916	2.16122	-0.232019	1.5611e-28	4.49535e-24
MAP2K3	0.491	0.14	0.684893	0.349186	0.320568	1.56292e-28	4.50059e-24
SFN	0.329	0.04	8.94195	0.164857	3.09338	1.59098e-28	4.58138e-24
STAG1	0.329	0.227	0.304897	0.690928	-0.373879	1.6042e-28	4.61947e-24
ELAVL1	0.347	0.169	0.296974	0.414808	-0.125457	1.60939e-28	4.63441e-24
SDHB	0.5	0.191	0.612289	0.417922	0.185332	1.63912e-28	4.72001e-24
EWSR1	0.657	0.442	1.14607	1.57796	-0.264531	1.6487e-28	4.74758e-24
PAK2	0.611	0.36	0.946613	1.11748	-0.12138	1.67835e-28	4.83298e-24
GMPR2	0.259	0.127	0.176316	0.283958	-0.126322	1.67914e-28	4.83526e-24
ACSL4	0.375	0.067	0.42999	0.146891	0.318277	1.69544e-28	4.88219e-24
TM9SF2	0.606	0.402	0.95343	1.36991	-0.278821	1.71342e-28	4.93395e-24
POLR2F	0.676	0.331	1.14701	0.919552	0.161559	1.71849e-28	4.94857e-24
H2AFZ	0.801	0.447	4.04001	1.58188	0.965005	1.74901e-28	5.03645e-24
TMEM50B	0.319	0.284	0.272159	0.833314	-0.527175	1.78477e-28	5.13944e-24
MYLIP	0.454	0.462	0.628035	1.70741	-0.733781	1.7951e-28	5.16917e-24
GOLGA4	0.713	0.465	1.37916	1.7702	-0.219541	1.81675e-28	5.23151e-24
KRT16	0.269	0.013	7.30147	0.026732	3.01531	1.86647e-28	5.3747e-24
DHRS4L2	0.296	0.029	0.257801	0.059795	0.247118	1.905e-28	5.48565e-24
FKBP4	0.356	0.098	0.331023	0.222984	0.122129	1.90828e-28	5.49507e-24
WDR77	0.292	0.062	0.22177	0.139737	0.100272	1.96755e-28	5.66576e-24
TRA2A	0.421	0.251	0.467973	0.80454	-0.297806	1.96946e-28	5.67124e-24
PDPN	0.56	0.151	1.42013	0.434354	0.754682	1.99229e-28	5.737e-24
NDUFA2	0.741	0.345	1.53003	1.04705	0.305609	2.03802e-28	5.86869e-24
SRSF1	0.458	0.296	0.51963	0.870035	-0.299345	2.04254e-28	5.88171e-24
HINT2	0.514	0.16	0.693765	0.345191	0.332422	2.05466e-28	5.91661e-24
DHX9	0.421	0.196	0.450385	0.570341	-0.114642	2.07278e-28	5.96876e-24
DCTN2	0.63	0.287	0.926294	0.703667	0.177185	2.10068e-28	6.04911e-24
ETF1	0.495	0.193	0.661905	0.52758	0.12159	2.13964e-28	6.1613e-24
PRCP	0.588	0.262	0.86607	0.718647	0.118731	2.18789e-28	6.30024e-24
EFEMP1	0.731	0.325	5.04577	1.53933	1.25148	2.22856e-28	6.41737e-24
NKAP	0.426	0.207	0.434091	0.581547	-0.1412	2.38997e-28	6.88214e-24
TUBGCP2	0.38	0.196	0.332649	0.445599	-0.11737	2.40847e-28	6.93543e-24
EIF4A3	0.708	0.289	1.66821	0.717055	0.635936	2.50894e-28	7.22473e-24
FXR1	0.528	0.304	0.659775	0.8679	-0.170429	2.56895e-28	7.39755e-24
SDC2	0.5	0.4	0.696166	1.39353	-0.49686	2.59016e-28	7.45863e-24
UBXN1	0.731	0.355	1.39707	0.985121	0.272043	2.60289e-28	7.49529e-24
NOP53	0.782	0.673	1.84697	2.90886	-0.457318	2.62561e-28	7.56071e-24
ANAPC15	0.361	0.049	0.344806	0.0792152	0.317415	2.64224e-28	7.60858e-24
SPSB3	0.444	0.32	0.484985	0.919806	-0.370512	2.66474e-28	7.67337e-24
TNRC6A	0.38	0.202	0.37452	0.573129	-0.194709	2.67846e-28	7.7129e-24
LPCAT3	0.315	0.082	0.25069	0.16548	0.1018	2.85559e-28	8.22296e-24
MESD	0.625	0.287	1.05177	0.854271	0.146016	2.92616e-28	8.42617e-24
CFL1	0.968	0.811	10.5483	5.48629	0.832217	2.96607e-28	8.54108e-24
NUMA1	0.5	0.429	0.650728	1.43941	-0.563433	3.01124e-28	8.67118e-24
MBNL2	0.38	0.3	0.417298	0.95348	-0.462903	3.04561e-28	8.77015e-24
SAFB2	0.389	0.196	0.373858	0.544563	-0.168966	3.05312e-28	8.79175e-24
ARHGDIA	0.824	0.391	2.1224	1.14871	0.539184	3.08685e-28	8.88888e-24
HLA-F	0.495	0.14	0.737655	0.333232	0.382214	3.16072e-28	9.10162e-24
PPP5C	0.375	0.091	0.437355	0.24561	0.206564	3.16338e-28	9.10928e-24
SF3A2	0.458	0.302	0.492997	0.860173	-0.317226	3.18271e-28	9.16492e-24
BOC	0.329	0.364	0.334805	1.26597	-0.763498	3.19952e-28	9.21333e-24
NSMCE4A	0.361	0.175	0.305201	0.399936	-0.101089	3.2138e-28	9.25445e-24
LRIG3	0.31	0.455	0.351311	1.52664	-0.902859	3.34081e-28	9.6202e-24
RTN3	0.616	0.284	0.992889	0.793777	0.151861	3.3465e-28	9.63657e-24
BDH2	0.431	0.435	0.50706	1.38738	-0.663691	3.38563e-28	9.74926e-24
SAR1A	0.681	0.28	1.24185	0.712705	0.388414	3.42503e-28	9.86271e-24
TMEM183A	0.417	0.111	0.419513	0.233945	0.202117	3.4658e-28	9.98011e-24
LYRM4	0.333	0.082	0.305004	0.197803	0.123664	3.51272e-28	1.01152e-23
MRPL51	0.866	0.449	2.41679	1.48418	0.459873	3.67227e-28	1.05747e-23
GON4L	0.343	0.222	0.300048	0.664338	-0.356384	3.70775e-28	1.06768e-23
KIF1B	0.347	0.222	0.325231	0.665617	-0.329813	3.72229e-28	1.07187e-23
MANBAL	0.458	0.258	0.481449	0.611848	-0.121706	3.76012e-28	1.08276e-23
PCF11	0.384	0.264	0.391685	0.769345	-0.346382	3.80454e-28	1.09556e-23
RSRC2	0.62	0.424	0.997673	1.43888	-0.287896	3.82779e-28	1.10225e-23
TOMM22	0.565	0.193	0.807035	0.42847	0.339154	3.89117e-28	1.1205e-23
TRAPPC3	0.528	0.229	0.666372	0.532259	0.12105	3.91126e-28	1.12629e-23
PPP1R7	0.486	0.182	0.58264	0.403095	0.17372	4.1403e-28	1.19224e-23
FAF2	0.403	0.211	0.408003	0.584126	-0.170037	4.14271e-28	1.19293e-23
ACIN1	0.505	0.309	0.607661	0.875115	-0.222016	4.15407e-28	1.19621e-23
USP1	0.38	0.204	0.356733	0.54883	-0.191043	4.16122e-28	1.19826e-23
SQOR	0.343	0.042	0.3501	0.0740534	0.330001	4.20212e-28	1.21004e-23
CCSER2	0.319	0.238	0.282141	0.747117	-0.446422	4.3156e-28	1.24272e-23
TMOD3	0.616	0.44	1.01622	1.52751	-0.326063	4.3714e-28	1.25879e-23
WBP2	0.431	0.264	0.416744	0.62341	-0.196448	4.38613e-28	1.26303e-23
AXIN2	0.231	0.505	0.355424	2.31773	-1.29145	4.437e-28	1.27768e-23
NAP1L4	0.449	0.264	0.492479	0.718749	-0.203649	4.58301e-28	1.31972e-23
CREG1	0.463	0.34	0.553852	1.01478	-0.374773	4.65338e-28	1.33999e-23
IMP3	0.63	0.282	1.1128	0.81079	0.22254	4.6634e-28	1.34287e-23
SMARCB1	0.468	0.167	0.581602	0.399708	0.176261	4.66849e-28	1.34434e-23
RNF13	0.5	0.313	0.610541	0.903647	-0.241221	4.71206e-28	1.35689e-23
EGLN3	0.255	0.007	1.35172	0.0182228	1.20766	5.08988e-28	1.46568e-23
TOR1AIP1	0.333	0.335	0.308037	0.955883	-0.580416	5.10969e-28	1.47139e-23
BDP1	0.426	0.325	0.505937	1.12964	-0.499949	5.12727e-28	1.47645e-23
CYFIP1	0.407	0.233	0.40743	0.637098	-0.218077	5.20748e-28	1.49955e-23
MRPS2	0.384	0.127	0.380167	0.260046	0.131366	5.26614e-28	1.51644e-23
STK24	0.435	0.425	0.544387	1.55895	-0.728517	5.26944e-28	1.51739e-23
ITGAV	0.583	0.205	1.02446	0.554999	0.380626	5.33605e-28	1.53657e-23
SNX10	0.222	0	0.238434	0	0.308516	5.40468e-28	1.55633e-23
SUDS3	0.324	0.215	0.307287	0.67091	-0.354059	5.41076e-28	1.55808e-23
RFC1	0.431	0.256	0.463805	0.791793	-0.29168	5.43953e-28	1.56637e-23
MORN2	0.398	0.122	0.394472	0.28386	0.119231	5.51877e-28	1.58918e-23
GPX7	0.421	0.135	0.453096	0.304322	0.15583	5.59464e-28	1.61103e-23
SLC39A8	0.551	0.147	1.23547	0.414248	0.660543	5.61239e-28	1.61614e-23
SNRPC	0.597	0.233	0.915572	0.554798	0.301047	5.97256e-28	1.71986e-23
NUMB	0.38	0.216	0.366213	0.580286	-0.210003	6.13377e-28	1.76628e-23
TSTA3	0.431	0.089	0.553167	0.189875	0.384403	6.19464e-28	1.78381e-23
AGTRAP	0.606	0.216	1.03208	0.537033	0.402808	6.20006e-28	1.78537e-23
PRDX1	0.898	0.605	5.15847	2.37381	0.868195	6.24922e-28	1.79953e-23
LAGE3	0.407	0.104	0.45177	0.232875	0.235786	6.42797e-28	1.851e-23
SMIM19	0.56	0.387	0.745907	1.09591	-0.263601	6.5002e-28	1.8718e-23
TCAF1	0.356	0.215	0.325119	0.605209	-0.276639	6.51938e-28	1.87732e-23
SETX	0.403	0.267	0.424607	0.907152	-0.420856	6.52517e-28	1.87899e-23
ARFIP1	0.347	0.175	0.290749	0.451977	-0.16981	6.56001e-28	1.88902e-23
OXR1	0.361	0.315	0.324782	0.88789	-0.51102	6.84884e-28	1.97219e-23
STRAP	0.606	0.249	0.909827	0.601984	0.253582	6.87101e-28	1.97857e-23
MRPL4	0.528	0.189	0.681692	0.397753	0.266804	6.88946e-28	1.98389e-23
UPP1	0.384	0.06	0.466576	0.0935959	0.423372	7.09297e-28	2.04249e-23
TXNDC9	0.412	0.115	0.43826	0.250328	0.202019	7.1652e-28	2.06329e-23
BLVRA	0.486	0.167	0.573127	0.349104	0.221633	7.28365e-28	2.0974e-23
CAMLG	0.671	0.324	1.16353	0.90117	0.1865	7.32055e-28	2.10802e-23
BZW2	0.44	0.14	0.492222	0.317616	0.179532	7.84246e-28	2.25832e-23
PGRMC2	0.477	0.336	0.540683	0.968987	-0.353884	8.71055e-28	2.50829e-23
SPAG9	0.597	0.413	0.960188	1.46421	-0.330131	8.87871e-28	2.55671e-23
CUL1	0.31	0.175	0.244699	0.504961	-0.27393	8.9463e-28	2.57618e-23
VPS4A	0.356	0.169	0.303211	0.406309	-0.109843	8.9999e-28	2.59161e-23
CNOT7	0.375	0.193	0.336673	0.469342	-0.136523	9.01768e-28	2.59673e-23
CNOT1	0.31	0.151	0.251513	0.433689	-0.196058	9.64866e-28	2.77843e-23
KPNA2	0.407	0.069	1.31779	0.166542	0.990508	9.71902e-28	2.79869e-23
DNAJB11	0.454	0.147	0.587827	0.364855	0.218306	9.72925e-28	2.80163e-23
TUT4	0.352	0.305	0.371292	1.22343	-0.697254	9.85593e-28	2.83811e-23
CDKN3	0.241	0.004	0.762862	0.00592764	0.809393	9.87743e-28	2.8443e-23
STK3	0.333	0.167	0.308403	0.486826	-0.184428	9.91276e-28	2.85448e-23
SLU7	0.306	0.205	0.260367	0.595989	-0.340607	9.98558e-28	2.87545e-23
GPAA1	0.565	0.331	0.746429	0.889556	-0.113639	1.06749e-27	3.07396e-23
USP47	0.449	0.235	0.476805	0.6204	-0.133871	1.08898e-27	3.13583e-23
GLUL	0.727	0.716	2.33763	4.25811	-0.655721	1.09347e-27	3.14876e-23
FGFR1OP2	0.389	0.275	0.39929	0.848625	-0.401758	1.12619e-27	3.24299e-23
PXDC1	0.509	0.375	0.691143	1.16481	-0.356241	1.12778e-27	3.24755e-23
DUSP11	0.352	0.1	0.317354	0.225772	0.103952	1.12826e-27	3.24895e-23
RBBP4	0.44	0.335	0.490176	0.983908	-0.412863	1.149e-27	3.30867e-23
ZFAND6	0.366	0.185	0.335623	0.500792	-0.168211	1.16519e-27	3.35527e-23
PTK2	0.361	0.247	0.337369	0.662411	-0.313879	1.17579e-27	3.38579e-23
DDX50	0.301	0.147	0.242275	0.399027	-0.17144	1.18612e-27	3.41554e-23
MED29	0.37	0.191	0.35087	0.548136	-0.196644	1.22491e-27	3.52725e-23
FAM129B	0.486	0.158	0.663993	0.390571	0.258972	1.22675e-27	3.53255e-23
RB1	0.273	0.167	0.211745	0.498678	-0.306604	1.25508e-27	3.61412e-23
SWI5	0.454	0.16	0.532616	0.386596	0.144449	1.26387e-27	3.63945e-23
MMP2	0.819	0.925	9.85635	23.3272	-1.16403	1.32402e-27	3.81266e-23
GTF2I	0.611	0.387	0.910938	1.25507	-0.23889	1.32526e-27	3.81622e-23
DUSP1	0.944	0.962	15.4962	25.7264	-0.696134	1.35057e-27	3.88911e-23
HBS1L	0.301	0.182	0.237601	0.568493	-0.341833	1.3605e-27	3.91769e-23
SUMO3	0.722	0.375	1.36208	1.13447	0.146178	1.39455e-27	4.01574e-23
RNF181	0.736	0.32	1.61094	0.927362	0.437944	1.40417e-27	4.04346e-23
AP3D1	0.333	0.162	0.285293	0.436375	-0.160335	1.43081e-27	4.12017e-23
DTD1	0.324	0.069	0.301179	0.170002	0.153308	1.46405e-27	4.21589e-23
KMT2E	0.616	0.527	0.997929	1.93639	-0.555537	1.46432e-27	4.21665e-23
RNMT	0.528	0.327	0.675322	1.09064	-0.319503	1.46959e-27	4.23182e-23
PEPD	0.491	0.198	0.584776	0.456953	0.121324	1.48233e-27	4.26852e-23
ACLY	0.37	0.089	0.364458	0.181947	0.207162	1.48477e-27	4.27554e-23
GFPT1	0.384	0.205	0.397188	0.587379	-0.184121	1.49136e-27	4.29451e-23
C1RL	0.375	0.202	0.373001	0.53323	-0.159242	1.50259e-27	4.32687e-23
FKBP1A	0.824	0.496	4.05662	1.70011	0.905154	1.60451e-27	4.62035e-23
RALBP1	0.63	0.302	1.1114	0.938096	0.12356	1.65245e-27	4.75839e-23
RERE	0.296	0.329	0.287192	0.995162	-0.632278	1.66897e-27	4.80597e-23
PRDX4	0.796	0.365	2.32358	1.04602	0.699921	1.71373e-27	4.93485e-23
NFAT5	0.384	0.302	0.41025	0.933939	-0.455591	1.76078e-27	5.07033e-23
ARPC4	0.472	0.122	0.630569	0.266834	0.364148	1.79601e-27	5.17179e-23
IFI35	0.495	0.187	0.622061	0.458831	0.153016	1.80115e-27	5.18661e-23
MIER1	0.495	0.269	0.622411	0.749033	-0.108418	1.88218e-27	5.41993e-23
ZC3H12A	0.366	0.053	0.458091	0.115362	0.386569	1.88967e-27	5.4415e-23
ITSN1	0.398	0.296	0.428974	0.938465	-0.439934	1.93559e-27	5.57372e-23
MRTO4	0.407	0.111	0.472027	0.283963	0.197201	1.99208e-27	5.7364e-23
PSMC4	0.514	0.165	0.706759	0.364181	0.323225	2.02354e-27	5.82698e-23
UBXN2A	0.375	0.169	0.374335	0.498732	-0.125009	2.08747e-27	6.01108e-23
TMBIM4	0.523	0.147	0.912015	0.384936	0.465274	2.10179e-27	6.05232e-23
SLC30A7	0.273	0.129	0.199368	0.326949	-0.145838	2.10591e-27	6.06418e-23
SLBP	0.38	0.205	0.373673	0.536116	-0.161249	2.19907e-27	6.33245e-23
SRPRB	0.542	0.169	0.791357	0.366806	0.390244	2.25363e-27	6.48956e-23
EIF2S2	0.745	0.356	1.73258	1.19015	0.319236	2.25919e-27	6.50556e-23
PLSCR1	0.634	0.26	1.32099	0.853141	0.32477	2.29176e-27	6.59936e-23
GARS	0.486	0.171	0.612247	0.381053	0.223304	2.29409e-27	6.60605e-23
TBC1D23	0.259	0.124	0.1928	0.360598	-0.18989	2.30399e-27	6.63457e-23
NRDC	0.509	0.287	0.65258	0.865091	-0.174526	2.44055e-27	7.02781e-23
WBP11	0.398	0.242	0.403646	0.673585	-0.253763	2.45218e-27	7.0613e-23
NABP2	0.366	0.122	0.331506	0.236352	0.106969	2.49812e-27	7.19358e-23
RPL41	1	0.989	68.6014	48.0599	0.504573	2.54756e-27	7.33595e-23
SERPINH1	0.833	0.613	5.87401	2.69892	0.894048	2.57628e-27	7.41867e-23
SDR39U1	0.31	0.225	0.25818	0.606987	-0.35302	2.57696e-27	7.42061e-23
FAM172A	0.356	0.164	0.341024	0.492782	-0.154669	2.5887e-27	7.45441e-23
OST4	0.954	0.671	6.04742	3.0389	0.803131	2.70466e-27	7.78833e-23
EIF2S3	0.449	0.335	0.562158	0.96688	-0.332369	2.72863e-27	7.85737e-23
DHX15	0.426	0.211	0.436207	0.550337	-0.110319	2.74681e-27	7.90973e-23
NUDT2	0.394	0.096	0.440704	0.218459	0.241716	2.81245e-27	8.09874e-23
AGGF1	0.319	0.202	0.288611	0.532073	-0.249668	2.85274e-27	8.21474e-23
FTO	0.417	0.311	0.46049	0.929734	-0.40195	2.85863e-27	8.23172e-23
VMA21	0.343	0.087	0.320822	0.211843	0.124233	2.89075e-27	8.32421e-23
UQCRH	0.917	0.529	3.67103	1.84999	0.712781	2.91406e-27	8.39132e-23
ACTR3	0.699	0.315	1.37679	0.903559	0.320315	2.98942e-27	8.60834e-23
IBTK	0.306	0.149	0.251705	0.367901	-0.128069	3.09831e-27	8.9219e-23
RAN	0.847	0.502	4.54454	1.82014	0.975299	3.10799e-27	8.94975e-23
FTH1	1	0.991	82.1296	40.202	1.01265	3.13862e-27	9.03798e-23
COL6A3	0.875	0.931	26.1235	12.2741	1.03092	3.16297e-27	9.10809e-23
CCDC50	0.472	0.358	0.585063	1.15047	-0.440112	3.16315e-27	9.10859e-23
HERC2	0.366	0.251	0.372471	0.801399	-0.392342	3.16895e-27	9.12532e-23
RPL7A	0.986	0.944	26.1805	15.5839	0.71279	3.21914e-27	9.26982e-23
AAK1	0.347	0.08	0.359347	0.209904	0.168021	3.26803e-27	9.41062e-23
PSMC5	0.718	0.376	1.31688	1.07969	0.155813	3.29464e-27	9.48723e-23
CBR1	0.551	0.233	0.864965	0.639664	0.185749	3.35961e-27	9.67434e-23
BBS7	0.255	0.131	0.189095	0.373884	-0.208395	3.37113e-27	9.70752e-23
TACC1	0.519	0.451	0.71843	1.46744	-0.521926	3.43144e-27	9.88119e-23
SMARCD2	0.324	0.353	0.319409	1.03174	-0.622827	3.4844e-27	1.00337e-22
FAS	0.403	0.295	0.43881	0.847794	-0.360928	3.49467e-27	1.00633e-22
TCERG1	0.412	0.218	0.45651	0.645089	-0.17565	3.55565e-27	1.02388e-22
LRPPRC	0.361	0.209	0.3282	0.519043	-0.193691	3.56801e-27	1.02744e-22
RCC2	0.296	0.069	0.254036	0.161524	0.11056	3.61272e-27	1.04032e-22
ZKSCAN1	0.389	0.295	0.413783	0.844563	-0.383718	3.70778e-27	1.06769e-22
CRELD2	0.509	0.171	0.80376	0.388694	0.377279	3.7503e-27	1.07994e-22
UXT	0.819	0.389	2.14085	1.08015	0.594469	3.78377e-27	1.08958e-22
CKLF	0.366	0.076	0.402569	0.168183	0.263806	3.81393e-27	1.09826e-22
CCT5	0.583	0.189	1.09356	0.488004	0.492579	3.85915e-27	1.11128e-22
WARS	0.347	0.093	0.304971	0.178643	0.146892	3.91929e-27	1.1286e-22
CDC40	0.431	0.22	0.505818	0.616268	-0.102119	3.92317e-27	1.12972e-22
CNOT4	0.38	0.318	0.371026	0.97408	-0.525924	4.02525e-27	1.15911e-22
NRP2	0.306	0.049	0.309605	0.134801	0.206692	4.04677e-27	1.16531e-22
ECT2	0.259	0.015	0.329159	0.0238796	0.376468	4.08809e-27	1.17721e-22
RRP7A	0.38	0.102	0.410549	0.251501	0.172597	4.18352e-27	1.20469e-22
PTPN1	0.296	0.209	0.236502	0.564196	-0.339157	4.21673e-27	1.21425e-22
FDX1	0.481	0.136	0.683211	0.268723	0.407839	4.30262e-27	1.23898e-22
ARCN1	0.458	0.253	0.527146	0.763562	-0.207655	4.44749e-27	1.2807e-22
UBL3	0.384	0.462	0.477249	1.58114	-0.805098	4.47483e-27	1.28857e-22
MAGED2	0.565	0.422	0.8831	1.34811	-0.318391	4.59136e-27	1.32213e-22
DPF2	0.269	0.144	0.19129	0.338339	-0.16792	4.6301e-27	1.33328e-22
CREB1	0.347	0.184	0.330522	0.514338	-0.186695	4.63603e-27	1.33499e-22
LARP4	0.389	0.165	0.391075	0.495951	-0.104863	4.79899e-27	1.38192e-22
SYF2	0.62	0.364	0.984115	1.14586	-0.113063	4.82142e-27	1.38838e-22
LPIN2	0.296	0.189	0.253075	0.467604	-0.22799	4.82817e-27	1.39032e-22
FOPNL	0.296	0.164	0.259122	0.461545	-0.215076	4.83684e-27	1.39282e-22
COPB1	0.528	0.204	0.706933	0.469909	0.215679	4.86289e-27	1.40032e-22
C14orf119	0.491	0.173	0.642721	0.404638	0.22589	4.92436e-27	1.41802e-22
DERA	0.37	0.184	0.331233	0.465536	-0.138665	5.00005e-27	1.43981e-22
EIF3L	0.694	0.469	1.35949	1.62927	-0.156186	5.01978e-27	1.4455e-22
NAPG	0.375	0.116	0.356262	0.263229	0.10252	5.10265e-27	1.46936e-22
LGALS1	0.889	0.951	46.1832	27.3338	0.735751	5.1213e-27	1.47473e-22
PPM1A	0.315	0.149	0.2457	0.386506	-0.154497	5.14885e-27	1.48266e-22
ADIPOR1	0.421	0.22	0.44995	0.554655	-0.100591	5.18762e-27	1.49383e-22
AMZ2	0.292	0.153	0.237519	0.395719	-0.173558	5.19384e-27	1.49562e-22
GOLIM4	0.495	0.378	0.689066	1.26798	-0.42518	5.25735e-27	1.51391e-22
EIF2A	0.454	0.258	0.513137	0.652162	-0.126813	5.27541e-27	1.51911e-22
SRRT	0.37	0.193	0.344991	0.506328	-0.16344	5.27872e-27	1.52006e-22
MFGE8	0.708	0.6	1.71144	2.8012	-0.487396	5.29371e-27	1.52438e-22
FBXO3	0.231	0.173	0.155503	0.460222	-0.337667	5.34923e-27	1.54036e-22
DAZAP2	0.722	0.56	1.40185	2.01591	-0.328448	5.34958e-27	1.54046e-22
SPRED1	0.343	0.336	0.345287	1.03463	-0.596853	5.45763e-27	1.57158e-22
CDC16	0.37	0.198	0.350731	0.54213	-0.191184	5.47356e-27	1.57617e-22
CKS2	0.301	0.024	1.67106	0.0712398	1.31813	5.57476e-27	1.60531e-22
PYM1	0.366	0.105	0.390512	0.260624	0.141478	5.59109e-27	1.61001e-22
NUP50	0.343	0.085	0.345281	0.209585	0.153396	5.6094e-27	1.61528e-22
SFT2D2	0.458	0.293	0.544282	0.888633	-0.290406	5.62616e-27	1.62011e-22
PCMTD1	0.431	0.422	0.513378	1.41231	-0.672643	5.71708e-27	1.64629e-22
MRPL12	0.236	0.004	0.265541	0.00795534	0.328323	5.7266e-27	1.64903e-22
TUSC1	0.343	0.316	0.347034	0.884008	-0.484018	5.80474e-27	1.67153e-22
KRCC1	0.375	0.256	0.384349	0.814955	-0.390726	5.8293e-27	1.67861e-22
MYO6	0.306	0.147	0.238867	0.398649	-0.175013	5.91849e-27	1.70429e-22
RORA	0.403	0.296	0.434521	0.906212	-0.41014	5.9352e-27	1.7091e-22
EMC10	0.389	0.244	0.366212	0.590034	-0.218877	6.03527e-27	1.73792e-22
SND1	0.542	0.222	0.750454	0.544285	0.18079	6.10373e-27	1.75763e-22
REXO2	0.787	0.384	2.03166	1.3057	0.394906	6.12077e-27	1.76254e-22
BACE2	0.361	0.236	0.376376	0.683807	-0.290852	6.12955e-27	1.76507e-22
VAPA	0.773	0.529	1.62744	1.95641	-0.170187	6.1971e-27	1.78452e-22
RAP1B	0.699	0.333	1.36079	1.01278	0.230078	6.2057e-27	1.78699e-22
MAP4	0.671	0.504	1.23224	1.81591	-0.335105	6.24784e-27	1.79913e-22
CTR9	0.384	0.198	0.402976	0.538198	-0.132751	6.59292e-27	1.8985e-22
TPR	0.713	0.56	1.45375	2.36791	-0.456863	6.59741e-27	1.89979e-22
ATAD1	0.37	0.202	0.335962	0.514544	-0.181004	6.61251e-27	1.90414e-22
NOC2L	0.426	0.135	0.482424	0.311087	0.177194	6.94012e-27	1.99848e-22
RBM39	0.81	0.758	2.08417	3.88454	-0.663341	7.01926e-27	2.02127e-22
ZNF652	0.296	0.218	0.246341	0.626295	-0.383891	7.04848e-27	2.02968e-22
PIK3C2A	0.296	0.158	0.251659	0.482554	-0.244243	7.09675e-27	2.04358e-22
NF1	0.352	0.185	0.333328	0.573852	-0.239268	7.15546e-27	2.06049e-22
CHTOP	0.407	0.116	0.472	0.288534	0.192048	7.2344e-27	2.08322e-22
FADD	0.241	0.038	0.178261	0.0786819	0.12739	7.4428e-27	2.14323e-22
THUMPD1	0.292	0.296	0.264232	0.907227	-0.593216	7.45479e-27	2.14668e-22
UBL5	0.954	0.607	4.36525	2.37507	0.668731	7.4706e-27	2.15123e-22
TMEM123	0.611	0.44	0.946129	1.51443	-0.369625	7.57244e-27	2.18056e-22
PURA	0.519	0.385	0.687168	1.24831	-0.41424	7.63972e-27	2.19993e-22
THOC3	0.394	0.135	0.418662	0.322999	0.100719	7.68815e-27	2.21388e-22
FAM92A	0.366	0.231	0.370545	0.745826	-0.349161	7.772e-27	2.23802e-22
HSD17B10	0.593	0.225	0.86362	0.471161	0.341152	7.83283e-27	2.25554e-22
CSRP2	0.421	0.075	0.934818	0.22431	0.660229	8.08724e-27	2.3288e-22
GMPPB	0.329	0.051	0.352493	0.0986245	0.299922	8.1402e-27	2.34405e-22
RSU1	0.574	0.249	0.909482	0.71156	0.15787	8.15126e-27	2.34724e-22
DCPS	0.333	0.084	0.294423	0.202723	0.106004	8.45254e-27	2.43399e-22
RPA3	0.477	0.138	0.655379	0.313217	0.334056	8.56912e-27	2.46756e-22
BRMS1	0.375	0.111	0.383659	0.260139	0.134907	8.58676e-27	2.47264e-22
UTP23	0.38	0.205	0.394125	0.551588	-0.154386	8.60744e-27	2.4786e-22
PPP2R1A	0.667	0.353	1.17682	1.0169	0.110085	8.70278e-27	2.50605e-22
COA3	0.606	0.235	0.96808	0.538891	0.354898	8.75562e-27	2.52127e-22
ANTXR1	0.579	0.64	1.21239	2.98392	-0.848579	9.26367e-27	2.66757e-22
KMT5B	0.278	0.24	0.233638	0.760795	-0.513307	9.30918e-27	2.68067e-22
VEZF1	0.343	0.287	0.29947	0.77244	-0.447814	9.30996e-27	2.6809e-22
MRPL15	0.389	0.125	0.37556	0.238039	0.151962	9.40888e-27	2.70938e-22
2024-03-07	0.394	0.287	0.405124	0.851617	-0.398089	9.49095e-27	2.73302e-22
GCC2	0.454	0.336	0.553298	1.10433	-0.438027	9.74581e-27	2.8064e-22
PPP3CA	0.384	0.376	0.435835	1.26584	-0.658154	9.97871e-27	2.87347e-22
ENY2	0.801	0.404	1.91222	1.27189	0.358223	1.00493e-26	2.8938e-22
TSSC4	0.403	0.153	0.43232	0.326614	0.110605	1.00532e-26	2.89493e-22
RNASEH2B	0.38	0.107	0.380475	0.24917	0.144195	1.03077e-26	2.9682e-22
FLOT1	0.611	0.3	0.981921	0.838598	0.108293	1.05164e-26	3.02831e-22
CLCN3	0.282	0.153	0.218364	0.410163	-0.210916	1.05997e-26	3.05229e-22
EGLN1	0.347	0.185	0.303915	0.506467	-0.208319	1.09066e-26	3.14067e-22
C1orf43	0.616	0.247	0.982581	0.596243	0.312699	1.0988e-26	3.1641e-22
PRR13	0.708	0.347	1.3158	0.945074	0.251688	1.10187e-26	3.17295e-22
MED8	0.417	0.133	0.480703	0.324153	0.161212	1.11154e-26	3.2008e-22
PSMA7	0.884	0.516	3.98633	1.88868	0.787569	1.11456e-26	3.2095e-22
TP53RK	0.329	0.085	0.283121	0.176706	0.124903	1.16376e-26	3.35117e-22
STK17A	0.343	0.078	0.311402	0.16207	0.174413	1.16779e-26	3.36277e-22
ATF1	0.264	0.189	0.190162	0.515949	-0.349063	1.1992e-26	3.45321e-22
HSDL2	0.361	0.267	0.358879	0.724077	-0.343407	1.21587e-26	3.50123e-22
WASHC4	0.426	0.265	0.48266	0.79416	-0.275121	1.21682e-26	3.50394e-22
RHOG	0.463	0.175	0.573792	0.424297	0.143994	1.23026e-26	3.54264e-22
AP3B1	0.38	0.185	0.364623	0.483017	-0.120033	1.23577e-26	3.55851e-22
DNPH1	0.551	0.189	0.798193	0.413329	0.347451	1.23897e-26	3.56773e-22
PGD	0.449	0.104	0.620754	0.227552	0.400881	1.25058e-26	3.60117e-22
PDS5A	0.338	0.184	0.334614	0.533452	-0.200361	1.25621e-26	3.61738e-22
S100A4	0.926	0.867	28.8963	12.3413	1.16407	1.26172e-26	3.63325e-22
PRKDC	0.634	0.298	1.20809	0.911867	0.20782	1.30832e-26	3.76745e-22
TMEM106B	0.407	0.284	0.413672	0.782506	-0.33446	1.33054e-26	3.83142e-22
IMPACT	0.278	0.129	0.204361	0.314407	-0.126145	1.34272e-26	3.8665e-22
FTSJ1	0.343	0.104	0.30466	0.207095	0.112134	1.35443e-26	3.90022e-22
RPL15	0.981	0.895	17.467	10.0855	0.736268	1.36646e-26	3.93485e-22
RWDD1	0.787	0.449	1.81312	1.56314	0.134258	1.37718e-26	3.96574e-22
TXLNA	0.343	0.191	0.32246	0.544213	-0.223648	1.38203e-26	3.97968e-22
RPS26	0.972	0.767	11.9898	5.67961	0.959544	1.39586e-26	4.01952e-22
CPT1A	0.259	0.14	0.181171	0.35355	-0.19653	1.3961e-26	4.02021e-22
FAM98A	0.398	0.096	0.450301	0.216319	0.25383	1.41227e-26	4.06676e-22
TRIM56	0.292	0.205	0.251625	0.621127	-0.373195	1.41458e-26	4.07342e-22
LYST	0.375	0.242	0.393723	0.794418	-0.364572	1.42293e-26	4.09748e-22
LSM7	0.815	0.385	2.25933	1.12046	0.620195	1.49754e-26	4.31232e-22
HNRNPAB	0.713	0.289	1.82458	0.88343	0.584673	1.50825e-26	4.34317e-22
LMO4	0.611	0.26	1.0083	0.716089	0.226851	1.51709e-26	4.36861e-22
OSTC	0.88	0.473	3.2185	1.56562	0.717422	1.53175e-26	4.41083e-22
LUZP1	0.384	0.315	0.391546	0.905859	-0.453753	1.54193e-26	4.44015e-22
NUP37	0.306	0.073	0.301101	0.18495	0.134907	1.55662e-26	4.48243e-22
TNKS	0.259	0.129	0.209003	0.361914	-0.171817	1.56101e-26	4.49508e-22
LAMTOR3	0.319	0.225	0.288812	0.61048	-0.32145	1.56136e-26	4.49611e-22
ADAM15	0.421	0.153	0.501465	0.387909	0.113457	1.59736e-26	4.59977e-22
GOSR1	0.319	0.196	0.268572	0.559537	-0.297913	1.61603e-26	4.65351e-22
ACO1	0.394	0.12	0.475836	0.314978	0.166494	1.61656e-26	4.65504e-22
UBA5	0.338	0.147	0.303928	0.41283	-0.115724	1.63827e-26	4.71756e-22
LY6D	0.241	0.005	5.01331	0.0488033	2.51942	1.64755e-26	4.74429e-22
DPAGT1	0.273	0.056	0.194035	0.111771	0.102985	1.64978e-26	4.75071e-22
YME1L1	0.597	0.395	0.895128	1.2273	-0.233003	1.66703e-26	4.80037e-22
PPIL4	0.472	0.267	0.554916	0.72276	-0.147885	1.69253e-26	4.87381e-22
SAMD8	0.227	0.098	0.158579	0.249608	-0.10912	1.69794e-26	4.88938e-22
FGD5-AS1	0.509	0.376	0.631142	1.14038	-0.391984	1.6984e-26	4.89072e-22
CCDC59	0.463	0.276	0.553265	0.837454	-0.242404	1.70504e-26	4.90984e-22
SLIRP	0.708	0.287	1.52925	0.741246	0.538588	1.70777e-26	4.9177e-22
TRPT1	0.324	0.153	0.27239	0.373942	-0.11078	1.74577e-26	5.02713e-22
S100A2	0.241	0.009	9.48635	0.0206558	3.36094	1.8193e-26	5.23885e-22
RAB11FIP2	0.231	0.409	0.231523	1.34613	-0.92984	1.82406e-26	5.25257e-22
SNU13	0.819	0.402	2.12889	1.22097	0.494462	1.83728e-26	5.29064e-22
IFI27L1	0.394	0.095	0.430263	0.202654	0.250058	1.83757e-26	5.29147e-22
URI1	0.384	0.315	0.411547	0.926865	-0.448979	1.84473e-26	5.31208e-22
USP22	0.444	0.327	0.519928	1.02814	-0.416155	1.87877e-26	5.41011e-22
DEK	0.755	0.515	1.64859	2.03696	-0.197403	1.97922e-26	5.69937e-22
DRAP1	0.782	0.389	2.08474	1.15747	0.515809	1.98909e-26	5.72777e-22
CCDC124	0.62	0.251	1.06713	0.60982	0.360728	2.01105e-26	5.79102e-22
SMU1	0.356	0.244	0.322682	0.620975	-0.293395	2.02859e-26	5.84152e-22
TMUB1	0.384	0.129	0.420658	0.303927	0.123697	2.05381e-26	5.91414e-22
DNASE2	0.329	0.198	0.255834	0.472178	-0.229306	2.07127e-26	5.96444e-22
ZFAND5	0.718	0.545	1.45699	2.15818	-0.362201	2.08353e-26	5.99973e-22
SS18	0.403	0.215	0.407059	0.552592	-0.141995	2.11995e-26	6.1046e-22
KDELC2	0.366	0.291	0.388622	0.81865	-0.389213	2.22068e-26	6.39468e-22
COX20	0.505	0.2	0.683386	0.506845	0.159835	2.22673e-26	6.41209e-22
TM9SF3	0.523	0.442	0.717494	1.48146	-0.530885	2.29614e-26	6.61197e-22
PHPT1	0.833	0.407	2.64887	1.2464	0.699833	2.33527e-26	6.72464e-22
ATP6V0B	0.745	0.349	1.53007	0.890942	0.420073	2.3444e-26	6.75094e-22
COPB2	0.625	0.265	1.07142	0.673781	0.307509	2.35058e-26	6.76873e-22
CENPX	0.528	0.225	0.714567	0.543141	0.151974	2.36085e-26	6.79831e-22
KCTD12	0.435	0.547	0.836574	2.53014	-0.942711	2.38674e-26	6.87287e-22
OSR2	0.44	0.607	0.940905	3.23996	-1.12732	2.40816e-26	6.93454e-22
SLC30A5	0.296	0.167	0.235029	0.392815	-0.173458	2.41872e-26	6.96494e-22
GLG1	0.634	0.533	1.08772	1.95355	-0.500526	2.43839e-26	7.02158e-22
ELOA	0.287	0.144	0.212821	0.320551	-0.122774	2.45335e-26	7.06467e-22
DGCR6L	0.5	0.198	0.595521	0.418481	0.169681	2.46994e-26	7.11245e-22
NOTCH2	0.486	0.344	0.586442	1.05814	-0.375548	2.47531e-26	7.12791e-22
LANCL1	0.231	0.144	0.148714	0.458209	-0.344178	2.51729e-26	7.24879e-22
LRRC58	0.407	0.276	0.416851	0.784845	-0.333111	2.52402e-26	7.26818e-22
PLBD2	0.449	0.325	0.512329	0.847094	-0.288485	2.53644e-26	7.30393e-22
GAR1	0.356	0.095	0.343719	0.21132	0.149651	2.58293e-26	7.43781e-22
MT1F	0.532	0.155	1.25219	0.564285	0.525824	2.60032e-26	7.48788e-22
ATF7IP	0.306	0.311	0.27824	0.905608	-0.576093	2.60973e-26	7.51497e-22
UBL7	0.329	0.093	0.257751	0.172983	0.100665	2.6211e-26	7.54771e-22
PPP1CB	0.481	0.291	0.595561	0.843642	-0.208494	2.64262e-26	7.60968e-22
ITM2C	0.495	0.529	0.854674	1.9737	-0.681093	2.67963e-26	7.71626e-22
RNF149	0.481	0.293	0.557873	0.808622	-0.215313	2.72254e-26	7.83983e-22
PRPF6	0.481	0.305	0.604146	0.836468	-0.195128	2.76339e-26	7.95745e-22
RNF146	0.407	0.26	0.421683	0.718355	-0.273428	2.80367e-26	8.07346e-22
SELENOS	0.755	0.345	1.85746	1.03117	0.492425	2.80967e-26	8.09071e-22
SH3D19	0.532	0.633	0.965343	2.64215	-0.890008	2.84912e-26	8.20432e-22
YIF1B	0.481	0.162	0.63019	0.349956	0.272127	2.89667e-26	8.34125e-22
TIMM21	0.231	0.1	0.150651	0.259351	-0.130231	2.91634e-26	8.39789e-22
RNF7	0.81	0.4	1.88683	1.12299	0.443387	2.92576e-26	8.42503e-22
TOB2	0.421	0.293	0.456957	0.875877	-0.364607	2.92949e-26	8.43576e-22
PPIH	0.44	0.155	0.538634	0.389311	0.14728	2.96436e-26	8.53618e-22
C8orf59	0.833	0.429	2.29067	1.43242	0.435991	3.00412e-26	8.65067e-22
CSDE1	0.704	0.549	1.37413	1.98169	-0.328733	3.05408e-26	8.79454e-22
MRFAP1L1	0.338	0.187	0.306336	0.526009	-0.224238	3.06855e-26	8.8362e-22
AAED1	0.412	0.293	0.469471	0.874142	-0.350934	3.07586e-26	8.85726e-22
NPTN	0.63	0.415	1.04027	1.33208	-0.192854	3.10337e-26	8.93647e-22
CTSA	0.718	0.34	1.63737	0.940926	0.442352	3.11649e-26	8.97425e-22
OGT	0.407	0.342	0.454727	1.13282	-0.552011	3.23419e-26	9.31318e-22
ABL2	0.403	0.111	0.578395	0.360411	0.214417	3.28906e-26	9.47116e-22
KIDINS220	0.394	0.331	0.410795	0.963678	-0.47705	3.30045e-26	9.50397e-22
SMIM29	0.417	0.145	0.495789	0.323438	0.176616	3.33533e-26	9.60443e-22
ECI2	0.394	0.216	0.425193	0.613677	-0.179194	3.33666e-26	9.60824e-22
REX1BD	0.718	0.402	1.39345	1.21695	0.110518	3.44116e-26	9.90916e-22
YIPF4	0.37	0.244	0.375047	0.713045	-0.317082	3.44302e-26	9.91451e-22
SMIM15	0.403	0.229	0.418252	0.586691	-0.161907	3.56606e-26	1.02688e-21
PHB	0.653	0.285	1.10118	0.714246	0.293623	3.62114e-26	1.04274e-21
TGOLN2	0.602	0.485	0.998258	1.71965	-0.444677	3.67744e-26	1.05896e-21
ARID4A	0.31	0.202	0.269589	0.57264	-0.308828	3.72255e-26	1.07194e-21
FAM208A	0.347	0.276	0.32329	0.747114	-0.400844	3.81733e-26	1.09924e-21
QTRT1	0.375	0.193	0.400545	0.568441	-0.163343	3.82653e-26	1.10189e-21
DCTN4	0.324	0.202	0.264429	0.473319	-0.220584	3.88137e-26	1.11768e-21
CRLS1	0.366	0.213	0.367345	0.59579	-0.222893	3.92037e-26	1.12891e-21
OSMR	0.542	0.204	0.841949	0.546603	0.25213	3.92064e-26	1.12899e-21
LINC00667	0.306	0.193	0.263006	0.580652	-0.323658	4.15071e-26	1.19524e-21
NARF	0.31	0.198	0.252417	0.479721	-0.24061	4.19459e-26	1.20787e-21
IP6K2	0.352	0.24	0.335834	0.689959	-0.339248	4.20076e-26	1.20965e-21
ARHGAP5	0.356	0.26	0.351533	0.751339	-0.373861	4.21255e-26	1.21305e-21
PPP1CC	0.681	0.469	1.25507	1.57371	-0.19068	4.37114e-26	1.25871e-21
AFF4	0.551	0.513	0.825796	1.89347	-0.664274	4.37924e-26	1.26104e-21
KDSR	0.505	0.333	0.636867	0.942171	-0.246733	4.4137e-26	1.27097e-21
NAV1	0.417	0.467	0.594203	1.76931	-0.796693	4.59005e-26	1.32175e-21
TADA3	0.398	0.218	0.402603	0.535306	-0.130419	4.72287e-26	1.36e-21
MSRA	0.269	0.064	0.199512	0.118601	0.100752	4.80852e-26	1.38466e-21
OAZ2	0.361	0.173	0.350681	0.469625	-0.121761	4.83602e-26	1.39258e-21
SLAIN2	0.347	0.242	0.315687	0.669461	-0.343566	4.94872e-26	1.42503e-21
TDP2	0.218	0.136	0.134048	0.365037	-0.267458	4.98756e-26	1.43622e-21
KLF3	0.463	0.3	0.584812	0.945864	-0.296099	5.08729e-26	1.46494e-21
SIKE1	0.343	0.156	0.301433	0.402144	-0.107533	5.15404e-26	1.48416e-21
UPF2	0.398	0.262	0.436232	0.871987	-0.382282	5.41471e-26	1.55922e-21
NDUFA4	0.949	0.647	5.47308	2.91345	0.726013	5.41849e-26	1.56031e-21
ATP5ME	0.824	0.405	2.31069	1.28063	0.537697	5.4433e-26	1.56745e-21
SFSWAP	0.366	0.229	0.358017	0.609774	-0.245357	5.44807e-26	1.56882e-21
SKI	0.398	0.327	0.447464	1.15095	-0.571443	5.48175e-26	1.57853e-21
CCDC82	0.356	0.255	0.35485	0.800127	-0.409965	5.50604e-26	1.58552e-21
GLT8D1	0.486	0.291	0.581534	0.737485	-0.135676	5.61355e-26	1.61648e-21
CHD4	0.588	0.28	0.95373	0.793953	0.123089	5.70294e-26	1.64222e-21
COX8A	0.861	0.516	4.05737	1.76631	0.870424	5.70355e-26	1.6424e-21
VAT1	0.542	0.456	0.855331	1.48614	-0.422229	5.71132e-26	1.64463e-21
MCFD2	0.528	0.293	0.717483	0.882758	-0.132551	5.77512e-26	1.663e-21
ATP2A2	0.468	0.26	0.566235	0.735614	-0.148145	5.78053e-26	1.66456e-21
MPV17	0.486	0.196	0.588562	0.46662	0.115226	5.80946e-26	1.67289e-21
TSPAN4	0.792	0.616	2.27824	3.06237	-0.309402	5.83558e-26	1.68041e-21
FBXL12	0.213	0.133	0.135609	0.269586	-0.160892	5.90921e-26	1.70162e-21
SNX27	0.306	0.153	0.26536	0.415024	-0.161279	5.931e-26	1.70789e-21
PHF21A	0.333	0.147	0.318221	0.426421	-0.113808	6.02239e-26	1.73421e-21
PDCD2	0.431	0.156	0.476976	0.355974	0.123317	6.02794e-26	1.73581e-21
LRRC32	0.44	0.098	0.750111	0.207792	0.535074	6.13438e-26	1.76646e-21
MT1E	0.958	0.702	11.2169	5.25581	0.965611	6.30376e-26	1.81523e-21
LYPLA2	0.403	0.107	0.435478	0.22883	0.224246	6.31902e-26	1.81963e-21
PEX16	0.333	0.096	0.27751	0.188522	0.104165	6.34244e-26	1.82637e-21
SCARB2	0.653	0.502	1.10865	1.80031	-0.409271	6.39074e-26	1.84028e-21
PLAUR	0.574	0.216	1.1389	0.762844	0.278966	6.41597e-26	1.84754e-21
EIF4A2	0.718	0.593	1.4543	2.37195	-0.45827	6.45977e-26	1.86016e-21
RSL1D1	0.704	0.475	1.32799	1.62482	-0.173131	6.5103e-26	1.87471e-21
VAMP4	0.278	0.122	0.214953	0.337159	-0.13827	6.63843e-26	1.9116e-21
ACAP2	0.644	0.453	1.06402	1.50745	-0.280768	6.74607e-26	1.9426e-21
CORO1B	0.491	0.187	0.607515	0.436752	0.162021	6.77131e-26	1.94987e-21
AP2A1	0.551	0.227	0.795114	0.553702	0.208366	6.77618e-26	1.95127e-21
PCBD1	0.56	0.222	0.858426	0.590215	0.224859	6.96393e-26	2.00533e-21
GLI3	0.38	0.453	0.482239	1.60985	-0.816188	6.99295e-26	2.01369e-21
RAD50	0.185	0.165	0.117775	0.458263	-0.383621	7.24254e-26	2.08556e-21
CFLAR	0.588	0.396	0.893783	1.36776	-0.322252	7.30756e-26	2.10428e-21
CYP27A1	0.343	0.305	0.330709	0.882536	-0.500483	7.39755e-26	2.1302e-21
CCDC86	0.255	0.038	0.193303	0.0621866	0.167924	7.4376e-26	2.14173e-21
DNPEP	0.352	0.176	0.318208	0.433401	-0.120864	7.48347e-26	2.15494e-21
EIF4G3	0.329	0.176	0.28673	0.48886	-0.210499	7.51501e-26	2.16402e-21
POLR2G	0.597	0.291	0.83635	0.646294	0.157619	7.56214e-26	2.17759e-21
NDUFS2	0.5	0.204	0.696195	0.54287	0.136685	7.57036e-26	2.17996e-21
KMT2C	0.333	0.353	0.348607	1.1953	-0.70295	7.5955e-26	2.1872e-21
EIF4B	0.644	0.465	1.09752	1.6146	-0.317906	7.85888e-26	2.26304e-21
SEL1L	0.384	0.245	0.43178	0.714097	-0.259639	7.94571e-26	2.28805e-21
QRICH1	0.264	0.14	0.197327	0.391952	-0.217292	7.96e-26	2.29216e-21
ADGRA2	0.514	0.54	0.811621	2.20383	-0.822518	7.98987e-26	2.30076e-21
COMMD2	0.444	0.253	0.518479	0.740754	-0.197085	8.02334e-26	2.3104e-21
DMAC2	0.269	0.045	0.210325	0.101254	0.136248	8.04332e-26	2.31616e-21
STAM	0.31	0.156	0.260298	0.388369	-0.139626	8.06986e-26	2.3238e-21
FNDC3B	0.509	0.333	0.744019	1.12723	-0.286559	8.11935e-26	2.33805e-21
EIF5	0.801	0.533	1.99219	2.21262	-0.102549	8.38275e-26	2.4139e-21
ARL2BP	0.574	0.371	0.821497	1.08917	-0.197803	8.38367e-26	2.41416e-21
YWHAH	0.458	0.171	0.584594	0.438043	0.140007	8.73606e-26	2.51564e-21
ARID1B	0.431	0.282	0.507157	1.0385	-0.435676	8.74653e-26	2.51865e-21
TAP1	0.44	0.138	0.533812	0.307948	0.229816	9.16612e-26	2.63948e-21
CCDC115	0.329	0.251	0.296321	0.640341	-0.339572	9.31563e-26	2.68253e-21
ADH5	0.778	0.564	1.76112	2.26863	-0.243431	9.46952e-26	2.72684e-21
MUC20-OT1	0.431	0.3	0.506885	0.959919	-0.379224	9.68748e-26	2.78961e-21
PTPRA	0.431	0.296	0.510225	0.941975	-0.362761	9.68814e-26	2.7898e-21
ZNF146	0.269	0.158	0.20154	0.386714	-0.206786	9.69961e-26	2.7931e-21
C11orf58	0.764	0.573	1.651	2.19513	-0.269339	9.81182e-26	2.82541e-21
MAPRE2	0.222	0.282	0.170409	0.892104	-0.692978	9.84855e-26	2.83599e-21
UBE4A	0.329	0.155	0.284776	0.393938	-0.11765	9.8965e-26	2.8498e-21
SNX21	0.454	0.331	0.511815	0.909787	-0.33713	9.91183e-26	2.85421e-21
PHYH	0.403	0.262	0.423617	0.741807	-0.291024	1.01647e-25	2.92704e-21
USP34	0.468	0.26	0.600588	0.830325	-0.193497	1.02785e-25	2.95979e-21
NFATC2	0.083	0.351	0.0829736	1.24048	-1.04881	1.03796e-25	2.98892e-21
PDCD5	0.833	0.422	3.01798	1.39206	0.748215	1.04609e-25	3.01232e-21
AK2	0.505	0.205	0.68634	0.505358	0.163789	1.05678e-25	3.04311e-21
TMTC2	0.148	0.276	0.10545	0.756721	-0.668251	1.08917e-25	3.13638e-21
LAPTM4B	0.426	0.256	0.467238	0.737077	-0.243559	1.10397e-25	3.179e-21
COL13A1	0.19	0.453	0.246023	1.75787	-1.14622	1.10674e-25	3.18698e-21
FIS1	0.824	0.442	2.20201	1.51738	0.347052	1.12529e-25	3.2404e-21
RING1	0.264	0.202	0.204282	0.498259	-0.315114	1.14102e-25	3.28568e-21
GMPPA	0.333	0.087	0.310266	0.191224	0.137415	1.1449e-25	3.29686e-21
MSMO1	0.287	0.042	0.317156	0.114024	0.241645	1.15408e-25	3.32329e-21
MATN2	0.296	0.444	0.41443	1.79298	-0.981587	1.15986e-25	3.33994e-21
CTSF	0.435	0.502	0.737975	1.77813	-0.676709	1.17285e-25	3.37733e-21
GLA	0.366	0.095	0.375542	0.220199	0.172883	1.18425e-25	3.41016e-21
CRYZ	0.292	0.158	0.233337	0.393415	-0.176058	1.18973e-25	3.42595e-21
LRRC59	0.546	0.156	1.13804	0.345185	0.668486	1.25591e-25	3.61651e-21
IFT52	0.324	0.184	0.272352	0.428467	-0.166971	1.28096e-25	3.68865e-21
FSCN1	0.477	0.493	0.800293	1.70435	-0.587049	1.28711e-25	3.70637e-21
HEXB	0.593	0.389	0.917945	1.18893	-0.190664	1.28841e-25	3.71009e-21
ATP6AP2	0.755	0.564	1.51273	2.02158	-0.266051	1.30896e-25	3.76929e-21
SLC35B1	0.37	0.104	0.364567	0.202476	0.182434	1.31442e-25	3.78499e-21
EXOC4	0.278	0.204	0.216054	0.557512	-0.357037	1.31922e-25	3.79883e-21
MIA3	0.398	0.358	0.445297	1.0235	-0.485486	1.33725e-25	3.85074e-21
ZNF24	0.412	0.242	0.440294	0.616201	-0.166243	1.35511e-25	3.90217e-21
TMEM205	0.639	0.3	1.11341	0.791299	0.238563	1.4361e-25	4.1354e-21
ATXN10	0.491	0.291	0.610037	0.752983	-0.122718	1.44592e-25	4.16367e-21
KATNA1	0.31	0.135	0.251146	0.347079	-0.106584	1.52335e-25	4.38663e-21
SLC2A4RG	0.361	0.405	0.435588	1.22539	-0.632419	1.52509e-25	4.39164e-21
SP100	0.542	0.355	0.739086	1.11914	-0.28515	1.53414e-25	4.41771e-21
CALR	0.903	0.638	6.11012	3.01622	0.824035	1.5374e-25	4.42709e-21
EGFR	0.514	0.351	0.721245	1.14448	-0.317176	1.55485e-25	4.47733e-21
SELENBP1	0.444	0.293	0.501279	0.752496	-0.22322	1.56948e-25	4.51946e-21
PSMB10	0.486	0.147	0.751548	0.357698	0.367468	1.58252e-25	4.55702e-21
PIAS1	0.306	0.251	0.271171	0.756366	-0.466436	1.6031e-25	4.61628e-21
KIF5B	0.644	0.444	1.1473	1.54457	-0.244895	1.68825e-25	4.86148e-21
RAMMET	0.361	0.104	0.3645	0.258997	0.116097	1.69537e-25	4.88198e-21
AURKAIP1	0.773	0.356	1.8503	0.988966	0.519096	1.7206e-25	4.95463e-21
PALLD	0.56	0.38	0.890116	1.30431	-0.28586	1.78205e-25	5.13158e-21
CAPN2	0.644	0.451	1.11144	1.59905	-0.299756	1.81575e-25	5.22864e-21
TIMM17A	0.454	0.147	0.528941	0.316958	0.215324	1.81665e-25	5.23122e-21
AKAP13	0.523	0.327	0.775754	1.07902	-0.227471	1.81673e-25	5.23146e-21
H2AFV	0.657	0.309	1.21046	0.938533	0.18938	1.81833e-25	5.23605e-21
SNX4	0.264	0.155	0.198108	0.379838	-0.203741	1.84079e-25	5.30073e-21
CCT2	0.644	0.316	1.1898	0.966094	0.155467	1.86685e-25	5.37579e-21
DPH6	0.204	0.111	0.133233	0.347333	-0.249662	1.87201e-25	5.39065e-21
HEXIM1	0.431	0.284	0.590704	1.01406	-0.340442	1.87393e-25	5.39616e-21
ROBO1	0.366	0.311	0.370535	0.937861	-0.499726	1.88728e-25	5.43461e-21
RAD23B	0.528	0.318	0.707881	0.914494	-0.164756	1.93213e-25	5.56377e-21
ACTB	0.991	0.955	46.2395	22.4477	1.01055	1.9385e-25	5.58211e-21
EPRS	0.579	0.251	0.915024	0.66669	0.200377	1.9575e-25	5.63681e-21
KDM2A	0.384	0.204	0.384057	0.611839	-0.219804	2.02431e-25	5.82919e-21
MRPS21	0.861	0.453	2.68563	1.52054	0.548179	2.15762e-25	6.21307e-21
TRIP6	0.56	0.358	0.738067	0.923698	-0.146399	2.15819e-25	6.21473e-21
MLX	0.426	0.138	0.506736	0.325264	0.185147	2.17817e-25	6.27225e-21
ILF2	0.63	0.258	1.09967	0.625065	0.369668	2.18775e-25	6.29983e-21
C8orf88	0.278	0.136	0.21585	0.312814	-0.110698	2.19015e-25	6.30677e-21
SBNO1	0.296	0.176	0.250811	0.4399	-0.203105	2.24667e-25	6.46951e-21
FAM126A	0.431	0.247	0.52406	0.785382	-0.228313	2.29112e-25	6.59751e-21
PUF60	0.509	0.225	0.671175	0.54095	0.117043	2.29205e-25	6.60018e-21
SCAND1	0.806	0.396	1.94231	1.12016	0.472778	2.31082e-25	6.65423e-21
KRT5	0.338	0.073	11.0286	0.440638	3.06169	2.3815e-25	6.85777e-21
GSTM2	0.213	0.393	0.201983	1.22679	-0.889547	2.41899e-25	6.96572e-21
RPS14	1	0.933	28.4179	17.4603	0.672267	2.44379e-25	7.03713e-21
BRD7	0.319	0.218	0.295458	0.623213	-0.32539	2.44822e-25	7.0499e-21
CLEC11A	0.731	0.604	1.82749	2.74746	-0.406389	2.46954e-25	7.11129e-21
PRRC2C	0.843	0.636	2.21528	2.91489	-0.284029	2.48504e-25	7.15592e-21
DLGAP4	0.417	0.224	0.435566	0.584611	-0.142509	2.48925e-25	7.16806e-21
RPL23	0.968	0.78	9.25173	4.79069	0.824061	2.54036e-25	7.31523e-21
C12orf10	0.486	0.195	0.578953	0.419088	0.154005	2.58686e-25	7.44911e-21
P3H4	0.361	0.113	0.43239	0.315403	0.122919	2.65761e-25	7.65287e-21
APMAP	0.37	0.107	0.354051	0.226986	0.142164	2.69654e-25	7.76496e-21
SLC25A32	0.269	0.156	0.213607	0.380418	-0.185803	2.73511e-25	7.87603e-21
ARL13B	0.301	0.147	0.257024	0.432123	-0.188143	2.78622e-25	8.02321e-21
MRPS6	0.537	0.158	1.26433	0.516059	0.578758	2.79733e-25	8.05519e-21
NPM3	0.269	0.042	0.238999	0.101939	0.169131	2.86768e-25	8.25777e-21
FAM162A	0.606	0.233	1.29509	0.592265	0.527467	2.98706e-25	8.60155e-21
ETV6	0.269	0.136	0.209892	0.391858	-0.202134	3.11156e-25	8.96005e-21
NT5DC1	0.269	0.109	0.201552	0.302943	-0.116875	3.13942e-25	9.04029e-21
FNDC4	0.398	0.104	0.546441	0.265656	0.289066	3.14553e-25	9.05786e-21
CTSO	0.343	0.28	0.324307	0.749343	-0.401576	3.1689e-25	9.12518e-21
CEP350	0.435	0.335	0.536061	1.09936	-0.450712	3.17116e-25	9.13166e-21
ARPP19	0.384	0.216	0.411157	0.594647	-0.176358	3.24552e-25	9.3458e-21
NDUFB7	0.88	0.498	2.51571	1.69399	0.384071	3.30259e-25	9.51014e-21
CSNK1A1	0.796	0.44	1.87076	1.48904	0.205842	3.3193e-25	9.55827e-21
TLE1	0.241	0.178	0.171428	0.491615	-0.348607	3.38085e-25	9.73549e-21
CHD6	0.338	0.269	0.331791	0.864764	-0.485625	3.39537e-25	9.7773e-21
COX16	0.481	0.171	0.676768	0.417179	0.242661	3.42252e-25	9.85548e-21
C6orf48	0.505	0.407	0.741338	1.33519	-0.423344	3.45034e-25	9.9356e-21
FBXL3	0.333	0.225	0.318668	0.668529	-0.339496	3.45702e-25	9.95484e-21
GAS6	0.472	0.611	1.11127	2.83722	-0.861951	3.499e-25	1.00757e-20
PHF3	0.472	0.487	0.649078	1.78909	-0.758135	3.53265e-25	1.01726e-20
WDR60	0.375	0.231	0.420546	0.705522	-0.263767	3.54493e-25	1.0208e-20
RNF121	0.199	0.093	0.114584	0.206945	-0.114855	3.56481e-25	1.02652e-20
FKBP5	0.278	0.207	0.22369	0.594224	-0.381617	3.58105e-25	1.0312e-20
NFIL3	0.366	0.391	0.450735	1.38666	-0.718211	3.66577e-25	1.05559e-20
ACOT7	0.227	0.025	0.168939	0.0738277	0.122438	3.7464e-25	1.07881e-20
CNTN1	0.301	0.385	0.34244	1.26436	-0.754247	3.77022e-25	1.08567e-20
DR1	0.394	0.211	0.414642	0.565799	-0.146462	3.78397e-25	1.08963e-20
LACTB	0.375	0.127	0.403049	0.298422	0.111806	3.79444e-25	1.09265e-20
SREK1IP1	0.407	0.215	0.447141	0.61004	-0.153891	3.81883e-25	1.09967e-20
ILK	0.546	0.398	0.785185	1.22408	-0.317138	3.89042e-25	1.12028e-20
CLOCK	0.287	0.142	0.232683	0.395198	-0.178668	3.89174e-25	1.12067e-20
HSD3B7	0.403	0.104	0.489937	0.240012	0.264896	3.91362e-25	1.12696e-20
PIGP	0.333	0.205	0.279087	0.541686	-0.269394	3.96585e-25	1.14201e-20
HMCES	0.213	0.098	0.13443	0.25794	-0.149097	4.01671e-25	1.15665e-20
PIEZO1	0.287	0.04	0.338046	0.131269	0.242186	4.05171e-25	1.16673e-20
CACYBP	0.574	0.404	0.864086	1.20818	-0.244388	4.12408e-25	1.18757e-20
TRAPPC6B	0.231	0.156	0.171057	0.433008	-0.291235	4.1556e-25	1.19665e-20
MLLT10	0.329	0.236	0.306375	0.747934	-0.420081	4.24628e-25	1.22276e-20
CTBP1	0.403	0.225	0.407781	0.586364	-0.172301	4.26243e-25	1.22741e-20
NCOA3	0.301	0.167	0.275355	0.452833	-0.187969	4.28008e-25	1.23249e-20
PPP2CB	0.352	0.215	0.34781	0.661989	-0.302293	4.28344e-25	1.23346e-20
SNHG7	0.62	0.415	1.02515	1.39127	-0.239745	4.35662e-25	1.25453e-20
RANBP2	0.319	0.153	0.282753	0.404435	-0.130747	4.3654e-25	1.25706e-20
PAPSS1	0.486	0.291	0.616734	0.801624	-0.156216	4.38239e-25	1.26195e-20
XBP1	0.583	0.284	0.973924	0.826913	0.111659	4.4033e-25	1.26797e-20
CDK13	0.255	0.227	0.200264	0.635781	-0.446628	4.40772e-25	1.26925e-20
FAM96B	0.75	0.376	1.54438	1.0489	0.312465	4.51735e-25	1.30082e-20
NDUFA6	0.769	0.365	1.87084	1.09314	0.455806	4.5787e-25	1.31848e-20
BCS1L	0.181	0.091	0.0979926	0.222188	-0.154598	4.58044e-25	1.31898e-20
MICU2	0.329	0.187	0.289321	0.510868	-0.228766	4.74749e-25	1.36709e-20
CSTF2T	0.194	0.1	0.11984	0.287504	-0.201284	4.74872e-25	1.36744e-20
IRF2BPL	0.389	0.331	0.426475	0.980918	-0.473715	4.78786e-25	1.37871e-20
COPS6	0.671	0.325	1.14164	0.833295	0.224277	4.81319e-25	1.38601e-20
SAMM50	0.394	0.133	0.420149	0.298916	0.128735	4.89734e-25	1.41024e-20
TIAL1	0.495	0.351	0.648569	1.11197	-0.357377	5.11889e-25	1.47403e-20
ITGA5	0.435	0.153	0.558784	0.409366	0.145375	5.15985e-25	1.48583e-20
SNHG12	0.384	0.125	0.409433	0.305339	0.11069	5.22051e-25	1.5033e-20
ATP5MD	0.884	0.491	3.28192	1.98412	0.520952	5.25795e-25	1.51408e-20
APLP2	0.833	0.616	2.17684	2.62887	-0.191929	5.27579e-25	1.51922e-20
TTC39C	0.44	0.251	0.544308	0.763629	-0.191587	5.3764e-25	1.54819e-20
TMEM219	0.722	0.4	1.41666	1.13945	0.175771	5.50204e-25	1.58437e-20
TWIST1	0.699	0.762	2.6592	5.06376	-0.728684	5.56651e-25	1.60293e-20
TVP23B	0.269	0.124	0.221173	0.314791	-0.106566	5.59836e-25	1.61211e-20
C8orf33	0.343	0.107	0.336613	0.239049	0.109348	5.70646e-25	1.64323e-20
EFNB1	0.296	0.069	0.278612	0.182157	0.113156	5.91575e-25	1.7035e-20
RANGRF	0.375	0.124	0.379683	0.270933	0.118449	5.97742e-25	1.72126e-20
TTC3	0.667	0.504	1.25601	1.90845	-0.366476	6.0408e-25	1.73951e-20
DST	0.764	0.767	2.57899	4.90671	-0.722803	6.04255e-25	1.74001e-20
UBTF	0.389	0.236	0.408146	0.723377	-0.291442	6.05828e-25	1.74454e-20
C1orf35	0.315	0.231	0.274116	0.626865	-0.352599	6.06444e-25	1.74632e-20
EBPL	0.569	0.227	0.918712	0.565288	0.29371	6.10995e-25	1.75942e-20
SON	0.838	0.851	2.67801	5.4379	-0.807664	6.13127e-25	1.76556e-20
ATP6V1F	0.824	0.431	2.01196	1.27465	0.405062	6.20277e-25	1.78615e-20
ATP5MC1	0.745	0.331	1.91604	0.951757	0.579235	6.20914e-25	1.78798e-20
UBE2Q1	0.31	0.073	0.282727	0.17423	0.127499	6.24199e-25	1.79744e-20
TRPM7	0.389	0.205	0.425625	0.599689	-0.166197	6.32323e-25	1.82084e-20
COL6A2	0.898	0.993	64.3755	51.8926	0.305684	6.38833e-25	1.83958e-20
UBA3	0.315	0.169	0.264846	0.426788	-0.173809	6.42453e-25	1.85001e-20
CWC25	0.352	0.182	0.350059	0.501962	-0.153826	6.4925e-25	1.86958e-20
ATXN7L3B	0.366	0.304	0.365583	0.829779	-0.422152	6.56227e-25	1.88967e-20
COPRS	0.537	0.251	0.756455	0.597767	0.136609	6.59687e-25	1.89963e-20
TROVE2	0.403	0.238	0.431982	0.674999	-0.226147	6.75571e-25	1.94537e-20
KLHDC2	0.394	0.271	0.420875	0.753857	-0.303752	6.85468e-25	1.97387e-20
COL23A1	0.301	0.538	0.611373	2.59958	-1.15954	6.86218e-25	1.97603e-20
RNF168	0.264	0.147	0.208133	0.380664	-0.192583	6.98595e-25	2.01167e-20
NEU1	0.407	0.327	0.480609	1.02978	-0.455131	7.03849e-25	2.0268e-20
PDCD4	0.463	0.251	0.557522	0.723785	-0.146327	7.24346e-25	2.08583e-20
ECE1	0.407	0.305	0.456319	0.843104	-0.339811	7.25785e-25	2.08997e-20
MAP3K20	0.468	0.298	0.577082	0.93883	-0.297928	7.35641e-25	2.11835e-20
RPAIN	0.352	0.193	0.317621	0.492394	-0.179693	7.61969e-25	2.19416e-20
PDHA1	0.384	0.1	0.423793	0.199696	0.247071	7.63372e-25	2.19821e-20
PHF1	0.255	0.184	0.182477	0.443917	-0.288176	7.70141e-25	2.2177e-20
SDCCAG8	0.394	0.209	0.416077	0.55309	-0.133242	7.7338e-25	2.22703e-20
C12orf45	0.255	0.096	0.20535	0.308002	-0.117912	7.7469e-25	2.2308e-20
LUC7L3	0.671	0.453	1.29813	1.84398	-0.30745	7.88885e-25	2.27167e-20
DEXI	0.329	0.178	0.266125	0.386199	-0.130715	7.9248e-25	2.28202e-20
IMPDH1	0.356	0.091	0.387854	0.220026	0.185944	8.12872e-25	2.34075e-20
SEPT7	0.875	0.7	2.59638	3.5047	-0.324885	8.20734e-25	2.36339e-20
UCHL5	0.315	0.156	0.256838	0.414273	-0.170262	8.23875e-25	2.37243e-20
DNAJA1	0.755	0.353	2.26338	1.27288	0.521848	8.30489e-25	2.39148e-20
MYO10	0.435	0.238	0.520996	0.702176	-0.162364	8.53135e-25	2.45669e-20
MAPKAPK3	0.278	0.027	0.253351	0.0535565	0.250523	8.53241e-25	2.45699e-20
RELA	0.333	0.178	0.318553	0.425276	-0.112285	8.64049e-25	2.48812e-20
MFAP1	0.296	0.149	0.257191	0.41519	-0.170792	8.6436e-25	2.48901e-20
BPTF	0.528	0.431	0.71238	1.48676	-0.538261	8.65976e-25	2.49366e-20
UQCR10	0.829	0.416	2.72566	1.33455	0.674352	8.74917e-25	2.51941e-20
CUX1	0.426	0.247	0.498456	0.784004	-0.251642	8.85228e-25	2.5491e-20
LITAF	0.491	0.207	0.638549	0.49738	0.129978	8.87767e-25	2.55641e-20
CENPC	0.329	0.305	0.325572	1.00054	-0.593775	9.52739e-25	2.74351e-20
WAC	0.454	0.285	0.546378	0.808079	-0.225565	9.71059e-25	2.79626e-20
TBC1D5	0.38	0.233	0.386618	0.653614	-0.254052	9.85084e-25	2.83665e-20
NDUFAB1	0.685	0.327	1.36232	0.943104	0.281843	9.86049e-25	2.83943e-20
TFDP2	0.375	0.451	0.453477	1.59268	-0.834939	9.8734e-25	2.84314e-20
NEDD8	0.884	0.493	2.92529	1.77917	0.498143	9.92777e-25	2.8588e-20
A4GALT	0.431	0.373	0.543179	1.13299	-0.46697	1.00257e-24	2.88699e-20
ZCCHC24	0.514	0.375	0.76801	1.28616	-0.3708	1.01581e-24	2.92512e-20
FKBP14	0.421	0.153	0.53625	0.388484	0.145902	1.06666e-24	3.07155e-20
PUM2	0.287	0.235	0.241081	0.659684	-0.419312	1.06868e-24	3.07737e-20
GINM1	0.657	0.436	1.16496	1.44243	-0.173974	1.06996e-24	3.08105e-20
MDH2	0.736	0.316	1.76102	0.828828	0.594279	1.07572e-24	3.09765e-20
STEAP2	0.463	0.125	0.771669	0.313359	0.431847	1.07792e-24	3.10398e-20
AMOTL2	0.514	0.213	0.857953	0.607622	0.208786	1.08283e-24	3.11811e-20
ATP2B4	0.472	0.275	0.604294	0.758569	-0.132463	1.08913e-24	3.13626e-20
PRDX6	0.875	0.487	3.16571	1.58846	0.68647	1.12125e-24	3.22874e-20
ZC3H14	0.278	0.175	0.224811	0.471142	-0.264377	1.13643e-24	3.27247e-20
PPIP5K2	0.361	0.204	0.364136	0.571926	-0.204546	1.15531e-24	3.32684e-20
ZBED1	0.241	0.176	0.165587	0.445549	-0.310561	1.17495e-24	3.38339e-20
FBXO21	0.296	0.164	0.236554	0.435472	-0.2152	1.17735e-24	3.39029e-20
SRSF11	0.852	0.738	2.24266	3.59177	-0.501872	1.17835e-24	3.39317e-20
CAMKK2	0.319	0.171	0.280358	0.378542	-0.106596	1.21054e-24	3.48586e-20
MFAP5	0.44	0.089	2.23211	0.496748	1.11065	1.21524e-24	3.49942e-20
LAMB2	0.708	0.667	1.68932	3.06328	-0.595405	1.23121e-24	3.54538e-20
PDSS2	0.148	0.06	0.0689486	0.150836	-0.10649	1.2525e-24	3.60669e-20
MAP3K2	0.384	0.265	0.436505	0.882046	-0.389739	1.25854e-24	3.62408e-20
CUL4A	0.366	0.213	0.351106	0.505208	-0.155822	1.26741e-24	3.64963e-20
API5	0.306	0.178	0.24962	0.449187	-0.213755	1.26793e-24	3.65113e-20
FAM120AOS	0.333	0.225	0.295007	0.609123	-0.313315	1.28651e-24	3.70465e-20
AC007388.1	0.301	0.056	0.323693	0.146486	0.20735	1.28715e-24	3.70648e-20
BLOC1S6	0.421	0.251	0.487567	0.776391	-0.255995	1.29631e-24	3.73284e-20
TMCO3	0.278	0.165	0.229383	0.404126	-0.191738	1.32342e-24	3.81092e-20
COX6B1	0.954	0.669	5.07887	2.82121	0.669774	1.35475e-24	3.90114e-20
PGM3	0.361	0.111	0.393548	0.258075	0.147545	1.36186e-24	3.92162e-20
ALDH2	0.338	0.178	0.333196	0.503552	-0.173486	1.36242e-24	3.92321e-20
BTBD7	0.273	0.205	0.230121	0.638666	-0.413722	1.36506e-24	3.93081e-20
CCDC186	0.343	0.215	0.341527	0.659094	-0.306519	1.37193e-24	3.9506e-20
NPRL2	0.167	0.064	0.095362	0.216047	-0.150791	1.37287e-24	3.95332e-20
SMAD2	0.421	0.255	0.432797	0.735433	-0.276461	1.38432e-24	3.98627e-20
AP2M1	0.829	0.436	2.05092	1.25008	0.439267	1.40809e-24	4.05474e-20
SF3B6	0.843	0.498	2.07814	1.69692	0.190746	1.43355e-24	4.12806e-20
PARN	0.213	0.098	0.147904	0.284178	-0.161843	1.43475e-24	4.13149e-20
DAG1	0.301	0.165	0.237258	0.3973	-0.175495	1.45036e-24	4.17646e-20
PLEKHA5	0.319	0.305	0.318453	0.928668	-0.548759	1.46632e-24	4.22241e-20
CAND1	0.417	0.227	0.479241	0.699881	-0.200577	1.47333e-24	4.2426e-20
GLS	0.38	0.351	0.438113	1.0847	-0.53566	1.51351e-24	4.35831e-20
UCHL1	0.264	0.038	0.259458	0.103643	0.190529	1.51904e-24	4.37422e-20
BCL3	0.384	0.202	0.467482	0.58541	-0.111514	1.53277e-24	4.41377e-20
ANXA11	0.694	0.482	1.32026	1.63571	-0.183906	1.55975e-24	4.49145e-20
COMTD1	0.333	0.062	0.330091	0.119249	0.248994	1.57066e-24	4.52286e-20
SEC61A1	0.648	0.251	1.3404	0.618146	0.532416	1.61092e-24	4.6388e-20
LTBP3	0.495	0.522	0.778108	1.97013	-0.740186	1.61306e-24	4.64498e-20
PHIP	0.426	0.38	0.568035	1.42206	-0.627279	1.62907e-24	4.69106e-20
WWTR1	0.519	0.531	0.910275	2.08483	-0.691413	1.66512e-24	4.79489e-20
MAF	0.634	0.307	1.23015	1.04305	0.126416	1.68077e-24	4.83994e-20
MTG1	0.222	0.085	0.141825	0.231865	-0.109503	1.68678e-24	4.85725e-20
PRDM2	0.403	0.213	0.437234	0.639337	-0.189818	1.69278e-24	4.87453e-20
NDUFS5	0.94	0.595	4.36036	2.4003	0.656667	1.70271e-24	4.90314e-20
ODF2	0.301	0.076	0.291368	0.196921	0.109573	1.74659e-24	5.02948e-20
ARHGAP35	0.222	0.125	0.179481	0.379461	-0.225952	1.77128e-24	5.10058e-20
MEIS2	0.333	0.205	0.340044	0.624531	-0.277743	1.78763e-24	5.14765e-20
EDEM3	0.259	0.115	0.197561	0.297614	-0.115762	1.80367e-24	5.19383e-20
CPSF2	0.273	0.042	0.211812	0.0864785	0.157506	1.81743e-24	5.23349e-20
C19orf70	0.801	0.4	2.21629	1.2364	0.52422	1.88116e-24	5.41698e-20
CCDC174	0.338	0.175	0.326106	0.480668	-0.159052	1.89558e-24	5.45851e-20
MACF1	0.653	0.389	1.13701	1.31599	-0.116036	1.89607e-24	5.45992e-20
CCDC85B	0.755	0.431	1.64449	1.25572	0.229403	1.89844e-24	5.46674e-20
HSPB1	0.968	0.775	15.4307	7.4557	0.958399	1.93827e-24	5.58144e-20
NAA20	0.556	0.264	0.768173	0.636694	0.111475	1.97207e-24	5.67877e-20
TNPO1	0.5	0.282	0.701043	0.882384	-0.146141	1.97614e-24	5.6905e-20
CNN2	0.699	0.329	1.52169	1.01965	0.320284	2.01135e-24	5.79189e-20
GRPEL1	0.412	0.122	0.465594	0.270392	0.206212	2.02239e-24	5.82367e-20
SLC39A3	0.255	0.02	0.251797	0.0421207	0.264478	2.13071e-24	6.1356e-20
ZFC3H1	0.361	0.222	0.343541	0.595703	-0.248152	2.16681e-24	6.23955e-20
SNHG9	0.44	0.149	0.609483	0.442147	0.15838	2.18276e-24	6.28547e-20
PRADC1	0.315	0.082	0.30095	0.194052	0.123699	2.2019e-24	6.3406e-20
UFL1	0.431	0.247	0.521472	0.65728	-0.12335	2.23862e-24	6.44634e-20
WAPL	0.338	0.211	0.312327	0.551014	-0.241084	2.24862e-24	6.47511e-20
EHD2	0.588	0.491	0.99229	1.5855	-0.376019	2.25499e-24	6.49347e-20
SPTAN1	0.718	0.378	1.4807	1.16064	0.199288	2.26781e-24	6.53039e-20
WDR20	0.208	0.093	0.128301	0.214282	-0.105951	2.2826e-24	6.57298e-20
MECP2	0.338	0.189	0.340734	0.572932	-0.230433	2.35659e-24	6.78603e-20
BROX	0.31	0.164	0.298514	0.474259	-0.183128	2.3871e-24	6.87389e-20
RBM22	0.324	0.218	0.28037	0.574906	-0.298705	2.39001e-24	6.88228e-20
RBCK1	0.472	0.291	0.545476	0.710225	-0.146135	2.40081e-24	6.91338e-20
ZNF644	0.375	0.3	0.406369	0.952963	-0.47369	2.43195e-24	7.00305e-20
EIF3I	0.759	0.356	1.70493	0.941377	0.47851	2.43718e-24	7.01811e-20
AFG3L2	0.333	0.171	0.341841	0.447641	-0.10949	2.47087e-24	7.11512e-20
AXL	0.477	0.342	0.611664	1.01813	-0.324469	2.50239e-24	7.20587e-20
[truncated: 4,521 more rows]

## Sheet: Figure 4c
	Celltype	BP1	BP2	BP3	BP4	BP5	HC1	HC2	HC3	HC4	HC5	HC6	HC7	HC8
	Endothelial cells	0	0	0	0	0	0.00358427	0	0	0.00227054	0.00429106	0.000720103	0	0
	Fibroblasts	1.21372	0.598868	2.57556	0.0207465	0.00171833	0.272107	0	0.914865	0.738827	0.43057	0.117208	0.0473487	0.148469
	Keratinocytes	0.00184642	2.77453e-05	0.0379784	0.000134583	0	8.02175e-05	0	0.000177617	0.0022642	0.00321292	0.00136677	0	0.00123921
	Lymphatic cells	0	0	0	0	0	0.00290425	0	0	0	0.0306333	0	0	0
	Melanocytes	0.00413228	0	0	0	0	0.00374761	0	0	0.00285936	0	0.00353763	0	0
	DC/Mac cells	0.0296613	0	0	0	0	0.027755	0	0	0.00379441	0	0.00816337	0	0
	Smooth muscle cells	0	0	0	0	0	0	0	0.0316774	0.00371889	0.0039363	0.00183959	0.0011103	0.00391283
	Sweat gland cells	0.0194544	0.430593	0.00629593	0	0.448552	0.74053	0	0	0.241135	0.0792636	0	0	0
	T/NK cells	0.0178055	0	0	0	0	0	0	0	0.0120813	0.122744	0	0	0

## Sheet: Figure 4d
	PLA2G2A inserum
	HC	BP
	2032	4877
	2267	5662
	1442	3652
	7	5982
	57	1732
	2	3807
	27	3737
	52	3912
	82	4817
	2672	4572
	527	2602
	0	1962
	122	3522
	27	3042
	22	3907
	477	5027
	22	6552
	0	3702
	32.3333	3952
	199	4387
	1469	5752
	1209	6362
	125.667	3607
	2159	3802
	305.667	2589
	209	2969
	499	1315.67
	1579	3145.67
	185.667	2642.33
	2075.67	1435.67
	655.667	685.667
		705.667
		1872.33
		1539
		1185.67
		3269
		1975.67
		2625.67
		509
		1329
		772.333
		675.667
		549
		2459
		822.333
		719
		445.667
		3569
		5095.67
		1232.33
		1209
		6495.67
		439
		5405.67
		1265.67
		772.333
		5125.67
		1059
		1419
		1055.67
		3152.33
		1402.33
		399
		5182.33
		372.333
		569
		485.667
		842.333
		1829
		2542.33
		3809
		1035.67
		2022.33

[truncated: 26 more sheets: Figure 4e, Figure 4i, Figure 4j, Figure 5b, Figure 5c, Figure 5d, Figure 5e, Figure 5f, Figure 5g, Figure 5h, Figure 5i, Figure 5j, Figure 5k, Figure S1g, Figure S4b, Figure S4c, Figure S6a, Figure S6b, Figure S8a, Figure S8b …]
